# Supplementary material for: Luteinizing Hormone Receptor Mutation (LHRN316S) Causes Abnormal Follicular Development Revealed by Follicle Single-Cell Analysis and CRISPR/Cas9
Source: Interdiscip Sci. 2024 Aug 16;16(4):976–89. doi: 10.1007/s12539-024-00646-7 (PMC11512921; doi:10.1007/s12539-024-00646-7)
Supplement: Supplementary file 6 — Supplementary file6 (XLSX 9 KB) [file 12539_2024_646_MOESM6_ESM.xlsx]

## Sheet: Sheet1
Software and algorithms	Source	Package
FastQC (v0.11.1)		https://www.bioinformatics.babraham.ac.uk/projects/fastqc/
tophat (v2.0.14)	Kim D, et al. Genome biology, 2013, 14(4): 1-13.	https://ccb.jhu.edu/software/tophat/index.shtml
HTSeq (v0.6.1)	Anders S, et al. bioinformatics, 2015, 31(2): 166-169.	https://htseq.readthedocs.io/en/latest/
WGCNA (v1.42)	Langfelder P, BMC bioinformatics, 2008, 9(1): 1-13.	https://cran.r-project.org/web/packages/WGCNA/index.html
DESeq (v2.1.0)	Anders S, et al. Heidelberg, Germany: European Molecular Biology Laboratory (EMBL), 2012, 10: f1000research.	https://bioconductor.org/packages//2.10/bioc/html/DESeq.html
