# Supplementary material for: Luteinizing Hormone Receptor Mutation (LHRN316S) Causes Abnormal Follicular Development Revealed by Follicle Single-Cell Analysis and CRISPR/Cas9
Source: Interdiscip Sci. 2024 Aug 16;16(4):976–89. doi: 10.1007/s12539-024-00646-7 (PMC11512921; doi:10.1007/s12539-024-00646-7)
Supplement: Supplementary file 7 — Supplementary file7 (XLS 11992 KB) [file 12539_2024_646_MOESM7_ESM.xls]

## Sheet: Sheet1
GeneID	GeneType	O1	O2	O3	G1	G2	G3	G4	G5	G6	G7	Symbol	KeggID	Description
0610005C13Rik	ncRNA	0	0	0	0	0	0	0	0	0	0	0610005C13Rik	mmu:71661	RIKEN cDNA 0610005C13 gene
0610006L08Rik	miscRNA	0	0	0	0	0	0	0	0	0	0	0610006L08Rik	mmu:76253	RIKEN cDNA 0610006L08 gene
0610007N19Rik	ncRNA	29.9828	15.794	45.598	99.1102	245.691	182.527	100.585	22.8999	42.6821	19.553	Snhg18	mmu:100616095	small nucleolar RNA host gene 18
0610007P14Rik	mRNA	73.435	98.935	86.4752	59.9522	87.0227	90.2736	167.241	73.7629	63.5716	71.5993	0610007P14Rik	mmu:58520	Protein 0610007P14Rik
0610009B22Rik	mRNA	373.767	335.551	145.884	173.004	336.938	343.295	125.796	388.619	316.989	108.588	0610009B22Rik	mmu:66050	MCG7556, isoform CRA_a
0610009D07Rik	mRNA	43.1523	21.1099	40.1268	353.648	358.347	149.452	245.411	1004.81	1085.65	530.796	Sf3b6	mmu:66055	Splicing factor 3B subunit 6
0610009L18Rik	ncRNA	2.52447	0.659985	9.29734	0	0	0	0	0	1.74162	0.669214	0610009L18Rik	mmu:66838	Protein 0610009L18Rik
0610009O20Rik	mRNA	0.886392	1.30286	0	26.121	11.4461	16.2119	76.5685	0.279183	1.53752	2.24009	0610009O20Rik	mmu:66839	Putative uncharacterized protein
0610010B08Rik	mRNA	0	0	0	0	0	0.036391	0	0	0	0.0425476	0610010B08Rik	mmu:100039060	RIKEN cDNA 0610010B08 gene
0610010F05Rik	mRNA	2.81664	0.374259	2.06536	3.89281	0	0	0.317948	2.8986	2.8117	3.57808	0610010F05Rik	mmu:71675	Protein 0610010F05Rik
0610010K14Rik	mRNA	87.3839	112.354	158.532	124.549	89.3321	91.8747	113.794	14.6958	27.1166	28.9877	0610010K14Rik	mmu:104457	Protein 0610010K14Rik
0610011F06Rik	mRNA	2.45231	4.86946	7.65064	112.521	91.6844	157.929	170.85	52.6332	50.3234	6.89555	0610011F06Rik	mmu:68347	Protein 0610011F06Rik
0610012G03Rik	ncRNA	35.9252	10.6461	89.128	9.11189	6.09518	2.0473	8.6982	2.4638	4.71134	4.78731	0610012G03Rik	mmu:106264	RIKEN cDNA 0610012G03 gene
0610012H03Rik	mRNA	0.355592	0	0	2.29801	0	0	0	0	0.0963758	0	Them7	mmu:74088	Uncharacterized protein
0610025J13Rik	miscRNA	0.152342	0	0	0	0	0	0	0.143948	0.165157	0.111057	0610025J13Rik	mmu:78687	RIKEN cDNA 0610025J13 gene
0610030E20Rik	mRNA	0.643494	0.469981	0.950434	5.48535	1.934	5.77003	6.65529	2.92437	4.4515	2.01046	0610030E20Rik	mmu:68364	UPF0561 protein C2orf68 homolog
0610031J06Rik	mRNA	1.29397	4.87296	0	71.2582	196.527	229.017	361.281	10.1307	19.5392	12.9367	Glmp	mmu:56700	Protein Glmp
0610031O16Rik	ncRNA	0	0	0	0	0	0	0	0	0	0.251361	0610031O16Rik	mmu:68369	RIKEN cDNA 0610031O16 gene
0610033M10Rik	ncRNA	22.6278	26.9106	17.5403	0	0	0	0	0.114337	0	0	0610033M10Rik	mmu:74093	RIKEN cDNA 0610033M10 gene
0610037L13Rik	mRNA	38.4686	40.4756	57.1076	102.46	81.1304	184.918	50.3849	29.2522	45.9742	76.6524	0610037L13Rik	mmu:74098	Protein 0610037L13Rik
0610038B21Rik	ncRNA	0.746206	0.357655	0.295216	3.13453	9.33811	4.12927	2.39275	0	0.202244	0	0610038B21Rik	mmu:70345	RIKEN cDNA 0610038B21 gene
0610039H22Rik	ncRNA	0	0	0	0	0	0.887729	0	0.049826	0.0571673	0.0768826	0610039H22Rik	mmu:68397	RIKEN cDNA 0610039H22 gene
0610039K10Rik	ncRNA	0.149379	0	0	0.0965357	2.60082	0.0931395	0.255462	0.141148	0	0.217794	0610039K10Rik	mmu:68386	Putative uncharacterized protein
0610040B10Rik	ncRNA	5.48864	1.54747	9.60538	0	0	17.7151	9.93862	4.271	6.65037	2.82439	0610040B10Rik	mmu:67672	RIKEN cDNA 0610040B10 gene
0610040F04Rik	ncRNA	88.4086	74.2427	141.019	0	0	0	0	0	0	0	0610040F04Rik	mmu:75394	RIKEN cDNA 0610040F04 gene
0610040J01Rik	mRNA	6.14211	5.7129	2.27116	0	0	0	0	0.057462	0.0659283	0.17733	0610040J01Rik	mmu:76261	Uncharacterized protein C4orf19 homolog
0610043K17Rik	ncRNA	0	0	0	0	0	0	0	0	0.49841	0.335148	0610043K17Rik	mmu:68400	RIKEN cDNA 0610043K17 gene
1010001N08Rik	ncRNA	0	0	0	9.55783	45.3171	104.107	38.9376	0.183879	0	0	1010001N08Rik	mmu:68434	RIKEN cDNA 1010001N08 gene
1100001G20Rik	mRNA	5.51371	2.79816	0.821212	0	0	0	0	0	0	0	Wfdc21	mmu:66107	Protein Wfdc21
1100001I12Rik	ncRNA	7.0074	0.610659	0	0	0	0	0	0.601934	0.230207	0	1100001I12Rik	mmu:75405	RIKEN cDNA 1100001I12 gene
1110001A16Rik	mRNA	9.29534	3.9602	9.33104	29.0646	12.0563	8.72292	12.0964	82.7745	93.3416	13.5526	Cebpzos	mmu:68554	Protein Cebpzos
1110001J03Rik	mRNA	108.558	62.6846	173.32	338.285	360.351	192.818	218.338	35.0036	69.4959	22.0742	1110001J03Rik	mmu:66117	UPF0562 protein C7orf55 homolog
1110002J07Rik	ncRNA	0	0	0	0	0	0	0	0	0	0	1110002J07Rik	mmu:68488	RIKEN cDNA 1110002J07 gene
1110002L01Rik	ncRNA	0.129145	0.0825315	0	0	0	0	0.392637	2.80665	4.01356	2.32227	1110002L01Rik	mmu:100043040	Protein 1110002L01Rik
1110002O04Rik	ncRNA	0	0.101929	0	0	0	0	0	0	0.115276	0	1110002O04Rik	mmu:68483	RIKEN cDNA 1110002O04 gene
1110004E09Rik	mRNA	46.4165	47.7732	68.0413	40.7322	0.265841	52.2467	19.2879	1.96211	3.31059	4.98659	1110004E09Rik	mmu:68001	Protein 1110004E09Rik
1110004F10Rik	mRNA	9.33531	6.90612	13.3599	136.593	124.552	245.355	161.095	96.263	116.056	77.8186	1110004F10Rik	mmu:56372	MCG7316, isoform CRA_b
1110006O24Rik	ncRNA	1.29481	1.2412	0	0	0	0	5.58856	0.349561	0.401064	0.53938	1110006O24Rik	mmu:66123	RIKEN cDNA 1110006O24 gene
1110007C09Rik	mRNA	0.17669	0.677497	36.573	23.0655	13.459	6.83046	51.7717	7.17904	17.2398	7.2132	1110007C09Rik	mmu:68480	RIKEN cDNA 1110007C09, isoform CRA_a
1110008F13Rik	mRNA	6.21762	2.0731	6.93029	3.49402	12.061	0	1.46398	5.10871	6.44755	4.13849	1110008F13Rik	mmu:67388	Uncharacterized protein C20orf24 homolog
1110008J03Rik	mRNA	3.15119	3.10235	0.916478	5.50392	1.11213	0	17.5751	0.643795	1.84663	2.60765	Rita1	mmu:100764	RBPJ-interacting and tubulin-associated protein 1
1110008L16Rik	mRNA	16.1337	24.0287	32.3399	18.0548	27.6242	1.07984	39.6203	1.2058	1.6305	1.52833	1110008L16Rik	mmu:66132	Mitochondrial ribonuclease P protein 3
1110008P14Rik	mRNA	4.5407	7.25448	37.6389	36.1912	53.1758	0	31.9242	9.39824	22.2691	17.339	1110008P14Rik	mmu:73737	UPF0184 protein C9orf16 homolog
1110012L19Rik	mRNA	182.379	236.667	169.807	72.958	15.21	0	27.0449	19.6839	28.5579	9.01381	1110012L19Rik	mmu:68618	Putative uncharacterized protein
1110015O18Rik	ncRNA	0	0	0	0	0	0	0	0	0	0	1110015O18Rik	mmu:100503859	RIKEN cDNA 1110015O18 gene
1110017D15Rik	mRNA	0	0	0	0	0	0	0	0	0	0	1110017D15Rik	mmu:73721	Protein 1110017D15Rik
1110018N20Rik	miscRNA	0	0	0	0	0	0	0	0	0	0	1110018N20Rik	mmu:68941	RIKEN cDNA 1110018N20 gene
1110019D14Rik	ncRNA	18.113	6.45432	5.46259	6.43496	0	0	0	0.627249	1.23371	1.79745	1110019D14Rik	mmu:76311	RIKEN cDNA 1110019D14 gene
1110020A21Rik	ncRNA	101.59	77.5874	98.5671	0	0	0	4.74686	2.83255	4.15264	0.485631	1110020A21Rik	mmu:68531	RIKEN cDNA 1110020A21 gene
1110025L11Rik	mRNA	0	0	0	0	0	0	0	0.225979	0.259274	0	1110025L11Rik	mmu:68637	RIKEN cDNA 1110025L11 gene
1110028F11Rik	ncRNA	0.525172	0.100685	0	0	0	0	0	0	0	0	1110028F11Rik	mmu:68690	RIKEN cDNA 1110028F11 gene
1110028F18Rik	ncRNA	1.05935	0.812391	0	0	0	0	0	0	0	0	1110028F18Rik	mmu:68692	RIKEN cDNA 1110028F18 gene
1110032A03Rik	mRNA	8.13132	4.81434	5.55078	20.2982	18.3907	20.5285	17.1779	13.1068	15.9885	4.88166	1110032A03Rik	mmu:68721	Protein 1110032A03Rik
1110032F04Rik	mRNA	1.2674	0	0	2.84889	10.9734	23.879	18.6904	0	0	0	1110032F04Rik	mmu:68725	Uncharacterized membrane protein C3orf80 homolog
1110034G24Rik	mRNA	4.24922	1.11089	7.09112	31.7044	0	28.7826	26.2047	5.2926	5.13013	3.09767	1110034G24Rik	mmu:73747	MCG50325
1110036E04Rik	ncRNA	0	0	0	0	0	0	0	0	0	0	1110036E04Rik	mmu:68697	RIKEN cDNA 1110036E04 gene
1110037F02Rik	mRNA	15.8132	15.0627	19.1094	0.941925	5.0189	8.80154	12.7135	2.69783	2.74899	2.15418	1110037F02Rik	mmu:66185	Protein virilizer homolog
1110038B12Rik	ncRNA	0.484017	1.15994	0.306381	135.44	191.455	76.9567	111.884	232.561	534.701	244.876	1110038B12Rik	mmu:68763	RIKEN cDNA 1110038B12 gene
1110038F14Rik	mRNA	22.7645	15.0025	21.6147	39.7493	72.8866	62.4397	70.9991	25.233	27.527	12.2869	1110038F14Rik	mmu:117171	UPF0488 protein C8orf33 homolog
1110046J04Rik	ncRNA	0	0	0	62.0307	102.063	44.9148	10.9434	19.8669	28.1457	10.9292	1110046J04Rik	mmu:68808	RIKEN cDNA 1110046J04 gene
1110051M20Rik	mRNA	1.00312	1.66863	2.46517	22.3079	17.1763	11.8469	21.2587	3.03867	4.19006	4.90382	1110051M20Rik	mmu:228356	Protein 1110051M20Rik
1110054M08Rik	ncRNA	7.98458	5.10265	7.89719	1.93501	0.181014	0	5.87921	0.785898	1.26237	0	1110054M08Rik	mmu:68841	RIKEN cDNA 1110054M08 gene
1110057K04Rik	mRNA	2.85496	2.64238	0	0.922508	0	32.8706	4.15289	14.4185	19.2644	13.277	1110057K04Rik	mmu:68832	UPF0554 protein C2orf43 homolog
1110057P08Rik	miscRNA	0	0	0	0	0	0	0	0	0	0	1110057P08Rik	mmu:68844	Protein 1110057P08Rik
1110058D11Rik	ncRNA	0	0	0	0	0	0	0	0	0	0	1110058D11Rik	mmu:68771	RIKEN cDNA 1110058D11 gene
1110058L19Rik	mRNA	321.177	228.867	384.497	320.7	341.156	223.099	223.883	385.991	455.561	133.527	1110058L19Rik	mmu:68002	Succinate dehydrogenase assembly factor 4, mitochondrial
1110059E24Rik	mRNA	59.9871	66.6581	25.0625	61.2036	18.8362	201.28	33.005	192.229	166.303	93.988	1110059E24Rik	mmu:66206	Protein 1110059E24Rik
1110059G10Rik	mRNA	72.065	54.0899	47.3559	5.70882	24.7909	11.7539	3.37322	31.3912	30.2427	10.0449	1110059G10Rik	mmu:66202	RIKEN cDNA 1110059G10, isoform CRA_a
1110059M19Rik	mRNA	2.17568	13.127	12.5568	0	0	0	0	3.38602	2.63618	0	Prr32	mmu:68800	Proline-rich protein 32
1110065P20Rik	mRNA	4.4743	4.28904	31.7444	24.0959	44.2255	22.8995	25.8248	6.16548	9.90344	7.33896	1110065P20Rik	mmu:68920	Uncharacterized protein C1orf122 homolog
1190002F15Rik	ncRNA	0	0.448689	0	94.3766	65.4509	44.9445	62.7039	16.1431	29.4316	7.16566	1190002F15Rik	mmu:381822	RIKEN cDNA 1190002F15 gene
1190002N15Rik	mRNA	76.8557	41.5771	31.6209	7.78603	0	4.12606	0.246019	20.2876	20.1186	6.8691	1190002N15Rik	mmu:68861	Putative uncharacterized protein
1190003K10Rik	mRNA	0	1.11722	1.55746	0	0	0	0	0	0	0	1190003K10Rik	mmu:68880	Protein 1190003K10Rik
1190005I06Rik	mRNA	42.7725	30.7975	130.229	0	0	0	0	0.548629	0.209821	0.564364	1190005I06Rik	mmu:68918	Protein 1190005I06Rik
1190007I07Rik	mRNA	22.2205	26.9441	42.3166	23.0741	31.6199	0	12.7751	6.28088	5.35324	4.70731	1190007I07Rik	mmu:544717	Uncharacterized protein C12orf73 homolog
1190028D05Rik	miscRNA	0	0	0	0	0	0	0	0	0	0	1190028D05Rik	mmu:330767	RIKEN cDNA 1190028D05 gene
1200014J11Rik	mRNA	9.12947	3.86793	5.16535	1.73355	0	6.04372	8.09557	1.32059	1.88173	1.41324	1200014J11Rik	mmu:66874	Putative uncharacterized protein
1300002E11Rik	ncRNA	44.5884	23.1694	52.6737	13.2974	0	13.1251	6.68654	11.158	14.6858	2.30327	1300002E11Rik	mmu:100043489	RIKEN cDNA 1300002E11 gene
1300002K09Rik	mRNA	8.15239	4.76431	1.60698	0	0	0	0	0	0	0	Stra6l	mmu:74152	Protein Stra6l
1300017J02Rik	mRNA	0	0.059858	0	0	0	0	0	0	0.0676961	0.0910425	1300017J02Rik	mmu:71775	Protein 1300017J02Rik
1500002F19Rik	ncRNA	0	0	0	0	0	0	0	0.187736	0	0	1500002F19Rik	mmu:76683	RIKEN cDNA 1500002F19 gene
1500004A13Rik	ncRNA	0.078291	0.150099	0	0	0	0	0	0.0369885	0	0	1500004A13Rik	mmu:319830	RIKEN cDNA 1500004A13 gene
1500009C09Rik	ncRNA	0.549197	0	0	0	0	0	0	0	0	0.266909	1500009C09Rik	mmu:76505	Protein 1500009C09Rik
1500009L16Rik	mRNA	0	0	0	9.4306	12.5113	0	13.7385	0	0	0	1500009L16Rik	mmu:69784	Overexpressed in colon carcinoma 1 protein homolog
1500011B03Rik	ncRNA	19.7156	27.3784	31.5708	12.3968	27.6006	55.6173	12.94	10.6741	10.1671	7.45825	1500011B03Rik	mmu:66236	Putative uncharacterized protein
1500011K16Rik	ncRNA	17.5165	7.72397	14.1925	159.273	107.124	119.266	65.6039	12.248	19.5597	15.8342	1500011K16Rik	mmu:67885	Uncharacterized protein LINC00116 homolog
1500012F01Rik	mRNA	14.4369	4.79756	8.89479	119.546	169.877	140.785	123.996	439.253	916.956	136.397	1500012F01Rik	mmu:68949	Protein 1500012F01Rik
1500012K07Rik	ncRNA	0	0	0	0	0	0	0	0.0573393	0	0	1500012K07Rik	mmu:68954	RIKEN cDNA 1500012K07 gene
1500015A07Rik	ncRNA	3.04684	0.803189	1.49469	0	15.6659	29.7785	0	2.23119	3.30313	1.33269	1500015A07Rik	mmu:68982	RIKEN cDNA 1500015A07 gene
1500015L24Rik	ncRNA	0	0	0	0	0	0	0	0.172534	0	0	1500015L24Rik	mmu:68994	RIKEN cDNA 1500015L24 gene
1500015O10Rik	mRNA	0	0	0	0	0	0	0	0	0	0	1500015O10Rik	mmu:78896	Augurin
1500017E21Rik	ncRNA	10.7265	8.08263	2.09437	0	0	0	0	2.72295	1.96705	0.389034	1500017E21Rik	mmu:668215	RIKEN cDNA 1500017E21 gene
1500035N22Rik	miscRNA	0.328536	0.881812	2.57873	0	0	0	0	0	0	0	1500035N22Rik	mmu:70258	Protein 1500035N22Rik
1520401A03Rik	mRNA	0	0	0	0	0	0	0	0.0854795	0.294221	0	1520401A03Rik	mmu:320309	Putative uncharacterized protein
1600002D24Rik	ncRNA	24.6726	16.0856	10.2339	0	3.7521	0	0	0	0	0	1600002D24Rik	mmu:69776	RIKEN cDNA 1600002D24 gene
1600002H07Rik	mRNA	4.5035	7.30086	10.1451	2.73918	15.2785	10.53	2.03869	1.43931	3.23095	5.6005	1600002H07Rik	mmu:72016	Protein 1600002H07Rik
1600002K03Rik	mRNA	8.72866	3.3469	0	11.8459	0	60.1389	25.0035	2.26812	4.96802	9.22662	1600002K03Rik	mmu:69770	Uncharacterized membrane protein C19orf24 homolog
1600010M07Rik	ncRNA	0	0	0	0	0	0	0	0.871632	1.00006	0	1600010M07Rik	mmu:69781	RIKEN cDNA 1600010M07 gene
1600012H06Rik	mRNA	0.247145	0.426441	0.250307	18.048	0.215152	5.97901	38.631	39.6529	39.7614	11.747	1600012H06Rik	mmu:67912	1600012H06Rik protein
1600012P17Rik	miscRNA	0	0	0	0	0	0	0	0	0	0	1600012P17Rik	mmu:72025	MCG54895
1600014C10Rik	mRNA	0	0	0	0.302263	21.469	32.7685	22.2269	1.52673	1.98215	2.85172	1600014C10Rik	mmu:72244	Protein 1600014C10Rik
1600014C23Rik	mRNA	0	0	0	0	0	0	0	0	0	0	1600014C23Rik	mmu:72240	Protein 1600014C23Rik
1600014K23Rik	mRNA	0	0	0	0	0	0	0	0	0	0	1600014K23Rik	mmu:71996	Ferritin
1600015I10Rik	mRNA	0	0	0	0	0	0	0	0.0540384	0	0	1600015I10Rik	mmu:69761	Protein 1600015I10Rik
1600016N20Rik	mRNA	0.0545332	0.365927	0.0690386	0	0	0	0.0621738	0.103057	0	0	Lmntd2	mmu:72000	Lamin tail domain-containing protein 2
1600019K03Rik	ncRNA	0	0	0	0	0	0	0	9.28644	16.7892	0.868435	1600019K03Rik	mmu:69768	RIKEN cDNA 1600019K03 gene
1600020E01Rik	ncRNA	6.28786	2.00917	24.3234	10.0835	24.3283	7.11509	19.7807	23.5455	37.871	9.84677	1600020E01Rik	mmu:72012	RIKEN cDNA 1600020E01 gene
1600022D10Rik	ncRNA	0	0	0	0	0	0	0	0	0	0	1600022D10Rik	mmu:73252	RIKEN cDNA 1600022D10 gene
1600023N17Rik	ncRNA	0	0	0	0	0	0	0	0.266332	0.458359	0	1600023N17Rik	mmu:69788	RIKEN cDNA 1600023N17 gene
1600025M17Rik	ncRNA	0	0	0	0	0	0	0	0.245395	0	0	1600025M17Rik	mmu:72030	RIKEN cDNA 1600025M17 gene
1600027J07Rik	ncRNA	0.290509	0	0	0	0	0	0	0	0.629892	0.847124	1600027J07Rik	mmu:69794	RIKEN cDNA 1600027J07 gene
1600029I14Rik	ncRNA	0	0	0	0	0	0	0	0	0	0	1600029I14Rik	mmu:69797	Putative uncharacterized protein
1600029O15Rik	miscRNA	0	0	0	0	0	0	0	0	0	0.22899	1600029O15Rik	mmu:665268	Putative uncharacterized protein
1700001C02Rik	mRNA	0	0	0	0	0	0	0	0	0	0	1700001C02Rik	mmu:75434	Protein 1700001C02Rik
1700001C19Rik	mRNA	0	0	0	0	0	0	0	0	0	0	1700001C19Rik	mmu:75462	Protein 1700001C19Rik
1700001D01Rik	ncRNA	0	0	0	0	0	0	0	0	0.545163	0	1700001D01Rik	mmu:69279	RIKEN cDNA 1700001D01 gene
1700001F09Rik	mRNA	0.965293	0.308442	0	0	0	0	0	0	0	0	1700001F09Rik	mmu:71826	Uncharacterized protein
1700001G01Rik	ncRNA	0.181894	0	0	0	0	0	0	0	0	0	1700001G01Rik	mmu:75433	RIKEN cDNA 1700001G01 gene
1700001G11Rik	ncRNA	2.02678	1.76624	10.1469	0	0	16.5433	0	1.3928	0.599255	1.61184	1700001G11Rik	mmu:69303	RIKEN cDNA 1700001G11 gene
1700001G17Rik	ncRNA	0	0.7659	0	0	0	0	0	0	0	0	1700001G17Rik	mmu:67503	RIKEN cDNA 1700001G17
1700001J03Rik	mRNA	0	0	0	0	0	0	0	0	0	0	1700001J03Rik	mmu:69282	Uncharacterized protein
1700001J11Rik	miscRNA	0.0575604	0.110354	0.0364355	0.297586	0	0	0.393751	0	0	0	1700001J11Rik	mmu:72224	ring finger protein 19A pseudogene
1700001K19Rik	mRNA	0	0	0	0	0	0	0	0	0.164715	0.11076	1700001K19Rik	mmu:66323	Uncharacterized protein
1700001K23Rik	ncRNA	0	0	0	0	0	0	0	0	1.57796	0.42443	1700001K23Rik	mmu:69319	RIKEN cDNA 1700001K23 gene
1700001L05Rik	ncRNA	7.66735	3.69763	5.04813	0.0917595	0	0	0	0.290689	0.282208	0	1700001L05Rik	mmu:69291	Putative uncharacterized protein
1700001L19Rik	mRNA	1.49288	2.10894	0.397888	0	0	0	3.67283	0.668187	0.51109	0.801909	1700001L19Rik	mmu:69315	Uncharacterized protein C5orf49 homolog
1700001O22Rik	mRNA	0	0.0861334	1.2513	0	0	0	0	0.169806	0.0974121	0	1700001O22Rik	mmu:73598	Protein 1700001O22Rik
1700001P01Rik	mRNA	0	0	0	0	0	0	0	0.215114	0.740426	0	1700001P01Rik	mmu:72215	Uncharacterized protein C17orf98 homolog
1700003C15Rik	ncRNA	0	0	0	0	0	0	0	0	0	0	1700003C15Rik	mmu:69345	RIKEN cDNA 1700003C15 gene
1700003D09Rik	ncRNA	0	0.882356	0	0	0	0	0	0	0	0	1700003D09Rik	mmu:69338	RIKEN cDNA 1700003D09 gene
1700003E16Rik	mRNA	0	0	0	0.0447831	0	0	0	0.0654787	0	0	1700003E16Rik	mmu:71837	Uncharacterized protein C2orf81 homolog
1700003E24Rik	miscRNA	0	0	0	0	0	0	0	0	0	0	1700003E24Rik	mmu:100042663	Gm5941 pseudogene
1700003F12Rik	mRNA	0	0	0	0	0	0	0	0	0	0	1700003F12Rik	mmu:75480	Protein 1700003F12Rik
1700003G13Rik	ncRNA	0	0	0	0	0	0	0	0	0	0	1700003G13Rik	mmu:72229	RIKEN cDNA 1700003G13 gene
1700003G18Rik	ncRNA	0	0	0	0	0	0	0	0	0.248401	0	1700003G18Rik	mmu:69350	RIKEN cDNA 1700003G18 gene
1700003H04Rik	ncRNA	0	0	0	0	0	0	0	0	0	0	1700003H04Rik	mmu:384775	Protein 1700003H04Rik
1700003I22Rik	ncRNA	0	0	0	0	0	0	0	0	0	0	1700003I22Rik	mmu:69356	RIKEN cDNA 1700003I22 gene
1700003L19Rik	ncRNA	0.571283	0	0	0	0	0	0	0	0	0	1700003L19Rik	mmu:75493	RIKEN cDNA 1700003L19 gene
1700003M02Rik	mRNA	1.88908	0.663984	9.24737	0	0	0	0	0	0	0	1700003M02Rik	mmu:69329	Protein 1700003M02Rik
1700003M07Rik	ncRNA	0	0	0	0	0	0	0	0	0	0	1700003M07Rik	mmu:72225	RIKEN cDNA 1700003M07 gene
1700003O11Rik	miscRNA	0	0	0	0	0	0	0	0	0	0	1700003O11Rik	mmu:75632	RIKEN cDNA 1700003O11 gene
1700003P14Rik	ncRNA	0.571666	0.410997	1.53791	0	0	0	0	0	0	0	1700003P14Rik	mmu:75890	RIKEN cDNA 1700003P14 gene
1700006A11Rik	mRNA	0	0	0	0	0	0	0	0	0.155329	0	1700006A11Rik	mmu:71824	Protein 1700006A11Rik
1700006E09Rik	mRNA	0	0	0	0	0	0	0	0	0.220643	0	1700006E09Rik	mmu:75437	Protein 1700006E09Rik
1700006F04Rik	ncRNA	0	0	0	0	0	0	0	0	0.350817	0	1700006F04Rik	mmu:75432	RIKEN cDNA 1700006F04 gene
1700006H20Rik	ncRNA	2.72108	3.68775	8.61215	0	0	0	0	0	0	0	1700006H20Rik	mmu:72241	RIKEN cDNA 1700006H20 gene
1700006H21Rik	ncRNA	0	0.218934	0	0	0	0	0	0	0	0.332993	1700006H21Rik	mmu:72257	RIKEN cDNA 1700006H21 gene
1700006J14Rik	miscRNA	0.31639	3.79112	0	0	0	0	0	1.3453	2.05802	4.38231	1700006J14Rik	mmu:321010	Putative uncharacterized protein
1700007B14Rik	mRNA	0.262829	0	0	0	0	0	0	0	0	0	1700007B14Rik	mmu:71831	Protein 1700007B14Rik
1700007E05Rik	miscRNA	0	0	0	0	0	0	0	0	0	0	1700007E05Rik	mmu:114672	RIKEN cDNA 1700007E05 gene
1700007F19Rik	ncRNA	0	0	0	0	0	0	0	0	0	0	1700007F19Rik	mmu:67850	RIKEN cDNA 1700007F19 gene
1700007G11Rik	mRNA	0.560612	0.32244	0	9.99933	0	0	0	0.211888	0.121554	0	1700007G11Rik	mmu:75784	Uncharacterized protein C4orf22 homolog
1700007J10Rik	ncRNA	2.68518	2.69657	8.8223	0	0	0.159452	0	0	0	0.186428	1700007J10Rik	mmu:69320	RIKEN cDNA 1700007J10 gene
1700007K09Rik	mRNA	0	0	0	0	0	0	0	0.397134	0.227823	0	1700007K09Rik	mmu:69318	Protein FAM24A-like
1700007K13Rik	mRNA	0	0	0	19.2974	56.7201	28.4235	38.9798	0	0	0	1700007K13Rik	mmu:69327	Protein 1700007K13Rik
1700007L15Rik	ncRNA	2.47225	3.64597	0	18.5577	0	57.2718	4.76999	3.77357	4.53573	0.554543	1700007L15Rik	mmu:100502742	RIKEN cDNA 1700007L15 gene
1700007P06Rik	ncRNA	0	0	0	0	0	0	0	0	0	0	1700007P06Rik	mmu:69308	RIKEN cDNA 1700007P06 gene
1700008A04Rik	mRNA	0	0	0	0	0	0	0	0	0	0	Smim23	mmu:69351	Small integral membrane protein 23
1700008C04Rik	ncRNA	0	0	0	0	0	0	0	0	0	0	1700008C04Rik	mmu:75494	RIKEN cDNA 1700008C04 gene
1700008F21Rik	mRNA	0	0	0	0	0	0	0	1.22187	1.4019	0	1700008F21Rik	mmu:75453	Protein 1700008F21Rik
1700008I05Rik	mRNA	0	0	0	15.1975	0	0	0	0.680226	0.693732	0.116623	1700008I05Rik	mmu:71841	Protein 1700008I05Rik
1700008J07Rik	ncRNA	0.175237	0.111988	1.73782	0	0	8.66818	5.56081	0.717519	0.696585	1.19231	1700008J07Rik	mmu:629159	RIKEN cDNA 1700008J07 gene
1700008K24Rik	ncRNA	0	0	0	0	0	0	0	0	0	0	1700008K24Rik	mmu:69311	RIKEN cDNA 1700008K24 gene
1700008O03Rik	mRNA	0	0	0	0	0	0	0	0	0	0.0712248	1700008O03Rik	mmu:69349	Putative uncharacterized protein C19orf81 homolog
1700008P02Rik	mRNA	0	0	0	0	0	0	0	0	0	0	1700008P02Rik	mmu:69347	MCG13911
1700009C05Rik	ncRNA	0	0	0	0	0	0	0	0	0.195691	0	1700009C05Rik	mmu:74220	RIKEN cDNA 1700009C05 gene
1700009J07Rik	ncRNA	0	0	0	0	0	0	0	0	0	0	1700009J07Rik	mmu:75188	RIKEN cDNA 1700009J07 gene
1700009N14Rik	mRNA	0	0	0	0	0	0	0	0.106196	0	0.983173	1700009N14Rik	mmu:75471	MCG49183
1700009P17Rik	mRNA	0	0	0	11.4455	26.8728	2.25522	25.951	0.11785	0.135214	0.181845	Cfap126	mmu:75472	Protein Flattop
1700010B08Rik	mRNA	0	0	0	0	0	0	0	0	0	0	1700010B08Rik	mmu:75485	Protein 1700010B08Rik
1700010D01Rik	mRNA	44.9806	19.103	45.4119	0	0	0	0	0	0	0	1700010D01Rik	mmu:76386	Protein 1700010D01Rik
1700010H22Rik	miscRNA	0	0.373599	0	0	0	0	0	0	0	0	1700010H22Rik	mmu:75500	RIKEN cDNA 1700010H22
1700010I02Rik	ncRNA	0	0	0	0	0	0.203155	0	0	0	0	1700010I02Rik	mmu:75476	RIKEN cDNA 1700010I02 gene
1700010I14Rik	mRNA	8.92597	10.1516	8.61879	0	0.658515	0	10.8234	0	0	0	1700010I14Rik	mmu:66931	RIKEN cDNA 1700010I14, isoform CRA_b
1700010J16Rik	ncRNA	2.40235	0	0	0	0	0	0	0	0	0	1700010J16Rik	mmu:69355	RIKEN cDNA 1700010J16 gene
1700010K23Rik	ncRNA	0	0	0	0	0	0	0	0	0	0	1700010K23Rik	mmu:75501	RIKEN cDNA 1700010K23 gene
1700010L04Rik	miscRNA	0.162787	0	0	0	0	0	0	0	0	0	1700010L04Rik	mmu:619808	Protein 1700010L04Rik
1700010N08Rik	ncRNA	0	0	0	0	0	0	0	0	0.261032	0	1700010N08Rik	mmu:545951	RIKEN cDNA 1700010N08 gene
1700011A15Rik	mRNA	14.5801	11.0079	36.7532	0	0	0	0	0	0	0	1700011A15Rik	mmu:66322	RIKEN cDNA 1700011A15
1700011B04Rik	ncRNA	0	0	2.08154	0	0	0	0	0	0	0.319632	1700011B04Rik	mmu:100503727	RIKEN cDNA 1700011B04 gene
1700011C11Rik	ncRNA	0	0	0	0	0	0	0	0	0	0	1700011C11Rik	mmu:75451	RIKEN cDNA 1700011C11 gene
1700011E24Rik	mRNA	0	0	0	0	0	0	0	0	0	0	1700011E24Rik	mmu:75467	Protein 1700011E24Rik
1700011H14Rik	mRNA	0	0	0	0	0	0	0	0.097765	0.112169	0	1700011H14Rik	mmu:67082	Protein 1700011H14Rik
1700011I03Rik	mRNA	0	0	0	0	0	0	0	0	0	0	1700011I03Rik	mmu:75444	Protein 1700011I03Rik
1700011L22Rik	mRNA	0	0	0	0	0	0	0	0	0	0	1700011L22Rik	mmu:67687	Uncharacterized protein C4orf51 homolog
1700011M02Rik	ncRNA	0	0	0	0	0	0	0	0	0	0	1700011M02Rik	mmu:75443	Protein 1700011M02Rik
1700012A03Rik	mRNA	1.70223	4.00521	11.2648	0	0	0	0	0	0	0	1700012A03Rik	mmu:76382	Protein 1700012A03Rik
1700012B07Rik	mRNA	0.099134	0	0	0	0	0	0	0	0	0	1700012B07Rik	mmu:69324	Protein 1700012B07Rik
1700012B09Rik	mRNA	0.825925	0.197932	9.54122	0	0	0	0	0	0	0	1700012B09Rik	mmu:69325	Protein 1700012B09Rik
1700012D01Rik	ncRNA	0.204401	0.195938	2.71709	1.05675	0	7.00958	9.55464	0.965693	1.99436	0.894051	1700012D01Rik	mmu:72243	Transmembrane protein 194A
1700012D14Rik	ncRNA	3.61358	2.81447	5.14661	0	18.6782	0	0	0.640213	0.73454	0.987862	1700012D14Rik	mmu:75479	RIKEN cDNA 1700012D14 gene
1700012D16Rik	ncRNA	0	0	0	0	0	0	0	0.0208078	0	0	1700012D16Rik	mmu:75489	RIKEN cDNA 1700012D16 gene
1700012H19Rik	ncRNA	3.61473	8.66266	7.32195	0	0	0	0	0	0	0	1700012H19Rik	mmu:76393	RIKEN cDNA 1700012H19 gene
1700012I11Rik	ncRNA	4.1018	1.70385	8.48164	0	0	0	0	0	0	0	1700012I11Rik	mmu:69334	RIKEN cDNA 1700012I11 gene
1700012L04Rik	mRNA	0	0	0	0	0	0	0	0	0	0	1700012L04Rik	mmu:76383	Histone H2A
1700012P22Rik	mRNA	0	0	0	0	0	0	0	0	0	0	1700012P22Rik	mmu:69364	Uncharacterized protein C1orf158 homolog
1700013D24Rik	mRNA	0.531062	0.254536	0	0	0	0	0	0	0	0	1700013D24Rik	mmu:76921	MCG1037134
1700013F07Rik	mRNA	0	0	0	0	0	0	0	0.680226	0.780449	0.699736	1700013F07Rik	mmu:75504	Uncharacterized protein C1orf194 homolog
1700013G24Rik	mRNA	0	0	0	0	0	0	0	0	0	0	1700013G24Rik	mmu:69380	Protein 1700013G24Rik
1700013H16Rik	mRNA	0	0	0	0	0	0	0	0	0	0	1700013H16Rik	mmu:75514	Protein 1700013H16Rik
1700013N06Rik	ncRNA	0	0	0	0	0	0	0	0	0	0	1700013N06Rik	mmu:75634	RIKEN cDNA 1700013N06 gene
1700015E13Rik	mRNA	0	0	0	0	0	0	0	0	0	0	1700015E13Rik	mmu:76925	Uncharacterized protein C1orf111 homolog
1700015F17Rik	mRNA	0	0	0	0	0	0	0	0.567175	0.433827	0	1700015F17Rik	mmu:381716	Protein 1700015F17Rik
1700015G11Rik	mRNA	9.15329	11.933	21.0901	0	0	0	0	0.345957	0.396929	0	1700015G11Rik	mmu:100503036	Protein 1700015G11Rik
1700016C15Rik	mRNA	0	0	0	0	0	0	0	0.155902	0.178872	0	1700016C15Rik	mmu:69428	Uncharacterized protein C1orf100 homolog
1700016D06Rik	mRNA	1.0099	0	0	0	0	0	0	0.106028	0	0	1700016D06Rik	mmu:76413	Protein 1700016D06Rik
1700016G14Rik	mRNA	0	0	0.235863	0	0	0	0	0	0	0	1700016G14Rik	mmu:666145	RIKEN cDNA 1700016G14 gene
1700016G22Rik	ncRNA	0	0	0	0	0	0	0	0	0.259711	0.698556	1700016G22Rik	mmu:71867	RIKEN cDNA 1700016G22 gene
1700016H13Rik	mRNA	0	1.3066	0	0	0	0	0	0	0.164188	0	1700016H13Rik	mmu:74218	Protein 1700016H13Rik
1700016J18Rik	ncRNA	0	0.256615	0	0	0	0	3.10293	0	0.290217	0.130102	1700016J18Rik	mmu:75561	RIKEN cDNA 1700016J18 gene
1700016K19Rik	mRNA	0.925466	0.887146	0.097636	0	0	0	0	0	0	0	1700016K19Rik	mmu:74230	Protein LIAT1
1700016L04Rik	ncRNA	0	0	0	0	0	0	0.355962	0.295014	0	0	1700016L04Rik	mmu:69412	Neuromedin-B receptor
1700016L21Rik	ncRNA	0	0	0	0	0	0	0	0	0	0	1700016L21Rik	mmu:72208	RIKEN cDNA 1700016L21 gene
1700016P04Rik	ncRNA	0	0	0	0	0	0	0	0	0	0	1700016P04Rik	mmu:69413	RIKEN cDNA 1700016P04 gene
1700017B05Rik	mRNA	5.39709	3.14112	2.98057	2.49133	0.0299644	7.76046	8.6805	0.494358	0.686605	1.80664	1700017B05Rik	mmu:74211	Uncharacterized protein C15orf39 homolog
1700017D01Rik	mRNA	0.47591	0	0	0	0	0	0	0	0	0	1700017D01Rik	mmu:69369	MCG12892
1700017G19Rik	ncRNA	0	0	0	0	0	0	0	0	0	0	1700017G19Rik	mmu:100040882	MCG6463
1700017J07Rik	ncRNA	0	0	0	0	0	0	0	0	0	0	1700017J07Rik	mmu:75508	RIKEN cDNA 1700017J07 gene
1700017L05Rik	ncRNA	0	0	1.91325	0	0	0	0	0	0	0	1700017L05Rik	mmu:69370	RIKEN cDNA 1700017L05 gene
1700017N19Rik	mRNA	0	0	0	0	0	0	0	0	0.0784158	0	1700017N19Rik	mmu:66605	Protein 1700017N19Rik
1700018A04Rik	ncRNA	0	0.572172	0	0	0	0	0	1.50399	1.72559	0.290086	1700018A04Rik	mmu:71307	RIKEN cDNA 1700018A04 gene
1700018A23Rik	ncRNA	0	0	0	0	0	0	0	0	0	0	1700018A23Rik	mmu:72231	RIKEN cDNA 1700018A23 gene
1700018B08Rik	mRNA	12.2818	11.25	21.2497	0	0	0	0	0	0.0739715	0.0994821	1700018B08Rik	mmu:76405	Uncharacterized protein
1700018B24Rik	miscRNA	111.961	106.84	171.2	0	0	0.0262836	0	0	0	0	1700018B24Rik	mmu:66332	Enhancer of rudimentary homolog
1700018C11Rik	mRNA	0	0	0	0	0	0	0	0.197399	0	0	1700018C11Rik	mmu:75524	Uncharacterized protein
1700018F24Rik	mRNA	0	0	0	0	0	0	0	0	0.137631	0	1700018F24Rik	mmu:69396	Protein 1700018F24Rik
1700018G05Rik	ncRNA	0	0	0	0	0	0	0	0	0	0	1700018G05Rik	mmu:69388	RIKEN cDNA 1700018G05 gene
1700018L02Rik	ncRNA	0	0	0	0	0.7438	0	0.194823	0	0	0	1700018L02Rik	mmu:67329	RIKEN cDNA 1700018L02 gene
1700019A02Rik	mRNA	0.233522	0.0746175	0	0	0	0	0	0.0735514	0	0	1700019A02Rik	mmu:69397	Protein 1700019A02Rik
1700019B03Rik	mRNA	3.54936	5.67067	2.72817	0	0	0	0	0	0.183235	0	1700019B03Rik	mmu:76406	MCG11564
1700019B21Rik	ncRNA	1.90173	0	0	0	0	0	0	0.179694	0	0	1700019B21Rik	mmu:75545	RIKEN cDNA 1700019B21 gene
1700019C18Rik	ncRNA	0	0.510026	2.35752	0	0	0	0	0	0	0	1700019C18Rik	mmu:75543	RIKEN cDNA 1700019C18 gene
1700019D03Rik	mRNA	6.37194	4.94644	6.60687	0	0	0	0	0.0369376	0.12714	0	1700019D03Rik	mmu:67080	Small membrane A-kinase anchor protein
1700019E08Rik	ncRNA	0	0	0	0	0	0	0	0	0	0	1700019E08Rik	mmu:69405	RIKEN cDNA 1700019E08 gene
1700019G17Rik	mRNA	0.369785	0.059079	0	0.0796576	0	0	7.16712	0.0291174	0.066815	0.0449288	1700019G17Rik	mmu:75541	Protein 1700019G17Rik
1700019G24Rik	ncRNA	0.551685	0	0	0	0	0	0	0	0	0	1700019G24Rik	mmu:72249	RIKEN cDNA 1700019G24 gene
1700019J19Rik	miscRNA	0	0	0	0	0	0	0	0	0	0	1700019J19Rik	mmu:76412	RIKEN cDNA 1700019J19 gene
1700019L03Rik	mRNA	0	0	0	0	0	0	0	2.88497	7.63147	4.57523	1700019L03Rik	mmu:227736	Uncharacterized protein C9orf117 homolog
1700019L22Rik	ncRNA	0	0	0	0	0	0	0.0549996	0	0.0209194	0	1700019L22Rik	mmu:75549	RIKEN cDNA 1700019L22 gene
1700019M22Rik	miscRNA	0	0	0	0	0	0	0	0	0	0	1700019M22Rik	mmu:69423	NFX-like protein
1700019N19Rik	mRNA	0	0	0	0	0	0	0	0	0	0	1700019N19Rik	mmu:67507	Uncharacterized protein C10orf82 homolog
1700019O17Rik	mRNA	0	0	0	0	0	0	0	0	0	0	1700019O17Rik	mmu:71863	Uncharacterized protein C2orf57 homolog
1700019P21Rik	miscRNA	0	0	0	0	0	0	0	0	0	0	1700019P21Rik	mmu:75546	RIKEN cDNA 1700019P21 gene
1700020A23Rik	mRNA	0	0	0	6.40807	0	0	0	0	0	0	1700020A23Rik	mmu:75656	Protein 1700020A23Rik
1700020D05Rik	mRNA	0	0	0	0	0	0	0	0.394411	0.301682	0.202862	1700020D05Rik	mmu:75555	Mage-g2
1700020D12Rik	ncRNA	0	0	0	0	0	0	0	0	0	0	1700020D12Rik	mmu:69437	RIKEN cDNA 1700020D12 gene
1700020D14Rik	ncRNA	0	0	0	0	0	0	0	0	0	0	1700020D14Rik	mmu:69438	RIKEN cDNA 1700020D14 gene
1700020G17Rik	ncRNA	0.465767	0	0	0	0	0	0	0	0	0	1700020G17Rik	mmu:75630	RIKEN cDNA 1700020G17 gene
1700020I14Rik	ncRNA	5.77029	3.95098	0	8.46433	12.2593	54.4246	22.5035	23.8864	25.3206	12.5528	1700020I14Rik	mmu:66602	RIKEN cDNA 1700020I14 gene
1700020L24Rik	mRNA	0	0	0	0	0	0	0	0	0.152938	0	1700020L24Rik	mmu:66330	Protein 1700020L24Rik
1700020M21Rik	ncRNA	0	0	0	0	0	0	0	0	0	0	1700020M21Rik	mmu:76402	RIKEN cDNA 1700020M21 gene
1700020N01Rik	ncRNA	0	0	0	0	0	0	0	0	0	0	1700020N01Rik	mmu:67692	Uncharacterized protein
1700020N15Rik	mRNA	0	0	0	0	0	0	0	0	0	0	1700020N15Rik	mmu:75509	Protein 1700020N15Rik
1700020N18Rik	ncRNA	0	0	0	0	0	0	0	0.245395	0	0.37865	1700020N18Rik	mmu:67086	RIKEN cDNA 1700020N18 gene
1700021F02Rik	miscRNA	0	0	0	0	0	13.1975	0	0	0	0	1700021F02Rik	mmu:75519	RIKEN cDNA 1700021F02 gene
1700021F05Rik	mRNA	44.0016	44.1073	43.8008	88.2892	107.219	96.6146	65.0009	32.524	42.0606	16.9009	1700021F05Rik	mmu:67851	Protein 1700021F05Rik
1700021F07Rik	mRNA	42.3296	16.9956	83.4696	0	0	0	0	0	0	0	1700021F07Rik	mmu:72221	Uncharacterized protein C20orf85 homolog
1700021G15Rik	ncRNA	0	0	0	0	0	0	0	0	0	0	1700021G15Rik	mmu:73256	RIKEN cDNA 1700021G15 gene
1700021K19Rik	mRNA	28.7731	22.9388	32.2668	0	0	0.0489729	0	0.618464	0.879887	1.10699	1700021K19Rik	mmu:100502698	Protein 1700021K19Rik
1700021L23Rik	ncRNA	0	0	0	0	0	0	0	0	0	0	1700021L23Rik	mmu:76410	RIKEN cDNA 1700021L23 gene
1700021N21Rik	ncRNA	0	0	0	0	0	0	0	0	0	0	1700021N21Rik	mmu:69409	RIKEN cDNA 1700021N21 gene
1700022A21Rik	miscRNA	0	0	0	0	0	0	0	0	0.10636	0	1700022A21Rik	mmu:72252	glycerol-3-phosphate dehydrogenase 1-like pseudogene
1700022A22Rik	ncRNA	0	0	0	0	0	0	0	0	0	0	1700022A22Rik	mmu:71120	RIKEN cDNA 1700022A22 gene
1700022E09Rik	ncRNA	0	0	0	0	0	0	0	0	0	0	1700022E09Rik	mmu:75636	RIKEN cDNA 1700022E09 gene
1700022H01Rik	ncRNA	31.2072	21.5989	31.5759	37.9992	11.6694	25.5434	20.812	3.18785	5.09443	12.6487	1700022H01Rik	mmu:75539	RIKEN cDNA 1700022H01 gene
1700022H16Rik	ncRNA	0	0	0	0	0	0	0	0.281999	0.647095	0	1700022H16Rik	mmu:69420	RIKEN cDNA 1700022H16 gene
1700022I11Rik	mRNA	0	0	0	0	0	0	0	0	0.124	0.0555882	1700022I11Rik	mmu:67317	Protein 1700022I11Rik
1700022N22Rik	ncRNA	0.303221	0.581332	0.0959687	0	33.6559	0	0	0.429769	1.15054	0.442096	1700022N22Rik	mmu:69431	RIKEN cDNA 1700022N22 gene
1700022P22Rik	mRNA	0	0.109291	0	0	0	0	0	0.21546	0.618012	0.332459	Spata45	mmu:75558	Spermatogenesis-associated protein 45
1700023C21Rik	ncRNA	0	0	0	0	0	0	0	0	0	0	1700023C21Rik	mmu:73257	RIKEN cDNA 1700023C21 gene
1700023E05Rik	mRNA	16.1975	13.2295	35.4146	0	0	0	0	0	0	0.12049	1700023E05Rik	mmu:71868	Protein 1700023E05Rik
1700023F02Rik	ncRNA	0	0	0	0	0	0	0	0	0	0	1700023F02Rik	mmu:69433	RIKEN cDNA 1700023F02 gene
1700023F06Rik	mRNA	0	0	0	0	0	0	0	0	0.128448	0	1700023F06Rik	mmu:69441	Protein 1700023F06Rik
1700023G09Rik	ncRNA	0	0	0	0	0	0	0	0.127718	0	0	1700023G09Rik	mmu:73281	RIKEN cDNA 1700023G09 gene
1700023L04Rik	ncRNA	29.6135	17.8964	27.7103	0	0	0	10.7649	0	0	0	1700023L04Rik	mmu:76419	Putative uncharacterized protein
1700024B05Rik	miscRNA	0.869104	1.81771	4.05102	0	0	0	0	0.37328	0.256967	0	1700024B05Rik	mmu:100503856	Protein 1700024B05Rik
1700024B18Rik	ncRNA	0	0	0	0	0	0	0	0	0	0	1700024B18Rik	mmu:69393	RIKEN cDNA 1700024B18 gene
1700024F13Rik	ncRNA	1.06173	1.42487	0	0	0	0	0	0	0	0	1700024F13Rik	mmu:73270	RIKEN cDNA 1700024F13 gene
1700024G13Rik	mRNA	0	0.342153	0	0	0	0	0	0	0	0.520406	1700024G13Rik	mmu:67085	UPF0728 protein C10orf53 homolog
1700024h08rik	miscRNA	0	0	0	0	0	50.4412	0.0740232	0	0	0	1700024h08rik	mmu:100034675	RIKEN cDNA 1700024H08 gene
1700024I08Rik	ncRNA	0	0	0	0	0	0	0	0	0	0	1700024I08Rik	mmu:75522	RIKEN cDNA 1700024I08 gene
1700024N05Rik	ncRNA	0	0	0	0	0	0	0	0	0	0	1700024N05Rik	mmu:75520	RIKEN cDNA 1700024N05 gene
1700024P04Rik	mRNA	0	0	0	0	0	0	0	0	0	0	1700024P04Rik	mmu:69382	Histone H2B subacrosomal variant
1700024P16Rik	mRNA	11.9521	12.6438	14.3206	0	0	0	0	8.99447	10.042	5.47678	1700024P16Rik	mmu:242594	Uncharacterized protein C1orf168 homolog
1700025B11Rik	ncRNA	0	0	0	0	0	0	0	0	0	0	1700025B11Rik	mmu:76409	Protein 1700025B11Rik
1700025C18Rik	ncRNA	0	0	0	0	0	0	0	0	0	0	1700025C18Rik	mmu:72211	MCG1027936
1700025D23Rik	miscRNA	0	0	0	0	0	0	0	0	0	0	1700025D23Rik	mmu:100041739	RIKEN cDNA 1700025D23 gene
1700025F22Rik	mRNA	3.15186	0	0.997558	0	0	0	0	0	0	0	1700025F22Rik	mmu:69416	1700025F22Rik protein
1700025F24Rik	ncRNA	3.65476	2.89414	0.201169	0	0	0	0	0	0	0	1700025F24Rik	mmu:67081	RIKEN cDNA 1700025F24 gene
1700025G04Rik	mRNA	3.97602	1.27046	4.38827	0	0	0	0	0.811938	1.07367	0.573333	1700025G04Rik	mmu:69399	Putative uncharacterized protein
1700025J12Rik	ncRNA	27.7844	25.9896	18.7221	0	0	0	0	0	0	0	1700025J12Rik	mmu:69407	RIKEN cDNA 1700025J12 gene
1700025K04Rik	ncRNA	0	0	0	0	0	0	0	0	0	0	1700025K04Rik	mmu:66334	RIKEN cDNA 1700025K04 gene
1700025K24Rik	ncRNA	0	0	0	0	0	0	0	0	0	0	1700025K24Rik	mmu:69418	RIKEN cDNA 1700025K24 gene
1700025M24Rik	ncRNA	0	0	0	0	0	0	0	0	0	0	1700025M24Rik	mmu:72276	RIKEN cDNA 1700025M24 gene
1700025N23Rik	ncRNA	0	0	0	0	0	0	0	0	0	0	1700025N23Rik	mmu:69986	RIKEN cDNA 1700025N23 gene
1700026D08Rik	mRNA	0	0	0	0	0	0	0	0.160085	0	0.741044	1700026D08Rik	mmu:75556	ASL1/1700026D08Rik fusion protein
1700026D11Rik	ncRNA	0	0	0	0	0	0	0	0	0	0	1700026D11Rik	mmu:70371	RIKEN cDNA 1700026D11 gene
1700026F02Rik	ncRNA	0	0	0	0	0	0	0	0	0	0	1700026F02Rik	mmu:69419	RIKEN cDNA 1700026F02 gene
1700026J12Rik	miscRNA	0	0	0	0	0	0	0	0.105279	0	0	1700026J12Rik	mmu:73255	RIKEN cDNA 1700026J12 gene
1700026J14Rik	ncRNA	0	0	0	0	0	0	0	0	0	0	1700026J14Rik	mmu:69432	RIKEN cDNA 1700026J14 gene
1700026L06Rik	mRNA	0	0.608839	0	12.3137	0	0	0	0	0	0.308676	1700026L06Rik	mmu:69987	Uncharacterized protein C9orf9 homolog
1700027A15Rik	ncRNA	0	0	0	0	0	0	0	0	0	0	1700027A15Rik	mmu:69449	RIKEN cDNA 1700027A15 gene
1700027F06Rik	ncRNA	0	0	0	0	0	0	0	0	0	0	1700027F06Rik	mmu:72268	RIKEN cDNA 1700027F06 gene
1700027F09Rik	ncRNA	0	0	0	0	0	0	0	0	0	0	1700027F09Rik	mmu:69999	RIKEN cDNA 1700027F09 gene
1700027H10Rik	ncRNA	0	0	0	0	0	0	0	0	0	0	1700027H10Rik	mmu:72274	RIKEN cDNA 1700027H10 gene
1700027I24Rik	ncRNA	0	0	0	0	0	0	0	0	0	0	1700027I24Rik	mmu:75567	RIKEN cDNA 1700027I24 gene
1700027J07Rik	ncRNA	0	0	0	0	0	0	0	0.126633	0	0	1700027J07Rik	mmu:69443	RIKEN cDNA 1700027J07 gene
1700028B04Rik	miscRNA	0	0	0	0	0	0	0	0	0	0	1700028B04Rik	mmu:70001	NADH dehydrogenase (ubiquinone) 1 beta subcomplex 8 pseudogene
1700028D13Rik	ncRNA	1.98406	2.47249	4.01889	0	0	0	0	0	0	0	1700028D13Rik	mmu:75569	RIKEN cDNA 1700028D13 gene
1700028E10Rik	ncRNA	0.824327	0.329248	0	0	0	0	0	0	0.0744722	0	1700028E10Rik	mmu:625175	RIKEN cDNA 1700028E10 gene
1700028I16Rik	ncRNA	6.8608	5.15822	32.0179	0	0	0	0	0.127113	0	0	1700028I16Rik	mmu:70003	Putative uncharacterized protein
1700028J19Rik	ncRNA	8.01175	14.0991	7.64494	0	0	0	0	0.564947	0.518547	0.174345	1700028J19Rik	mmu:70004	MCG5707, isoform CRA_b
1700028K03Rik	mRNA	7.43332	6.24584	8.6844	0	0	8.66874	0	0.130069	0.198978	0.1338	1700028K03Rik	mmu:76421	Protein 1700028K03Rik
1700028M03Rik	ncRNA	0	0	0	0	0	0	0	0	0	0	1700028M03Rik	mmu:69460	RIKEN cDNA 1700028M03 gene
1700028P14Rik	mRNA	5.89185	2.03952	5.69787	0	0	0	0	0.154644	0	0	1700028P14Rik	mmu:67483	Uncharacterized protein C9orf135 homolog
1700028P15Rik	ncRNA	0	0	0	0	0	0	0	0	0	0	1700028P15Rik	mmu:75655	RIKEN cDNA 1700028P15 gene
1700029B22Rik	ncRNA	0	0	0	0	0	0	0	0	0	0	1700029B22Rik	mmu:69495	RIKEN cDNA 1700029B22 gene
1700029F12Rik	mRNA	9.22137	4.65869	19.641	0	0	0	0	0	0	0	1700029F12Rik	mmu:66479	Uncharacterized protein
1700029H14Rik	mRNA	0.0686275	0	0	0	0	0	0	0	0	0	1700029H14Rik	mmu:66501	Protein 1700029H14Rik
1700029I15Rik	mRNA	0	0	0	0	0	0	0	0	0.423101	0	1700029I15Rik	mmu:75641	Protein 1700029I15Rik
1700029J03Rik	ncRNA	0	0	0	0	0	0	0	0	0	0	1700029J03Rik	mmu:72264	RIKEN cDNA 1700029J03 gene
1700029J07Rik	mRNA	1.81462	1.68979	9.41891	0.134023	0.0564184	0	0	0.342927	0.0562075	0	1700029J07Rik	mmu:69479	UPF0602 protein C4orf47 homolog
1700029M03Rik	miscRNA	0	0	0	0	0	0	0	0	0	0	1700029M03Rik	mmu:69476	RIKEN cDNA 1700029M03 gene
1700029M20Rik	ncRNA	0	0	0	0	0	0	0	0	0	0	1700029M20Rik	mmu:73937	RIKEN cDNA 1700029M20 gene
1700029N11Rik	ncRNA	0	0	0	0	0	0	0	0	0	0	1700029N11Rik	mmu:69491	RIKEN cDNA 1700029N11 gene
1700029P11Rik	mRNA	3.60697	11.1708	7.20084	0	0	0	0	0	0.150399	0	1700029P11Rik	mmu:66346	Protein 1700029P11Rik
1700030A11Rik	ncRNA	2.07969	0.766762	1.92402	0	0	0	0	0	0	0	1700030A11Rik	mmu:74179	RIKEN cDNA 1700030A11 gene
1700030C10Rik	ncRNA	3.78385	1.49818	2.75964	0	0	0	0	0	0	0	1700030C10Rik	mmu:69513	Putative uncharacterized protein
1700030C12Rik	ncRNA	0.344803	1.65263	0.436518	1.11414	0	1.07495	0.58967	0.325804	0	0	1700030C12Rik	mmu:72246	Putative uncharacterized protein
1700030C14Rik	ncRNA	0	0	0	0	0	0	0	0	0	0	1700030C14Rik	mmu:75662	RIKEN cDNA 1700030C14 gene
1700030F04Rik	ncRNA	0	0	0	0	0	0	0	0	0	0	1700030F04Rik	mmu:72263	RIKEN cDNA 1700030F04 gene
1700030F18Rik	mRNA	1.22765	1.08965	0.968974	0	0	0	0	0.0143211	0.0164311	0.0220977	1700030F18Rik	mmu:72277	Protein Fam186a
1700030J22Rik	mRNA	6.5126	5.79381	7.20687	0	0	0	0	0	0.101589	0.0683119	1700030J22Rik	mmu:69528	Uncharacterized protein C16orf46 homolog
1700030K09Rik	mRNA	3.68756	5.83535	1.25973	0.491747	0.254778	0	9.30935	0.276538	0.761476	0.682725	1700030K09Rik	mmu:72254	Protein 1700030K09Rik
1700030L20Rik	ncRNA	0	0	0	0	0	0	0	0.136275	0	0	1700030L20Rik	mmu:70055	RIKEN cDNA 1700030L20 gene
1700030L22Rik	ncRNA	0	0	0	0	0	0	0	0.0998002	0.171757	0.153994	1700030L22Rik	mmu:75576	RIKEN cDNA 1700030L22 gene
1700030M09Rik	ncRNA	0	0	0	0	0	0	0	0	0	0	1700030M09Rik	mmu:72259	RIKEN cDNA 1700030M09 gene
1700030N03Rik	ncRNA	15.8243	16.8928	11.6103	0	0	0	0	0	0	0	1700030N03Rik	mmu:70011	RIKEN cDNA 1700030N03 gene
1700030O20Rik	ncRNA	2.63072	5.96061	17.4093	0	0	0	0	0	0	0	1700030O20Rik	mmu:72286	RIKEN cDNA 1700030O20 gene
1700031A10Rik	ncRNA	1.73243	0	0	0	0	0	0	0	0	0	1700031A10Rik	mmu:73286	RIKEN cDNA 1700031A10 gene
1700031F05Rik	mRNA	0	0	0	0	0	0	0.832179	0	0	0	1700031F05Rik	mmu:73300	MCG116637
1700031L13Rik	miscRNA	0	0	0	0	0	0	0	0	0	0	1700031L13Rik	mmu:67327	RIKEN cDNA 1700031L13 gene
1700031M16Rik	ncRNA	3.44803	0	0	0	0	0	0	0	0	0	1700031M16Rik	mmu:73302	RIKEN cDNA 1700031M16 gene
1700031P21Rik	ncRNA	0	0	0	0	0	0	0	0	0	0	1700031P21Rik	mmu:73278	RIKEN cDNA 1700031P21 gene
1700034E13Rik	mRNA	0	0	0	0	0	0	0	0	0	0	1700034E13Rik	mmu:78414	Uncharacterized protein
1700034F02Rik	mRNA	0.455109	0.560912	0.0411546	0	0	0	0	0.368599	0	0.189585	1700034F02Rik	mmu:73324	1700034F02Rik protein
1700034G24Rik	ncRNA	0	0	0	0	0	0	0	0	0	0	1700034G24Rik	mmu:67325	RIKEN cDNA 1700034G24 gene
1700034H15Rik	ncRNA	0.0325674	0	0	0	0	0.284287	0.0556956	0	0.0353069	0.0474832	1700034H15Rik	mmu:98736	Putative uncharacterized protein
1700034I23Rik	miscRNA	0	0	0	0	0	0	0	0.0572415	0.0656753	0	1700034I23Rik	mmu:73297	FUN14 domain containing 2 pseudogene
1700034J05Rik	mRNA	0	0	0	0	0	0	0	0.0588992	0.0675773	0	1700034J05Rik	mmu:73344	Uncharacterized protein C12orf71 homolog
1700034K08Rik	ncRNA	33.385	12.8011	18.2177	0	0	0	0	0.217555	0	0	1700034K08Rik	mmu:78349	RIKEN cDNA 1700034K08 gene
1700034O15Rik	mRNA	0	0	0	0	0	0	0	0	0	0	1700034O15Rik	mmu:76606	Uncharacterized protein C7orf34 homolog
1700034P13Rik	ncRNA	0	0.364597	0.300946	0	0.103471	0	0	0.0898469	0.103085	0.138636	1700034P13Rik	mmu:73331	RIKEN cDNA 1700034P13 gene
1700036A12Rik	miscRNA	0	0	0	0	0	0	0	0.0590807	0	0	1700036A12Rik	mmu:100040447	Putative uncharacterized protein
1700036G14Rik	ncRNA	0	0	0	0	0	0	0	0	0	0	1700036G14Rik	mmu:73283	RIKEN cDNA 1700036G14 gene
1700037C18Rik	mRNA	1.03441	0.110176	0	0	3.37689	0.143326	0	0.217203	0	0.335148	1700037C18Rik	mmu:73261	Protein 1700037C18Rik
1700037H04Rik	mRNA	0.101907	2.53989	0.516056	65.9893	22.1788	0.571866	20.2744	3.56281	6.5183	17.9783	1700037H04Rik	mmu:67326	Protein 1700037H04Rik
1700039E15Rik	mRNA	0.765453	1.20854	0	0	0	0	0	0	0	0	1700039E15Rik	mmu:76713	Transporter
1700039E22Rik	ncRNA	0	0	0	0	0	0	0	0	0	0	1700039E22Rik	mmu:73322	RIKEN cDNA 1700039E22 gene
1700039I01Rik	ncRNA	0	0	0	0	0	0	0	0	0.0411458	0	1700039I01Rik	mmu:73346	RIKEN cDNA 1700039I01 gene
1700039M10Rik	miscRNA	0	0	0	0	0	0	0	0.274876	0.420501	0	1700039M10Rik	mmu:67518	RIKEN cDNA 1700039M10 gene
1700040D17Rik	miscRNA	0.981221	3.76237	0	0	0	0	0	0	0	0	1700040D17Rik	mmu:76602	RIKEN cDNA 1700040D17 gene
1700040F15Rik	mRNA	0	0	0	0	0	0	0	0	0	0	1700040F15Rik	mmu:73329	RIKEN cDNA 1700040F15 gene
1700040L02Rik	mRNA	0	0	0	6.21491	19.7359	0	17.7342	0	0	0	1700040L02Rik	mmu:73287	Protein 1700040L02Rik
1700041A01Rik	ncRNA	0	0	0	0.49759	0	0	0.877847	0	0	0	1700041A01Rik	mmu:73312	RIKEN cDNA 1700041A01 gene
1700041B01Rik	miscRNA	0	0	0	0	0	0	0	0	0	0	1700041B01Rik	mmu:78623	RIKEN cDNA 1700041B01 gene
1700041C23Rik	ncRNA	0	0	0	0	0	0	0	0	0	0	1700041C23Rik	mmu:67319	RIKEN cDNA 1700041C23 gene
1700041M19Rik	ncRNA	0	0	0	0	0	0	0	0	0.136412	0	1700041M19Rik	mmu:76601	RIKEN cDNA 1700041M19 gene
1700042B14Rik	mRNA	41.7516	48.6966	106.696	0	0	0	0	0	0	0	1700042B14Rik	mmu:73347	MCG1042410
1700042G07Rik	mRNA	0	0	0	0	0	0	0	0	0	0	1700042G07Rik	mmu:67323	Protein 1700042G07Rik
1700042G15Rik	ncRNA	0	0	0	0	0	0	0	0	0	0	1700042G15Rik	mmu:73349	RIKEN cDNA 1700042G15 gene
1700042O10Rik	ncRNA	0	0	0.083649	0	0	0	0	0.374599	0	0.385343	1700042O10Rik	mmu:73321	RIKEN cDNA 1700042O10 gene
1700044C05Rik	ncRNA	0.954484	0	0	0	0	0	0	0	0	0	1700044C05Rik	mmu:73306	RIKEN cDNA 1700044C05 gene
1700044K03Rik	ncRNA	0	0	0	0	0	0	0	0	0	0	1700044K03Rik	mmu:67321	RIKEN cDNA 1700044K03 gene
1700045H11Rik	ncRNA	0.47912	0	0	0	0	0	0	0	0	0	1700045H11Rik	mmu:73348	RIKEN cDNA 1700045H11 gene
1700046C09Rik	ncRNA	0.758322	0	0	0	0	0	0	0	0	0	1700046C09Rik	mmu:73307	RIKEN cDNA 1700046C09 gene
1700047A11Rik	ncRNA	0	0	0	0	0.186924	0	0	0	0.186226	0	1700047A11Rik	mmu:76604	RIKEN cDNA 1700047A11 gene
1700047E10Rik	ncRNA	1.50062	2.39748	2.84966	1.77792	0	0	0	0	0	0	1700047E10Rik	mmu:74328	RIKEN cDNA 1700047E10 gene
1700047G03Rik	ncRNA	0	0	0	0	0	0	0	0.159799	0.183344	0	1700047G03Rik	mmu:73339	RIKEN cDNA 1700047G03 gene
1700047I17Rik2	mRNA	0	0	0	0	0	0	0	0	0.0398676	0.0536168	1700047I17Rik2	mmu:100101807	RIKEN cDNA 1700047I17 gene 2
1700047K16Rik	ncRNA	0	0.912918	0	0	0	0	0	0.299958	0.51623	0.231421	1700047K16Rik	mmu:73335	RIKEN cDNA 1700047K16 gene
1700047L14Rik	ncRNA	0	0	0	0	0	0	0	0	0	0	1700047L14Rik	mmu:73295	RIKEN cDNA 1700047L14 gene
1700047M11Rik	ncRNA	4.76291	3.37465	14.0258	0	0	0	0	0	0	0	1700047M11Rik	mmu:67330	RIKEN cDNA 1700047M11 gene
1700048B10Rik	ncRNA	0	0	0	0	0	0	0	0	0	0	1700048B10Rik	mmu:73465	RIKEN cDNA 1700048B10 gene
1700048F04Rik	ncRNA	0	0	0	0	0	0	0	0	0	0	1700048F04Rik	mmu:73396	RIKEN cDNA 1700048F04 gene
1700048M11Rik	ncRNA	8.82354	3.10134	1.30323	0	0	0	0	0.277912	0	0	1700048M11Rik	mmu:100503166	RIKEN cDNA 1700048M11 gene
1700048O14Rik	ncRNA	0	0	0	0	0	0	0	0	0	0	1700048O14Rik	mmu:73433	RIKEN cDNA 1700048O14 gene
1700048O20Rik	ncRNA	2.30615	1.91591	7.54222	19.2752	3.26237	0	0	0	0	0	1700048O20Rik	mmu:69430	Protein 1700048O20Rik
1700049E15Rik	ncRNA	0.153411	0	0	0	0	0	0	0	0	0	1700049E15Rik	mmu:100039727	RIKEN cDNA 1700049E15 gene
1700049E17Rik1	miscRNA	0.406755	0.389913	0	0	0	0	0	0.672598	0.881939	0.148262	1700049E17Rik1	mmu:666214	Protein 1700049E17Rik1
1700049E17Rik2	miscRNA	0.0736439	0	0.233081	0	0	0	0	0	0.0798386	0	1700049E17Rik2	mmu:100041722	tandem duplication of RIKEN cDNA 1700049E17 gene, gene 2
1700049E22Rik	ncRNA	0	0	0	0	0	0	0	0	0	0	1700049E22Rik	mmu:73395	RIKEN cDNA 1700049E22 gene
1700049G17Rik	mRNA	0.0275415	0.184808	0.749646	1.70867	0.779226	1.32228	0.706507	0.936861	0.567306	0.240933	1700049G17Rik	mmu:73430	1700049G17Rik protein
1700049L16Rik	miscRNA	0	0	0	0	0	0	0	0	0.191078	0	1700049L16Rik	mmu:108950	hematological and neurological expressed 1-like pseudogene
1700051A21Rik	ncRNA	0	0	0	0	0	0	0	0	0	0	1700051A21Rik	mmu:73366	RIKEN cDNA 1700051A21 gene
1700052H01Rik	miscRNA	0.539738	0	0	0	0	0	0	0.101999	0	0	1700052H01Rik	mmu:73462	RIKEN cDNA 1700052H01 gene
1700052I22Rik	ncRNA	0	0	0	0	0	0	0	0	0	0	1700052I22Rik	mmu:67340	RIKEN cDNA 1700052I22 gene
1700052K11Rik	ncRNA	0	0	0	0.646517	0	0	0	0.333632	0.510385	0.772202	1700052K11Rik	mmu:73431	RIKEN cDNA 1700052K11 gene
1700052N19Rik	mRNA	0.681611	0.217796	0.179774	16.445	11.2494	0	0.291416	3.38128	4.49525	3.56107	1700052N19Rik	mmu:73419	UPF0364 protein C6orf211 homolog
1700054A03Rik	ncRNA	0	0	0	0	0	0	0	0.172091	0	0	1700054A03Rik	mmu:78457	RIKEN cDNA 1700054A03 gene
1700054K19Rik	ncRNA	0	0	0	0	0	0	0	0	0	0	1700054K19Rik	mmu:67336	RIKEN cDNA 1700054K19 gene
1700054M17Rik	ncRNA	0	0	0	0	0	0	0	0	0	0	1700054M17Rik	mmu:73358	RIKEN cDNA 1700054M17 gene
1700054O13Rik	mRNA	0	0	0	0	0	0	0	0	0	0	Hypm	mmu:67334	Huntingtin-interacting protein M
1700054O19Rik	miscRNA	0	0	0	0	0	0	0	0.0989907	0	0	1700054O19Rik	mmu:74272	MCG140068
1700055C04Rik	ncRNA	0	0	0	0	0	0	0	0	0	0	1700055C04Rik	mmu:73397	RIKEN cDNA 1700055C04 gene
1700055D18Rik	miscRNA	0.0929098	0	0	1.20086	0	0	0	0.351161	0.302175	0.135462	1700055D18Rik	mmu:73405	Putative uncharacterized protein
1700055N04Rik	mRNA	0	0	0	0	0.0773318	0	0.0810219	0	0.154086	0.103613	1700055N04Rik	mmu:73458	Protein 1700055N04Rik
1700056E22Rik	mRNA	0.881442	0.563297	0	0	0	0	0.753705	0	0.318529	0.21419	1700056E22Rik	mmu:73363	Protein 1700056E22Rik
1700057G04Rik	mRNA	0	0	0	0	0	0	0	8.54895	14.3468	0.590651	1700057G04Rik	mmu:78459	Protein 1700057G04Rik
1700057H15Rik	ncRNA	0	0	0	0	0	0	0	0	0	0	1700057H15Rik	mmu:78460	RIKEN cDNA 1700057H15 gene
1700057H21Rik	ncRNA	15.9393	12.1598	9.16463	0	0	0	0	0	0	0	1700057H21Rik	mmu:73375	RIKEN cDNA 1700057H21 gene
1700060C16Rik	ncRNA	0	0	0	0	0	0	0	0	0	0	1700060C16Rik	mmu:73425	RIKEN cDNA 1700060C16 gene
1700060C20Rik	ncRNA	0	0	0	0	0	0	0	0	0	0	1700060C20Rik	mmu:73399	RIKEN cDNA 1700060C20 gene
1700060L04Rik	ncRNA	0	0	0	0	0	0	0	0	0	0	1700060L04Rik	mmu:73378	RIKEN cDNA 1700060L04 gene
1700060O08Rik	miscRNA	1.01264	0.693365	2.56399	0	0	0	0	0	0	0	1700060O08Rik	mmu:67335	RIKEN cDNA 1700060O08 gene
1700061F12Rik	ncRNA	10.6182	8.79059	0	0	0	0	0	0.152017	0	0	1700061F12Rik	mmu:73438	RIKEN cDNA 1700061F12 gene
1700061G19Rik	mRNA	0.231461	0	0	0	0	0	0	0	0	0	1700061G19Rik	mmu:78625	Uncharacterized protein
1700061I17Rik	ncRNA	0.506836	0.0694072	0	0	0	0	0	0.0684156	0	0	1700061I17Rik	mmu:433646	Putative uncharacterized protein
1700061J23Rik	ncRNA	0	0.679752	0	0	0	0	0	0	0	0	1700061J23Rik	mmu:76993	RIKEN cDNA 1700061J23 gene
1700062C10Rik	miscRNA	0.318518	0.915989	2.21782	0	0	0	0	0	0	0	1700062C10Rik	mmu:73440	RIKEN cDNA 1700062C10 gene
1700063A18Rik	ncRNA	0	0	0	0	0	0	0	0	0	0	1700063A18Rik	mmu:73454	RIKEN cDNA 1700063A18 gene
1700063D05Rik	ncRNA	0	0	8.11714	0	0	0	0	0	0	0	1700063D05Rik	mmu:78500	RIKEN cDNA 1700063D05 gene
1700063H04Rik	miscRNA	0.170131	0	0	0	0	0	0	0	0	0	1700063H04Rik	mmu:74269	MCG1036725
1700063O14Rik	ncRNA	1.73243	0	0	0	0	0	0	0	0	0	1700063O14Rik	mmu:73452	RIKEN cDNA 1700063O14 gene
1700064J06Rik	ncRNA	0	0	0	0	0	0	0	0	0	0.536585	1700064J06Rik	mmu:73400	RIKEN cDNA 1700064J06 gene
1700064M15Rik	ncRNA	0.440493	0	0	0	0	0	0	0	0	0	1700064M15Rik	mmu:73457	RIKEN cDNA 1700064M15 gene
1700065D16Rik	mRNA	0	0	0	0	1.44217	0	0	0.0596319	0.0684179	0.184026	1700065D16Rik	mmu:73410	Putative uncharacterized protein
1700065I16Rik	miscRNA	0	0.484616	0	0	0	0	0	0	0	0	1700065I16Rik	mmu:78462	gasdermin pseudogene
1700065I17Rik	mRNA	0	0	0	0	0	0	0	0	0.221595	0	Tex43	mmu:67343	Testis specific expressed protein 7
1700065J11Rik	ncRNA	0	0	0	0	0	0	0	0.312166	0	0	1700065J11Rik	mmu:73409	RIKEN cDNA 1700065J11 gene
1700065J18Rik	ncRNA	0	0	0	0	0	0	0	0.332256	0	0.512678	1700065J18Rik	mmu:73455	RIKEN cDNA 1700065J18 gene
1700065L07Rik	ncRNA	0	0	0	0	0	0	0	0	0	0	1700065L07Rik	mmu:73408	RIKEN cDNA 1700065L07 gene
1700065O20Rik	ncRNA	0	0.387969	0	0	0	0	0	0	0.219385	0	1700065O20Rik	mmu:76609	RIKEN cDNA 1700065O20 gene
1700066B17Rik	ncRNA	0	0	0	0	0	0	0	0	0	0	1700066B17Rik	mmu:73426	RIKEN cDNA 1700066B17 gene
1700066B19Rik	mRNA	0	0.543838	0	0	0	0	0	0.0536068	0	0.0827164	1700066B19Rik	mmu:73449	Protein 1700066B19Rik
1700066C05Rik	mRNA	0	0	0	0	0	0	0	0	0	0	1700066C05Rik	mmu:78654	RIKEN cDNA 1700066C05 gene
1700066J03Rik	ncRNA	0	2.11127	0	0	0	0	0	0	0	0	1700066J03Rik	mmu:67339	RIKEN cDNA 1700066J03 gene
1700066M21Rik	mRNA	24.0858	13.2646	18.2656	1.25134	10.1756	0	6.99972	12.4949	10.1887	4.06256	1700066M21Rik	mmu:73467	UPF0565 protein C2orf69 homolog
1700066N21Rik	ncRNA	0	0	0	0	0	0	0	0	0	0	1700066N21Rik	mmu:73471	RIKEN cDNA 1700066N21 gene
1700066O22Rik	ncRNA	0	0	0	0	0	0	0	0.279358	0	0	1700066O22Rik	mmu:74916	RIKEN cDNA 1700066O22 gene
1700067G17Rik	ncRNA	0	0	0	0	0	0	0	0	0	0	1700067G17Rik	mmu:73475	RIKEN cDNA 1700067G17 gene
1700067K01Rik	mRNA	1.47281	1.34765	14.5351	0	0	0	0	0.126514	0	0	1700067K01Rik	mmu:73453	1700067K01Rik protein
1700067P10Rik	mRNA	0	0	0	0	0	0	0	0	0	0	1700067P10Rik	mmu:68224	Protein 1700067P10Rik
1700069L16Rik	ncRNA	0	0.773733	0	0	0	0	0	0	0	0	1700069L16Rik	mmu:381707	Protein 1700069L16Rik
1700069P05Rik	ncRNA	0	0	0	0	0	0	0	0	0	0	1700069P05Rik	mmu:73531	RIKEN cDNA 1700069P05 gene
1700071G01Rik	miscRNA	0.393515	0	0	0	0	0	0	0	0	0	1700071G01Rik	mmu:73485	RIKEN cDNA 1700071G01 gene
1700071K01Rik	mRNA	0	0	0	0	0	0	0	0	0	0	1700071K01Rik	mmu:237880	MCG48927
1700071M16Rik	ncRNA	0	0	0	0	0	0	0	0	0	0	1700071M16Rik	mmu:73504	RIKEN cDNA 1700071M16 gene
1700072B07Rik	ncRNA	0	0	0	0	0	0	0	0	0	0	1700072B07Rik	mmu:73529	RIKEN cDNA 1700072B07 gene
1700072I22Rik	ncRNA	0	0	0	0	0	0	0	0	0	0.233245	1700072I22Rik	mmu:78629	RIKEN cDNA 1700072I22 gene
1700072O05Rik	ncRNA	0	0	0	0	0	0	0	0	0	0	1700072O05Rik	mmu:73505	RIKEN cDNA 1700072O05 gene
1700073E17Rik	miscRNA	0	0	0	0	0	0	0	0	0	0	1700073E17Rik	mmu:381827	ribosomal protein L7 pseudogene
1700074H08Rik	ncRNA	0	0	0	0	0	0	0	0	0	0	1700074H08Rik	mmu:73480	RIKEN cDNA 1700074H08 gene
1700074P13Rik	mRNA	0	0	0	0	0	0	0	0	0	0	1700074P13Rik	mmu:73481	Protein 1700074P13Rik
1700080E11Rik	mRNA	0	0	0	0	0	0	0	0	0	0	1700080E11Rik	mmu:73532	Testis specific expressed protein 8
1700080G11Rik	ncRNA	0.450124	0.0862972	0	0	0	0	0	0	0	0	1700080G11Rik	mmu:73488	RIKEN cDNA 1700080G11 gene
1700080G18Rik	mRNA	0	0.0851106	0	0	0	0.0553598	0	0	0	0	1700080G18Rik	mmu:73533	Putative uncharacterized protein
1700080N15Rik	ncRNA	0	0	0	0	0	0	0	0	0.354859	0	1700080N15Rik	mmu:73489	RIKEN cDNA 1700080N15 gene
1700080O16Rik	mRNA	0	0.27867	0	0	0	0	0	0	0	0	1700080O16Rik	mmu:74279	1700080O16Rik protein
1700081H04Rik	ncRNA	0	0	0	0	0	0	0	0	0	0	1700081H04Rik	mmu:73477	RIKEN cDNA 1700081H04 gene
1700083H02Rik	miscRNA	0	0	0	0	0	0	0	0	0.278497	0	1700083H02Rik	mmu:67348	RIKEN cDNA 1700083H02 gene
1700084C01Rik	mRNA	0	0	0	0	0	0	0	0	0	0	1700084C01Rik	mmu:78465	1700084C01Rik protein
1700084D21Rik	ncRNA	0	0	0	0	0	0	0	0	0	0	1700084D21Rik	mmu:76720	RIKEN cDNA 1700084D21 gene
1700084E18Rik	ncRNA	2.28601	0	4.3411	4.22094	0	0	0	0.925733	1.41617	0.476142	1700084E18Rik	mmu:67350	RIKEN cDNA 1700084E18 gene
1700084F23Rik	ncRNA	10.6136	7.56539	30.6633	0	0	0	0	0.128574	0	0	1700084F23Rik	mmu:74280	RIKEN cDNA 1700084F23 gene
1700084J12Rik	miscRNA	0	0.931443	0.861093	7.78651	4.44092	11.0265	3.10189	2.57078	1.47477	2.26672	1700084J12Rik	mmu:73486	ribosomal protein L7-like 1 pseudogene
1700084M14Rik	miscRNA	0	0	0	0	0	0	0	0	0	0	1700084M14Rik	mmu:73487	Protein 1700084M14Rik
1700085C21Rik	ncRNA	0	0.251713	0	0	0	0	0	0.124059	0	0	1700085C21Rik	mmu:74283	RIKEN cDNA 1700085C21 gene
1700086D15Rik	ncRNA	0	0	0	0	0	0	0	0	0.0472564	0.0317769	1700086D15Rik	mmu:74282	Protein 1700086D15Rik
1700086L19Rik	ncRNA	0	0.520753	0	0	0	0	0	0	0	0	1700086L19Rik	mmu:74284	Putative UPF0730 protein encoded by LINC00643 homolog
1700086O06Rik	ncRNA	2.45243	2.08967	10.2917	10.0962	12.4539	0	2.89959	1.80234	3.64343	2.38375	1700086O06Rik	mmu:73516	Putative uncharacterized protein
1700086P04Rik	miscRNA	0	0	0	0	0	0	0	0	0	0	1700086P04Rik	mmu:67349	RIKEN cDNA 1700086P04 gene
1700087I21Rik	ncRNA	0	0	3.11011	0	10.9257	0	3.16619	1.61481	1.38955	0.622923	1700087I21Rik	mmu:76619	RIKEN cDNA 1700087I21 gene
1700088E04Rik	mRNA	0.907001	0.652085	0.0717659	0	12.9542	6.43287	0	4.82076	5.53104	1.65301	1700088E04Rik	mmu:27660	Protein 1700088E04Rik
1700091H14Rik	ncRNA	0	0	0	0	0	0	0	0	0	0	1700091H14Rik	mmu:73553	RIKEN cDNA 1700091H14 gene
1700092C02Rik	ncRNA	0	0	0	0	0	0	0	0	0	0.576941	1700092C02Rik	mmu:67357	RIKEN cDNA 1700092C02 gene
1700092C10Rik	ncRNA	0	0	0	0	0	0	0	0	0	0	1700092C10Rik	mmu:73554	RIKEN cDNA 1700092C10 gene
1700092E19Rik	ncRNA	0	0	0	0	0	0	0	0	0	0	1700092E19Rik	mmu:73576	RIKEN cDNA 1700092E19 gene
1700092K14Rik	ncRNA	0	0	0	0	0	0	0	0	0	0	1700092K14Rik	mmu:73536	RIKEN cDNA 1700092K14 gene
1700092M07Rik	mRNA	0	0.716721	0	0	0	0	0	0	0	1.09011	1700092M07Rik	mmu:74307	Protein 1700092M07Rik
1700093K21Rik	mRNA	13.883	14.6493	20.5732	0	0	0	1.77914	0	0	0.15691	1700093K21Rik	mmu:67358	Protein 1700093K21Rik
1700094D03Rik	mRNA	0.550439	0.175882	0	0	0	5.09088	1.6212	3.42405	4.97283	3.27703	1700094D03Rik	mmu:73545	Protein 4933434E20Rik
1700094J05Rik	ncRNA	0.854919	0.956107	0.721546	0	0	0	0	0	0	0	1700094J05Rik	mmu:67523	RIKEN cDNA 1700094J05 gene
1700094M24Rik	ncRNA	0	0	0	0	0	0	0	0	0	0	1700094M24Rik	mmu:74304	RIKEN cDNA 1700094M24 gene
1700095A13Rik	miscRNA	0	0	0	0	0	0	0	0	0	0	1700095A13Rik	mmu:76995	RIKEN cDNA 1700095A13 gene
1700095A21Rik	ncRNA	0	0	0	0	0	0	0	0	0	0	1700095A21Rik	mmu:67524	RIKEN cDNA 1700095A21 gene
1700095B10Rik	ncRNA	0	0	0	0	0	0	0	0	0	0	1700095B10Rik	mmu:67360	RIKEN cDNA 1700095B10 gene
1700095J03Rik	miscRNA	0	0	0	0	0	0	0	0	0	0	1700095J03Rik	mmu:74293	RIKEN cDNA 1700095J03 gene
1700095J12Rik	ncRNA	0	0	0	0	0	0	0	0	0	0	1700095J12Rik	mmu:73563	RIKEN cDNA 1700095J12 gene
1700096J18Rik	ncRNA	0	0.599899	0	0	0	0	0	0	0	0	1700096J18Rik	mmu:67927	RIKEN cDNA 1700096J18 gene
1700096K18Rik	ncRNA	0.196079	0	0	0	0	0	0	2.31593	2.23201	0.857647	1700096K18Rik	mmu:73571	RIKEN cDNA 1700096K18 gene
1700096P03Rik	ncRNA	0	0	0	0	0	0	0	0	0	0	1700096P03Rik	mmu:73557	RIKEN cDNA 1700096P03 gene
1700097N02Rik	ncRNA	4.53916	4.0289	8.72623	0	0	0	0	0	0	0	1700097N02Rik	mmu:67522	RIKEN cDNA 1700097N02 gene
1700099I09Rik	ncRNA	0	0.0645389	0	0	0	0	0	0.0318084	0	0	1700099I09Rik	mmu:76624	RIKEN cDNA 1700099I09 gene
1700100I10Rik	ncRNA	0	0	0	0	0	0	0	0	0	0	1700100I10Rik	mmu:74982	RIKEN cDNA 1700100I10 gene
1700100L14Rik	ncRNA	1.87468	0	0	0	0	0	0	0	0	0	1700100L14Rik	mmu:73584	RIKEN cDNA 1700100L14 gene
1700101E01Rik	mRNA	0	0.22602	0	0	0	0	0	1.00256	1.6615	8.93803	1700101E01Rik	mmu:329375	Protein 1700101E01Rik
1700101G07Rik	miscRNA	0	0	0	0	0	0	0	0	0	0	1700101G07Rik	mmu:619302	Putative uncharacterized protein
1700101I11Rik	ncRNA	0	0	0	0	0	0	0	0.49962	0.764311	0	1700101I11Rik	mmu:100504641	RIKEN cDNA 1700101I11 gene
1700101O22Rik	ncRNA	0.838106	0	0	0	0	0	0	0	0	0	1700101O22Rik	mmu:73575	RIKEN cDNA 1700101O22 gene
1700102H20Rik	ncRNA	0	0	0	0	0	0	0	0.476843	0.82065	0.367889	1700102H20Rik	mmu:68230	RIKEN cDNA 1700102H20 gene
1700102J08Rik	miscRNA	0	0	0	0	0	0	0	0	0	0.0841274	1700102J08Rik	mmu:74290	RIKEN cDNA 1700102J08 gene
1700102P08Rik	mRNA	0	0	0	0	0	0	0	1.11431	1.47518	0.396785	1700102P08Rik	mmu:112418	Uncharacterized protein C3orf62 homolog
1700104B16Rik	miscRNA	5.0408	2.1964	0.87022	0	0	0	0	0	0	0	1700104B16Rik	mmu:100504592	Putative uncharacterized protein
1700104L18Rik	ncRNA	0	0	0	0	0	0	0	0	0	0.346357	1700104L18Rik	mmu:73592	RIKEN cDNA 1700104L18 gene
1700105P06Rik	ncRNA	0	0	0	0	0	0	2.89737	0	0	0.370522	1700105P06Rik	mmu:654802	RIKEN cDNA 1700105P06 gene
1700106J16Rik	mRNA	0	0	0	0	0	0	0	0	0	0	1700106J16Rik	mmu:74297	Coiled-coil domain-containing protein 182
1700108F19Rik	ncRNA	0	0	0	0	0	0	0	0	0	0	1700108F19Rik	mmu:73272	RIKEN cDNA 1700108F19 gene
1700108J01Rik	ncRNA	0	0	0	0	0	0	0	0	0	0	1700108J01Rik	mmu:68245	RIKEN cDNA 1700108J01 gene
1700108N06Rik	ncRNA	0	0	0	0	0	0	0	0	0	0	1700108N06Rik	mmu:73560	RIKEN cDNA 1700108N06 gene
1700109G14Rik	ncRNA	0	0.341296	0	0	0	0	0	0	0	0	1700109G14Rik	mmu:67355	RIKEN cDNA 1700109G14 gene
1700109G15Rik	ncRNA	0	0.354628	0	0	0	0	0	0.349561	0	0	1700109G15Rik	mmu:78471	RIKEN cDNA 1700109G15 gene
1700109H08Rik	mRNA	0	0	0	0.232419	0	0	0	1.47258	2.20941	0.349573	1700109H08Rik	mmu:77036	Protein 1700109H08Rik
1700109I08Rik	ncRNA	0	0	0	0	0	0	0	0	0	0	1700109I08Rik	mmu:73591	RIKEN cDNA 1700109I08 gene
1700109K24Rik	ncRNA	0	0	0	0	0	0	0	0.246296	1.55422	0.38004	1700109K24Rik	mmu:74303	RIKEN cDNA 1700109K24 gene
1700110C19Rik	ncRNA	0	0	0	0	0	0	0	0	0	0.286872	1700110C19Rik	mmu:76634	RIKEN cDNA 1700110C19 gene
1700110I01Rik	ncRNA	0	0	0	0	0	0	0	0	0	0	1700110I01Rik	mmu:73549	RIKEN cDNA 1700110I01 gene
1700110I07Rik	ncRNA	3.92187	0.731011	0.0689591	0.422418	0	0	0.434716	1.44113	0.944838	0.635343	1700110I07Rik	mmu:77001	RIKEN cDNA 1700110I07 gene
1700110K17Rik	ncRNA	0	0	0	0.389006	0	0	0	0	0	0	1700110K17Rik	mmu:73558	RIKEN cDNA 1700110K17 gene
1700110M21Rik	mRNA	0.584872	0	0	0	0	0	0	0	0.0704522	0	Prr30	mmu:76627	Proline-rich protein 30
1700111N16Rik	ncRNA	0.125494	0.240595	0	0	0	0	0	0	0	0	1700111N16Rik	mmu:74305	RIKEN cDNA 1700111N16 gene
1700112D23Rik	miscRNA	5.03755	1.93159	6.16491	0	0	0	4.2118	2.85599	1.82043	0	1700112D23Rik	mmu:73611	RIKEN cDNA 1700112D23 gene
1700112E06Rik	mRNA	5.98072	7.47234	11.9954	19.9766	0	23.5056	0	0.190489	0	0.293929	1700112E06Rik	mmu:76633	Protein 1700112E06Rik
1700112H15Rik	ncRNA	3.46931	1.40028	0	0	0	0	0	0	0	0	1700112H15Rik	mmu:73590	RIKEN cDNA 1700112H15 gene
1700112J05Rik	ncRNA	0	0	0	0	0	0	0	0	0	0	1700112J05Rik	mmu:68246	RIKEN cDNA 1700112J05 gene
1700112J16Rik	ncRNA	0.525588	0	0	0	0	0	0	0	0.0813999	0	1700112J16Rik	mmu:76628	RIKEN cDNA 1700112J16 gene
1700112N08Rik	ncRNA	0	0.864616	0	0	0	0	0	0	0	0	1700112N08Rik	mmu:73593	RIKEN cDNA 1700112N08 gene
1700113A16Rik	ncRNA	4.47999	4.71009	2.56138	20.5465	30.9802	10.903	10.5449	7.64695	17.0773	5.4783	1700113A16Rik	mmu:76642	RIKEN cDNA 1700113A16 gene
1700113H08Rik	mRNA	0	0	0	0	0	0	0	0	0	0	1700113H08Rik	mmu:76640	Protein 1700113H08Rik
1700116B05Rik	ncRNA	54.3845	33.4913	172.752	0	0	0	0	0	0	0	1700116B05Rik	mmu:78639	Putative uncharacterized protein
1700119H24Rik	ncRNA	0	0	0	7.36323	0	25.5449	0.138193	0	0	0	1700119H24Rik	mmu:76649	RIKEN cDNA 1700119H24 gene
1700120C14Rik	ncRNA	0.366131	1.40389	0	0	0	0.228288	0	0.691914	0.396929	0.533819	1700120C14Rik	mmu:73600	RIKEN cDNA 1700120C14 gene
1700120E14Rik	ncRNA	0	0	0	0	0	0	0	0	0	0	1700120E14Rik	mmu:73606	RIKEN cDNA 1700120E14 gene
1700120G07Rik	ncRNA	0	0	0	0	0	0	0	0	0	0	1700120G07Rik	mmu:74314	RIKEN cDNA 1700120G07 gene
1700120K04Rik	ncRNA	0	0	0	0	0	0	0	0	0.567251	0.38144	1700120K04Rik	mmu:68232	RIKEN cDNA 1700120K04 gene
1700121L16Rik	ncRNA	0	0	0	0	0	0	0	0	0	0	1700121L16Rik	mmu:76643	RIKEN cDNA 1700121L16 gene
1700121N20Rik	ncRNA	0	0	0	0	0	0	0	0	0	0	1700121N20Rik	mmu:76639	RIKEN cDNA 1700121N20 gene
1700122C19Rik	ncRNA	0	0.118004	0	0	0	0	0	0	0	0	1700122C19Rik	mmu:78640	RIKEN cDNA 1700122C19 gene
1700122E12Rik	ncRNA	0	0.150638	0	0	0	0	0	0.296972	0.51109	0	1700122E12Rik	mmu:73619	RIKEN cDNA 1700122E12 gene
1700122O11Rik	mRNA	0	0	0	0	0	0	0	0	0.199752	0	1700122O11Rik	mmu:76651	Protein 1700122O11Rik
1700123C12Rik	ncRNA	0	0	0	0	0	0	0	0	0	0.0726488	1700123C12Rik	mmu:76997	RIKEN cDNA 1700123C12 gene
1700123I01Rik	mRNA	0	0.309845	5.42196	0	0	0	5.89626	0	0	0.117817	1700123I01Rik	mmu:622554	LOC622554 protein
1700123J17Rik	ncRNA	0	0	0	0	0	0	0	0	0	0	1700123J17Rik	mmu:76728	RIKEN cDNA 1700123J17 gene
1700123K08Rik	mRNA	0	0	0	0	0	0	0	0	0	0	1700123K08Rik	mmu:76658	Uncharacterized protein
1700123L14Rik	miscRNA	0	0	0	0	0	0	0	0	0	0	1700123L14Rik	mmu:78482	nucleoporin 50 pseudogene
1700123M08Rik	ncRNA	2.53201	2.29942	16.7023	12.5737	0	0	3.95031	1.76289	1.58921	0.777192	1700123M08Rik	mmu:100503636	RIKEN cDNA 1700123M08 gene
1700123O12Rik	ncRNA	0	0	0	0	0	0	0	0	0	0	1700123O12Rik	mmu:73624	RIKEN cDNA 1700123O12 gene
1700123O20Rik	mRNA	1.42886	0	5.23637	91.3194	60.7216	26.071	58.0888	130.607	140.312	59.209	1700123O20Rik	mmu:58248	RIKEN cDNA 1700123O20
1700123O21Rik	ncRNA	0.210458	0	0	0	0	0	0	0	0	0	1700123O21Rik	mmu:68238	RIKEN cDNA 1700123O21 gene
1700124L16Rik	ncRNA	2.05288	0	0	3.98	0	0	0	0	0	0	1700124L16Rik	mmu:67934	RIKEN cDNA 1700124L16 gene
1700124M09Rik	ncRNA	0	0	0	0	0	0	0	0	0	0	1700124M09Rik	mmu:73605	RIKEN cDNA 1700124M09 gene
1700125G02Rik	ncRNA	0	0	0	0	0	0	0	0	0	0	1700125G02Rik	mmu:73628	RIKEN cDNA 1700125G02 gene
1700125G22Rik	ncRNA	0	1.89794	0	0	0	0	0	0	0.178872	0	1700125G22Rik	mmu:76657	RIKEN cDNA 1700125G22 gene
1700125H03Rik	ncRNA	0	0	0	0	0	0	0	0	0	0	1700125H03Rik	mmu:73609	RIKEN cDNA 1700125H03 gene
1700125H20Rik	mRNA	0	0.175035	0	0	0	0	0	0	0.197954	0	1700125H20Rik	mmu:73634	Uncharacterized protein C17orf64 homolog
1700126G02Rik	ncRNA	0	0.529872	1.83694	0	0	0	0	0	0	0	1700126G02Rik	mmu:76648	RIKEN cDNA 1700126G02 gene
1700126H18Rik	ncRNA	0	0	0	0	0	0	0	0	0	0	1700126H18Rik	mmu:73639	RIKEN cDNA 1700126H18 gene
1700128A07Rik	ncRNA	0	0	0	0	0	0	0	0	0	0	1700128A07Rik	mmu:73631	RIKEN cDNA 1700128A07 gene
1700128F08Rik	miscRNA	0	0	0	0	0	0	0	0	0.138746	0	1700128F08Rik	mmu:76669	RIKEN cDNA 1700128F08
1700129C05Rik	mRNA	0	0	0	0	0	0	0	0	0	0	1700129C05Rik	mmu:67932	Protein 1700129C05Rik
1810006J02Rik	ncRNA	0	0	0.106607	0	0	0	0	0	0	0	1810006J02Rik	mmu:69030	RIKEN cDNA 1810006J02 gene
1810007C17Rik	ncRNA	2.40778	2.30808	0	0	0	0	0	0.379185	0	0.58509	1810007C17Rik	mmu:69054	RIKEN cDNA 1810007C17 gene
1810007D17Rik	ncRNA	0	0	0	0	0	0	0	0	0	0	1810007D17Rik	mmu:69055	RIKEN cDNA 1810007D17 gene
1810008I18Rik	ncRNA	1.02792	1.18243	1.30134	0	0	0	0	0	0	0	1810008I18Rik	mmu:100503969	RIKEN cDNA 1810008I18 gene
1810009A15Rik	mRNA	33.549	21.2724	45.6803	52.7345	90.8884	23.3151	37.5523	20.4732	40.728	127.381	1810009A15Rik	mmu:66276	Protein 1810009A15Rik
1810009J06Rik	mRNA	0	0	0	0	0	4.346	0	0	0	0	1810009J06Rik	mmu:73626	Trypsinogen 4
1810010D01Rik	ncRNA	0	0	0.192348	0	0	0	0	0	0	0	1810010D01Rik	mmu:100040049	RIKEN cDNA 1810010D01 gene
1810010H24Rik	mRNA	2.46674	3.03154	10.6898	0	0	0	0	0.0597646	0.0685702	0.184436	1810010H24Rik	mmu:69066	UPF0450 protein C17orf58 homolog
1810011H11Rik	mRNA	0	0	0	0	0	0	0	0	0	0	1810011H11Rik	mmu:69069	Protein 1810011H11Rik
1810011O10Rik	mRNA	0	0	0	0	0	0	0	3.4289	4.51265	0.778068	1810011O10Rik	mmu:69068	Uncharacterized protein C8orf4 homolog
1810012K16Rik	ncRNA	0	0	5.80682	0	0	0	0	0.247659	1.13659	0.382143	1810012K16Rik	mmu:69108	RIKEN cDNA 1810012K16 gene
1810013A23Rik	ncRNA	0	0	0	0	0	0	0	0	0	0	1810013A23Rik	mmu:69050	RIKEN cDNA 1810013A23 gene
1810013D15Rik	ncRNA	1.77297	0	0	0	0	0	0	0.209409	0.240263	0	1810013D15Rik	mmu:69042	RIKEN cDNA 1810013D15 gene
1810013L24Rik	mRNA	36.927	33.0916	17.2606	0.946448	5.57786	0.0217417	7.41435	26.3916	18.3344	6.20247	1810013L24Rik	mmu:69053	UPF0472 protein C16orf72 homolog
1810014B01Rik	miscRNA	1.49074	0.504359	7.27153	9.52056	16.3174	3.82734	20.2953	3.56293	3.13721	1.66209	1810014B01Rik	mmu:66263	RIKEN cDNA 1810014B01 gene
1810018F18Rik	ncRNA	0	0	0	0	0	0	0	0	0	0	1810018F18Rik	mmu:69166	RIKEN cDNA 1810018F18 gene
1810019D21Rik	ncRNA	3.10512	2.31509	6.06036	0	0	0	1.52424	3.34152	2.52473	0.251514	1810019D21Rik	mmu:69771	RIKEN cDNA 1810019D21 gene
1810019J16Rik	mRNA	0.0620616	0.654411	0.707125	0	0	0	0	0	0	0.180971	Kdf1	mmu:69073	Keratinocyte differentiation factor 1
1810019N24Rik	ncRNA	0	0	0	0	0	0	0	0	0	0.428824	1810019N24Rik	mmu:69086	RIKEN cDNA 1810019N24 gene
1810020O05Rik	ncRNA	0	0	0	0	0	0	0	0.128206	0.147095	0	1810020O05Rik	mmu:613264	Riken cDNA 1810020O05 gene
1810021B22Rik	ncRNA	0	0	0	0	23.1643	0.135437	0	0	0	0	1810021B22Rik	mmu:69120	RIKEN cDNA 1810021B22 gene
1810022K09Rik	mRNA	12.583	5.86192	7.36949	43.2428	71.2786	76.0372	29.6306	168.456	161.021	96.7025	1810022K09Rik	mmu:69126	RIKEN cDNA 1810022K09 gene
1810024B03Rik	mRNA	0.417575	0.480342	0.581511	2.2668	1.90847	1.45804	1.04738	0.394566	0.09054	0	1810024B03Rik	mmu:329509	Uncharacterized protein
1810026B05Rik	ncRNA	0	0.0529562	0	4.19488	20.6796	9.05907	4.94423	6.02906	4.37201	1.53036	1810026B05Rik	mmu:69170	RIKEN cDNA 1810026B05 gene
1810026J23Rik	mRNA	2.10624	0.730287	0	2.78023	0	0	2.40134	2.9641	3.1579	1.3721	1810026J23Rik	mmu:69773	Uncharacterized protein C19orf52 homolog
1810030O07Rik	mRNA	0.271048	0	2.34482	3.36704	17.5987	14.9285	16.1894	4.92305	6.62789	6.3669	1810030O07Rik	mmu:69155	Uncharacterized protein CXorf38 homolog
1810032O08Rik	ncRNA	0	0	0	3.0801	0	0.0887087	9.61071	1.88206	2.62208	5.28954	1810032O08Rik	mmu:66293	Protein 1810032O08Rik
1810033B17Rik	mRNA	2.50827	2.18583	0	0	0	0	0	0.323189	0.370807	0.166229	Mcemp1	mmu:69189	Mast cell-expressed membrane protein 1
1810034E14Rik	ncRNA	0	0	0	0	0	0	10.6957	0	0.0854654	0.11494	1810034E14Rik	mmu:66503	RIKEN cDNA 1810034E14 gene
1810035K13Rik	ncRNA	0	0	0	0	0	0	0	0	0	0	1810035K13Rik	mmu:78328	RIKEN cDNA 1810035K13 gene
1810037I17Rik	mRNA	168.841	90.8312	146.769	221.33	96.7749	138.49	159.142	161.05	198.823	98.4677	1810037I17Rik	mmu:67704	Uncharacterized protein C4orf3 homolog
1810041H14Rik	ncRNA	5.95833	3.15642	13.0021	3.74923	0	0	0	0.740791	0.509962	0.457222	1810041H14Rik	mmu:78312	RIKEN cDNA 1810041H14 gene
1810041L15Rik	mRNA	1.0668	1.21046	1.1025	0	0	0	0	0	0	0	1810041L15Rik	mmu:72301	Protein 1810041L15Rik
1810043G02Rik	mRNA	12.1521	13.6926	21.4573	12.3081	25.2875	53.9696	30.6263	0.738642	0.770428	3.21199	1810043G02Rik	mmu:67884	Protein 1810043G02Rik
1810043H04Rik	mRNA	35.6585	33.0794	130.879	78.4249	75.7285	58.8114	46.5561	7.06481	14.6526	17.6095	1810043H04Rik	mmu:208501	Protein 1810043H04Rik
1810044D09Rik	ncRNA	14.3228	7.00499	16.2823	0	0	39.7315	22.3282	11.324	14.5769	1.70471	1810044D09Rik	mmu:69798	RIKEN cDNA 1810044D09 gene
1810046K07Rik	mRNA	0	2.96481	0	0	0	0	0	0.100774	0	0	1810046K07Rik	mmu:69809	Protein 1810046K07Rik
1810049I09Rik	ncRNA	0	0	0	0	0	0	0	0	0	0	1810049I09Rik	mmu:75601	RIKEN cDNA 1810049I09 gene
1810053B23Rik	ncRNA	0	0.104031	0	0	0	0	0	0	0	0	1810053B23Rik	mmu:69857	RIKEN cDNA 1810053B23 gene
1810055G02Rik	mRNA	11.5571	18.6839	32.3073	19.5399	34.1259	24.2668	32.2287	1.29863	2.50586	8.28851	1810055G02Rik	mmu:72056	Uncharacterized protein C11orf24 homolog
1810058I24Rik	ncRNA	57.8759	65.5667	154.052	184.407	244.488	256.862	171.344	116.884	154.494	58.9212	1810058I24Rik	mmu:67705	Putative uncharacterized protein
1810062G17Rik	mRNA	2.18312	0.896885	0	0.70542	39.3678	0	0	0.58938	1.69054	0.454713	1810062G17Rik	mmu:72282	MCG1049552
1810062O18Rik	ncRNA	0	0.181328	0.838161	9.53505	16.0556	0	7.5482	0	0.410143	0	1810062O18Rik	mmu:75602	RIKEN cDNA 1810062O18 gene
1810063I02Rik	ncRNA	1.93937	1.3943	0	0	0	0	0	0	0	0	1810063I02Rik	mmu:69854	RIKEN cDNA 1810063I02 gene
1810064F22Rik	ncRNA	0	0	0	0	0	0	0.949825	0	0	0.0899747	1810064F22Rik	mmu:69862	Uncharacterized protein
1810065E05Rik	mRNA	0	0.147218	0	0	0	39.069	0	0	0	0	1810065E05Rik	mmu:69864	Protein 1810065E05Rik
1810073O08Rik	ncRNA	0.119932	0.172449	0	0	0	0	0	0	0	0	1810073O08Rik	mmu:72285	RIKEN cDNA 1810073O08 gene
2010001E11Rik	mRNA	0	0	0	0	0	0	0	0	0	0	2010001E11Rik	mmu:72045	MCG125813
2010002M12Rik	mRNA	125.721	161.146	102.696	0	0	0.0526453	0	0.119671	0	0.0615518	2010002M12Rik	mmu:112419	Protein 2010002M12Rik
2010003K11Rik	mRNA	0	0	0	0	0	0	0	0	0	0	2010003K11Rik	mmu:69861	Uncharacterized protein C11orf86 homolog
2010005H15Rik	mRNA	5.79833	3.53706	13.8471	0	0	0	8.86438	0	0	0	2010005H15Rik	mmu:76770	MCG130165
2010009K17Rik	ncRNA	0	0	0	0	0	0	0	0	0	0	2010009K17Rik	mmu:72340	RIKEN cDNA 2010009K17 gene
2010010A06Rik	ncRNA	0	0	0	0	0	0	0	0	0	0.298446	2010010A06Rik	mmu:100503117	RIKEN cDNA 2010010A06 gene
2010012O05Rik	mRNA	4.6352	1.62711	7.10786	48.2232	7.24624	29.186	31.5217	3.08436	3.75113	4.28331	2010012O05Rik	mmu:66439	UPF0693 protein C10orf32 homolog
2010015L04Rik	mRNA	0	0	0	0.926639	0	0.184067	0	0.079698	0.114301	0.399671	Cfap74	mmu:544678	Cilia- and flagella-associated protein 74
2010016I18Rik	ncRNA	0	0	0	0	0	0	0	0.0861562	0	0	2010016I18Rik	mmu:69206	RIKEN cDNA 2010016I18 gene
2010106C02Rik	ncRNA	0	0	0	0	0	0	0	0	0.234412	0	2010106C02Rik	mmu:72104	RIKEN cDNA 2010106C02 gene
2010106E10Rik	mRNA	0.99342	0.634858	0	0	0	0	0	0	0.119665	0	2010106E10Rik	mmu:67715	Protein 2010106E10Rik
2010107E04Rik	mRNA	319.633	181.141	422.608	693.882	670.603	744.258	292.985	1897.81	1387.29	537.019	2010107E04Rik	mmu:70257	6.8 kDa mitochondrial proteolipid
2010107G12Rik	mRNA	0	0	0	0	0	0	0	0	0.185255	0.083048	2010107G12Rik	mmu:243753	Protein 2010107G12Rik
2010107G23Rik	mRNA	115.633	45.235	47.6886	0	0	2.20032	0.140349	0.0775455	0	0	2010107G23Rik	mmu:69894	Protein 2010107G23Rik
2010109A12Rik	mRNA	6.74003	2.73348	2.62548	0	0	0	0	0.244948	0.843113	0	2010109A12Rik	mmu:75610	Protein 2010109A12Rik
2010109I03Rik	mRNA	0	0	0	0	0	0	0	0	0	0	2010109I03Rik	mmu:67038	Uncharacterized protein
2010110K18Rik	miscRNA	17.9578	7.99233	13.0926	0	0	0	0	0.60601	0.347649	0.701315	2010110K18Rik	mmu:100503082	RIKEN cDNA 2010110K18 gene
2010111I01Rik	mRNA	2.09615	3.36806	4.80194	2.52865	6.49541	0	4.35861	0.471583	0.908988	0.669449	2010111I01Rik	mmu:72061	2010111I01Rik protein
2010203P06Rik	ncRNA	0	0	0	0	0	0	0	0	0	0	2010203P06Rik	mmu:66547	RIKEN cDNA 2010203P06 gene
2010204K13Rik	ncRNA	2.40778	1.15404	0	22.5624	0.748602	0	0	15.2757	28.1541	6.26882	2010204K13Rik	mmu:68355	RIKEN cDNA 2010204K13 gene
2010300C02Rik	mRNA	0.146937	0	0	0	0	0	0	0	0	0	2010300C02Rik	mmu:72097	Protein 2010300C02Rik
2010308F09Rik	ncRNA	1.14934	0.661053	0	0	0	0	0	0	0	0	2010308F09Rik	mmu:72122	RIKEN cDNA 2010308F09 gene
2010310C07Rik	ncRNA	0	0	0	0	0	0	0	0.317707	0.364517	0	2010310C07Rik	mmu:72131	RIKEN cDNA 2010310C07 gene
2010315B03Rik	mRNA	0	0	0	10.7606	0	26.9735	2.37297	9.36034	7.94035	2.07429	2010315B03Rik	mmu:630836	Protein 2010315B03Rik
2010320M18Rik	ncRNA	6.48323	5.11806	0.241403	56.0691	79.4719	70.9794	78.0465	5.22511	10.7496	8.06246	2010320M18Rik	mmu:72093	RIKEN cDNA 2010320M18 gene
2200002D01Rik	mRNA	0	0	0	0.724303	18.5991	2.27117	21.5631	0	0	0	2200002D01Rik	mmu:72275	HAI-2 related small peptide
2200002J24Rik	mRNA	0	0	0	26.9946	45.8553	0	30.5254	0	0	0	2200002J24Rik	mmu:69147	Protein 2200002J24Rik
2210008F06Rik	miscRNA	0	0	0	0	0	0	0	0	0	0	2210008F06Rik	mmu:70057	RIKEN cDNA 2210008F06 gene
2210010C04Rik	mRNA	0	0	0	0	0	0	0	0	0	0	2210010C04Rik	mmu:67373	Protein 2210010C04Rik
2210013O21Rik	mRNA	7.79997	3.81805	4.72725	82.153	70.7919	120.964	160.733	60.8432	90.1382	32.6652	2210013O21Rik	mmu:70123	RIKEN cDNA 2210013O21 gene
2210015D19Rik	ncRNA	14.0515	11.6935	25.2663	17.6127	10.0817	0.529528	21.9618	5.61729	11.2158	8.6676	2210015D19Rik	mmu:76508	RIKEN cDNA 2210015D19 gene
2210016F16Rik	mRNA	4.98364	1.68894	8.60352	2.14711	10.2985	6.71693	2.84095	0	0.163723	0	2210016F16Rik	mmu:70153	Protein 2210016F16Rik
2210016L21Rik	mRNA	0.404727	0.193984	6.66094	18.3742	3.52334	3.59602	10.9013	6.97926	7.45911	4.5732	2210016L21Rik	mmu:72357	Protein 2210016L21Rik
2210018M11Rik	mRNA	5.66862	2.79928	5.58166	3.95936	10.0316	4.546	6.4302	2.59698	4.11766	2.83843	2210018M11Rik	mmu:233545	Putative uncharacterized protein
2210019I11Rik	ncRNA	11.8218	18.5095	27.5006	0	0	0	0	0	0	0	2210019I11Rik	mmu:70147	RIKEN cDNA 2210019I11 gene
2210039B01Rik	ncRNA	0	0.262131	0	0	0	0	0	0	0	0	2210039B01Rik	mmu:73644	RIKEN cDNA 2210039B01 gene
2210404O07Rik	mRNA	4.20001	2.84195	14.7004	0	0	47.2917	0	0	0.535682	0	Smim24	mmu:72273	Small integral membrane protein 24
2210404O09Rik	mRNA	0	0	0	0.206676	0	1.39583	1.31262	11.1809	9.22249	4.56955	2210404O09Rik	mmu:70081	Uncharacterized protein
2210406O10Rik	ncRNA	185.778	129.632	197.83	0	0	14.6253	0	0.312166	0.238773	0.16056	2210406O10Rik	mmu:76710	RIKEN cDNA 2210406O10 gene
2210407C18Rik	mRNA	0	0	0	0	0	0	0	0	0	0	2210407C18Rik	mmu:78354	EP1
2210408F21Rik	ncRNA	0	0	0	0	0	0	0	0	0.760161	3.27142	2210408F21Rik	mmu:73652	RIKEN cDNA 2210408F21 gene
2210408I21Rik	mRNA	13.1727	9.07847	4.99571	0.0556397	0.124918	0	3.51737	6.12854	3.98244	1.92477	2210408I21Rik	mmu:72371	2210408I21Rik protein
2210409D07Rik	ncRNA	0	0	0	0	0	0	0	0	0	0	2210409D07Rik	mmu:70157	RIKEN cDNA 2210409D07 gene
2210409E12Rik	miscRNA	4.14496	10.8364	1.19261	0	0	0	0	0	0	0	2210409E12Rik	mmu:72381	transcription elongation factor B (SIII), polypeptide 2 pseudogene
2210414B05Rik	ncRNA	0	0	0	0	0	0	0	0	0	0	2210414B05Rik	mmu:70143	RIKEN cDNA 2210414B05 gene
2210416O15Rik	ncRNA	0	0	0	0	0	0	0	0.0892495	0	0	2210416O15Rik	mmu:70393	CUE domain-containing protein 1
2210417A02Rik	ncRNA	16.2722	7.67543	6.70333	0	0	0	0	0	0	0	2210417A02Rik	mmu:70138	RIKEN cDNA 2210417A02 gene
2210420H20Rik	ncRNA	0	0	0	0	0	0	0	0	0	0	2210420H20Rik	mmu:76961	RIKEN cDNA 2210420H20 gene
2300002M23Rik	mRNA	4.89466	1.63674	9.65516	0	0	0	0	0	0	0	2300002M23Rik	mmu:69542	Uncharacterized protein C6orf15 homolog
2300003K06Rik	mRNA	0	0	0	0	0	0	0	0	0	0	2300003K06Rik	mmu:100502865	Protein 2300003K06Rik
2300005B03Rik	mRNA	0	0	0	0	0	0	0	0	0	0	2300005B03Rik	mmu:69462	RIKEN cDNA 2300005B03 gene
2300009A05Rik	mRNA	2.85068	1.1386	0	12.1281	0	18.6631	9.47943	15.0393	19.3155	2.07814	2300009A05Rik	mmu:69478	Uncharacterized protein C15orf61 homolog
2310001H17Rik	ncRNA	0.787031	0	0	0	26.9777	0	0	12.4564	12.3719	1.72123	2310001H17Rik	mmu:76432	RIKEN cDNA 2310001H17 gene
2310001K24Rik	ncRNA	0.309497	0	0	0	0	0	0	0	0.335531	0	2310001K24Rik	mmu:69517	Putative uncharacterized protein
2310002D06Rik	ncRNA	0	0	0	0	0	0	0	0.792705	0	0	2310002D06Rik	mmu:69522	RIKEN cDNA 2310002D06 gene
2310002F09Rik	ncRNA	0	0	0	0	0	0	0	0.0525573	0.120602	0.243291	2310002F09Rik	mmu:100504720	RIKEN cDNA 2310002F09 gene
2310002J15Rik	mRNA	0	0	0	0	0	0	0	0	0.394388	0	Cysrt1	mmu:67859	Cysteine-rich tail protein 1
2310002L09Rik	mRNA	0	0	0	0	0	0	0	0	0	0	2310002L09Rik	mmu:71886	Putative uncharacterized protein
2310003H01Rik	mRNA	0.402687	1.75851	1.64268	4.85774	0	0.278978	5.20321	0.211388	0.43656	1.109	2310003H01Rik	mmu:71885	Fanconi anemia-associated protein of 100 kDa
2310003L06Rik	mRNA	4.41436	2.09913	0.30803	0	0	0	0	0	0	0	2310003L06Rik	mmu:74248	RIKEN cDNA 2310003L06 gene
2310005A03Rik	ncRNA	0	0.195376	0	0	0	0	0	0	0	0	2310005A03Rik	mmu:100504268	RIKEN cDNA 2310005A03 gene
2310005E17Rik	ncRNA	0	0	0	0	0	0	0	0	0	0	2310005E17Rik	mmu:70090	RIKEN cDNA 2310005E17 gene
2310005G13Rik	mRNA	0.64846	0	0	0	0	0	0	0	0	0	Tmem45a2	mmu:69457	Protein Tmem45a2
2310007B03Rik	mRNA	0	0	0	0	0	0	0	0	0	0	2310007B03Rik	mmu:71874	Uncharacterized protein C2orf54 homolog
2310007L24Rik	mRNA	0	0.517783	0	0	0	0	0	0	0	0	2310007L24Rik	mmu:75573	Protein 2310007L24Rik
2310008N11Rik	ncRNA	7.02765	5.77429	13.5043	0	0	0	0	0	0.2721	0	2310008N11Rik	mmu:72316	RIKEN cDNA 2310008N11 gene
2310009A05Rik	ncRNA	31.4724	13.8391	16.2665	207.682	230.623	102.438	100.568	26.7371	28.1723	9.68252	2310009A05Rik	mmu:66364	RIKEN cDNA 2310009A05 gene
2310009B15Rik	mRNA	2.23911	0.476977	9.44897	19.776	56.0409	58.7919	32.0522	1.88065	6.2035	5.07829	2310009B15Rik	mmu:69549	MCG15614
2310010G23Rik	miscRNA	8.82927	5.17927	17.1837	19.2468	0	0	0	1.9923	2.28584	0.960676	2310010G23Rik	mmu:69591	RIKEN cDNA 2310010G23 gene
2310010J17Rik	ncRNA	2.10235	0.287901	0.570334	14.3628	15.6874	14.6066	9.07402	3.40545	4.55839	0.875779	2310010J17Rik	mmu:78329	RIKEN cDNA 2310010J17 gene
2310011J03Rik	mRNA	3.25391	7.14129	13.4423	23.0205	8.85214	0	14.4488	1.21366	2.78497	6.74176	2310011J03Rik	mmu:66374	UPF0449 protein C19orf25 homolog
2310014F06Rik	miscRNA	0	0	0	0	0	0	0	1.49146	2.20012	0.657529	2310014F06Rik	mmu:69625	RIKEN cDNA 2310014F06 gene
2310014L17Rik	mRNA	0	0	0	0	0	0	0	0.0828844	0.332837	0.0639462	2310014L17Rik	mmu:381845	RING finger protein 225
2310015A10Rik	ncRNA	0	0	0	3.65706	0.159532	0.0548456	0	0.277051	0.381445	0.170998	2310015A10Rik	mmu:69548	RIKEN cDNA 2310015A10 gene
2310015A16Rik	ncRNA	0	0	0	0	0	0	0	0	0	0	2310015A16Rik	mmu:69561	RIKEN cDNA 2310015A16 gene
2310015B20Rik	ncRNA	1.2827	0	0	4.97366	0	0	0	0.60601	0.347649	0	2310015B20Rik	mmu:69563	MCG146286
2310015D24Rik	ncRNA	0	0	0	0	0	0	0	0	0	0.0710051	2310015D24Rik	mmu:70100	RIKEN cDNA 2310015D24 gene
2310015K22Rik	ncRNA	2.77558	3.08394	4.75169	0	0	0	0	0	0	0	2310015K22Rik	mmu:69565	RIKEN cDNA 2310015K22 gene
2310016D03Rik	ncRNA	0	0	0	0	0	0	0	0	0	0	2310016D03Rik	mmu:69566	RIKEN cDNA 2310016D03 gene
2310016D23Rik	ncRNA	0	0	0	0	0	0	0	0	0.200532	0	2310016D23Rik	mmu:76443	RIKEN cDNA 2310016D23 gene
2310016G11Rik	miscRNA	0	0	0	0	0	0	0	0	0	0	2310016G11Rik	mmu:69578	MCG147777
2310020H05Rik	ncRNA	0	0.189662	0	0	0	0	0	0	0	0	2310020H05Rik	mmu:69603	RIKEN cDNA 2310020H05 gene
2310022A10Rik	mRNA	1.88051	3.60529	4.59136	3.02083	0	0	9.28039	1.01537	1.86395	1.01837	2310022A10Rik	mmu:66367	Protein 2310022A10Rik
2310022B05Rik	mRNA	1.11688	0.741211	0	3.27579	0.0934904	0	9.67271	2.92248	5.54189	2.1921	2310022B05Rik	mmu:69551	Uncharacterized protein C1orf198 homolog
2310026I22Rik	ncRNA	0	0	0	0	0	0	0	0	0	0	2310026I22Rik	mmu:69593	RIKEN cDNA 2310026I22 gene
2310030A07Rik	ncRNA	0	0	0	0	0	0	0	0	0	0	2310030A07Rik	mmu:75584	RIKEN cDNA 2310030A07 gene
2310030G06Rik	mRNA	0	0	0	5.98731	15.8071	0	16.3006	0	0	0.333529	2310030G06Rik	mmu:66952	Uncharacterized protein C11orf52 homolog
2310033P09Rik	mRNA	25.0289	23.6639	25.3202	17.5043	5.59645	10.1189	36.0279	0.431959	0.247801	1.49967	2310033P09Rik	mmu:67862	Putative uncharacterized protein
2310034C09Rik	mRNA	0	0	0	0	0	0	0	0	0	0.219641	2310034C09Rik	mmu:117172	Uncharacterized protein
2310034G01Rik	ncRNA	0	0	0	0	0	0	0	0.170344	0.586327	2.62845	2310034G01Rik	mmu:75579	RIKEN cDNA 2310034G01 gene
2310034O05Rik	ncRNA	1.66826	0	0	0	0	0	0	0.363771	0.278245	0	2310034O05Rik	mmu:69571	RIKEN cDNA 2310034O05 gene
2310034P14Rik	mRNA	0	0	0	0	0	0.071088	0.194979	0	0.123602	0	2310034P14Rik	mmu:69579	RIKEN cDNA 2310034P14 gene
2310035C23Rik	mRNA	10.2069	4.99249	1.80574	5.88583	0.113918	0.864869	0.999586	22.6522	14.0446	5.34212	2310035C23Rik	mmu:227446	Protein 2310035C23Rik
2310036O22Rik	mRNA	29.1444	17.8618	35.1828	44.0501	36.567	1.1916	3.90381	28.8928	51.7966	27.8639	2310036O22Rik	mmu:68544	Uncharacterized protein C19orf43 homolog
2310039H08Rik	mRNA	2.57287	2.81867	12.5636	62.5892	73.9935	22.8028	6.07622	2.7784	8.76634	10.9858	2310039H08Rik	mmu:67101	Uncharacterized protein C6orf226 homolog
2310039L15Rik	ncRNA	0	0	0	0	0	0	0	0	0	0	2310039L15Rik	mmu:69629	RIKEN cDNA 2310039L15 gene
2310040G24Rik	ncRNA	0.366604	0.702849	0	46.5542	28.9226	47.7737	41.6923	0	0	0.267254	2310040G24Rik	mmu:381792	RIKEN cDNA 2310040G24 gene
2310042D19Rik	mRNA	0.0265233	0.279676	0.386151	0.411376	0	0	0.105838	0.27568	0.287544	0.464052	Perm1	mmu:74183	PGC-1 and ERR-induced regulator in muscle protein 1
2310042E22Rik	mRNA	0	0	0	0	0	0	0	0	0	0	Teddm3	mmu:66561	Protein Teddm3
2310043L19Rik	ncRNA	0	0	0	0	0	0	0	0	0	0	2310043L19Rik	mmu:75589	RIKEN cDNA 2310043L19 gene
2310043O21Rik	ncRNA	0	0	0	0	0	0	0	0.216153	0	0	2310043O21Rik	mmu:69679	RIKEN cDNA 2310043O21 gene
2310044G17Rik	mRNA	1.66096	0.72099	0.416584	4.17205	13.9138	8.0701	1.983	6.1593	7.16872	3.06136	Cipc	mmu:217732	CLOCK-interacting pacemaker
2310045N01Rik	mRNA	21.7461	23.5647	47.2805	76.53	72.0203	49.6672	61.5782	4.69028	14.3502	20.6777	2310045N01Rik	mmu:72368	RIKEN cDNA 2310045N01 gene
2310046K23Rik	mRNA	0	0	0	0	0	0	0	0	0	0	2310046K23Rik	mmu:76968	RIKEN cDNA 2310046K23 gene
2310047D07Rik	miscRNA	0.197854	0	0	0	4.95193	0	0	0	0	0	2310047D07Rik	mmu:69657	RIKEN cDNA 2310047D07 gene
2310047M10Rik	mRNA	0	0	0	0	0	0	0	0.595922	1.70931	0.80458	2310047M10Rik	mmu:71923	Uncharacterized protein C17orf59 homolog
2310050C09Rik	mRNA	0	0	0	0	0	0	0	0	0	0	2310050C09Rik	mmu:66533	Protein 2310050C09Rik
2310057J18Rik	mRNA	0	0	0	0	0	0	0	0	0	0	2310057J18Rik	mmu:67719	RIKEN cDNA 2310057J18, isoform CRA_a
2310057M21Rik	mRNA	10.429	12.335	1.36093	0.559916	3.70141	0	0.0731704	1.1522	1.25239	1.6843	2310057M21Rik	mmu:68277	Uncharacterized protein C10orf88 homolog
2310057N15Rik	mRNA	0	0	0	0	0	0	0	0	0	0	2310057N15Rik	mmu:69696	2310057N15Rik protein
2310058D17Rik	ncRNA	0.177852	0.127866	0.8162	0	0	0	0.126731	0.882272	1.5907	0.648268	2310058D17Rik	mmu:75694	RIKEN cDNA 2310058D17 gene
2310061I04Rik	mRNA	22.6844	17.3498	20.724	0.051985	0	0	13.7109	5.32061	8.89517	15.8332	2310061I04Rik	mmu:69662	2310061I04Rik protein
2310061J03Rik	ncRNA	0.210458	0	0	2.17613	2.29017	0	0	0.497153	0.228161	0.306847	2310061J03Rik	mmu:66391	RIKEN cDNA 2310061J03 gene
2310061N02Rik	mRNA	0	0	0	0	0	0	0	0	0	0	2310061N02Rik	mmu:69661	Protein 2310061N02Rik
2310065F04Rik	ncRNA	0	0	0	0	0	0	0	0	0	0.0760359	2310065F04Rik	mmu:74184	RIKEN cDNA 2310065F04 gene
2310067B10Rik	mRNA	0.362253	0.106847	0	11.8674	0.394198	6.2896	18.5218	0.0789906	0.151048	0.0812561	2310067B10Rik	mmu:71947	Protein 2310067B10Rik
2310067E19Rik	miscRNA	0	0	0	0	0	0	0	0.055479	0.318265	0.128408	2310067E19Rik	mmu:76455	RIKEN cDNA 2310067E19 gene
2310068J16Rik	ncRNA	1.5207	0.485913	1.4439	0.245688	0	0	0.722403	0.239485	0.137385	0.184765	2310068J16Rik	mmu:70281	RIKEN cDNA 2310068J16 gene
2310069B03Rik	ncRNA	0	0	0	0	0	0	0	0.146621	0.0841117	0	2310069B03Rik	mmu:69652	RIKEN cDNA 2310069B03 gene
2310069G16Rik	ncRNA	53.3957	35.0711	40.4757	0	0	0	0	0.311442	0	0	2310069G16Rik	mmu:69659	RIKEN cDNA 2310069G16 gene
2310075C17Rik	ncRNA	0	0	0	0	0	0	0	0.0706853	0	0	2310075C17Rik	mmu:70194	RIKEN cDNA 2310075C17 gene
2310075K07Rik	miscRNA	0	0.295075	0	21.5837	19.7629	0	8.15955	1.16344	1.168	1.3464	2310075K07Rik	mmu:100125933	RIKEN cDNA 2310075K07 gene
2310079G19Rik	mRNA	0	0	0	0	0	0	0	0	0	0	2310079G19Rik	mmu:69699	Protein 2310079G19Rik
2310081J21Rik	ncRNA	0	0	0	0	0	0	0	0	0	0	2310081J21Rik	mmu:69211	RIKEN cDNA 2310081J21 gene
2400006E01Rik	ncRNA	0	0	0	0	0	0	0	0	0	0	2400006E01Rik	mmu:78648	RIKEN cDNA 2400006E01 gene
2410002F23Rik	mRNA	0.128648	0.431623	0.203583	1.84983	0	5.75531	9.53369	0.0607794	0.278938	2.43838	2410002F23Rik	mmu:668661	Protein 2410002F23Rik
2410003L11Rik	ncRNA	0	0.890046	0	0	0	0	0	0	0	0	2410003L11Rik	mmu:69729	RIKEN cDNA 2410003L11 gene
2410004B18Rik	mRNA	13.6876	7.53088	9.27937	9.99706	0	3.98944	32.9189	11.0201	12.8194	7.55746	2410004B18Rik	mmu:66421	Protein 2410004B18Rik
2410004I01Rik	ncRNA	0.744544	0.856459	0	0	0	0	0	0	0.161435	0	2410004I01Rik	mmu:69739	RIKEN cDNA 2410004I01 gene
2410004N09Rik	ncRNA	2.95273	0.943489	0	36.6798	16.0656	0.613688	23.0039	59.5206	66.8675	33.9622	2410004N09Rik	mmu:69749	RIKEN cDNA 2410004N09 gene
2410004P03Rik	mRNA	0	0	0	0	0	0	0	0.0746559	0	0	2410004P03Rik	mmu:73667	Protein 2410004P03Rik
2410006H16Rik	ncRNA	32.6643	21.8592	105.723	239.57	203.544	315.299	285.806	576.816	1468.59	465.912	2410006H16Rik	mmu:69221	RIKEN cDNA 2410006H16 gene
2410007B07Rik	ncRNA	0	0	0	0	0	0	0	0	0	0	2410007B07Rik	mmu:69193	RIKEN cDNA 2410007B07 gene
2410012E07Rik	ncRNA	0	0.301054	1.65665	0	0	0	0	0.0989177	0.226984	0	2410012E07Rik	mmu:73648	RIKEN cDNA 2410012E07 gene
2410012M07Rik	mRNA	15.1926	4.42913	8.47673	0	0	0	0	0.147995	0	0	2410012M07Rik	mmu:71979	Proline-rich protein 23
2410015M20Rik	mRNA	19.5684	21.4637	64.9111	414.644	203.522	311.716	289.71	45.692	82.6139	74.893	2410015M20Rik	mmu:224904	Protein QIL1
2410016O06Rik	mRNA	0	0	0	8.7266	0	0	1.10461	0.457737	0.656473	1.76574	2410016O06Rik	mmu:71952	Bifunctional lysine-specific demethylase and histidyl-hydroxylase NO66
2410017I17Rik	ncRNA	0	0	0	0	0	0	0	0	0	0	2410017I17Rik	mmu:675325	Putative uncharacterized protein
2410018L13Rik	ncRNA	0	0	0	0	0	0	0.978453	0	0	0	2410018L13Rik	mmu:69732	Putative uncharacterized protein
2410018M08Rik	mRNA	3.53437	3.1148	1.22687	4.16293	30.086	3.02124	1.9173	0.484784	1.17422	0.914261	Zbed5	mmu:71970	SCAN domain containing 3
2410021H03Rik	ncRNA	26.6594	24.1258	25.2539	0	0	0	0	0.176157	0	0.81544	2410021H03Rik	mmu:69750	RIKEN cDNA 2410021H03 gene
2410022M11Rik	miscRNA	0	0	0	0.0466254	0.31404	0	0.164513	0	0	0.210383	2410022M11Rik	mmu:100503842	Putative uncharacterized protein
2410076I21Rik	mRNA	48.5889	16.0868	35.2033	14.6283	9.34313	16.3646	4.33829	24.4308	36.2809	20.2001	Rec114	mmu:73673	Meiotic recombination protein REC114
2410088K16Rik	ncRNA	0.298443	0	0	0	0	0	0	0	0	0.43513	2410088K16Rik	mmu:78650	RIKEN cDNA 2410088K16 gene
2410089E03Rik	mRNA	1.29704	0.435807	1.46429	0.0432066	0.0145507	0	0.0381125	0.884431	1.23218	0.76033	2410089E03Rik	mmu:73692	Uncharacterized protein C5orf42 homolog
2410114N07Rik	ncRNA	6.12452	3.29345	1.04012	0	0	0	0	0	0.161944	0	2410114N07Rik	mmu:73696	RIKEN cDNA 2410114N07 gene
2410124H12Rik	mRNA	0	0	0	0	0	0	0	0	0	0	2410124H12Rik	mmu:76785	Protein 2410124H12Rik
2410127L17Rik	mRNA	2.26708	0.735055	0.126622	1.7021	0	0.0415751	0.0570158	1.00807	1.04817	1.118	2410127L17Rik	mmu:67383	UPF0586 protein C9orf41 homolog
2410131K14Rik	mRNA	4.89492	4.02921	11.1477	0.550145	0.810565	11.412	6.67262	0.452465	1.09594	2.32721	2410131K14Rik	mmu:76792	UPF0454 protein C12orf49 homolog
2410137M14Rik	mRNA	6.40497	5.19519	0	0	0	0	0	0	0	0	2410137M14Rik	mmu:76797	Protein 2410137M14Rik
2410141K09Rik	mRNA	0.827528	0	0	0	0	0	0	0.260643	0.299046	0	2410141K09Rik	mmu:76803	Protein 2410141K09Rik
2500002B13Rik	ncRNA	467.811	380.957	255.553	19.4047	0	37.916	13.377	16.2127	13.951	1.47156	2500002B13Rik	mmu:78353	RIKEN cDNA 2500002B13 gene
2500004C02Rik	ncRNA	0.149693	0.143495	0.758042	0.145109	0	0.560015	8.40534	1.5559	1.46057	0.982137	2500004C02Rik	mmu:72326	RIKEN cDNA 2500004C02 gene
2510002D24Rik	mRNA	0	0	0	16.5429	0	11.1439	38.3873	3.05071	4.62526	4.20296	2510002D24Rik	mmu:72307	Protein 2510002D24Rik
2510003E04Rik	mRNA	20.6882	8.59369	6.07488	1.81977	0	0	1.0483	5.26717	7.60075	3.85421	2510003E04Rik	mmu:72320	Protein 2510003E04Rik
2510009E07Rik	mRNA	0	0	0	4.72894	0	0.480271	1.86615	1.29968	1.61047	0.521414	2510009E07Rik	mmu:72190	UPF0524 protein C3orf70 homolog
2510039O18Rik	mRNA	1.64678	0.325005	0	3.94391	0	16.338	10.7957	2.74595	5.09336	3.38965	2510039O18Rik	mmu:77034	Uncharacterized protein KIAA2013
2510049J12Rik	mRNA	7.88906	12.3895	14.8041	0	0	0	0	0.0528678	0.0606572	0.0815761	Mkrn2os	mmu:70291	MCG132465, isoform CRA_b
2610001J05Rik	ncRNA	33.1707	29.4559	17.805	65.1243	34.0382	55.5133	29.5989	120.979	125.137	92.0158	2610001J05Rik	mmu:66520	Protein 2610001J05Rik
2610002J02Rik	mRNA	4.58255	9.5028	12.8461	22.7247	24.5262	0	38.6514	2.20921	3.95414	5.0451	2610002J02Rik	mmu:67513	Protein 2610002J02Rik
2610002M06Rik	mRNA	3.13687	2.47086	0.338634	1.55576	0	0	3.72886	1.70029	1.84536	1.09907	2610002M06Rik	mmu:67028	Charged multivesicular body protein 1b-2
2610005L07Rik	miscRNA	0	0	0	1.00759	0.771197	0.640732	0.908995	0.53572	0.883561	0.878291	2610005L07Rik	mmu:381598	6820431F20Rik protein
2610008E11Rik	mRNA	0	0	0	6.57769	0	0	2.52768	1.68226	2.62204	1.61623	2610008E11Rik	mmu:72128	Protein 2610008E11Rik
2610015P09Rik	mRNA	10.3727	9.15821	9.82411	4.53609	0	0	4.13465	0.0736927	0.422752	0.568547	2610015P09Rik	mmu:212153	Protein 2610015P09Rik
2610016A17Rik	ncRNA	0	0	0	0	0	0	0	0	0	0	2610016A17Rik	mmu:100503074	RIKEN cDNA 2610016A17 gene
2610017I09Rik	ncRNA	0.260181	0.748225	0	0	0	0	0	0	0	0	Pantr1	mmu:66297	POU domain, class 3, transcription factor 3 adjacent noncoding transcript 1
2610018G03Rik	mRNA	0	0	0	0	0	0	0	0.0285477	0	0	Stk26	mmu:70415	Serine/threonine-protein kinase 26
2610020C07Rik	ncRNA	0.724791	1.26324	0	3.40651	2.22272	0	1.35219	0.747113	0.500028	0.192135	2610020C07Rik	mmu:69918	RIKEN cDNA 2610020C07 gene
2610020F03Rik	ncRNA	0	0	0	0	0	0	0	0	0	0	2610020F03Rik	mmu:69916	RIKEN cDNA 2610020F03 gene
2610020H08Rik	mRNA	1.05703	1.50455	1.17599	4.80245	0	0	0.0547788	0.393463	0.555612	0.56042	2610020H08Rik	mmu:434234	Protein 2610020H08Rik
2610021A01Rik	miscRNA	6.88139	5.34713	2.27694	0.23583	0	0	1.87223	1.47778	0.508652	0.988104	2610021A01Rik	mmu:668572	Protein 2610021A01Rik
2610027F03Rik	miscRNA	0	0	0	0	0	0	0	0	0.119017	0	2610027F03Rik	mmu:69904	RIKEN cDNA 2610027F03 gene
2610027K06Rik	ncRNA	0.122149	0.0585456	0.270619	0	0.332301	0	0	0	0	0	2610027K06Rik	mmu:69909	RIKEN cDNA 2610027K06 gene
2610028E06Rik	ncRNA	0.681627	0.192178	0	0	0	0	0	0.0378863	0	0	2610028E06Rik	mmu:72395	RIKEN cDNA 2610028E06 gene
2610028H24Rik	mRNA	0	0	0	0	0	0	0	0	0	0	2610028H24Rik	mmu:76964	Protein 2610028H24Rik
2610034B18Rik	mRNA	0.0650453	0.436465	0	0.336284	0	0	31.1838	3.8106	5.78237	4.17278	2610034B18Rik	mmu:70420	Arpin
2610034M16Rik	mRNA	33.4216	33.7669	17.6657	0	0	0	0	0	0	0	2610034M16Rik	mmu:69239	Protein 2610034M16Rik
2610035D17Rik	ncRNA	1.92179	1.10533	0	1.44067	0	0	14.3295	0.435816	0.83338	0.112079	2610035D17Rik	mmu:72386	RIKEN cDNA 2610035D17 gene
2610035F20Rik	ncRNA	0	0	0	0	0	0	0	0	0.134037	0	2610035F20Rik	mmu:69248	RIKEN cDNA 2610035F20 gene
2610036A22Rik	mRNA	0	0	0	0	0	0	0	0	0	0	2610036A22Rik	mmu:70190	RIKEN cDNA 2610036A22 gene
2610037D02Rik	ncRNA	6.18158	3.7504	5.02735	0	0	0	0	0	0	0.0570426	2610037D02Rik	mmu:70040	RIKEN cDNA 2610037D02 gene
2610042L04Rik	miscRNA	0	0	0	0	0	0	0	0.22922	0.262993	0.141477	2610042L04Rik	mmu:554327	RIKEN cDNA 2610042L04 gene
2610044O15Rik8	mRNA	1.59976	0.61341	2.22781	8.94276	0	0	6.11008	19.7266	13.9614	7.46385	2610044O15Rik8	mmu:72139	Protein 2610044O15Rik8
2610100L16Rik	ncRNA	0	0	0	0	0	0	0	0	0.112992	0	2610100L16Rik	mmu:70441	RIKEN cDNA 2610100L16 gene
2610203C20Rik	ncRNA	0	0	0	0	0	0	0	22.9099	20.7894	18.6394	2610203C20Rik	mmu:100042464	Putative uncharacterized protein
2610203C22Rik	ncRNA	5.24455	6.99464	2.8146	0	0	0	0	0.21546	0.247205	0	2610203C22Rik	mmu:72481	RIKEN cDNA 2610203C22 gene
2610206C17Rik	ncRNA	0	0.237933	0.26186	0	0	0	0.141493	0	0.0896963	0	2610206C17Rik	mmu:72495	RIKEN cDNA 2610206C17 gene
2610300M13Rik	ncRNA	0	0	0	0	0	0	0	0	0	0	2610300M13Rik	mmu:72484	RIKEN cDNA 2610300M13 gene
2610301B20Rik	mRNA	0.434242	0.178398	0	6.33417	2.29517	0	9.97238	21.2191	22.7314	9.31596	2610301B20Rik	mmu:67157	Protein 2610301B20Rik
2610305D13Rik	mRNA	123.31	104.007	53.5463	0.0358475	0.422532	17.3278	1.29646	1.52	1.68381	1.94101	2610305D13Rik	mmu:112422	Protein 2610305D13Rik
2610306M01Rik	ncRNA	25.0046	22.5206	16.0017	25.2154	42.9074	75.0409	26.7849	2.72617	5.65989	2.80436	2610306M01Rik	mmu:67170	RIKEN cDNA 2610306M01 gene
2610307P16Rik	ncRNA	1.64591	0.924894	14.4782	0.0366782	0	0	0	0.321769	0.307648	0.330998	2610307P16Rik	mmu:72518	RIKEN cDNA 2610307P16 gene
2610316D01Rik	ncRNA	31.4317	17.4283	25.3578	0	0	0	0	0.873523	1.00223	0	2610316D01Rik	mmu:72511	RIKEN cDNA 2610316D01 gene
2610318N02Rik	mRNA	0	0.21513	0	15.8085	0	0	0	0.106028	0.364949	0.654413	2610318N02Rik	mmu:70458	Putative uncharacterized protein
2610507B11Rik	mRNA	1.72361	1.26139	1.06758	6.70725	0	0	3.59213	0.875612	1.50693	1.62131	2610507B11Rik	mmu:72503	2610507B11Rik protein
2610507I01Rik	ncRNA	2.98299	2.53134	1.0215	1.35891	0.425711	48.5108	16.3078	0.138621	0.053015	0	2610507I01Rik	mmu:72203	RIKEN cDNA 2610507I01 gene
2610524H06Rik	mRNA	39.987	27.9559	55.381	52.5574	75.0848	0	25.6227	2.2727	1.79269	1.09588	2610524H06Rik	mmu:330173	Putative uncharacterized protein
2610528A11Rik	mRNA	0.939544	0.180128	0	0	0	0	0	0.355109	0.203715	0.273971	2610528A11Rik	mmu:70045	RIKEN cDNA 2610528A11 gene
2610528J11Rik	mRNA	0.644551	0.49429	0.163199	0	0	0	0	0	0	0	2610528J11Rik	mmu:66451	Type III endosome membrane protein TEMP
2700029M09Rik	mRNA	324.68	201.392	209.781	32.8159	49.5315	59.2412	24.5525	7.97757	9.94888	12.3988	2700029M09Rik	mmu:72612	Protein 2700029M09Rik
2700038G22Rik	ncRNA	0	0	0	0.335056	0	0	0	8.13226	11.8036	22.0728	2700038G22Rik	mmu:67194	RIKEN cDNA 2700038G22 gene
2700046A07Rik	ncRNA	0	0	0	0	0	13.0393	6.11252	0.0629308	0	0	2700046A07Rik	mmu:78449	Putative uncharacterized protein
2700046G09Rik	ncRNA	0	0.0829841	0	1.51051	0	0	4.63879	0.327194	0.563103	0.504867	2700046G09Rik	mmu:67188	Putative uncharacterized protein
2700049A03Rik	mRNA	67.862	69.4472	55.1894	2.08685	0	0.0153697	7.40538	0.954969	1.63014	1.36572	2700049A03Rik	mmu:76967	Protein TALPID3
2700050L05Rik	mRNA	60.4712	37.3991	60.473	1.91085	0	3.80146	2.68496	1.82964	1.87227	1.44974	Edrf1	mmu:214764	Erythroid differentiation-related factor 1
2700054A10Rik	ncRNA	2.84249	10.4607	11.8298	0	0	0	0	0.15436	0.389626	0.190544	2700054A10Rik	mmu:72578	RIKEN cDNA 2700054A10 gene
2700060E02Rik	mRNA	63.315	47.9776	56.693	97.5205	91.4209	65.9331	40.0616	48.181	97.9128	53.7694	2700060E02Rik	mmu:68045	Uncharacterized protein
2700062C07Rik	mRNA	320.084	456.971	231.743	19.1608	116.571	33.3565	21.7518	7.18661	8.52498	8.64574	2700062C07Rik	mmu:68046	UPF0711 protein C18orf21 homolog
2700068H02Rik	ncRNA	0	0	0	0	0	0	0	0	0.179917	0	2700068H02Rik	mmu:72563	RIKEN cDNA 2700068H02 gene
2700069I18Rik	ncRNA	6.5398	4.70176	13.5689	0	0	0	0	1.20156	1.37859	1.58917	2700069I18Rik	mmu:72608	RIKEN cDNA 2700069I18 gene
2700070H01Rik	ncRNA	0	0	0	0	0	0	0	0	0	0.118626	2700070H01Rik	mmu:72609	RIKEN cDNA 2700070H01 gene
2700081O15Rik	mRNA	0	0	0	2.71678	0	0.932375	3.92442	2.07945	2.967	2.96182	2700081O15Rik	mmu:108899	Protein 2700081O15Rik
2700086A05Rik	ncRNA	0	0	0	0	0	0	0	0	0	0	Hoxaas3	mmu:72628	Hoxa cluster antisense RNA 3
2700089E24Rik	mRNA	0	0	0	3.21611	33.3542	3.38506	5.96399	144.17	96.9911	26.22	2700089E24Rik	mmu:381820	Protein 2700089E24Rik
2700089I24Rik	ncRNA	0	0	0	0	0	0	0	0	0	0	2700089I24Rik	mmu:72647	RIKEN cDNA 2700089I24 gene
2700094K13Rik	mRNA	23.6416	13.0361	41.187	884.658	441.903	511.756	498.769	18.7805	29.0325	39.3501	2700094K13Rik	mmu:72657	Protein 2700094K13Rik
2700097O09Rik	mRNA	18.6699	12.2754	4.1666	28.694	37.7675	61.7866	10.9158	37.5441	34.253	16.5767	2700097O09Rik	mmu:72658	Protein 2700097O09Rik
2700099C18Rik	miscRNA	22.8409	10.0397	21.7225	16.201	0	134.635	8.38395	6.63261	6.88509	9.25956	2700099C18Rik	mmu:77022	NDC80 homolog, kinetochore complex component pseudogene
2810001G20Rik	ncRNA	2.20735	0.604559	0.0998032	2.13975	0	36.5706	4.04457	5.66125	7.86281	6.20676	2810001G20Rik	mmu:66456	RIKEN cDNA 2810001G20 gene
2810002D19Rik	ncRNA	22.2087	17.2515	20.2387	13.4244	2.70839	0	1.14596	23.9699	19.9256	4.32667	2810002D19Rik	mmu:66457	RIKEN cDNA 2810002D19 gene
2810004N23Rik	mRNA	11.8211	6.01071	8.52379	44.7734	13.6466	38.6477	40.4907	12.6267	22.5107	16.0362	2810004N23Rik	mmu:66523	Uncharacterized protein C1orf131 homolog
2810006K23Rik	mRNA	0.25158	0.241163	1.64558	5.47364	35.1333	0	45.7492	10.6181	8.27319	2.44536	2810006K23Rik	mmu:72650	Probable peptide chain release factor C12orf65 homolog, mitochondrial
2810007J24Rik	mRNA	0	0	0	0	0	0	0	0	0	0.0953599	2810007J24Rik	mmu:76971	Sulfotransferase
2810008D09Rik	ncRNA	1.18383	0	0	7.03842	29.6291	64.6602	9.85273	5.14553	9.75388	8.63007	2810008D09Rik	mmu:76972	RIKEN cDNA 2810008D09 gene
2810011L19Rik	ncRNA	0.0865686	0	0	0	0	0	0	0	0	0	Tunar	mmu:69952	Tcl1 upstream neural differentiation associated RNA
2810013P06Rik	ncRNA	3.08215	1.00723	0.576428	0	3.20149	0.611469	0	2.84613	4.55647	2.45115	2810013P06Rik	mmu:100503178	RIKEN cDNA 2810013P06 gene
2810021J22Rik	mRNA	0.987328	0.33404	0	0	0	0	7.66443	0.905485	0.629634	0.0846777	2810021J22Rik	mmu:69944	Protein 2810021J22Rik
2810025M15Rik	ncRNA	41.1662	23.4945	25.0036	168.233	121.313	124.555	72.8425	6.97014	11.7377	6.93875	2810025M15Rik	mmu:69953	Uncharacterized protein
2810029C07Rik	ncRNA	0.218105	0.209074	0	0	0	0.0453304	0	0.206087	0.394085	0.423995	2810029C07Rik	mmu:100504687	RIKEN cDNA 2810029C07 gene
2810030D12Rik	miscRNA	2.14159	0	0	0	21.7508	0	0	0	0	0	2810030D12Rik	mmu:78335	RIKEN cDNA 2810030D12 gene
2810032G03Rik	ncRNA	0.113921	0.655222	0	0	0	0	0	0	0	0	2810032G03Rik	mmu:72669	Putative uncharacterized protein
2810039B14Rik	miscRNA	0.372126	0.624256	0	0.0601214	0	25.2908	4.77297	0	0	0.13564	2810039B14Rik	mmu:72665	RIKEN cDNA 2810039B14 gene
2810047C21Rik1	ncRNA	0	0	0	0	0	0	0	0	0.0936792	0	2810047C21Rik1	mmu:72716	RIKEN cDNA 2810047C21 gene 1
2810049E08Rik	ncRNA	0	0	0	0	0	0	0	0	0	0	2810049E08Rik	mmu:72677	RIKEN cDNA 2810049E08 gene
2810055G20Rik	ncRNA	0	0	0	0	4.21911	0	2.08172	0.894591	0.488761	0.32866	Mir99ahg	mmu:77994	Putative uncharacterized protein
2810403A07Rik	mRNA	9.15759	4.31481	3.51241	0.777375	0	10.3068	5.35304	16.316	17.6683	5.54437	2810403A07Rik	mmu:74200	UPF0469 protein KIAA0907
2810403D21Rik	ncRNA	16.5382	10.027	14.8529	16.0774	0	17.4507	7.01033	3.60621	3.21809	1.85482	2810403D21Rik	mmu:69964	RIKEN cDNA 2810403D21 gene
2810404M03Rik	ncRNA	3.99363	1.96882	1.66122	0	0	0	0	0	0	0	2810404M03Rik	mmu:69966	RIKEN cDNA 2810404M03 gene
2810405F15Rik	ncRNA	0	0	0	0	0	0	0	0.0866568	0	0	2810405F15Rik	mmu:69974	RIKEN cDNA 2810405F15 gene
2810407A14Rik	miscRNA	0	0	0	0	0	0	0	0	0	0	2810407A14Rik	mmu:100039901	Putative uncharacterized protein
2810408A11Rik	mRNA	0.143205	0.0915168	0	0	0	0	0.435384	0.0902092	0.1035	0.0695974	2810408A11Rik	mmu:70419	2810408A11Rik protein
2810408I11Rik	ncRNA	186.888	148.591	171.9	30.1297	14.3095	8.32338	11.4714	111.828	101.736	66.8135	2810408I11Rik	mmu:69941	RIKEN cDNA 2810408I11 gene
2810408M09Rik	mRNA	2.20541	0.583199	0.481385	2.35903	0	0.142252	0.606927	1.43717	1.40158	2.66109	2810408M09Rik	mmu:381406	Uncharacterized protein
2810410L24Rik	ncRNA	0	0	0	0	1.26784	2.90582	5.26592	0	0.0902218	0	2810410L24Rik	mmu:100042332	Putative uncharacterized protein
2810417H13Rik	mRNA	0.65465	0.171148	0.226031	100.574	84.1903	100.932	51.0586	8.99749	7.74237	22.9075	2810417H13Rik	mmu:68026	PCNA-associated factor
2810428I15Rik	mRNA	16.8655	18.2398	101.83	179	168.704	63.7691	136.695	1.02155	4.21941	11.3491	2810428I15Rik	mmu:66462	Protein 2810428I15Rik
2810429I04Rik	ncRNA	1.94269	4.42284	27.6685	0	0	0	9.69008	0	0	0	2810429I04Rik	mmu:76937	RIKEN cDNA 2810429I04 gene
2810433D01Rik	ncRNA	0	0	0	0	0	0	0	0	0.115449	0.465791	2810433D01Rik	mmu:77132	RIKEN cDNA 2810433D01 gene
2810442I21Rik	ncRNA	0.09057	0.0434099	0	3.6289	5.86413	0	2.52986	0.171159	0.196377	0	Eldr	mmu:72735	Egfr long non-coding downstream RNA
2810442N19Rik	ncRNA	1.39122	1.77815	1.76127	0	0	0	0	0	0.502748	0.450755	2810442N19Rik	mmu:72753	RIKEN cDNA 2810442N19 gene
2810454H06Rik	ncRNA	0.201146	0.0964085	0.127324	0.0324975	0	0	0.343992	0.095031	0.436131	0.219952	2810454H06Rik	mmu:72813	RIKEN cDNA 2810454H06 gene
2810459M11Rik	mRNA	0	0	0	0	0	0	0	0.0402976	0	0.0621801	2810459M11Rik	mmu:72792	Uncharacterized protein C2orf72 homolog
2810468N07Rik	ncRNA	0	0.504733	0.0666588	5.10408	2.06268	0	67.8947	2.3881	6.05075	1.84245	2810468N07Rik	mmu:72834	RIKEN cDNA 2810468N07 gene
2810471M01Rik	ncRNA	0	0	0	0	0	0	0	0.0840522	0.192872	0.129694	2810471M01Rik	mmu:72818	RIKEN cDNA 2810471M01 gene
2810474O19Rik	mRNA	102.151	88.5418	48.5218	24.138	35.1815	162.224	51.1963	132.87	88.8472	7.42141	2810474O19Rik	mmu:67246	Protein 2810474O19Rik
2900005J15Rik	ncRNA	0	0	0	4.4706	0	0	6.29368	0.0660262	0	0.10188	2900005J15Rik	mmu:67261	MCG142216
2900008C10Rik	ncRNA	0	0.20026	0	0	3.18266	1.17232	5.23997	0	0	0	2900008C10Rik	mmu:72937	RIKEN cDNA 2900008C10 gene
2900009J06Rik	ncRNA	19.5943	11.7394	28.4884	4.5507	0	0	0	1.44646	1.99149	0	2900009J06Rik	mmu:100502745	RIKEN cDNA 2900009J06 gene
2900011O08Rik	mRNA	2.1716	0.462597	0	0	0	0	0	0.0569984	0	0	2900011O08Rik	mmu:67254	Protein 2900011O08Rik
2900026A02Rik	mRNA	0.974769	0.98632	1.50828	0.0349968	0	0	0.0694589	0.0511699	0.0146773	0.0986952	2900026A02Rik	mmu:243219	Uncharacterized protein KIAA1671
2900040C04Rik	miscRNA	0	0	0	0	0	0	0	0	0	0	2900040C04Rik	mmu:72893	RIKEN cDNA 2900040C04 gene
2900041M22Rik	ncRNA	0	0	0	0	0	0	0	0	0.802128	0	2900041M22Rik	mmu:78403	Putative uncharacterized protein
2900052N01Rik	ncRNA	0	0	0	0	0	0	0	0	0	0	2900052N01Rik	mmu:73040	RIKEN cDNA 2900052N01 gene
2900055J20Rik	ncRNA	0	0	0	0	0	0	0	0	0	0	2900055J20Rik	mmu:73001	Protein 2900055J20Rik
2900056M20Rik	ncRNA	11.1871	4.06546	2.24067	0.237391	0	0	1.54196	15.2722	14.8071	1.41197	Kantr	mmu:72997	Kdm5c adjacent non-coding transcript
2900057B20Rik	ncRNA	6.85127	9.5163	46.7315	0	0	0	0	0	0	0	2900057B20Rik	mmu:73009	RIKEN cDNA 2900057B20 gene
2900060B14Rik	ncRNA	0.237955	0.228102	0.602497	0.76889	0	0	0	0.899372	0.515942	0.346938	2900060B14Rik	mmu:68204	Putative uncharacterized protein
2900076A07Rik	ncRNA	0.166345	1.43512	5.79128	16.6626	7.05956	0	0.663782	52.6551	76.4633	9.70125	2900076A07Rik	mmu:100504421	RIKEN cDNA 2900076A07 gene
2900079G21Rik	ncRNA	0	0	0	0	0	0	0	0	0.0520124	0	2900079G21Rik	mmu:620760	RIKEN cDNA 2900079G21 gene
2900092C05Rik	mRNA	1.08442	0.231004	0	0	0	0	0	0.683111	1.30626	0	2900092C05Rik	mmu:73090	Putative uncharacterized protein
2900092D14Rik	ncRNA	0	0	0.0633036	0	0	0	0	0.0472479	0	0	2900092D14Rik	mmu:73100	RIKEN cDNA 2900092D14 gene
2900097C17Rik	ncRNA	0.144457	0.166171	0	5.35858	6.50791	0	5.3197	5.21419	7.20398	6.86615	2900097C17Rik	mmu:347740	RIKEN cDNA 2900097C17 gene
3000002C10Rik	miscRNA	0	0	0	13.9251	0.72519	0	0.379897	0.2099	0.481653	2.75299	3000002C10Rik	mmu:378954	Putative uncharacterized protein
3010001F23Rik	ncRNA	0	0	0	9.48274	0	0	1.47072	0.304725	0.874056	0.235098	3010001F23Rik	mmu:75693	RIKEN cDNA 3010001F23 gene
3010003L21Rik	miscRNA	1.4195	0.209342	5.52945	0.211696	0	0	0	0.206351	0.236754	0	3010003L21Rik	mmu:109163	RIKEN cDNA 3010003L21 gene
3010026O09Rik	mRNA	49.0489	99.98	108.894	29.3346	0.519036	0.247833	17.4923	1.12673	1.03419	1.27495	3010026O09Rik	mmu:68067	Protein 3010026O09Rik
3010033K07Rik	ncRNA	0.476708	2.13253	0	0	0	0	0	0.150147	0	0	3010033K07Rik	mmu:109215	RIKEN cDNA 3010033K07 gene
3100003L05Rik	ncRNA	0	0	0	0	0	0	0	0	0	0	3100003L05Rik	mmu:73076	RIKEN cDNA 3100003L05 gene
3110001I22Rik	mRNA	85.447	125.695	83.0013	1.53864	0	0	0.100536	2.41633	3.63273	1.79994	3110001I22Rik	mmu:66598	Protein 3110001I22Rik
3110002H16Rik	mRNA	6.53218	3.70839	4.3757	10.656	0	28.4707	35.9355	5.21345	6.60037	5.45544	3110002H16Rik	mmu:76482	Protein 3110002H16Rik
3110007F17Rik	mRNA	0.563726	0.789793	0	0	0	3.62306	0.889905	0	0	0	3110007F17Rik	mmu:73061	Protein 3110007F17Rik
3110009E18Rik	mRNA	140.789	123.871	155.824	36.0111	43.9044	46.5308	18.9788	10.1307	10.3998	6.78751	3110009E18Rik	mmu:73103	Protein 3110009E18Rik
3110009F21Rik	ncRNA	0.175273	0	0	0	0	0	0	0.0828077	0	0	3110009F21Rik	mmu:67280	RIKEN cDNA 3110009F21 gene
3110009M11Rik	miscRNA	0	0	0	0	0	0	0	0	0	0	3110009M11Rik	mmu:73079	RIKEN cDNA 3110009M11 gene
3110015C05Rik	ncRNA	0	0	0	0	0	0	0	0	0	0	3110015C05Rik	mmu:73129	RIKEN cDNA 3110015C05 gene
3110021A11Rik	ncRNA	0	0	0	0	0	0	0	0.320744	0.368001	0	3110021A11Rik	mmu:67289	Protein 3110021A11Rik
3110021N24Rik	mRNA	0.078399	0.300611	0	0	0	0	0	0.370395	0.594956	0.228611	3110021N24Rik	mmu:73133	Protein 3110021N24Rik
3110035E14Rik	mRNA	0	0	0	0	0	0	0	0	0.096648	0.0649896	3110035E14Rik	mmu:76982	Uncharacterized protein C8orf46 homolog
3110039I08Rik	ncRNA	3.90272	0.374113	0	0	0	0	0	0.184384	0.423101	0	3110039I08Rik	mmu:73144	RIKEN cDNA 3110039I08 gene
3110039M20Rik	ncRNA	0	0	0.315888	0	0	0.103719	0.094826	394.049	361.397	65.9685	3110039M20Rik	mmu:67293	Protein 3110039M20Rik
3110040M04Rik	mRNA	0	0.159926	0	0	0	0	0	0	0	0	3110040M04Rik	mmu:73176	RIKEN cDNA 3110040M04 gene
3110040N11Rik	mRNA	22.1298	16.6286	40.6234	48.071	21.0517	25.9496	8.05744	6.00331	9.7513	5.82855	3110040N11Rik	mmu:67290	RIKEN cDNA 3110040N11, isoform CRA_b
3110043O21Rik	mRNA	14.5057	11.5805	1.67454	9.14635	1.48733	31.752	5.88133	9.3737	8.36484	2.31421	3110043O21Rik	mmu:73205	MCG141727, isoform CRA_b
3110045C21Rik	ncRNA	13.7678	4.79919	15.1324	5.50024	5.85658	0	1.85508	0.591327	1.22121	0.182486	3110045C21Rik	mmu:67303	RIKEN cDNA 3110045C21 gene
3110047P20Rik	mRNA	0	0	0	0	0	0	0	0.0157198	0	0	Nwd2	mmu:319807	NACHT and WD repeat domain-containing protein 2
3110052M02Rik	mRNA	0	0.0935496	0.0205914	1.63976	3.50448	4.94904	7.13942	9.89752	9.20454	0.853719	3110052M02Rik	mmu:73229	Protein 3110052M02Rik
3110053B16Rik	miscRNA	0	0.287293	0	0	0	0	0.113898	0	0.108304	0	3110053B16Rik	mmu:382686	RIKEN cDNA 3110053B16 gene
3110056K07Rik	ncRNA	0	0	0.0783299	0	0	4.62939	0.705413	10.0557	14.8911	7.57763	3110056K07Rik	mmu:73204	RIKEN cDNA 3110056K07 gene
3110057O12Rik	mRNA	3.24845	7.52924	6.56773	0	0.263799	0	1.52013	0.916255	0.841003	0.42414	3110057O12Rik	mmu:269423	3110057O12Rik protein
3110062M04Rik	mRNA	2.51702	1.64509	2.55887	3.86938	4.23297	0	0.391319	0.972952	0.909581	1.05646	3110062M04Rik	mmu:78412	Protein 3110062M04Rik
3110070M22Rik	ncRNA	0	0.120724	0.717468	0	0	0	0	0	0.409597	0	3110070M22Rik	mmu:67304	Putative uncharacterized protein
3110079O15Rik	mRNA	0.263072	0	0	0	0	0	0	0	0.285201	0	3110079O15Rik	mmu:73234	Uncharacterized protein C2orf82 homolog
3110082I17Rik	mRNA	6.36197	6.95952	9.80717	16.494	1.62894	0	0	2.12168	1.62285	3.27379	3110082I17Rik	mmu:73212	Uncharacterized protein C7orf50 homolog
3110082J24Rik	mRNA	0	0	0	0	0	0	0	0.875041	3.0119	0.270041	3110082J24Rik	mmu:433868	Protein 3110082J24Rik
3110099E03Rik	ncRNA	1.61186	1.59663	0	0	0	0	0	0.0507683	0	0	3110099E03Rik	mmu:100043232	RIKEN cDNA 3110099E03 gene
3200001D21Rik	ncRNA	0	0	0	4.18211	0	0	1.80905	0.235184	0.269835	0.0907235	3200001D21Rik	mmu:71818	RIKEN cDNA 3200001D21 gene
3300002A11Rik	miscRNA	0.438679	0.280344	0	0	0	0	0	0	0	0	3300002A11Rik	mmu:100503812	Putative uncharacterized protein
3300002I08Rik	mRNA	0.177796	0.852171	0	0	0	0	0.202707	1.34399	2.69852	0.518452	3300002I08Rik	mmu:69277	Zinc-finger protein in podocyte III
3300002P13Rik	ncRNA	0	0	0	0	0	0	0	0	0	0	3300002P13Rik	mmu:70230	RIKEN cDNA 3300002P13 gene
3300005D01Rik	ncRNA	0	0	0	0	0	0	0	2.85113	4.0563	8.27079	3300005D01Rik	mmu:78512	RIKEN cDNA 3300005D01 gene
3425401B19Rik	mRNA	0	0	0	0	0	0	0	0	0	0	3425401B19Rik	mmu:100504518	Protein 3425401B19Rik
3632451O06Rik	mRNA	6.46545	2.1237	12.564	0	0	0	0	0.0854432	0	0	3632451O06Rik	mmu:67419	Protein 3632451O06Rik
3632454L22Rik	ncRNA	0	0	0	4.75376	0	0	0.554667	0	0	0	3632454L22Rik	mmu:320606	RIKEN cDNA 3632454L22 gene
3830403N18Rik	mRNA	0	0.65786	0	0	0	0	0	2.07507	1.78561	0	3830403N18Rik	mmu:70691	MCG113545, isoform CRA_a
3830406C13Rik	mRNA	8.67401	7.69266	7.63829	4.06117	7.60892	19.0948	8.6111	5.71494	5.05366	3.39826	3830406C13Rik	mmu:218734	Uncharacterized protein C3orf14 homolog
3830408C21Rik	ncRNA	0.823314	0.430486	0	0	5.3755	0	0	0.636503	0.162285	0.436505	3830408C21Rik	mmu:100040322	Protein 3830408C21Rik
3830417A13Rik	mRNA	0	0	0	0	0	0	0	0	0	0	3830417A13Rik	mmu:70696	Protein 3830417A13Rik
3830432H09Rik	ncRNA	0	0	0	0	0	0	0	0.0859355	0	0	3830432H09Rik	mmu:320069	RIKEN cDNA 3830432H09 gene
3930402G23Rik	ncRNA	0	0	0	0	0	0	0	0	0	0	3930402G23Rik	mmu:665306	MCG17325
4430402I18Rik	mRNA	0.413563	1.93264	1.21075	0	0	0	0	0.390775	0.448351	0.150744	4430402I18Rik	mmu:381218	Spermatogenesis associated 6-like protein
4631405J19Rik	miscRNA	0	0	0	0	0	0	0	0.0373176	0.0428158	0.0575818	4631405J19Rik	mmu:433456	RIKEN cDNA 4631405J19
4631405K08Rik	miscRNA	0.0822577	0	0	0	0	0	0	0	0	0	4631405K08Rik	mmu:70800	RIKEN cDNA 4631405K08 gene
4631419I20	ncRNA	0	0	0	0	0	0	0	0	0	0	4631419I20	mmu:329730	uncharacterized protein 4631419I20
4632415L05Rik	miscRNA	0	0	0	0	1.84121	0.322954	0	4.11112	5.61529	2.11451	4632415L05Rik	mmu:70808	Uncharacterized protein
4632427E13Rik	ncRNA	0	1.01777	0	0	49.9113	0	19.8519	1.8058	1.84166	5.88238	4632427E13Rik	mmu:666737	MCG147203
4632428C04Rik	ncRNA	0	0	0	0	0	0	0	0	0.0634302	0	4632428C04Rik	mmu:100043102	RIKEN cDNA 4632428C04 gene
4632428N05Rik	mRNA	0	0	0	0	0	0	0.016711	0.0276994	0	0	4632428N05Rik	mmu:74048	Gi24 receptor
4632434I11Rik	mRNA	50.8711	32.4065	21.0152	1.77705	0	0	0	7.18346	6.5321	6.36753	Ddias	mmu:74041	DNA damage-induced apoptosis suppressor protein
4732414G09Rik	miscRNA	0	0	0	0	0	0	0	0	0.0628094	0	4732414G09Rik	mmu:100043309	RIKEN cDNA 4732414G09 gene
4732416N19Rik	ncRNA	7.73461	8.15579	9.62875	0	14.0278	8.03772	0	0	0	1.1277	4732416N19Rik	mmu:320737	RIKEN cDNA 4732416N19 gene
4732419C18Rik	ncRNA	1.84549	0.842419	2.69796	0	0	0	0	0	0.0476364	0.0640649	4732419C18Rik	mmu:100042484	RIKEN cDNA 4732419C18 gene
4732440D04Rik	miscRNA	0	0	0	0	0	0	0	0.489003	0.561051	0	4732440D04Rik	mmu:654788	Putative uncharacterized protein
4732456N10Rik	mRNA	0	0	0	0	0	0	0	0	0	0	4732456N10Rik	mmu:239673	Protein 4732456N10Rik
4732460I24	ncRNA	4.23501	1.91616	1.45832	0	0.294942	0	0	0	0.0367299	0	4732460I24	mmu:330850	uncharacterized protein 4732460I24
4732465J04Rik	miscRNA	0	0	0	0	0	0	0	0.222606	0	0	4732465J04Rik	mmu:414105	Putative uncharacterized protein
4732471J01Rik	ncRNA	0.76848	0.947135	1.52883	0	0	0.752962	3.78622	0.0518668	0.297544	0.160063	4732471J01Rik	mmu:654804	Protein 4732471J01Rik
4732490B19Rik	ncRNA	0	0	0	0	0	0	0	0	0	0	4732490B19Rik	mmu:319871	RIKEN cDNA 4732490B19 gene
4732491K20Rik	ncRNA	1.02941	1.37292	0	0	2.97094	0	5.68962	1.94538	3.20245	0.717813	4732491K20Rik	mmu:224523	RIKEN cDNA 4732491K20 gene
4831440D22Rik	ncRNA	0	0	0	0	0.0802213	0	0.294172	0	0	0.107484	4831440D22Rik	mmu:320798	RIKEN cDNA 4831440D22 gene
4831440E17Rik	ncRNA	0	0	0.615251	0	0	0	0	0.172202	0.230502	0.0442852	4831440E17Rik	mmu:320965	RIKEN cDNA 4831440E17 gene
4833403I15Rik	mRNA	0.198051	0.054243	0	0	0	0	0	0.0802019	0.0920187	0.0825022	4833403I15Rik	mmu:74574	Protein 4833403I15Rik
4833411C07Rik	ncRNA	0	0	0	0	0	0	0	0	0	0	4833411C07Rik	mmu:71624	RIKEN cDNA 4833411C07 gene
4833412C05Rik	ncRNA	1.44289	2.51481	0.74728	0	0	0	0	0	0	0	4833412C05Rik	mmu:73904	RIKEN cDNA 4833412C05 gene
4833415N18Rik	ncRNA	0	0	0	0	0	0	0	0	0.104768	0	4833415N18Rik	mmu:73761	RIKEN cDNA 4833415N18 gene
4833417C18Rik	ncRNA	0.323106	0	0	10.7884	20.2755	0	0	0.305302	0	0.314059	4833417C18Rik	mmu:73906	RIKEN cDNA 4833417C18 gene
4833418N02Rik	ncRNA	0	0	0	0	0	0	0	0.175466	0.905933	0.270747	4833418N02Rik	mmu:74597	RIKEN cDNA 4833418N02 gene
4833419F23Rik	ncRNA	0.483742	1.23657	7.65517	0	0	0	0	3.19961	2.62217	0	4833419F23Rik	mmu:73915	RIKEN cDNA 4833419F23 gene
4833420G17Rik	mRNA	29.8348	24.4809	29.5463	15.5267	69.0084	24.9246	16.6548	9.93825	11.2535	4.35993	4833420G17Rik	mmu:67392	Uncharacterized protein C5orf34 homolog
4833422C13Rik	ncRNA	0	0	0	0	0	0	0	0.379721	0.217834	0.0732397	4833422C13Rik	mmu:373852	RIKEN cDNA 4833422C13 gene
4833422M21Rik	ncRNA	0	0.125163	0	0	0	0	0	0	0	0	4833422M21Rik	mmu:75768	RIKEN cDNA 4833422M21 gene
4833423E24Rik	mRNA	0	0.56572	0	0	0	0	0	0.0796625	0	0	4833423E24Rik	mmu:228151	Fatty acid desaturase 2-like protein FADS2P1
4833424O15Rik	mRNA	1.62107	0.412273	0.0209415	0.12828	0	0	0	0	0.035866	0	Lppr5	mmu:75769	Lipid phosphate phosphatase-related protein type 5
4833427F10Rik	ncRNA	0	0	0	0	0	0	0	0	0	0	4833427F10Rik	mmu:74601	RIKEN cDNA 4833427F10 gene
4833427G06Rik	mRNA	0	0	0	0	0	0	0	1.73202	0.794883	0.801762	4833427G06Rik	mmu:235345	UPF0722 protein C11orf88 homolog
4833428L15Rik	ncRNA	0	0	0	0	0	0	0	0	0	0	4833428L15Rik	mmu:74602	RIKEN cDNA 4833428L15 gene
4833438C02Rik	miscRNA	0.319593	0	0.10115	0	0	0	0	0.452974	0.952809	0.931931	4833438C02Rik	mmu:100503392	RIKEN cDNA 4833438C02 gene
4833439L19Rik	mRNA	6.58763	1.47686	0	22.9685	43.1269	3.54435	22.653	23.2922	26.1481	15.3366	4833439L19Rik	mmu:97820	Protein 4833439L19Rik
4833447P13Rik	miscRNA	0	0	0	0	0.766417	0	0	0.06655	0	0	4833447P13Rik	mmu:78902	RIKEN cDNA 4833447P13 gene
4921501E09Rik	mRNA	0	0	0	0	0	0	0	0	0.039328	0	4921501E09Rik	mmu:74042	Uncharacterized protein
4921504A21Rik	ncRNA	0	0	0	1.831	0	3.16342	0	0.373557	0.857191	0.192135	4921504A21Rik	mmu:70832	RIKEN cDNA 4921504A21 gene
4921504E06Rik	mRNA	0	0	0	0	0	0	0	0	0.0768506	0	4921504E06Rik	mmu:70909	RIKEN cDNA 4921504E06, isoform CRA_a
4921506M07Rik	mRNA	18.0102	10.1556	9.69336	0	0	0	0	0	0	0	4921506M07Rik	mmu:70846	Protein Ttc6
4921507G05Rik	miscRNA	0	0	0	0	0	0	0	0.14341	0.329078	0	4921507G05Rik	mmu:66709	RIKEN cDNA 4921507G05 gene
4921507L20Rik	ncRNA	0	0	0	0	1.09706	0	0	0	0	0.400881	4921507L20Rik	mmu:70852	Putative uncharacterized protein
4921507P07Rik	mRNA	0.24346	0	0.154109	0	0	0	0	0	0.0659848	0	4921507P07Rik	mmu:70821	Putative uncharacterized protein
4921508D12Rik	ncRNA	1.18933	0	0.334596	0	0	0	0	0	0	0	4921508D12Rik	mmu:70845	RIKEN cDNA 4921508D12 gene
4921509C19Rik	mRNA	0	0	0	0	0	0	0	0	0	0	4921509C19Rik	mmu:381393	Sperm motility kinase X
4921509O07Rik	ncRNA	0	0	0	0.822565	2.58949	0	0	0	0	0	4921509O07Rik	mmu:70917	RIKEN cDNA 4921509O07 gene
4921511C10Rik	ncRNA	0	0	0	0	0	0	0	0.0917507	0.105269	0	4921511C10Rik	mmu:70924	RIKEN cDNA 4921511C10 gene
4921511C20Rik	miscRNA	0	0	0	0	0	0	0	0	0	0	4921511C20Rik	mmu:245598	Protein 4921511C20Rik
4921511H03Rik	mRNA	0	0	0	0	0	0	0	0	0	0	4921511H03Rik	mmu:70920	Uncharacterized protein C7orf62 homolog
4921511I17Rik	ncRNA	0.105935	0	0	0	0	0	0	0	0	0	4921511I17Rik	mmu:70858	RIKEN cDNA 4921511I17 gene
4921511M17Rik	mRNA	0	0	0	0	0	0	0	0	0	0	4921511M17Rik	mmu:667256	Protein Samt1
4921513H07Rik	miscRNA	0	0	0	0	0	0	0	0	0	0	4921513H07Rik	mmu:100504457	RIKEN cDNA 4921513H07 gene
4921513I03Rik	ncRNA	0	0	0	0	0	0	0	0	0	0	4921513I03Rik	mmu:70874	Protein 4921513I03Rik
4921515E04Rik	ncRNA	0.061524	0	0	0	0	0	0	0	0	0	4921515E04Rik	mmu:70886	RIKEN cDNA 4921515E04 gene
4921517D16Rik	ncRNA	0	0	0	0	0.069399	0	0	0	0	0	4921517D16Rik	mmu:70876	RIKEN cDNA 4921517D16 gene
4921517D22Rik	mRNA	0.678194	0.346727	0.0286196	0	0	0	0	0	0	0.0659204	4921517D22Rik	mmu:70900	Uncharacterized protein
4921518K17Rik	ncRNA	0.287652	0.0787833	0.0520236	0	0	0	0	0.0388288	0.0445498	0	4921518K17Rik	mmu:78758	RIKEN cDNA 4921518K17 gene
4921522P10Rik	miscRNA	0.828749	0.410914	0	0	0	0	1.48246	0.837089	1.02239	0.62499	4921522P10Rik	mmu:66719	Protein 4921522P10Rik
4921524J17Rik	mRNA	309.145	239.654	101.086	27.628	33.3403	41.7055	10.1544	46.5391	44.9956	16.6217	4921524J17Rik	mmu:66714	UPF0547 protein C16orf87 homolog
4921524L21Rik	mRNA	0	0	0.0316406	0	0	0	0	0	0	0	4921524L21Rik	mmu:70901	4921524L21Rik protein
4921525O09Rik	ncRNA	0	0	0	0	0	0	0	0	0	0.0633013	4921525O09Rik	mmu:74050	RIKEN cDNA 4921525O09 gene
4921528I07Rik	mRNA	0	0	0	0	0	0	0	0	0.0552398	0	4921528I07Rik	mmu:77049	Protein 4921528I07Rik
4921529L05Rik	ncRNA	0.196124	1.62936	0.248291	0	0	0	0	0	0	0	4921529L05Rik	mmu:320178	RIKEN cDNA 4921529L05 gene
4921530D09Rik	mRNA	0	0	0	0	0	0	0	0.0778153	0.0892803	0.120071	Ccdc183	mmu:77058	Coiled-coil domain-containing protein 183
4921530L21Rik	mRNA	0	0	0	0	0	0	0	0	0	0	4921530L21Rik	mmu:66732	Testis highly expressed protein 1
4921531C22Rik	ncRNA	0.223715	0.071484	0	0	0	0	0	0.352313	0.485066	0.326176	4921531C22Rik	mmu:66730	RIKEN cDNA 4921531C22 gene
4921531P14Rik	ncRNA	8.98074	14.609	19.2938	0	0	0	0	0	0	0	4921531P14Rik	mmu:70960	RIKEN cDNA 4921531P14 gene
4921533I20Rik	miscRNA	0	0.136177	0.269768	0.275416	0	0	0.161963	0	0	0	4921533I20Rik	mmu:664619	PRP18 pre-mRNA processing factor 18 homolog pseudogene
4921534H16Rik	ncRNA	0	0	0	0	0	0	0.0878895	0	0	0	4921534H16Rik	mmu:66737	RIKEN cDNA 4921534H16 gene
4921536K21Rik	mRNA	3.41853	1.82055	8.17479	0	0	0	0	0	0	0.0791145	4921536K21Rik	mmu:67430	Uncharacterized protein C5orf52 homolog
4921539E11Rik	mRNA	0	0	0	0	0	0	0	0.160756	0.122961	0.0826833	4921539E11Rik	mmu:70941	Uncharacterized protein C1orf141 homolog
4921539H07Rik	miscRNA	0	0	0	0	0	0	0	0	0.138622	0	4921539H07Rik	mmu:78256	RIKEN cDNA 4921539H07 gene
4922501C03Rik	mRNA	8.93402	6.32664	3.48143	0.190719	0	0	6.49992	7.47842	7.0969	1.52554	Cep162	mmu:382090	Uncharacterized protein
4922501L14Rik	mRNA	0.0160464	0	0	0	0	0	0	0	0	0.0233957	Erich3	mmu:209601	Protein BC007180
4922502D21Rik	mRNA	0	0	0	0	0	0	0	0	0	0	4922502D21Rik	mmu:381816	Putative uncharacterized protein
4922502H24Rik	ncRNA	0	0	0	0	0	0	0	0	0	0	4922502H24Rik	mmu:78136	RIKEN cDNA 4922502H24 gene
4922502N22Rik	ncRNA	0	0	0	0	0	0	0	0	0	0	4922502N22Rik	mmu:70962	RIKEN cDNA 4922502N22 gene
4922505E12Rik	mRNA	0	0	0	0	0	0	0	0	0	0	Ccdc185	mmu:433386	Putative uncharacterized protein
4930401C15Rik	ncRNA	0	0	0	0	0	0	0	0	0	0	4930401C15Rik	mmu:73803	RIKEN cDNA 4930401C15 gene
4930401O10Rik	ncRNA	0	0	0	0	0	0	0	0	0	0	4930401O10Rik	mmu:73816	RIKEN cDNA 4930401O10 gene
4930401O12Rik	ncRNA	0	0	0	0	0	0	0	0	0	0	4930401O12Rik	mmu:73924	RIKEN cDNA 4930401O12 gene
4930402D18Rik	ncRNA	0	0	0	0	0	0	0	0	0	0	4930402D18Rik	mmu:74852	RIKEN cDNA 4930402D18 gene
4930402F06Rik	mRNA	0.621702	0	0	0	0	0	0	0	0	0	4930402F06Rik	mmu:74854	MCG21268
4930402F11Rik	ncRNA	0	0	0	0	0	0	0	0	0	0	4930402F11Rik	mmu:73796	RIKEN cDNA 4930402F11 gene
4930402H24Rik	mRNA	8.71031	6.09719	6.24445	2.48724	1.71934	0	0.103926	4.76595	5.70972	2.39225	4930402H24Rik	mmu:228602	Protein 4930402H24Rik
4930402K13Rik	mRNA	0	0	0	0	0	0	0	0	0	0	4930402K13Rik	mmu:75775	MCG54973
4930404A05Rik	ncRNA	0	0	0	0	0	0	0	0	0	0	4930404A05Rik	mmu:73820	RIKEN cDNA 4930404A05 gene
4930404A10Rik	mRNA	24.8959	26.1055	25.8576	0	0	0	1.67987	0	0	0	4930404A10Rik	mmu:74847	4930404A10Rik protein
4930404H11Rik	ncRNA	0	0	0	0	0	0	0	0	0	0	4930404H11Rik	mmu:73815	RIKEN cDNA 4930404H11 gene
4930404I05Rik	ncRNA	0	0	0	0	0	0	15.6498	0.274502	0.629892	0.211781	4930404I05Rik	mmu:67394	RIKEN cDNA 4930404I05 gene
4930404I20Rik	ncRNA	0	0	0	0	0	0	0	0	0	0	4930404I20Rik	mmu:73918	RIKEN cDNA 4930404I20 gene
4930404K13Rik	ncRNA	0	0	0	0	0	0	0	0	0	0	4930404K13Rik	mmu:74845	RIKEN cDNA 4930404K13 gene
4930404N11Rik	mRNA	0	0.195938	0	0	0	0	0	0	0	0	4930404N11Rik	mmu:432479	Uncharacterized protein C19orf71 homolog
4930405A10Rik	ncRNA	0	0	0	0	0	0	0	0	0	0	4930405A10Rik	mmu:74896	RIKEN cDNA 4930405A10 gene
4930405A21Rik	ncRNA	14.5628	17.5182	41.0301	0	0	0	0	0.134906	0	0.208163	4930405A21Rik	mmu:74846	RIKEN cDNA 4930405A21 gene
4930405D01Rik	ncRNA	0	0	0	0	0	0	0	0	0	0	4930405D01Rik	mmu:73795	RIKEN cDNA 4930405D01 gene
4930405D11Rik	ncRNA	1.53222	1.46878	0	0	0	0	0	0	0	0	4930405D11Rik	mmu:73922	RIKEN cDNA 4930405D11 gene
4930405E02Rik	ncRNA	0	0	0	0	0	0	0	0	0	0	4930405E02Rik	mmu:78150	RIKEN cDNA 4930405E02 gene
4930405J17Rik	ncRNA	0	0	0	0	0	0	0	0	0	0	4930405J17Rik	mmu:73811	RIKEN cDNA 4930405J17 gene
4930405L22Rik	ncRNA	0	0	0	0	0	0	0	0	0	0	4930405L22Rik	mmu:78106	RIKEN cDNA 4930405L22 gene
4930405O22Rik	ncRNA	0.0796891	0.0636579	0	0.266078	0	1.49061	0.00757118	0.0501987	0.11519	0.154915	4930405O22Rik	mmu:414079	RIKEN cDNA 4930405O22 gene
4930406D18Rik	ncRNA	0	0	0	0	0	0	0	0	0	0	4930406D18Rik	mmu:73806	RIKEN cDNA 4930406D18 gene
4930407G08Rik	ncRNA	0	0	0	0	0	0	0	0	0	0	4930407G08Rik	mmu:77223	RIKEN cDNA 4930407G08 gene
4930407I02Rik	ncRNA	0	0	0	0	0	0	0	0.0843162	0	0.130102	4930407I02Rik	mmu:78451	RIKEN cDNA 4930407I02 gene
4930407I10Rik	mRNA	0	0	0	0	0	0	0	0	0	0	4930407I10Rik	mmu:328573	Protein 4930407I10Rik
4930407I19Rik	ncRNA	0	0	0	0	0	0	0	0	0	0	4930407I19Rik	mmu:77198	RIKEN cDNA 4930407I19 gene
4930412B13Rik	ncRNA	1.55864	0.213444	0	0	0	0	0	0	0.120696	0	4930412B13Rik	mmu:73938	RIKEN cDNA 4930412B13 gene
4930412C18Rik	ncRNA	0	0.240171	0	0	0	0	0.0204035	0	0	0	4930412C18Rik	mmu:320152	RIKEN cDNA 4930412C18 gene
4930412D23Rik	mRNA	1.90335	0	2.84774	0	0	0	0	0	0	0	4930412D23Rik	mmu:73934	Protein 4930412D23Rik
4930412E21Rik	ncRNA	0	0	0	0	0	0	0	0	0	0	4930412E21Rik	mmu:100039548	RIKEN cDNA 4930412E21 gene
4930412F12Rik	miscRNA	0	0	0	0	0	0	0	0	0.0921655	0.123951	4930412F12Rik	mmu:74849	RIKEN cDNA 4930412F12 gene
4930412L05Rik	ncRNA	0	0.0534656	0	0	0	0	0	0.0527017	0	0	4930412L05Rik	mmu:73941	RIKEN cDNA 4930412L05 gene
4930412O13Rik	ncRNA	0	0	0	0	0	0	0	0	0	0	4930412O13Rik	mmu:381347	Protein 4930412O13Rik
4930413E15Rik	ncRNA	0	0	0	0	0	0	0	0	0	0	4930413E15Rik	mmu:74627	RIKEN cDNA 4930413E15 gene
4930413F20Rik	ncRNA	0	0.124249	0	0	0	0	0	0.122474	0	0	4930413F20Rik	mmu:71637	RIKEN cDNA 4930413F20 gene
4930413G21Rik	ncRNA	0	0	0	0	0	0	0	0.0957427	0.109849	0	4930413G21Rik	mmu:73951	RIKEN cDNA 4930413G21 gene
4930413M19Rik	ncRNA	0	0	0	0	0	0	0	0	0	0	4930413M19Rik	mmu:73889	RIKEN cDNA 4930413M19 gene
4930414F18Rik	ncRNA	0	0	0	0	0	0	0	0.113371	0	0	4930414F18Rik	mmu:78790	RIKEN cDNA 4930414F18 gene
4930414L22Rik	ncRNA	0.220474	0.915831	2.18643	0.7599	1.83936	0	3.01638	0.277768	0.23902	0.642903	4930414L22Rik	mmu:78108	RIKEN cDNA 4930414L22 gene
4930414N06Rik	ncRNA	0.232884	0.223241	0	0	0	0	0.132756	0.880205	0.504946	0	4930414N06Rik	mmu:73894	RIKEN cDNA 4930414N06 gene
4930415F15Rik	mRNA	0	0	0	0	0	0	0	0	0.238158	0.213528	4930415F15Rik	mmu:73862	Protein 4930415F15Rik
4930415L06Rik	mRNA	0	0	0	0	0	0	0	0	0	0	4930415L06Rik	mmu:245511	4932429P05Rik protein
4930415O20Rik	mRNA	0	0.240595	0	0	0	0	0	0	0.2721	0.731879	4930415O20Rik	mmu:73863	Uncharacterized protein
4930417O13Rik	ncRNA	0	0.24918	0	0	0	0	0	0	0	0	4930417O13Rik	mmu:73870	RIKEN cDNA 4930417O13 gene
4930417O22Rik	ncRNA	0.719286	2.18343	3.3389	0	0	0	0	0.113275	0	0	4930417O22Rik	mmu:73887	RIKEN cDNA 4930417O22 gene
4930419G24Rik	ncRNA	0	0	0	0	0	0	0	0	0	0	4930419G24Rik	mmu:73874	RIKEN cDNA 4930419G24 gene
4930421P07Rik	miscRNA	0	0	0	0	0	0	0	0	0	0	4930421P07Rik	mmu:195712	RIKEN cDNA 4930421P07 gene
4930422G04Rik	mRNA	2.60814	1.33101	0.439459	2.42519	3.36901	4.25856	6.8563	0.709187	0.85436	1.50465	Zgrf1	mmu:71643	Protein ZGRF1
4930423D24Rik	ncRNA	0	0	0	0	0	0	0	0	0	0	4930423D24Rik	mmu:73892	RIKEN cDNA 4930423D24 gene
4930423M02Rik	ncRNA	2.59361	5.19846	1.19399	0	0	0	0	0	0	0	4930423M02Rik	mmu:73872	RIKEN cDNA 4930423M02 gene
4930425K10Rik	ncRNA	0	0	0	0	0	0	0	0	0	0	4930425K10Rik	mmu:73865	RIKEN cDNA 4930425K10 gene
4930425L21Rik	ncRNA	0	0	0	0	0	0	0	0	0	0	4930425L21Rik	mmu:75024	RIKEN cDNA 4930425L21 gene
4930425O10Rik	ncRNA	0	0	0	0	0	0	0	0	0	0.146066	4930425O10Rik	mmu:74635	RIKEN cDNA 4930425O10 gene
4930426D05Rik	mRNA	0	0	0	0	0	0	0	0	0	0	4930426D05Rik	mmu:74644	RIKEN cDNA 4930426D05 gene
4930426I24Rik	miscRNA	0	0	0	0	0	0	0	0.331435	0	0.170471	4930426I24Rik	mmu:100504512	RIKEN cDNA 4930426I24 gene
4930426L09Rik	ncRNA	0	0	0	0	0	0	0	0	0	0	4930426L09Rik	mmu:74629	Protein 4930426L09Rik
4930427A07Rik	mRNA	0.211712	0.202946	0	8.48277	0	0	8.06193	0.280065	0.321329	1.54338	4930427A07Rik	mmu:104732	Uncharacterized protein C14orf80 homolog
4930428D18Rik	mRNA	0	0	0	0	0	0	0	0	0	0	4930428D18Rik	mmu:619294	Protein 4930428D18Rik
4930428D20Rik	ncRNA	0	0	0	0	0	0	0	0.245845	0	0	4930428D20Rik	mmu:78110	RIKEN cDNA 4930428D20 gene
4930428E07Rik	ncRNA	0	0	0	0	0	0	0	0.146062	0	0	4930428E07Rik	mmu:73867	RIKEN cDNA 4930428E07 gene
4930428G15Rik	ncRNA	0	0	0	0	0	0	0	0	0	0	4930428G15Rik	mmu:73856	RIKEN cDNA 4930428G15 gene
4930428N03Rik	ncRNA	0.812346	0	0	0	0	0	0	0	0	0	4930428N03Rik	mmu:73871	RIKEN cDNA 4930428N03 gene
4930428O21Rik	ncRNA	0	0	0.0516797	0	0	0	0	0	0	0	4930428O21Rik	mmu:654809	RIKEN cDNA 4930428O21 gene
4930429B21Rik	ncRNA	0	0.48884	0	0	0	0	0	0.757202	0.473873	0.318649	4930429B21Rik	mmu:67576	RIKEN cDNA 4930429B21
4930429D17Rik	ncRNA	12.5089	8.80455	24.2526	0	0	0	0	0	0	0	4930429D17Rik	mmu:74624	RIKEN cDNA 4930429D17 gene
4930429F11Rik	ncRNA	0	0	0	0	0	0	0	0	0.0953023	0	4930429F11Rik	mmu:74622	RIKEN cDNA 4930429F11 gene
4930429F24Rik	ncRNA	0	0	0	0	0	0	0	0	0	0.272529	4930429F24Rik	mmu:74633	RIKEN cDNA 4930429F24 gene
4930430A15Rik	mRNA	0.215895	0.0689853	0	0	0	0	0.041024	0.203999	0	0	4930430A15Rik	mmu:67575	Protein 4930430A15Rik
4930430D24Rik	mRNA	0	0	0	0	0	0	0	0	0	0	Btg1-ps2	mmu:194735	B cell translocation gene 1, anti-proliferative, pseudogene 2
4930430E12Rik	miscRNA	0	0	0	0	0	0	0	0	0.391879	0	4930430E12Rik	mmu:71639	RIKEN cDNA 4930430E12 gene
4930430F08Rik	mRNA	3.28867	1.23848	4.68386	3.41566	33.2306	4.10106	6.82935	17.535	15.4072	6.42172	4930430F08Rik	mmu:68281	Uncharacterized protein C12orf29 homolog
4930430F21Rik	ncRNA	0	0	0	0	0	0	0	0	0.191553	0	4930430F21Rik	mmu:73784	RIKEN cDNA 4930430F21 gene
4930430J02Rik	ncRNA	0	0	0	0	0	0	0	0	0	0	4930430J02Rik	mmu:73772	RIKEN cDNA 4930430J02 gene
4930430O22Rik	ncRNA	0	0	0	0	0	0	0	0.142345	0	0	4930430O22Rik	mmu:78154	MCG147645
4930431F10Rik	ncRNA	0.618185	0.474071	0	0	0	0	0	0	0	0	4930431F10Rik	mmu:71638	RIKEN cDNA 4930431F10 gene
4930431F12Rik	ncRNA	0	0	0	0	0	0	0	0.0593419	0	0	4930431F12Rik	mmu:75783	Protein 4930431F12Rik
4930431P03Rik	ncRNA	0	0	0	0	0	0	0	0.294109	0.337442	0.0907633	4930431P03Rik	mmu:73895	RIKEN cDNA 4930431P03 gene
4930431P22Rik	mRNA	0.77983	0	0.411357	1.76387	0	0	0	0.12281	0	0.0947492	4930431P22Rik	mmu:73883	RIKEN cDNA 4930431P22 gene
4930432E11Rik	miscRNA	0	0	0	0	0	0	0	0.0773668	0	0	4930432E11Rik	mmu:243900	RIKEN cDNA 4930432E11 gene
4930432J09Rik	ncRNA	0	0	0	0	0	0	0	0	0	0	4930432J09Rik	mmu:73877	RIKEN cDNA 4930432J09 gene
4930432K09Rik	mRNA	0.964929	0.924976	4.47917	0	0	0.0668496	0	0.101307	0	0	Prr27	mmu:73779	Protein Prr27
4930432K21Rik	mRNA	12.5296	8.38595	18.4704	0	0	0	0	0.10666	0.183562	0.246867	4930432K21Rik	mmu:74666	Protein 4930432K21Rik
4930432L08Rik	miscRNA	0	0	0	0	0	0	0	0	0	0.160311	4930432L08Rik	mmu:74621	RIKEN cDNA 4930432L08 gene
4930432M17Rik	mRNA	0	0	0	0	0	0	0	0	0	0	4930432M17Rik	mmu:619318	Protein 4930432M17Rik
4930432O09Rik	ncRNA	0	0	0	0	0	0	0	0	0	0	4930432O09Rik	mmu:74647	RIKEN cDNA 4930432O09 gene
4930433B08Rik	ncRNA	0	0	0	0	0	0	0	0.207788	0	0	4930433B08Rik	mmu:73959	RIKEN cDNA 4930433B08 gene
4930433I11Rik	mRNA	0	0	0	0	0	0	0	0	0	0	4930433I11Rik	mmu:243944	Putative uncharacterized protein
4930433N12Rik	ncRNA	0	0	0.0650671	0	0	0	0	0	0	0	4930433N12Rik	mmu:114673	MCG142425
4930434B07Rik	ncRNA	0	0	0	0	0	0	0	0	0	0	4930434B07Rik	mmu:73973	RIKEN cDNA 4930434B07 gene
4930434J06Rik	ncRNA	0	0	0	0	0	0	0	0	0	0	4930434J06Rik	mmu:74667	RIKEN cDNA 4930434J06 gene
4930435E12Rik	mRNA	0	0	0	0	0	0	0	0	0	0	4930435E12Rik	mmu:74663	MCG125920, isoform CRA_b
4930435F18Rik	ncRNA	5.64736	0.99121	6.04184	0	0	0	0	0	0	0	4930435F18Rik	mmu:74680	RIKEN cDNA 4930435F18 gene
4930437M23Rik	ncRNA	0	0	0	0	0	0	0	0	0	0	4930437M23Rik	mmu:73976	RIKEN cDNA 4930437M23 gene
4930438A08Rik	mRNA	0	0	0	0	0	0	0	0	0	0	4930438A08Rik	mmu:73988	Protein 4930438A08Rik
4930438E09Rik	ncRNA	0.732263	0	0	0	0	0	0	0	0	0	4930438E09Rik	mmu:73977	RIKEN cDNA 4930438E09 gene
4930439A04Rik	ncRNA	0	0	0	0	0	0	0	0	0.0238109	0.0640451	4930439A04Rik	mmu:78119	RIKEN cDNA 4930439A04 gene
4930440C22Rik	ncRNA	0.36309	0	0	0	0	0	0	0	0	0	4930440C22Rik	mmu:74689	RIKEN cDNA 4930440C22 gene
4930440I19Rik	ncRNA	0	0	0	0	0	0	0	0	0	0	4930440I19Rik	mmu:78158	RIKEN cDNA 4930440I19 gene
4930441H08Rik	ncRNA	0	0	0	0	0	0	0	0	0	0	4930441H08Rik	mmu:78156	RIKEN cDNA 4930441H08 gene
4930441J16Rik	ncRNA	0	0	0	0	0	0	0	0	0	0	4930441J16Rik	mmu:73962	RIKEN cDNA 4930441J16 gene
4930442E04Rik	ncRNA	0	0	0	0	0	0	0	0	0	0	4930442E04Rik	mmu:75800	MCG147014
4930442J19Rik	ncRNA	0	0	0	0	0	0	0	0	0	0	4930442J19Rik	mmu:74660	RIKEN cDNA 4930442J19 gene
4930442L01Rik	ncRNA	0.138527	0.663954	0	0	0	0	0	0	0	0	4930442L01Rik	mmu:67583	RIKEN cDNA 4930442L01 gene
4930443O20Rik	ncRNA	0	0	0	0	0	0	0	0.0930224	0.213456	0	4930443O20Rik	mmu:74687	RIKEN cDNA 4930443O20 gene
4930444A19Rik	miscRNA	0	0	0	0	0	0	0	0	0	0	4930444A19Rik	mmu:73980	RIKEN cDNA 4930444A19 gene
4930444F02Rik	ncRNA	0.76759	0.840923	0	0	0	0	0	0	0.0594398	0	4930444F02Rik	mmu:73968	RIKEN cDNA 4930444F02 gene
4930444G20Rik	mRNA	0	0	0	0	0	0	0	0	0.0869614	0	4930444G20Rik	mmu:114671	Protein 4930444G20Rik
4930444M15Rik	ncRNA	1.19953	0.574933	0	0	0	0	0	0	0	0	4930444M15Rik	mmu:75789	RIKEN cDNA 4930444M15 gene
4930444P10Rik	mRNA	0.0768302	0.220947	0	0	0	0	0	0.0725967	0.166586	0	4930444P10Rik	mmu:75799	Protein 4930444P10Rik
4930445E18Rik	miscRNA	0	0.150972	0	0	0	0	0	0.0372038	0	0	4930445E18Rik	mmu:78115	RIKEN cDNA 4930445E18 gene
4930445N18Rik	ncRNA	0	0	0	0	0	0	0	0	0.168869	0	4930445N18Rik	mmu:73985	RIKEN cDNA 4930445N18 gene
4930447A16Rik	mRNA	7.44197	3.96324	10.7824	0	0	0	0	0	0	0.24112	4930447A16Rik	mmu:74892	Protein 4930447A16Rik
4930447C04Rik	mRNA	0	0.151014	0.0249301	0	0	0	0	0.0372141	0.0426971	0	4930447C04Rik	mmu:75801	Six6os1 protein
4930447F24Rik	ncRNA	0	1.42204	0.0447154	0	0	0	0	0.734234	1.45508	2.67785	4930447F24Rik	mmu:76873	RIKEN cDNA 4930447F24 gene
4930447J18Rik	ncRNA	0	0	0	0	0	0	0	0	0	0	4930447J18Rik	mmu:73961	RIKEN cDNA 4930447J18 gene
4930447K03Rik	ncRNA	0	0	0.1741	0	0	0	0	0	0	0	4930447K03Rik	mmu:432745	RIKEN cDNA 4930447K03 gene
4930447M23Rik	ncRNA	0	0.246586	0	0	0	0	0	0	0	0	4930447M23Rik	mmu:108871	RIKEN cDNA 4930447M23 gene
4930447N08Rik	ncRNA	0	0	0	0	0	0	0	0	0	0	4930447N08Rik	mmu:71647	RIKEN cDNA 4930447N08 gene
4930448C13Rik	ncRNA	0	0	0	0	0	0	0	0	0	0	4930448C13Rik	mmu:73972	RIKEN cDNA 4930448C13 gene
4930448F12Rik	ncRNA	0	0.15853	2.09366	0	0	0	0	0	0	0	4930448F12Rik	mmu:73992	RIKEN cDNA 4930448F12 gene
4930448H16Rik	ncRNA	0	0	0	0	0	0	0	0.222237	0.254981	0	4930448H16Rik	mmu:74872	RIKEN cDNA 4930448H16 gene
4930448I06Rik	ncRNA	0	0	0	0	0	0	0	0	0	0	4930448I06Rik	mmu:74897	RIKEN cDNA 4930448I06 gene
4930448I18Rik	ncRNA	0	0	0	0	0	0	0	0.183126	0	0	4930448I18Rik	mmu:73965	RIKEN cDNA 4930448I18 gene
4930448K20Rik	miscRNA	0	0	0	0	0	0	0	0	0	0	4930448K20Rik	mmu:74662	glyceraldehyde-3-phosphate dehydrogenase pseudogene
4930449C09Rik	ncRNA	0	0	0	0	0	0	0	0.0878477	0	0	4930449C09Rik	mmu:73994	RIKEN cDNA 4930449C09 gene
4930449E01Rik	ncRNA	0	0	0	0	0	0	0	0	0	0	4930449E01Rik	mmu:74864	Putative uncharacterized protein
4930449E18Rik	ncRNA	0.363322	0	0	0	0	0	0	0	0.393884	0	4930449E18Rik	mmu:78120	RIKEN cDNA 4930449E18 gene
4930449I24Rik	mRNA	0	0	0	0	0	0	0	0	0	0	4930449I24Rik	mmu:67410	Uncharacterized protein
4930451C15Rik	mRNA	0	0	0	0	0	0	0	0	0	0	Lrrc74b	mmu:74685	Leucine-rich repeat-containing protein 74B
4930451E10Rik	miscRNA	1.35423	1.29816	2.65739	0	0	0	7.87426	0	0	0	4930451E10Rik	mmu:78111	Putative uncharacterized protein
4930451G09Rik	miscRNA	0.351259	0	0	0	0	0	0.0858157	0	0	0.073162	4930451G09Rik	mmu:74684	Protein 4930451G09Rik
4930451I11Rik	mRNA	99.4668	50.608	96.3804	0	0	0	0	0	0	0	4930451I11Rik	mmu:78118	Protein 4930451I11Rik
4930452A19Rik	ncRNA	0	0	0	0	0	0	0	0	0	0	4930452A19Rik	mmu:71092	RIKEN cDNA 4930452A19 gene
4930452B06Rik	mRNA	2.21123	4.52196	4.38572	0	0	0	0	0	0	0	4930452B06Rik	mmu:74430	Uncharacterized protein C3orf67 homolog
4930452G13Rik	ncRNA	17.4943	3.6566	16.4026	0	0	0	0	0	0	0	4930452G13Rik	mmu:73989	RIKEN cDNA 4930452G13 gene
4930452N14Rik	ncRNA	0	0	0	0	0	0	0	0	0	0	4930452N14Rik	mmu:78112	RIKEN cDNA 4930452N14 gene
4930453H23Rik	mRNA	0	0	0	0	0	0	0	0	0	0	4930453H23Rik	mmu:100503481	RIKEN cDNA 4930453H23 gene
4930453L07Rik	ncRNA	1.57953	1.79803	5.74905	0	0	0	0	0	0	0	4930453L07Rik	mmu:74688	RIKEN cDNA 4930453L07 gene
4930453N24Rik	mRNA	23.3578	20.2854	28.0824	9.55124	8.71622	2.86767	2.37141	5.2003	6.38668	5.87686	4930453N24Rik	mmu:67609	Uncharacterized protein C3orf38 homolog
4930455B14Rik	ncRNA	0	0	0	0	0	0	0	0.122362	0	0	4930455B14Rik	mmu:74859	RIKEN cDNA 4930455B14 gene
4930455C13Rik	ncRNA	0.838931	1.34032	0	2.34935	4.56456	0	2.78971	0.132117	0	0.20386	4930455C13Rik	mmu:73990	RIKEN cDNA 4930455C13 gene
4930455D15Rik	ncRNA	0.175816	0	0	0	0	0	0	0	0	0	4930455D15Rik	mmu:75795	RIKEN cDNA 4930455D15 gene
4930455F16Rik	ncRNA	0	0	0	0	0	0	0	0	0	0	4930455F16Rik	mmu:76397	RIKEN cDNA 4930455F16 gene
4930455G09Rik	ncRNA	4.02596	1.83775	4.73277	0	0	0	0	0	0	0	4930455G09Rik	mmu:78917	RIKEN cDNA 4930455G09 gene
4930455H04Rik	ncRNA	0	0	0	0	0	0	0	0	0	0	4930455H04Rik	mmu:74654	MCG1045678
4930455J16Rik	ncRNA	0	0	0	0	0	0	4.38006	0.0825023	0	0	4930455J16Rik	mmu:67585	RIKEN cDNA 4930455J16 gene
4930456L15Rik	ncRNA	0	0	0	0	0	0	0	0	0	0	4930456L15Rik	mmu:71650	RIKEN cDNA 4930456L15 gene
4930458A03Rik	miscRNA	1.58323	1.79362	3.55318	0	0	0	0	0	0	0	4930458A03Rik	mmu:330146	RIKEN cDNA 4930458A03 gene
4930459C07Rik	ncRNA	0.841831	0.706103	0	0	0	0	0	0	0	0	4930459C07Rik	mmu:74881	RIKEN cDNA 4930459C07 gene
4930459I23Rik	ncRNA	0.392428	0.313483	0.248405	0	0	0	0	0	0	0	4930459I23Rik	mmu:74690	RIKEN cDNA 4930459I23 gene
4930459L07Rik	ncRNA	0	0	0	0	0	0	0	0	0	0	4930459L07Rik	mmu:78163	RIKEN cDNA 4930459L07 gene
4930461C15Rik	ncRNA	0.26194	0	0.331614	0	0	0	0	0	0.094658	0	4930461C15Rik	mmu:74883	RIKEN cDNA 4930461C15 gene
4930461G14Rik	ncRNA	0	0	0	0	0	0	0	0	0	0	4930461G14Rik	mmu:74879	RIKEN cDNA 4930461G14 gene
4930463O16Rik	ncRNA	0	0	0	0	0	0	0	0	0	0	4930463O16Rik	mmu:75804	RIKEN cDNA 4930463O16 gene
4930465K10Rik	ncRNA	0.225133	0.215811	0	0	5.02222	0	0	0	0	0.492366	4930465K10Rik	mmu:67640	RIKEN cDNA 4930465K10 gene
4930465M20Rik	ncRNA	0	0	0	0	0	0	0	0	0	0	4930465M20Rik	mmu:74968	RIKEN cDNA 4930465M20 gene
4930467D21Rik	ncRNA	0	0.0454681	0	0	0	0	0	0.0448185	0	0	4930467D21Rik	mmu:75814	RIKEN cDNA 4930467D21 gene
4930467E23Rik	mRNA	0	0	0	0	0	0	0	0	0	0	4930467E23Rik	mmu:626415	RIKEN cDNA 4930467E23 gene
4930467J12Rik	miscRNA	0	0	0	0	0	0	0	0	0	0	4930467J12Rik	mmu:74909	RIKEN cDNA 4930467J12 gene
4930467K11Rik	ncRNA	0	0	0	0	0	0	0	0	0	0	4930467K11Rik	mmu:74928	RIKEN cDNA 4930467K11 gene
4930468A15Rik	mRNA	27.0521	3.53001	1.1655	0	0	0	0	0	0	0	4930468A15Rik	mmu:74987	Protein 4930468A15Rik
4930469G21Rik	mRNA	0	0	0	0	0	0	0	0	0	0	4930469G21Rik	mmu:100502590	MCG9411
4930469K13Rik	ncRNA	4.24897	3.72953	4.89309	0	0	0	0	0.0483716	0	0	4930469K13Rik	mmu:76874	RIKEN cDNA 4930469K13 gene
4930470H14Rik	ncRNA	0	0	0	0	0	0	0	0	0	0	4930470H14Rik	mmu:75815	Putative uncharacterized protein
4930470O06Rik	ncRNA	0	0	0	0	0	0	0	0	0	0	4930470O06Rik	mmu:75017	RIKEN cDNA 4930470O06 gene
4930470P17Rik	ncRNA	4.88805	2.04998	4.38333	0	0	0	0	0	0.1104	0	4930470P17Rik	mmu:67637	RIKEN cDNA 4930470P17
4930471C04Rik	ncRNA	0	0	0	0	0	0	0	0	0	0	4930471C04Rik	mmu:78176	RIKEN cDNA 4930471C04 gene
4930471E19Rik	ncRNA	3.04507	4.69576	1.7599	0	0	0	0	0.250198	0	0	4930471E19Rik	mmu:74912	RIKEN cDNA 4930471E19 gene
4930471G03Rik	ncRNA	0	0	0	0	0	0	0	0	0	0	4930471G03Rik	mmu:74966	RIKEN cDNA 4930471G03 gene
4930471G24Rik	ncRNA	0	0	0	0	0	0	0	0	0	0	4930471G24Rik	mmu:74939	RIKEN cDNA 4930471G24 gene
4930471L23Rik	ncRNA	0	0	0	0	0	0	0	0	0	0	4930471L23Rik	mmu:75022	RIKEN cDNA 4930471L23 gene
4930471M09Rik	ncRNA	0	0	0	0	0	0	0	0.241423	0	0	4930471M09Rik	mmu:75787	RIKEN cDNA 4930471M09 gene
4930473A02Rik	ncRNA	3.22632	2.2229	0.574382	0	0	0.125728	0	0	0.218607	0.293998	4930473A02Rik	mmu:321014	Putative uncharacterized protein
4930473H19Rik	ncRNA	0	0	0	0	0	0.284976	0.142114	0	0	0	4930473H19Rik	mmu:74926	RIKEN cDNA 4930473H19 gene
4930473O22Rik	ncRNA	0	0	0	0	0	0	0	0	0	0	4930473O22Rik	mmu:75025	RIKEN cDNA 4930473O22 gene
4930474G06Rik	ncRNA	0	0	0	0	0	0	0	0.0504061	0	0	4930474G06Rik	mmu:320624	RIKEN cDNA 4930474G06 gene
4930474H20Rik	ncRNA	0	0	0	0	0	0	0	0	0.10413	0	4930474H20Rik	mmu:74967	RIKEN cDNA 4930474H20 gene
4930474M22Rik	ncRNA	0	0	0	0	0	0	0	0	0	0.337882	4930474M22Rik	mmu:74917	RIKEN cDNA 4930474M22 gene
4930474N05Rik	mRNA	0	0	0	0	0	0	0	0	0.127175	0	4930474N05Rik	mmu:218921	Protein 4930474N05Rik
4930474N09Rik	ncRNA	0	0	0	0	0	0	0	0	0	0	4930474N09Rik	mmu:67639	RIKEN cDNA 4930474N09 gene
4930477N07Rik	ncRNA	4.18504	4.01176	2.2076	0	0	0	0	0.219691	0.25206	0	4930477N07Rik	mmu:74905	RIKEN cDNA 4930477N07 gene
4930478L05Rik	ncRNA	0	0	0	0	0	0	0	0	0	0.110171	4930478L05Rik	mmu:75818	RIKEN cDNA 4930478L05 gene
4930478P22Rik	ncRNA	0	0	0	0	0	0	0	0	0	0	4930478P22Rik	mmu:74429	RIKEN cDNA 4930478P22 gene
4930479D17Rik	ncRNA	0	1.10414	0	0	0	0	0	0	0	0	4930479D17Rik	mmu:74925	RIKEN cDNA 4930479D17 gene
4930480E11Rik	mRNA	0	0	0	0	0	0	0	0	0	0	4930480E11Rik	mmu:74910	Putative uncharacterized protein
4930480G23Rik	ncRNA	0	0	0	0	0	0	0	0	0	0	4930480G23Rik	mmu:74988	RIKEN cDNA 4930480G23 gene
4930480K15Rik	ncRNA	0	0	0	0	0	0	0	0	0	0	4930480K15Rik	mmu:78800	RIKEN cDNA 4930480K15 gene
4930480K23Rik	ncRNA	0	0	0	0	0	0	0	0.466405	0.214049	0	4930480K23Rik	mmu:75016	RIKEN cDNA 4930480K23 gene
4930480M12Rik	ncRNA	7.2321	5.69467	15.2051	0	0	0	0	0	0	0	4930480M12Rik	mmu:74930	RIKEN cDNA 4930480M12 gene
4930481A15Rik	ncRNA	1.04986	1.57248	5.35798	8.65049	5.49799	6.01414	4.97484	1.98402	5.69085	5.45309	4930481A15Rik	mmu:74931	MCG1045479, isoform CRA_b
4930481B07Rik	miscRNA	10.9957	9.45	8.16025	8.82116	4.2635	0	0	0	0	0	4930481B07Rik	mmu:74937	RIKEN cDNA 4930481B07 gene
4930482G09Rik	ncRNA	0	0	0	0	0	0	0	0	0	0	4930482G09Rik	mmu:75001	RIKEN cDNA 4930482G09 gene
4930483J18Rik	ncRNA	0.90897	0.622381	0	0	0	0	0	0.122698	0.281551	0.189325	4930483J18Rik	mmu:67638	Putative uncharacterized protein
4930483K19Rik	ncRNA	0	0	0	0.148432	0.499875	0	0	0	0	0	4930483K19Rik	mmu:74953	RIKEN cDNA 4930483K19 gene
4930483O08Rik	ncRNA	0	0	0	0	0	0	0	0.130322	0	0	4930483O08Rik	mmu:74970	RIKEN cDNA 4930483O08 gene
4930484H19Rik	ncRNA	0.122676	0.470387	0	0	0	0	0	0	0	0	4930484H19Rik	mmu:75813	RIKEN cDNA 4930484H19 gene
4930484I04Rik	ncRNA	0	0	0	0	0	0	0	0.16654	0.191078	0	4930484I04Rik	mmu:74956	RIKEN cDNA 4930484I04 gene
4930485B16Rik	mRNA	0.0126398	0	0	0	0	0	0	0	0	0	Cfap54	mmu:380654	Protein Cfap54
4930486F22Rik	ncRNA	0	0	0	0	0	0	0	0	0	0	4930486F22Rik	mmu:78170	RIKEN cDNA 4930486F22 gene
4930486I03Rik	ncRNA	0	0	0	0	0	0	0	0	0	0	4930486I03Rik	mmu:75028	RIKEN cDNA 4930486I03 gene
4930486L24Rik	mRNA	1.24159	1.091	0	0	0	0	0	0.488825	0.560847	0	4930486L24Rik	mmu:214639	Testin-2
4930487D11Rik	ncRNA	0	0	0	0	0	0	0	0	0	0	4930487D11Rik	mmu:78172	RIKEN cDNA 4930487D11 gene
4930487H11Rik	ncRNA	0	0	0	0	0	0	0	0	0	0	4930487H11Rik	mmu:74992	RIKEN cDNA 4930487H11 gene
4930488B22Rik	ncRNA	0	0	0	0	0	0	0	0	0	0	4930488B22Rik	mmu:74971	RIKEN cDNA 4930488B22 gene
4930488L21Rik	ncRNA	0	0	0	0	0	0	0	0	0	0	4930488L21Rik	mmu:75809	RIKEN cDNA 4930488L21 gene
4930488N24Rik	mRNA	0	0	0	0	0	0	0	0.0473813	0	0	4930488N24Rik	mmu:75011	RIKEN cDNA 4930488N24 gene
4930500A05Rik	mRNA	0	0	0	0	0	0	0	0.223471	0.256396	0.22988	4930500A05Rik	mmu:74972	RIKEN cDNA 4930500A05 gene
4930500F04Rik	ncRNA	0	0	0	0	0	0	0	0	0	0	4930500F04Rik	mmu:70969	RIKEN cDNA 4930500F04 gene
4930500G05Rik	ncRNA	0	0	0	0	0	0	0	0.427488	0	0	4930500G05Rik	mmu:75037	RIKEN cDNA 4930500G05 gene
4930500J02Rik	ncRNA	56.8556	46.9788	114.355	0	0	0	0	0.151332	0	0	4930500J02Rik	mmu:74959	RIKEN cDNA 4930500J02 gene
4930500L23Rik	ncRNA	0.381366	0.731152	5.91438	0	0	0	0	0	0.413446	0	4930500L23Rik	mmu:74973	RIKEN cDNA 4930500L23 gene
4930502A04Rik	ncRNA	0	0.31486	0	0	0	0	0	0.155181	0	0	4930502A04Rik	mmu:74951	RIKEN cDNA 4930502A04 gene
4930502C15Rik	mRNA	0	0.024643	0	0	0	3.02946	1.31891	0.0242909	0	0.0749626	4930502C15Rik	mmu:320733	RIKEN cDNA 4930502C15 gene
4930502E09Rik	ncRNA	0.564473	0.541101	0	0	0	0	0	0	0.203985	0	4930502E09Rik	mmu:74995	RIKEN cDNA 4930502E09 gene
4930502E18Rik	mRNA	0	0	0	17.1301	16.982	0	0	0.108426	0	0	4930502E18Rik	mmu:75013	MCG8350
4930502M04Rik	miscRNA	0	0	0	0	0	0	0	0	0	0	4930502M04Rik	mmu:74974	RIKEN cDNA 4930502M04 gene
4930503B20Rik	mRNA	0	0	0	0	0	0	0	0	0	0	4930503B20Rik	mmu:75015	RIKEN cDNA 4930503B20, isoform CRA_c
4930503E14Rik	mRNA	0	0.950809	0	0	0	0	0	0	0	0	4930503E14Rik	mmu:74954	Protein 4930503E14Rik
4930503E24Rik	miscRNA	1.06571	2.14532	3.30549	6.40503	2.08744	2.45859	3.88808	0.302096	0.577677	1.24304	4930503E24Rik	mmu:75030	eukaryotic translation initiation factor 3, subunit I pseudogene
4930503F20Rik	ncRNA	0	0	0	0	0	0	0	0	0	0	4930503F20Rik	mmu:218902	RIKEN cDNA 4930503F20 gene
4930503H13Rik	miscRNA	0	0	0	0	0	0	0	0	0	0	4930503H13Rik	mmu:74941	gem (nuclear organelle) associated protein 8 pseudogene
4930503L19Rik	mRNA	5.22181	2.58486	0.16256	7.30239	39.2637	4.99055	2.56193	24.3873	20.7417	9.04871	4930503L19Rik	mmu:269033	Lung adenoma susceptibility protein 2
4930503O07Rik	ncRNA	0	0	0	0	0	0	0	0	0	0	4930503O07Rik	mmu:74942	RIKEN cDNA 4930503O07 gene
4930504C09Rik	ncRNA	0	0	0	0	0	0	0	0	0	0	4930504C09Rik	mmu:75076	RIKEN cDNA 4930504C09 gene
4930504O13Rik	mRNA	9.97739	5.69302	25.2626	0	0	0	0	0	0	0	4930504O13Rik	mmu:403200	Protein 4930504O13Rik
4930505A04Rik	mRNA	0	0.88331	0	0	0	0	0	0.29023	0	0	4930505A04Rik	mmu:75087	Protein 4930505A04Rik
4930505G20Rik	ncRNA	0	0	0	0	0	0	0	0	0	0	4930505G20Rik	mmu:75088	RIKEN cDNA 4930505G20 gene
4930505K14Rik	ncRNA	0	0	0	0	0	0	0	0	0	0	4930505K14Rik	mmu:78015	RIKEN cDNA 4930505K14 gene
4930506A18Rik	ncRNA	0	0	0.0290542	0	1.54836	0	0	0.130111	0.0248802	0.0334607	4930506A18Rik	mmu:75044	RIKEN cDNA 4930506A18 gene
4930506C21Rik	ncRNA	0.874209	0.838012	1.56788	1.41239	0.15855	5.6325	2.74091	10.6008	8.68766	4.88595	4930506C21Rik	mmu:75060	RIKEN cDNA 4930506C21 gene
4930506M07Rik	mRNA	17.6834	11.3119	12.6919	0.607387	0	0	6.72695	0.230242	0.18869	0.253763	4930506M07Rik	mmu:71653	Shootin-1
4930507D05Rik	ncRNA	0	0	0	0.292907	0	0	0.110731	0	0	0.0944037	4930507D05Rik	mmu:74706	RIKEN cDNA 4930507D05 gene
4930507D10Rik	ncRNA	0	0	0	0	0	0	0	0	0	0	4930507D10Rik	mmu:75043	RIKEN cDNA 4930507D10 gene
4930509E16Rik	ncRNA	0	0.228677	0	0	0	0	0	0.112705	0.387931	0.347812	4930509E16Rik	mmu:75115	RIKEN cDNA 4930509E16 gene
4930509J09Rik	ncRNA	0	0	0	0	0	0	0	0	0	0	4930509J09Rik	mmu:74693	RIKEN cDNA 4930509J09 gene
4930509K18Rik	ncRNA	0	0	0	0	0	0	0	0	0	0	4930509K18Rik	mmu:75819	RIKEN cDNA 4930509K18 gene
4930511A02Rik	ncRNA	0	0	0	0	0	0	0	0	0	0.10704	4930511A02Rik	mmu:74712	RIKEN cDNA 4930511A02 gene
4930511E03Rik	ncRNA	0	0	0	0	0	0	0	0	0	0	4930511E03Rik	mmu:78773	RIKEN cDNA 4930511E03 gene
4930511M06Rik	ncRNA	0	0.0970613	0	0.654351	0	0	0	3.77914	5.32389	3.39544	4930511M06Rik	mmu:75084	RIKEN cDNA 4930511M06 gene
4930512B01Rik	ncRNA	0	0	0	0	0	0	0	0.0944626	0.433522	0.145758	4930512B01Rik	mmu:74724	MCG1041621, isoform CRA_a
4930512H18Rik	miscRNA	0	0	0	0	0	8.19346	0.551967	0	0.0749798	0	4930512H18Rik	mmu:75111	RIKEN cDNA 4930512H18 gene
4930512J16Rik	ncRNA	0.136595	0.349172	1.90221	0	0	0	0	0	0	0	4930512J16Rik	mmu:75131	RIKEN cDNA 4930512J16 gene
4930513D17Rik	ncRNA	0	0	0	0	0	0	0	0.111673	0	0	4930513D17Rik	mmu:75095	RIKEN cDNA 4930513D17 gene
4930513L16Rik	miscRNA	0	0	0	0	0	0	0	0	0.100397	0	4930513L16Rik	mmu:78021	RIKEN cDNA 4930513L16 gene
4930513N10Rik	ncRNA	0.912259	0.631574	1.02659	0.0327526	0	0	0.0577819	0.0478884	0	0.221679	4930513N10Rik	mmu:319960	Putative uncharacterized protein
4930513O06Rik	mRNA	0	0	0	0	0	0	0	0	0	0	4930513O06Rik	mmu:75125	Protein 4930513O06Rik
4930515B02Rik	ncRNA	0	0	0	0	0	0	0	0	0	0	4930515B02Rik	mmu:75128	RIKEN cDNA 4930515B02 gene
4930515G01Rik	ncRNA	0.681338	0	0	0	0	0	0.453133	0	0.123108	0.165565	4930515G01Rik	mmu:67642	RIKEN cDNA 4930515G01 gene
4930515G16Rik	miscRNA	0	0	0	0	0	0	0	0	0	0	4930515G16Rik	mmu:75070	myc induced nuclear antigen pseudogene
4930515L03Rik	ncRNA	0	0	0	0	0	0	0	0	0	0.427055	4930515L03Rik	mmu:75069	RIKEN cDNA 4930515L03 gene
4930515L19Rik	ncRNA	0	0	0	0	0	0	0	0	0	0	4930515L19Rik	mmu:75133	RIKEN cDNA 4930515L19 gene
4930517E11Rik	ncRNA	0	0	0	0	0	0	0	0.0921286	0	0.142156	4930517E11Rik	mmu:74702	RIKEN cDNA 4930517E11 gene
4930517G24Rik	ncRNA	0	0	0	0	0	0	0	0	0	0	4930517G24Rik	mmu:67644	RIKEN cDNA 4930517G24 gene
4930517M08Rik	ncRNA	0	0	0	0	0	0	0	0	0	0	4930517M08Rik	mmu:75117	RIKEN cDNA 4930517M08 gene
4930518J21Rik	ncRNA	5.42587	0	0	0	0	0	0	0	0	0	4930518J21Rik	mmu:75123	RIKEN cDNA 4930518J21 gene
4930518P08Rik	ncRNA	0	0	0	0	0	0	0	0	0	0	4930518P08Rik	mmu:71654	RIKEN cDNA 4930518P08 gene
4930519D14Rik	ncRNA	0	0	0	0	0	0	0	0	0	0	4930519D14Rik	mmu:75090	RIKEN cDNA 4930519D14 gene
4930519F09Rik	miscRNA	0.36779	1.23397	1.04764	1.06958	0	0	1.10072	0.173762	0.199364	0.268119	4930519F09Rik	mmu:114676	pyruvate dehydrogenase E1 alpha 1 pseudogene
4930519F16Rik	mRNA	1.14714	0.83216	2.80641	0.0801444	0.0337377	0	0	1.43547	1.1428	0.858864	4930519F16Rik	mmu:75106	Protein 4930519F16Rik
4930519F24Rik	ncRNA	0	0	0	0	0	0	0	0.232637	0	0	4930519F24Rik	mmu:108970	RIKEN cDNA 4930519F24 gene
4930519G04Rik	mRNA	2.30462	1.41615	0	0	0	0	0	0	0	0	4930519G04Rik	mmu:67593	Protein 4930519G04Rik
4930519H02Rik	ncRNA	0	0	0	0	0	0	0	0	0.1591	0.213969	4930519H02Rik	mmu:75058	RIKEN cDNA 4930519H02 gene
4930520K02Rik	ncRNA	0	0	0	0	0	0	0	0	0	0	4930520K02Rik	mmu:78179	RIKEN cDNA 4930520K02 gene
4930520O04Rik	ncRNA	0	0	0	0	0	0	1.92971	0	0	0	4930520O04Rik	mmu:75116	RIKEN cDNA 4930520O04 gene
4930520P13Rik	ncRNA	0	0	0	0	0	0	0	0	0	0	4930520P13Rik	mmu:75086	RIKEN cDNA 4930520P13 gene
4930521E06Rik	ncRNA	5.01754	0.150306	4.1686	0	0	0	0	0.444475	0.169987	0	4930521E06Rik	mmu:75066	RIKEN cDNA 4930521E06 gene
4930521O17Rik	ncRNA	0	0	0	0	0	0	0	0	0.313663	0	4930521O17Rik	mmu:75067	RIKEN cDNA 4930521O17 gene
4930522H14Rik	mRNA	18.6835	14.05	15.0891	0	0	0	0	0	0	0	4930522H14Rik	mmu:67646	Uncharacterized protein C1orf185 homolog
4930522O17Rik	ncRNA	1.25716	0	0	0	12.3122	0	0	0	0.340727	0	4930522O17Rik	mmu:78180	RIKEN cDNA 4930522O17 gene
4930523C07Rik	mRNA	0	0	0.267428	1.02385	0	0	0	2.19561	2.70994	0.564644	4930523C07Rik	mmu:67647	Protein 4930523C07Rik
4930523O13Rik	ncRNA	0	0	0	0	0	0	0	0.103414	0	0	4930523O13Rik	mmu:74726	RIKEN cDNA 4930523O13 gene
4930524B15Rik	mRNA	0	0	0	0	0	0	0	0	0	0	4930524B15Rik	mmu:67592	Uncharacterized protein C5orf47 homolog
4930524B17Rik	ncRNA	0	0	0	0	0	0	0	0	0.0823575	0	4930524B17Rik	mmu:74725	RIKEN cDNA 4930524B17 gene
4930524C18Rik	ncRNA	0	0	0	0	0	0	0	0	0	0	4930524C18Rik	mmu:75822	RIKEN cDNA 4930524C18 gene
4930524N10Rik	mRNA	0	1.03726	0	0	0	0	0	0	0	0	4930524N10Rik	mmu:75071	Protein 4930524N10Rik
4930524O05Rik	ncRNA	0	0	0	0	0	0	0	0	0.26015	0	4930524O05Rik	mmu:75096	RIKEN cDNA 4930524O05 gene
4930524O08Rik	ncRNA	0	0	0	0	0	0	0	0.0925095	0	0	4930524O08Rik	mmu:74700	RIKEN cDNA 4930524O08 gene
4930525C09Rik	ncRNA	0	0	0	0	0	0	0	0	0	0	4930525C09Rik	mmu:78127	RIKEN cDNA 4930525C09 gene
4930525D18Rik	ncRNA	0	0	0	0	0	0	0	0.573638	0.493617	0	4930525D18Rik	mmu:75100	RIKEN cDNA 4930525D18 gene
4930525G20Rik	ncRNA	0	0	0	0	0	0	0	0	0	0	4930525G20Rik	mmu:320163	RIKEN cDNA 4930525G20 gene
4930525M21Rik	mRNA	13.6319	7.1833	0	0	0	0	0	0	0	0.11623	Btg1-ps1	mmu:436199	B cell translocation gene 1, anti-proliferative, pseudogene 1
4930526A20Rik	ncRNA	0	0.315956	0	13.3484	0	15.4819	15.4071	2.07628	4.28794	4.9658	4930526A20Rik		tRNA splicing endonuclease 34 pseudogene
4930526D03Rik	mRNA	0	0	0	0	0	0	0	0	0	0	Lkaaear1	mmu:277496	Protein LKAAEAR1
4930526F13Rik	ncRNA	0	0	0	0	0	0	0	0	0	0	4930526F13Rik	mmu:75193	RIKEN cDNA 4930526F13 gene
4930526H09Rik	ncRNA	0	0	0	0	0	0	0	0	0	0	4930526H09Rik	mmu:75139	RIKEN cDNA 4930526H09 gene
4930526I15Rik	ncRNA	0.587021	0.225086	6.61415	0.986339	2.29963	2.4157	5.15336	0.22187	0.890959	0.171175	4930526I15Rik	mmu:75135	RIKEN cDNA 4930526I15 gene
4930526L06Rik	ncRNA	0.278547	0	0	0	0	0	1.58787	0	0	0	4930526L06Rik	mmu:75138	RIKEN cDNA 4930526L06 gene
4930527F14Rik	ncRNA	0	0	0	0	0	0	0	0	0	0	4930527F14Rik	mmu:67651	RIKEN cDNA 4930527F14 gene
4930527G23Rik	ncRNA	0	0	0	0	0	0	0	0	0	0	4930527G23Rik	mmu:78199	RIKEN cDNA 4930527G23 gene
4930528A17Rik	ncRNA	0	0	0	0	0	0	0	0.316285	0.0725771	0.390427	4930528A17Rik	mmu:67735	RIKEN cDNA 4930528A17 gene
4930528D03Rik	ncRNA	5.84747	1.86845	6.67707	0	0	0	0	0	0	0	4930528D03Rik	mmu:75223	RIKEN cDNA 4930528D03 gene
4930528G23Rik	ncRNA	0	0	0	0	0	0	0	0.0779056	0	0	4930528G23Rik	mmu:75831	RIKEN cDNA 4930528G23 gene
4930528H21Rik	ncRNA	0	0	0	0	0	0	0	0	0	0	4930528H21Rik	mmu:78034	RIKEN cDNA 4930528H21 gene
4930528P14Rik	ncRNA	2.24156	0	0	0	0	0	0	0	0	0	4930528P14Rik	mmu:78193	RIKEN cDNA 4930528P14 gene
4930529C04Rik	miscRNA	0	0	0	0	0	0	0	0	0.0436161	0	4930529C04Rik	mmu:619677	zinc finger, BED domain containing 4 pseudogene
4930529K09Rik	ncRNA	0	0	0	0	0	0	0	0	0	0	4930529K09Rik	mmu:75155	RIKEN cDNA 4930529K09 gene
4930529L06Rik	ncRNA	0	0.458508	1.21108	0	0	0	0	0	0	0	4930529L06Rik	mmu:78023	RIKEN cDNA 4930529L06 gene
4930529M08Rik	mRNA	4.09523	3.66395	2.36184	0	0	0	0	0	0.0986602	0	Cfap61	mmu:78774	Cilia- and flagella-associated protein 61
4930529N20Rik	ncRNA	0	0	0	0	0	0	0	0	0	0.48965	4930529N20Rik	mmu:75197	RIKEN cDNA 4930529N20 gene
4930532I03Rik	ncRNA	0	0	0	0	0	0	0	0	0	0	4930532I03Rik	mmu:75833	RIKEN cDNA 4930532I03 gene
4930532M18Rik	ncRNA	0	0	0	0	0	0	0	0	0	0	4930532M18Rik	mmu:75233	RIKEN cDNA 4930532M18 gene
4930533B01Rik	ncRNA	0.276111	0	0	0	0	0	0	0	0.149668	0	4930533B01Rik	mmu:75166	RIKEN cDNA 4930533B01 gene
4930533I22Rik	ncRNA	0	0	0	0	0	0	0	0	0	0	4930533I22Rik	mmu:434018	RIKEN cDNA 4930533I22 gene
4930533K18Rik	miscRNA	0	0	0	0	0	0	0	0	0	0	4930533K18Rik	mmu:75189	RIKEN cDNA 4930533K18 gene
4930533N22Rik	ncRNA	0	0	0	0	0	0	0	0	0	0	4930533N22Rik	mmu:75205	RIKEN cDNA 4930533N22 gene
4930533P14Rik	ncRNA	4.38604	2.56938	0	0	0	0	0	0	0	0	4930533P14Rik	mmu:75159	RIKEN cDNA 4930533P14 gene
4930535L15Rik	ncRNA	0	0	0	0	0	0	0	0	0	0	4930535L15Rik	mmu:78027	RIKEN cDNA 4930535L15 gene
4930535O05Rik	ncRNA	0	0	0	0	0	0	0	0	0	0	4930535O05Rik	mmu:75237	RIKEN cDNA 4930535O05 gene
4930538K18Rik	mRNA	0	0.554209	0	7.47253	0	0	0	0	0	0	4930538K18Rik	mmu:75180	Uncharacterized protein
4930538L07Rik	ncRNA	0	0	0	0	0	0	0	0	0	0	4930538L07Rik	mmu:78029	RIKEN cDNA 4930538L07 gene
4930539C22Rik	ncRNA	0	0	0	0	0	0	0	0	0	0.213528	4930539C22Rik	mmu:75208	RIKEN cDNA 4930539C22 gene
4930539E08Rik	mRNA	3.8035	1.57104	3.42544	0	0	0	0	0	0.0335239	0	4930539E08Rik	mmu:207819	Uncharacterized protein C6orf222 homolog
4930539J05Rik	ncRNA	0.568236	0.272354	0	0	0	0	0	0	0.924052	0	4930539J05Rik	mmu:319587	RIKEN cDNA 4930539J05 gene
4930539M17Rik	ncRNA	0	0	0	0	0	0	0	0	0	0	4930539M17Rik	mmu:75149	RIKEN cDNA 4930539M17 gene
4930539N22Rik	ncRNA	0	0.126441	0	0	0	0	0	0	0	0	4930539N22Rik	mmu:75203	RIKEN cDNA 4930539N22 gene
4930540M03Rik	ncRNA	0	0	0	0	0	0	0	0	0	0.478341	4930540M03Rik	mmu:78025	RIKEN cDNA 4930540M03 gene
4930540M05Rik	ncRNA	0	0.127447	0	0	0	0	0	0	0.0720677	0	4930540M05Rik	mmu:112414	RIKEN cDNA 4930540M05 gene
4930542C21Rik	ncRNA	0	0	0	0	0	0	1.18841	0	0	0	4930542C21Rik	mmu:75175	RIKEN cDNA 4930542C21 gene
4930542D17Rik	ncRNA	0	0	0	0	0	0	0	0	0	0	4930542D17Rik	mmu:75211	RIKEN cDNA 4930542D17 gene
4930542M03Rik	ncRNA	0	0	0	0	0	0	0	0	0	0	4930542M03Rik	mmu:75154	RIKEN cDNA 4930542M03 gene
4930542N06Rik	ncRNA	0.039308	0	0	0	0	0	0	0.037142	0	0.0573109	4930542N06Rik	mmu:75827	RIKEN cDNA 4930542N06 gene
4930543E12Rik	ncRNA	0	0	0	0	0	0	0	0	0.107925	0.145145	4930543E12Rik	mmu:75239	RIKEN cDNA 4930543E12 gene
4930543I03Rik	ncRNA	0	0	0	0	0	0	0	0.142194	0	0	4930543I03Rik	mmu:75160	RIKEN cDNA 4930543I03 gene
4930543N07Rik	ncRNA	0	0	0	0	0	0	0	0	0	0	4930543N07Rik	mmu:75187	RIKEN cDNA 4930543N07 gene
4930544D05Rik	mRNA	0	0	0	0	0	0	0	0	0	0	4930544D05Rik	mmu:668433	Protein 4930544D05Rik
4930544G11Rik	mRNA	4.13191	0.0943054	0	0	0	0	0	0	0	0	4930544G11Rik	mmu:67653	Testis specific expressed protein 5
4930544M13Rik	ncRNA	0	0	0	0	0	0	0	0.190129	0	0.146687	4930544M13Rik	mmu:75161	Putative uncharacterized protein
4930545E07Rik	ncRNA	0	0	0	0	0	0	0	0.155721	0	0	4930545E07Rik	mmu:75162	RIKEN cDNA 4930545E07 gene
4930545H06Rik	ncRNA	0	0	0	0	0	0	0	0	0	0	4930545H06Rik	mmu:75148	RIKEN cDNA 4930545H06 gene
4930545L23Rik	ncRNA	0.227113	0	0	3.19228	1.42106	0	0	0.0536496	0	0.0827825	4930545L23Rik	mmu:78805	RIKEN cDNA 4930545L23 gene
4930546C10Rik	ncRNA	0	0	0	0	0	0	0	0	0	0	4930546C10Rik	mmu:78931	Protein 4930546C10Rik
4930546K05Rik	ncRNA	0	0.269353	0	0	0	0	0	0.0379292	0	0	4930546K05Rik	mmu:78194	RIKEN cDNA 4930546K05 gene
4930547C10Rik	mRNA	0	0	0	0	0	0	0	0	0	0.153367	Toporsl	mmu:68274	Putative uncharacterized protein
4930547E08Rik	ncRNA	0	1.76199	0	0	0	0	0	0.248117	0	0	4930547E08Rik	mmu:78031	RIKEN cDNA 4930547E08 gene
4930547E14Rik	ncRNA	0	0	0	0	0	0	0	0.244501	0	0	4930547E14Rik	mmu:75145	RIKEN cDNA 4930547E14 gene
4930547H16Rik	ncRNA	0	0	0	0	0	0	0	0	0	0	4930547H16Rik	mmu:75278	RIKEN cDNA 4930547H16 gene
4930548G14Rik	ncRNA	0	0	0	0	0	0	0	0.453102	0.51986	0.524359	4930548G14Rik	mmu:75281	Putative uncharacterized protein
4930548H24Rik	mRNA	29.1029	14.0594	26.3449	0	0	0	0	0.0725575	0	0.223915	4930548H24Rik	mmu:67656	RIKEN cDNA 4930548H24
4930548J01Rik	ncRNA	0	0	0	0	0	0	0	0	0	0	4930548J01Rik	mmu:78043	RIKEN cDNA 4930548J01 gene
4930548K13Rik	ncRNA	0	0	0	0	0	0	0	0	0	0	4930548K13Rik	mmu:75360	RIKEN cDNA 4930548K13 gene
4930549C01Rik	mRNA	0	0.406498	0	0	0	0	0	0	0	0	4930549C01Rik	mmu:67663	Uncharacterized protein
4930549C15Rik	ncRNA	0	0	0	0	0	0	0	0	0	0.0716189	4930549C15Rik	mmu:75243	RIKEN cDNA 4930549C15 gene
4930549G23Rik	ncRNA	1.95943	2.81745	0.620157	0.31657	1.06611	1.06902	0.698115	0.6943	1.32766	0.357106	4930549G23Rik	mmu:75286	RIKEN cDNA 4930549G23 gene
4930550C14Rik	mRNA	27.4746	24.2448	21.0483	1.28602	0	0	0	0	0.0695927	0	4930550C14Rik	mmu:75311	4930550C14Rik protein
4930550C17Rik	ncRNA	0	0	0	0	0	0	0	0	0	0.16194	4930550C17Rik	mmu:75245	RIKEN cDNA 4930550C17 gene
4930550L24Rik	mRNA	0.451842	0.779639	0	0	0	0	0	0	0	0	4930550L24Rik	mmu:75352	Uncharacterized protein
4930552N02Rik	ncRNA	0	0	0	0	0	0	0	0	0	0	4930552N02Rik	mmu:75367	RIKEN cDNA 4930552N02 gene
4930552P12Rik	ncRNA	0	0	0	0	0	0	0	0	0.0617022	0.0829815	4930552P12Rik	mmu:77594	RIKEN cDNA 4930552P12 gene
4930553C11Rik	ncRNA	0	1.88658	2.37831	0	0	0	0	0	0	0	4930553C11Rik	mmu:75315	RIKEN cDNA 4930553C11 gene
4930553E22Rik	ncRNA	0	0	0	0	0	0	0	0	0	0	4930553E22Rik	mmu:75247	RIKEN cDNA 4930553E22 gene
4930553J12Rik	miscRNA	0	0	0	0	0	0	0	0	0	0	4930553J12Rik	mmu:75351	RIKEN cDNA 4930553J12 gene
4930553P18Rik	ncRNA	0	0	0	0	0	0	0	0	0.0931691	0	4930553P18Rik	mmu:75355	RIKEN cDNA 4930553P18 gene
4930554C24Rik	ncRNA	0	0	0	0	0	0	0	0	0	0	4930554C24Rik	mmu:75253	RIKEN cDNA 4930554C24 gene
4930554H23Rik	ncRNA	0	0	0	0	0	0	0	0	0	0	4930554H23Rik	mmu:77631	RIKEN cDNA 4930554H23 gene
4930554I06Rik	ncRNA	0	0	0	0	0	0	0	0.151845	0.174218	0	4930554I06Rik	mmu:75354	RIKEN cDNA 4930554I06 gene
4930555A03Rik	miscRNA	0	0	0	0	0	0	0	0	0	0	4930555A03Rik	mmu:100504653	RIKEN cDNA 4930555A03 gene
4930555B11Rik	ncRNA	0.0926673	0.799473	0	0	0	0	0	0	0	0	4930555B11Rik	mmu:75279	RIKEN cDNA 4930555B11 gene
4930555B12Rik	ncRNA	0	0	0	0	0	0	0	0	0	0	4930555B12Rik	mmu:78086	RIKEN cDNA 4930555B12 gene
4930555G01Rik	mRNA	0	0	0	0	0	0	0	0	0	0	4930555G01Rik	mmu:108978	RIKEN cDNA 4930555G01 gene
4930555K05Rik	ncRNA	0	0	0	0	0	0	0	0	0	0	4930555K05Rik	mmu:75361	RIKEN cDNA 4930555K05 gene
4930556C24Rik	ncRNA	0	0.15014	0	0	0	0	0	0	0	0	4930556C24Rik	mmu:75310	RIKEN cDNA 4930556C24 gene
4930556G01Rik	ncRNA	3.34819	1.52836	0	0	0	0	0	0	0.172849	0	4930556G01Rik	mmu:75332	RIKEN cDNA 4930556G01 gene
4930556J02Rik	ncRNA	2.3082	1.40803	11.8214	0	0	0	0	0	0	0	4930556J02Rik	mmu:75349	RIKEN cDNA 4930556J02 gene
4930556L07Rik	miscRNA	10.3726	3.45846	23.4085	0	0	0	0	0	0	0	4930556L07Rik	mmu:75283	RIKEN cDNA 4930556L07 gene
4930556M19Rik	ncRNA	2.12973	1.26907	4.40869	2.93867	5.0109	7.93161	0	0.217555	0.312011	0.335692	4930556M19Rik	mmu:75259	RIKEN cDNA 4930556M19 gene
4930556N09Rik	ncRNA	0	0	0	0	0	0	0	0	0	0	4930556N09Rik	mmu:75301	RIKEN cDNA 4930556N09 gene
4930556N13Rik	ncRNA	0	0.436465	0	0	0	0	0	0	0	0	4930556N13Rik	mmu:75285	RIKEN cDNA 4930556N13 gene
4930557A04Rik	mRNA	0	0	0	0	0	0	0	0.244057	0	0	4930557A04Rik	mmu:385317	Protein 4930557A04Rik
4930557B15Rik	ncRNA	0	0	0	0	0	0	0	0.14898	0	0	4930557B15Rik	mmu:75290	RIKEN cDNA 4930557B15 gene
4930557F10Rik	ncRNA	0	0	0	0	0	0	0	0	0	0.320126	4930557F10Rik	mmu:75322	RIKEN cDNA 4930557F10 gene
4930557J02Rik	ncRNA	0	0	0	0	0	0	0	0.124866	0	0	4930557J02Rik	mmu:75357	RIKEN cDNA 4930557J02 gene
4930558C23Rik	ncRNA	54.9656	59.9253	48.8817	0	0	0	0	0	0	0	4930558C23Rik	mmu:67654	RIKEN cDNA 4930558C23 gene
4930558F17Rik	ncRNA	0	0	0	0	0	0	0	0	0	0	4930558F17Rik	mmu:75330	RIKEN cDNA 4930558F17 gene
4930558G05Rik	ncRNA	2.18552	0	0	0	0	0	0	0	0	0	4930558G05Rik	mmu:75274	RIKEN cDNA 4930558G05 gene
4930558J18Rik	ncRNA	1.66151	0	1.22702	0.536874	0	0	0.0789292	0.261659	0.300212	0.706556	4930558J18Rik	mmu:75323	RIKEN cDNA 4930558J18 gene
4930558K02Rik	mRNA	0	0	0	0	0	0	0	0	0	0.108668	4930558K02Rik	mmu:75368	Protein 4930558K02Rik
4930559C10Rik	ncRNA	0	0	0	0	0	0	0	0	0	0	4930559C10Rik	mmu:75295	RIKEN cDNA 4930559C10 gene
4930562C15Rik	mRNA	13.7832	19.5803	25.4095	0	0	0	0	0	0.0770236	0.0517934	4930562C15Rik	mmu:78809	Protein 4930562C15Rik
4930562F07Rik	ncRNA	0	0.328137	5.30869	0	0	0	0	0.646898	0.927763	0.249544	4930562F07Rik	mmu:75255	Putative uncharacterized protein
4930562F17Rik	miscRNA	3.71666	0.923681	7.14502	0	0	0	0	0.130069	0	0	4930562F17Rik	mmu:75256	RIKEN cDNA 4930562F17 gene
4930563D23Rik	mRNA	0	0	0	0	0	0	0	0	0	0	4930563D23Rik	mmu:75328	Uncharacterized protein C21orf140 homolog
4930563E18Rik	ncRNA	0	0	0	0	0	0	0	0	0	0.133369	4930563E18Rik	mmu:75370	RIKEN cDNA 4930563E18 gene
4930563E22Rik	mRNA	0	0	0	2.29999	0	0	4.39983	0.486199	0.325403	0.187554	4930563E22Rik	mmu:75304	Uncharacterized protein C17orf100 homolog
4930563F08Rik	ncRNA	0	0	0	0	0	31.4745	0	0	0	0	4930563F08Rik	mmu:75369	RIKEN cDNA 4930563F08 gene
4930563H07Rik	ncRNA	3.84636	0.245807	0	0	0	0	0	0	0	0	4930563H07Rik	mmu:75347	RIKEN cDNA 4930563H07 gene
4930563I02Rik	miscRNA	0	0	0	0	0	0	0	0	0	0	4930563I02Rik	mmu:67659	Protein 4930563I02Rik
4930563M20Rik	ncRNA	0	0.48809	0	0	0	0	0	0	0	0	4930563M20Rik	mmu:78213	RIKEN cDNA 4930563M20 gene
4930564B18Rik	mRNA	0.980845	1.72376	0	0	0	0	0	0	0	0	4930564B18Rik	mmu:75272	MCG10597
4930564C03Rik	mRNA	0	0	0	0	0	0	0	0.113563	0	0	4930564C03Rik	mmu:75341	MCG55514
4930564D02Rik	mRNA	0	0.425553	0	0	0	0	0	0	0	0	4930564D02Rik	mmu:75269	Protein 4930564D02Rik
4930565D16Rik	ncRNA	0.127751	0	0	0	0	0	0	0	0.138497	0.186261	4930565D16Rik	mmu:75309	RIKEN cDNA 4930565D16 gene
4930565N06Rik	ncRNA	0	0	0	0	0	0	0	0.0555593	0.127491	0	4930565N06Rik	mmu:68306	RIKEN cDNA 4930565N06 gene
4930566D17Rik	ncRNA	0	0	0	0	0	0	0	0	0	0	4930566D17Rik	mmu:75900	RIKEN cDNA 4930566D17 gene
4930567H12Rik	ncRNA	0	0	0	0	0	0	0	0	0	0	4930567H12Rik	mmu:75930	RIKEN cDNA 4930567H12 gene
4930567H17Rik	mRNA	0	0	0	0	0	0	0	0	0	0	4930567H17Rik	mmu:619303	Protein 4930567H17Rik
4930567J20Rik	ncRNA	0	0	0	0	0	0	0	0	0	0	4930567J20Rik	mmu:78221	RIKEN cDNA 4930567J20 gene
4930567K20Rik	ncRNA	0	0	0	0	0	0	0	0	0	0	4930567K20Rik	mmu:78056	RIKEN cDNA 4930567K20 gene
4930568A12Rik	miscRNA	0.197854	0.189662	0	0	0	0	0	0	0.107248	0	4930568A12Rik	mmu:75883	RIKEN cDNA 4930568A12 gene
4930568B11Rik	mRNA	0.88958	0.393575	1.16952	0	0	0	0	0.0646586	0	0	4930568B11Rik	mmu:75873	RIKEN cDNA 4930568B11 gene
4930568D16Rik	mRNA	0	1.10984	0	0	0	0	0	0	0	0	4930568D16Rik	mmu:75859	N-acetyllactosaminide alpha-1,3-galactosyltransferase-like 1
4930568E12Rik	ncRNA	10.7317	5.57959	20.9551	0	0	0	0	0	0	0	4930568E12Rik	mmu:78219	RIKEN cDNA 4930568E12 gene
4930568G15Rik	ncRNA	0	0	0	0	0	0	0	0	0	0	4930568G15Rik	mmu:75857	RIKEN cDNA 4930568G15 gene
4930570E03Rik	ncRNA	0.443143	0	0	0	0	0	0	0	0	0	4930570E03Rik	mmu:78812	RIKEN cDNA 4930570E03 gene
4930570G19Rik	ncRNA	0	0	0	0	0	0	0	0.38671	0.295791	0.265201	4930570G19Rik	mmu:329782	RIKEN cDNA 4930570G19 gene
4930571K23Rik	mRNA	0	0	0	0	0	0	0	0	0	0.0962015	4930571K23Rik	mmu:75861	Protein 4930571K23Rik
4930571O06Rik	ncRNA	0	0	0	0	0	0	0	0	0	0	4930571O06Rik	mmu:78048	RIKEN cDNA 4930571O06 gene
4930572K03Rik	ncRNA	0	0	0	0	0	0	0	0.14418	0	0	4930572K03Rik	mmu:75916	RIKEN cDNA 4930572K03 gene
4930572O03Rik	miscRNA	0	0	0	0	0	0	0	0	0	0	4930572O03Rik	mmu:381715	Protein 4930572O03Rik
4930572O13Rik	ncRNA	0	0	0	0	0	0	0	0	0	0	4930572O13Rik	mmu:75862	RIKEN cDNA 4930572O13 gene
4930573C15Rik	ncRNA	0	0.311856	0	0	0	0	0	0	0	0	4930573C15Rik	mmu:75949	RIKEN cDNA 4930573C15 gene
4930573O16Rik	ncRNA	0	0	0	0	0	0	0	0	0	0	4930573O16Rik	mmu:78049	RIKEN cDNA 4930573O16 gene
4930577N17Rik	ncRNA	0.776279	0.578773	0	0	0.187719	0	0.639197	0.0815005	0.374034	0.125757	4930577N17Rik	mmu:67746	RIKEN cDNA 4930577N17 gene
4930578C19Rik	mRNA	0.0358102	0.0686549	0	0	0	0	0	0	0	0	4930578C19Rik	mmu:75905	Putative uncharacterized protein
4930578E11Rik	ncRNA	0	0	0	0	0	0	0	0	0	0	4930578E11Rik	mmu:78058	RIKEN cDNA 4930578E11 gene
4930578G10Rik	miscRNA	0	0	0	0	0	0	0	0	0	0	4930578G10Rik	mmu:75952	Protein 4930578G10Rik
4930578I06Rik	mRNA	0	0	0	0	0	0	0	0	0	0	4930578I06Rik	mmu:67750	Uncharacterized protein C8orf74 homolog
4930578M01Rik	ncRNA	0	0	0	0	0	0	0	0.147995	0.1698	0	4930578M01Rik	mmu:75951	RIKEN cDNA 4930578M01 gene
4930578N18Rik	ncRNA	0	0.266491	0	0	0	0	0	0	0	0.405326	4930578N18Rik	mmu:78215	RIKEN cDNA 4930578N18 gene
4930579C12Rik	miscRNA	0	0	0	0	0	0	0	0	0	0	4930579C12Rik	mmu:319213	Putative uncharacterized protein
4930579D09Rik	ncRNA	0	0	0	0	0	0	0	0	0	0	4930579D09Rik	mmu:75904	RIKEN cDNA 4930579D09 gene
4930579F01Rik	mRNA	0	0	0	0	0	0	0	0	0.159429	0.107206	4930579F01Rik	mmu:67741	4930579F01Rik protein
4930579G18Rik	ncRNA	0.680639	1.95737	5.23164	1.19391	0	0.0606267	0.720574	0.0918763	0.210826	0.708836	4930579G18Rik	mmu:75913	RIKEN cDNA 4930579G18 gene
4930579G24Rik	mRNA	0.360556	0	1.14115	3.49513	29.1909	0	4.02852	10.902	13.2901	13.8782	4930579G24Rik	mmu:75939	Uncharacterized protein C4orf46 homolog
4930579H20Rik	ncRNA	13.0639	11.6107	8.7075	0	0	0	0	0	0	0	4930579H20Rik	mmu:75855	RIKEN cDNA 4930579H20 gene
4930579K19Rik	ncRNA	0	0	0	0	0	10.5337	5.48311	0.699121	2.13901	0.359586	4930579K19Rik	mmu:75881	MCG1032870
4930579P08Rik	ncRNA	0	0	0	0	0	0	0	0	0	0	4930579P08Rik	mmu:75878	RIKEN cDNA 4930579P08 gene
4930581F22Rik	ncRNA	0	0.0566932	0	1.60526	1.09407	3.87196	3.94456	0.167649	0	0.517373	4930581F22Rik	mmu:78934	MCG147898
4930583I09Rik	mRNA	1.06651	4.0894	11.2066	0	0	0	0	0	0	0	4930583I09Rik	mmu:78057	Protein 4930583I09Rik
4930583K01Rik	ncRNA	0	0	0	0	0	0	3.39333	0	0	0.469132	4930583K01Rik	mmu:67745	RIKEN cDNA 4930583K01
4930583P06Rik	ncRNA	0	0	0	0	0	0	0	0	0	0	4930583P06Rik	mmu:75946	RIKEN cDNA 4930583P06 gene
4930584F24Rik	ncRNA	0	0	0	0	0	0	0	0	0	0	4930584F24Rik	mmu:75942	Protein 4930584F24Rik
4930586N03Rik	ncRNA	1.28998	0.309142	0.102069	0	0	0	0.367679	0.60945	0.349622	0	4930586N03Rik	mmu:75887	RIKEN cDNA 4930586N03 gene
4930587E11Rik	ncRNA	0.3214	0.102698	0	0	0	0	0	0	0	0	4930587E11Rik	mmu:75893	RIKEN cDNA 4930587E11 gene
4930588J15Rik	miscRNA	0	0	0	0	0	0	0	0	0	0.0810653	4930588J15Rik	mmu:67740	RIKEN cDNA 4930588J15 gene
4930588K23Rik	miscRNA	0	0	0	0	0	0	0	0	0	0	4930588K23Rik	mmu:619305	RIKEN cDNA 4930588K23 gene
4930589L23Rik	miscRNA	0	0.372323	0	0	0	0	0	0.0917507	0.105269	0.141573	4930589L23Rik	mmu:75879	Putative uncharacterized protein
4930590J08Rik	mRNA	0	0	0.329814	0	0	0	0	0.0579207	0	0.0446865	4930590J08Rik	mmu:381798	Uncharacterized protein C3orf20 homolog
4930590L14Rik	ncRNA	0	0	0	0	0	0	0	0	0	0	4930590L14Rik	mmu:75852	RIKEN cDNA 4930590L14 gene
4930590L20Rik	ncRNA	0	0	0	0	0	0	0	0	0	0	4930590L20Rik	mmu:75910	RIKEN cDNA 4930590L20 gene
4930591A17Rik	mRNA	0	0	0	0	0	0	0	0	0	0	4930591A17Rik	mmu:68175	RIKEN cDNA 4930591A17
4930591E09Rik	ncRNA	0	0	0	0	0	0	0	0	0	0	4930591E09Rik	mmu:75877	RIKEN cDNA 4930591E09 gene
4930592A05Rik	ncRNA	4.65999	0.27073	0	17.7953	0.614657	40.5898	22.1371	1.60117	2.14326	1.23532	4930592A05Rik	mmu:75880	RIKEN cDNA 4930592A05 gene
4930592I03Rik	ncRNA	0	0	0	0	0	0	0	0	0	0	4930592I03Rik	mmu:75853	RIKEN cDNA 4930592I03 gene
4930593A02Rik	ncRNA	15.7507	9.58175	24.6377	0	0	0	0	0	0.164188	0.220812	4930593A02Rik	mmu:71301	RIKEN cDNA 4930593A02 gene
4930593C16Rik	ncRNA	0	0	0	0	0	0	0	0	0	0	4930593C16Rik	mmu:78060	RIKEN cDNA 4930593C16 gene
4930594C11Rik	miscRNA	0.154692	0.0988581	0.0979195	0	0	0.128603	0	0.0487228	0.111803	0.0751803	4930594C11Rik	mmu:77633	G1 to S phase transition pseudogene
4930594M22Rik	miscRNA	0	0	0	0	10.4362	0	2.05016	0	0.649825	0	4930594M22Rik	mmu:654799	Putative uncharacterized protein
4930594O21Rik	ncRNA	0	0	0.0689591	0	0	0	0	0	0	0	4930594O21Rik	mmu:75947	RIKEN cDNA 4930594O21 gene
4930595D18Rik	ncRNA	0	0.146348	0	0	0	5.75908	0	0.0721286	0.0827558	0.222592	4930595D18Rik	mmu:78062	Protein 4930595D18Rik
4930595L18Rik	ncRNA	0	0	0	0	0	0	0	0.263716	0	0	4930595L18Rik	mmu:78059	RIKEN cDNA 4930595L18 gene
4930595M18Rik	mRNA	0.429668	1.64751	0	0	0	0	0	0	0	0	4930595M18Rik	mmu:245492	Protein 4930595M18Rik
4930596D02Rik	mRNA	0	0	0	0	0	0	0	0	0	0	4930596D02Rik	mmu:239036	Uncharacterized protein
4930596I21Rik	ncRNA	0	0	0	0	0	0	0	0	0	0	4930596I21Rik	mmu:78229	RIKEN cDNA 4930596I21 gene
4930597A21Rik	ncRNA	0	0	0	0	0	0	0	0	0	0	4930597A21Rik	mmu:75389	RIKEN cDNA 4930597A21 gene
4930597G03Rik	ncRNA	0	0	0	0	0	0	0	0	0	0	4930597G03Rik	mmu:75377	RIKEN cDNA 4930597G03 gene
4930598F16Rik	ncRNA	0	0	0	0	0	0	0	0	0	0	4930598F16Rik	mmu:75381	RIKEN cDNA 4930598F16 gene
4930599N23Rik	ncRNA	0	0	0	0	0	0	0	0.305071	0.17501	0.235366	4930599N23Rik	mmu:75379	RIKEN cDNA 4930599N23 gene
4931400O07Rik	miscRNA	0	0	0	0	0	0	0	0	0	0	4931400O07Rik	mmu:70936	Protein 4931400O07Rik
4931402G19Rik	ncRNA	0.754964	0.422161	0.517713	0	0	0	0	0	0	0.091728	4931402G19Rik	mmu:70933	RIKEN cDNA 4931402G19 gene
4931403E22Rik	ncRNA	8.0812	3.8733	4.03845	0	0.69425	0.265197	0.242459	0	0	0	4931403E22Rik	mmu:70942	RIKEN cDNA 4931403E22 gene
4931403G20Rik	ncRNA	0	0	0	0	0	0	0	0	0	0.111837	4931403G20Rik	mmu:70934	RIKEN cDNA 4931403G20 gene
4931406B18Rik	mRNA	0	0	0	0	0	0	0	0.0338114	0.0775862	0	4931406B18Rik	mmu:74054	Putative uncharacterized protein
4931406C07Rik	mRNA	8.24726	4.69405	7.73283	10.493	1.234	13.7877	2.73268	2.04562	1.84408	1.35275	4931406C07Rik	mmu:70984	Ester hydrolase C11orf54 homolog
4931406H21Rik	ncRNA	0	0	0	0.142777	0	0	1.28042	0	0	0	4931406H21Rik	mmu:77592	RIKEN cDNA 4931406H21 gene
4931406P16Rik	mRNA	32.8469	23.6939	20.0291	7.81684	8.10726	13.8267	4.10965	10.8909	14.5148	4.12135	4931406P16Rik	mmu:233103	RIKEN cDNA 4931406P16, isoform CRA_b
4931408C20Rik	mRNA	0	0	0	0	0	0	0	0.0309931	0	0	4931408C20Rik	mmu:210940	Protein 4931408C20Rik
4931408D14Rik	ncRNA	0	0	0	0	0	0	0	0.0413911	0.0474895	0	4931408D14Rik	mmu:77059	RIKEN cDNA 4931408D14 gene
4931409K22Rik	mRNA	0.0899108	0.043094	0	0	0	0	0	0.127435	0	0.13109	4931409K22Rik	mmu:231045	IQ and AAA domain-containing protein 1-like
4931412M21	ncRNA	0	0	0	0	0	0	0	0	0	0	4931412M21	mmu:328061	uncharacterized protein 4931412M21
4931414P19Rik	mRNA	0.955983	0.2291	0.27231	0	0	8.40455	0	0.225827	0.673658	0.139382	4931414P19Rik	mmu:74359	Putative uncharacterized protein
4931417E11Rik	mRNA	0	0	0	0	0	0	0	0	0	0	4931417E11Rik	mmu:66740	Uncharacterized protein
4931419H13Rik	ncRNA	0	0	4.6209	0	0	0	0	0.275912	0	0	4931419H13Rik	mmu:70970	RIKEN cDNA 4931419H13 gene
4931420L22Rik	ncRNA	0	0	0	0	0	0	0	0	0	0	4931420L22Rik	mmu:70972	RIKEN cDNA 4931420L22 gene
4931422A03Rik	miscRNA	0	0	0	0	0	0	0	0	0.118014	0.158714	4931422A03Rik	mmu:70986	Protein 4931422A03Rik
4931423N10Rik	mRNA	0	0	0	0	0	0	0	0.0259585	0.297831	0	4931423N10Rik	mmu:70981	Protein 4931423N10Rik
4931428F04Rik	mRNA	0.319863	0.421601	0	1.52449	0	0	0	0.151119	0.21673	0.641244	4931428F04Rik	mmu:74356	Uncharacterized protein KIAA0895-like
4931428L18Rik	ncRNA	319.957	422.97	303.469	0	0	0.0809649	0	0	0.140776	0	4931428L18Rik	mmu:70988	Protein 4931428L18Rik
4931429I11Rik	mRNA	0.130359	0.0312404	0.866427	0	0	0	0	0	0.0353312	0	4931429I11Rik	mmu:70989	Protein 4931429I11Rik
4931429L15Rik	mRNA	0	0	0	0	0	0	0	0	0	0	4931429L15Rik	mmu:74361	Protein 4931429L15Rik
4931429P17Rik	ncRNA	1.62394	0.541459	1.25141	0	0	0	0	0	0	0	4931429P17Rik	mmu:70971	Putative uncharacterized protein
4931430N09Rik	ncRNA	0	0	0	0	0	0	0	0	0	0	4931430N09Rik	mmu:74363	RIKEN cDNA 4931430N09 gene
4931431B13Rik	ncRNA	0	0	0	0	0	0	0	0	0	0	4931431B13Rik	mmu:70973	RIKEN cDNA 4931431B13 gene
4931431C16Rik	ncRNA	0	0	0	0	0	0	0	0	0.112621	0	4931431C16Rik	mmu:74364	Putative uncharacterized protein
4931431F19Rik	mRNA	0	0	0	0	0	0	0	0	0	0	4931431F19Rik	mmu:70980	MCG53927
4931440F15Rik	mRNA	0	0	0	0	0	0	0	0	0	0	4931440F15Rik	mmu:216622	Protein fem-1 homolog A-B
4931440J10Rik	ncRNA	0	0.152836	0	0	0	0	0	0	0.172849	0	4931440J10Rik	mmu:71000	RIKEN cDNA 4931440J10 gene
4931440L10Rik	mRNA	0	0.077638	0	0	0	0	0	0	0.0878042	0	Mgat4e	mmu:71001	Alpha-1,3-mannosyl-glycoprotein 4-beta-N-acetylglucosaminyltransferase-like protein MGAT4E
4931440P22Rik	ncRNA	0.305339	0	0.0966391	0	0	0	0	0.0721286	0.248267	0.222592	4931440P22Rik	mmu:71004	Putative uncharacterized protein
4932411E22Rik	mRNA	0	0	0	0	0	0	0	0	0	0	4932411E22Rik	mmu:214604	4932411E22Rik protein
4932411N23Rik	mRNA	0	0	0	0	0	0	0	0	0	0	4932411N23Rik	mmu:237029	RIKEN cDNA 4932411N23
4932412D23Rik	ncRNA	0	0	0	0	0	0	0	0	0	0	4932412D23Rik	mmu:75722	RIKEN cDNA 4932412D23 gene
4932413F04Rik	ncRNA	0	0	0	0	0	0	0	0	0	0	4932413F04Rik	mmu:319215	RIKEN cDNA 4932413F04 gene
4932414J04Rik	ncRNA	0	0	0	0	0	0	0	0	0	0	4932414J04Rik	mmu:237694	4932414J04Rik protein
4932414N04Rik	mRNA	0.544138	0.186289	0	0	0	0	0	0	0.0421364	0	4932414N04Rik	mmu:75721	Protein 4932414N04Rik
4932415M13Rik	ncRNA	0	0	0	0	0	0	0	0	0.0502803	0	4932415M13Rik	mmu:211496	Putative uncharacterized protein
4932416E17	ncRNA	2.38572	0.623711	0	0	0	0	0	0	0	0	4932416E17	mmu:327872	uncharacterized protein 4932416E17
4932416H05Rik	ncRNA	0	0.044056	0	0	6.50153	0	0.28819	0.086853	0.199299	0.067008	4932416H05Rik	mmu:654409	RIKEN cDNA 4932416H05 gene
4932416K20Rik	mRNA	0	0	0	0	0	0	0	0	0	0	4932416K20Rik	mmu:442809	RIKEN cDNA 4932416K20 gene
4932418E24Rik	mRNA	0	0	0	0	0	0	0	0	0.0978765	0	4932418E24Rik	mmu:329366	Protein 4932418E24Rik
4932429P05Rik	mRNA	0	0	0	0	0	0	0	0	0	0	4932429P05Rik	mmu:245509	Protein 4932429P05Rik
4932431L22Rik	miscRNA	0	0	0	0	0	0	0	0	0	0	4932431L22Rik	mmu:619557	RIKEN cDNA 4932431L22 gene
4932431P20Rik	miscRNA	0	0	0	0	0	0	0	0.0152848	0.0175368	0	4932431P20Rik	mmu:114675	Protein 4932431P20Rik
4932435O22Rik	ncRNA	0	0	0	0	0	0	0	0	0	0	4932435O22Rik	mmu:319819	RIKEN cDNA 4932435O22 gene
4932438A13Rik	mRNA	6.72934	2.29717	0.705276	0.154295	1.45301	0.0385951	0.811578	1.71288	1.87897	0.721993	4932438A13Rik	mmu:229227	Uncharacterized protein KIAA1109
4932438H23Rik	mRNA	0.635137	0.507366	0.335032	0	0	0	0	0.150035	0	0.0771691	4932438H23Rik	mmu:74387	Protein 4932438H23Rik
4932441J04Rik	ncRNA	0	0	0	0	0	0	0	0	0.212133	0	4932441J04Rik	mmu:319216	RIKEN cDNA 4932441J04 gene
4932442L08Rik	mRNA	0.916821	0	0	0	0	0	0	0	0.0523127	0	4932442L08Rik	mmu:631145	Protein 4932442L08Rik
4932443I19Rik	mRNA	0	0	0	0	0	0	0	0	0	0.0456416	4932443I19Rik	mmu:403185	Protein 4932443I19Rik
4932702P03Rik	ncRNA	0	0	0	0	0	0	0.352093	0	0	0	4932702P03Rik	mmu:73326	RIKEN cDNA 4932702P03 gene
4933400A11Rik	miscRNA	0	0	0	0	0	0	0	0	0	0	4933400A11Rik	mmu:66747	Protein 4933400A11Rik
4933400B14Rik	ncRNA	0	0	0	0	0	0	0	1.23526	0.314946	0	4933400B14Rik	mmu:71052	RIKEN cDNA 4933400B14 gene
4933400C23Rik	ncRNA	0	0	0	0	5.43043	0	0	0	0	0	4933400C23Rik	mmu:331003	RIKEN cDNA 4933400C23 gene
4933400F21Rik	ncRNA	0	0	0	0	3.8957	0	0	0.0371729	0.170599	0.0573586	4933400F21Rik	mmu:74403	RIKEN cDNA 4933400F21 gene
4933400L20Rik	ncRNA	0	0	0.103598	0	0	0	0	0.154644	0	0	4933400L20Rik	mmu:71058	RIKEN cDNA 4933400L20 gene
4933401B06Rik	miscRNA	0	0	0	0	0	0	0	0	0	0	4933401B06Rik	mmu:71011	GLE1 RNA export mediator pseudogene
4933401D09Rik	ncRNA	0	0	0	0	0	0	0	0	0	0	4933401D09Rik	mmu:71008	RIKEN cDNA 4933401D09 gene
4933401H06Rik	ncRNA	0	0	0	0	0	0	0	0	0.328727	0.442096	4933401H06Rik	mmu:71038	RIKEN cDNA 4933401H06 gene
4933402C06Rik	ncRNA	0	0	0	0	0	0	0	0	0	0	4933402C06Rik	mmu:71029	RIKEN cDNA 4933402C06 gene
4933402D24Rik	mRNA	0	0	0	0	0	0	0	0	0	0.117951	4933402D24Rik	mmu:74426	Protein 4933402D24Rik
4933402E13Rik	mRNA	0	0	0	0	0	0	0	0	0	0	4933402E13Rik	mmu:74437	MCG21675
4933402J07Rik	mRNA	0	0	0	0	0	0	0	0	0	0.202465	4933402J07Rik	mmu:330820	Putative uncharacterized protein
4933402J10Rik	ncRNA	0	0	0	0	0	0	0	0	0	0	4933402J10Rik	mmu:71057	RIKEN cDNA 4933402J10 gene
4933402J15Rik	ncRNA	0	0	0	0	0	0	0	0	0.0927763	0	4933402J15Rik	mmu:74425	RIKEN cDNA 4933402J15 gene
4933402N03Rik	mRNA	0	0	0	0	0	0	0	0	0	0	4933402N03Rik	mmu:233918	Putative uncharacterized protein
4933402N22Rik	mRNA	0	0.36871	0	0	0	0	0	0	0	0	4933402N22Rik	mmu:545732	Uncharacterized protein
4933402P03Rik	mRNA	0	0	0	0	0	0	0	0.0808622	0.0927763	0	4933402P03Rik	mmu:108803	Uncharacterized protein C17orf74 homolog
4933403O03Rik	miscRNA	0	0.0341896	0.0451533	0	0	0	0	0.0674021	0.0386665	0.0520014	4933403O03Rik	mmu:74399	RIKEN cDNA 4933403O03 gene
4933403O08Rik	mRNA	0	0	0	0	0	0	0	0	0	0	4933403O08Rik	mmu:71030	4933403O08Rik protein
4933404G15Rik	ncRNA	0	0	0	0	0	0	0	0.169591	0	0.130841	4933404G15Rik	mmu:74066	RIKEN cDNA 4933404G15 gene
4933404K08Rik	ncRNA	0	0	0	0	0	0	0	0	0	0	4933404K08Rik	mmu:74061	RIKEN cDNA 4933404K08 gene
4933404K13Rik	ncRNA	1.97304	2.28953	4.60131	0	0	0	0	0	0	0	4933404K13Rik	mmu:71018	RIKEN cDNA 4933404K13 gene
4933404O12Rik	ncRNA	0	0.0343015	0	0	5.45141	0	0	0.0676228	0.698276	0.678232	4933404O12Rik	mmu:66752	RIKEN cDNA 4933404O12 gene
4933405D12Rik	ncRNA	0	0	0	0	0	29.7559	9.38456	0	0.401064	0	4933405D12Rik	mmu:74057	RIKEN cDNA 4933405D12 gene
4933405E24Rik	ncRNA	0	0	0	0	0	0	0	0	0	0	4933405E24Rik	mmu:71056	RIKEN cDNA 4933405E24 gene
4933405L10Rik	mRNA	0	0	0	0	0	0	0	0	0.131183	0	4933405L10Rik	mmu:71046	Uncharacterized protein C16orf86 homolog
4933405O20Rik	mRNA	0	1.42381	5.17106	0	0	0	0	0	0	0	4933405O20Rik	mmu:243996	Probable isocitrate dehydrogenase [NAD] gamma 2, mitochondrial
4933406B17Rik	miscRNA	0	0	0	0	0	0	0	0	0	0.360212	4933406B17Rik	mmu:71040	RIKEN cDNA 4933406B17 gene
4933406C10Rik	ncRNA	1.73985	1.00069	7.10351	0	8.14111	0	0	0.328797	0.0943102	0	4933406C10Rik	mmu:74076	RIKEN cDNA 4933406C10 gene
4933406D12Rik	ncRNA	0	0	0	0	0	0	0	0	0	0	4933406D12Rik	mmu:74065	RIKEN cDNA 4933406D12 gene
4933406F09Rik	ncRNA	0	0	0	0	0	0	0	0	0	0	4933406F09Rik	mmu:68308	RIKEN cDNA 4933406F09 gene
4933406G16Rik	ncRNA	1.60519	0.577021	1.14309	0	0	0	0	0	0	0	4933406G16Rik	mmu:74059	RIKEN cDNA 4933406G16 gene
4933406I18Rik	ncRNA	0	0	0	0	0	0	0	0	0	0	4933406I18Rik	mmu:71045	RIKEN cDNA 4933406I18 gene
4933406J08Rik	mRNA	0	0.516066	2.42804	0	0	0	0	0	0	0	4933406J08Rik	mmu:74401	Uncharacterized protein C15orf43 homolog
4933406J10Rik	ncRNA	0	0	0	0	19.7745	0	0	0.408826	0.156354	0.210276	4933406J10Rik	mmu:77800	RIKEN cDNA 4933406J10 gene
4933406K04Rik	ncRNA	0	0	0	0	0	0	0	0	0	0	4933406K04Rik	mmu:71033	RIKEN cDNA 4933406K04 gene
4933406M09Rik	mRNA	0	0	0	0	0	0	0	0	0	0.0836518	4933406M09Rik	mmu:240755	Protein 4933406M09Rik
4933407E24Rik	ncRNA	0	0	0	0	0	0	0	0.0716665	0	0	4933407E24Rik	mmu:108809	RIKEN cDNA 4933407E24 gene
4933407G14Rik	ncRNA	0.225133	0.647434	1.35383	0	0	0	0	0	0	0	4933407G14Rik	mmu:71125	RIKEN cDNA 4933407G14 gene
4933407I05Rik	ncRNA	0	0	0	0	0	0	0	0	0	0	4933407I05Rik	mmu:74072	RIKEN cDNA 4933407I05 gene
4933407K13Rik	ncRNA	0	0	0	0	0	0	0	0.198802	0.136856	0.368107	4933407K13Rik	mmu:74396	RIKEN cDNA 4933407K13 gene
4933407L21Rik	ncRNA	0	0	0	0	0	0	0	0	0	0	4933407L21Rik	mmu:71141	Protein 4933407L21Rik
4933408B17Rik	mRNA	0	0	0	0.427544	0	0	0	0.113659	0.130405	0.263067	4933408B17Rik	mmu:271508	Protein 4933408B17Rik
4933408J17Rik	ncRNA	1.06984	1.75807	0.677202	6.96319	6.98507	2.47764	3.13645	0	0	0.222831	4933408J17Rik	mmu:74454	Protein 4933408J17Rik
4933408N05Rik	ncRNA	11.8532	8.43574	10.5156	0	0	0	0	0	0	0	4933408N05Rik	mmu:71122	RIKEN cDNA 4933408N05 gene
4933409F18Rik	ncRNA	0	0	0	0	0	0	0	0	0	0	4933409F18Rik	mmu:74668	RIKEN cDNA 4933409F18 gene
4933409G03Rik	mRNA	1.48993	0.164797	0	0	0	0	0	0.0541474	0.0621253	0	4933409G03Rik	mmu:227998	Protein 4933409G03Rik
4933409K07Rik	miscRNA	0	0	0	0	0	0	0	0	0	0	4933409K07Rik	mmu:108816	Uncharacterized protein
4933411E08Rik	ncRNA	0	1.51841	0	0	0	0	0	0	0	0	4933411E08Rik	mmu:71067	RIKEN cDNA 4933411E08 gene
4933411G06Rik	miscRNA	0	0	0	0	0	0	0	0	0	0	4933411G06Rik	mmu:71090	Small ubiquitin-related modifier
4933411G11Rik	mRNA	0.970929	0.116341	0	0	0	0	0	0.114679	0	0.0884758	4933411G11Rik	mmu:330228	Protein 4933411G11Rik
4933411K16Rik	mRNA	0	0	0	0	0	0	0	0	0	0	4933411K16Rik	mmu:66765	Uncharacterized protein C10orf62 homolog
4933411K20Rik	mRNA	44.8622	32.9658	29.1888	6.46264	23.2454	6.70293	9.46947	3.93717	3.97519	2.91607	Cfap97	mmu:66756	Cilia- and flagella-associated protein 97
4933412E12Rik	ncRNA	1.64802	0.315956	0	12.4608	0	0	9.34762	1.24577	0.803989	1.2014	4933412E12Rik	mmu:71086	RIKEN cDNA 4933412E12 gene
4933412E24Rik	mRNA	0	0	0	0	0	0	0	0.0765723	0	0	4933412E24Rik	mmu:71088	Uncharacterized protein CXorf49 homolog
4933412O06Rik	ncRNA	0	0	0	0	0	0	0	0	0	0	4933412O06Rik	mmu:71071	RIKEN cDNA 4933412O06 gene
4933413G19Rik	mRNA	4.1629	5.23758	4.69377	8.99559	0.424688	0	0	0.245845	0.423101	0.758688	4933413G19Rik	mmu:71149	Uncharacterized protein ENSP00000372125 homolog
4933413J09Rik	ncRNA	1.59381	2.61338	1.06197	0	0	0	0	0	0	0	4933413J09Rik	mmu:71106	RIKEN cDNA 4933413J09 gene
4933413L06Rik	ncRNA	0	0	0	0	0	14.2182	0	0	0.167038	0	4933413L06Rik	mmu:71100	RIKEN cDNA 4933413L06 gene
4933415F23Rik	mRNA	0	0	0	0	0	0	0	0.0753685	0	0	4933415F23Rik	mmu:66755	MCG7896
4933416C03Rik	mRNA	0.882354	0	0.319158	0	0	0	0	0.0595525	0	0	4933416C03Rik	mmu:619332	MCG64776
4933416E03Rik	ncRNA	0	0	0	0	0	0	0	0	0	0	4933416E03Rik	mmu:71081	RIKEN cDNA 4933416E03 gene
4933416I08Rik	mRNA	0	0.35742	0	0	0	0	0	0	0	0	4933416I08Rik	mmu:71159	RIKEN cDNA 4933416I08 gene
4933416M06Rik	ncRNA	0	0	0	0	0	0	0	0	0	0	4933416M06Rik	mmu:71174	RIKEN cDNA 4933416M06 gene
4933416M07Rik	ncRNA	5.98143	4.83787	11.8911	0	0	0.0582735	0	0.17662	0	0.272529	4933416M07Rik	mmu:71082	RIKEN cDNA 4933416M07 gene
4933416O17Rik	miscRNA	0	0	0	0	0	0	0	0	0	0	4933416O17Rik	mmu:67550	RIKEN cDNA 4933416O17 gene
4933417A18Rik	mRNA	0	0	0	0	0	0	0	0	0	0	4933417A18Rik	mmu:66761	Uncharacterized protein C6orf201 homolog
4933417D19Rik	ncRNA	0	0.110803	0	0	0	0	0	0.43688	0.877185	0	4933417D19Rik	mmu:71186	RIKEN cDNA 4933417D19 gene
4933417E11Rik	ncRNA	31.4531	65.9082	98.0676	0	0	0	0	0	0	0	4933417E11Rik	mmu:71134	RIKEN cDNA 4933417E11 gene
4933417G07Rik	miscRNA	0	0	0	0.191062	0	0.184341	0	0	0	0	4933417G07Rik	mmu:71182	SEC13 homolog pseudogene
4933417O13Rik	ncRNA	0	0	0	0	0	0	0	0	0	0	4933417O13Rik	mmu:71153	RIKEN cDNA 4933417O13 gene
4933421I07Rik	mRNA	0	0	0	0	0	0	0	0	0	0	4933421I07Rik	mmu:71162	Uncharacterized protein
4933421O10Rik	ncRNA	0.258289	0.0353706	0	0.357683	0	0	0	0.697306	0.520029	0.0537979	4933421O10Rik	mmu:100504166	RIKEN cDNA 4933421O10 gene
4933422A05Rik	ncRNA	0	0	0	0	0	0	0	0	0	0	4933422A05Rik	mmu:71133	RIKEN cDNA 4933422A05 gene
4933422H20Rik	mRNA	0.808825	3.10134	5.07328	0	0	0	0	0.0694779	0	0	4933422H20Rik	mmu:432613	Protein 4933422H20Rik
4933424G05Rik	ncRNA	0	0	0	0	0	0	0	0	0	0	4933424G05Rik	mmu:74456	RIKEN cDNA 4933424G05 gene
4933424G06Rik	ncRNA	7.05883	3.8666	5.58526	0	0	0	0	0.23821	0.546614	0	4933424G06Rik	mmu:71166	RIKEN cDNA 4933424G06 gene
4933424M12Rik	ncRNA	0	0	0	0	0	0	0	0.11713	0	0	4933424M12Rik	mmu:67548	RIKEN cDNA 4933424M12 gene
4933425B07Rik	ncRNA	0.295034	0.989864	0	0	0	0	0	0	0	0	4933425B07Rik	mmu:74458	RIKEN cDNA 4933425B07 gene
4933425L06Rik	mRNA	0.0658595	0.0631326	0	0	0	0	0	0.0622306	0	0.0960231	4933425L06Rik	mmu:66763	Putative uncharacterized protein
4933426M11Rik	mRNA	0.673133	0.967892	0.71015	4.07823	0	0	2.57414	8.85158	8.93949	1.88107	4933426M11Rik	mmu:217684	Putative uncharacterized protein
4933427D06Rik	mRNA	198.482	120.746	143.89	0	0	0	0	0	0	0	4933427D06Rik	mmu:232217	Protein 4933427D06Rik
4933427D14Rik	mRNA	0.602348	0.698967	1.84622	0.204877	9.17652	0	0.126505	0.958581	1.51225	1.89511	4933427D14Rik	mmu:74477	Protein 4933427D14Rik
4933427E11Rik	ncRNA	0	0	0	0	0	0	0	0	0	0.511833	4933427E11Rik	mmu:66769	Putative uncharacterized protein
4933427E13Rik	ncRNA	0	0	0	0	0	0	0	0	0	0	4933427E13Rik	mmu:71234	RIKEN cDNA 4933427E13 gene
4933427G17Rik	mRNA	9.86691	6.81472	7.33192	0	0	0	0	0.115816	0.0664403	0	4933427G17Rik	mmu:74466	Protein 4933427G17Rik
4933427G23Rik	miscRNA	0	0	0	0	0	0	0	0	0	0	4933427G23Rik	mmu:330053	RIKEN cDNA 4933427G23 gene
4933427I22Rik	ncRNA	0	0	0	0	0	0	0	0	0	0	4933427I22Rik	mmu:71235	RIKEN cDNA 4933427I22 gene
4933428C19Rik	ncRNA	0.868331	0	0	0	0	0	0	0.164097	0	0	4933428C19Rik	mmu:71293	RIKEN cDNA 4933428C19 gene
4933428M09Rik	miscRNA	0	0	0	0	0	0	0	0	0	0	4933428M09Rik	mmu:71248	Protein 4933428M09Rik
4933429K18Rik	ncRNA	1.67952	0	0	0	0	0	0	0	0	0	4933429K18Rik	mmu:71232	RIKEN cDNA 4933429K18 gene
4933429O19Rik	ncRNA	0	0	0	0	0	0	0	0	0	0	4933429O19Rik	mmu:66770	RIKEN cDNA 4933429O19 gene
4933430H16Rik	ncRNA	0	0	0	0	0	0	0	0.0932162	0	0.143835	4933430H16Rik	mmu:71285	RIKEN cDNA 4933430H16 gene
4933430I17Rik	mRNA	0	0.999202	0	0	0	0	0	0	0.161435	0.325663	4933430I17Rik	mmu:214106	4933430I17Rik protein
4933430M04Rik	ncRNA	0	0	0	0	0	0	0	0	0	0	4933430M04Rik	mmu:71316	RIKEN cDNA 4933430M04 gene
4933430N04Rik	ncRNA	0	0	0	0	0	0	0	0.11713	0	0	4933430N04Rik	mmu:71249	RIKEN cDNA 4933430N04 gene
4933431E20Rik	ncRNA	2.75868	1.30964	1.24731	2.08842	0	6.5199	0.0299543	2.03569	2.33562	0.651206	4933431E20Rik	mmu:329735	Putative uncharacterized protein
4933431G14Rik	ncRNA	0.510392	0.244629	0	1.31936	0	0	0	0.241134	0.0922207	0	4933431G14Rik	mmu:71265	RIKEN cDNA 4933431G14 gene
4933431J24Rik	ncRNA	0	0	0	0	0	0	0	0	0	0	4933431J24Rik	mmu:71298	RIKEN cDNA 4933431J24 gene
4933432G23Rik	ncRNA	0	0.325393	0	0	0	0	0	0	0	0	4933432G23Rik	mmu:71196	RIKEN cDNA 4933432G23 gene
4933432I03Rik	ncRNA	0	0	0	0	0	0	0	0	0	0	4933432I03Rik	mmu:71264	RIKEN cDNA 4933432I03 gene
4933432I09Rik	ncRNA	0.282423	0.180486	0	0	0	0	0	0	0	0	4933432I09Rik	mmu:66779	RIKEN cDNA 4933432I09 gene
4933432K03Rik	ncRNA	48.5428	51.323	70.3416	0	0	0	0	0	0	0	4933432K03Rik	mmu:75793	RIKEN cDNA 4933432K03 gene
4933433C11Rik	mRNA	0	0	0	0	0	0	0	0.0773222	0	0	4933433C11Rik	mmu:74472	Uncharacterized protein
4933433F19Rik	ncRNA	0	0	0	0	0	0	0	0	0	0	4933433F19Rik	mmu:71314	RIKEN cDNA 4933433F19 gene
4933433G08Rik	ncRNA	0	0	0	0	0	0	0	0	0	0	4933433G08Rik	mmu:66785	RIKEN cDNA 4933433G08 gene
4933433G15Rik	ncRNA	0.123208	0.118107	3.9775	0	0	0	0	0	0.267144	0	4933433G15Rik	mmu:71274	RIKEN cDNA 4933433G15 gene
4933433G19Rik	ncRNA	1.87448	1.15513	4.6614	0.605691	0	0	0.228977	0	0.435463	0.390427	4933433G19Rik	mmu:71226	RIKEN cDNA 4933433G19 gene
4933433H22Rik	ncRNA	0	0.380595	0	0	0	0	0	0	0	0	4933433H22Rik	mmu:74473	RIKEN cDNA 4933433H22 gene
4933433N18Rik	ncRNA	0	0	0	0	0	0	0	0	0	0	4933433N18Rik	mmu:71252	RIKEN cDNA 4933433N18 gene
4933434E20Rik	mRNA	15.8731	16.0839	7.45141	30.2232	28.7495	14.9453	63.3398	56.3701	76.5712	26.9484	4933434E20Rik	mmu:99650	4933434E20Rik protein
4933434I20Rik	mRNA	11.5747	4.80423	3.92775	0	0	0	0	0.056376	0.129365	0.0869894	Mgat4d	mmu:67555	GnT1IP-L
4933436C20Rik	ncRNA	5.25721	1.64333	1.59155	5.76092	0	0.427557	0	0.323969	0.123901	0.666522	Crnde	mmu:71296	MCG1035854
4933436E23Rik	ncRNA	0	0.122572	0	0	0	0	0	0	0.277243	0.186428	4933436E23Rik	mmu:71209	RIKEN cDNA 4933436E23 gene
4933436H12Rik	ncRNA	0	0	0	0	0	0	0	0	0	0.270218	4933436H12Rik	mmu:71244	RIKEN cDNA 4933436H12 gene
4933436I01Rik	mRNA	0	0	0	0	0	0	0	0	0	0	4933436I01Rik	mmu:66780	Putative uncharacterized protein
4933436I20Rik	miscRNA	0.282611	0	0	0	0	0	0	0.0890128	0.204255	0	4933436I20Rik	mmu:71290	RIKEN cDNA 4933436I20 gene
4933438B17Rik	ncRNA	0	0	0	0	0	0	0	0	0	0	4933438B17Rik	mmu:71247	RIKEN cDNA 4933438B17 gene
4933438K21Rik	ncRNA	0	0	0	0	0	0	0	1.82358	2.18323	0.856381	4933438K21Rik	mmu:71270	RIKEN cDNA 4933438K21 gene
4933439C10Rik	ncRNA	0	0.435302	0	6.11384	0	0	0	1.07271	1.72306	0.772431	4933439C10Rik	mmu:74476	Putative uncharacterized protein
4933439K11Rik	ncRNA	0	0	0	0	0	0	0	0	0	0	4933439K11Rik	mmu:71319	RIKEN cDNA 4933439K11 gene
4933440J02Rik	ncRNA	1.1176	1.42843	0	0	0	0	0	0.117335	0	0	4933440J02Rik	mmu:71321	RIKEN cDNA 4933440J02 gene
4933440M02Rik	ncRNA	0	0	0	0	0	0	0	0	0	0	4933440M02Rik	mmu:71208	RIKEN cDNA 4933440M02, isoform CRA_a
4933440N22Rik	mRNA	0	0	0	2.66227	4.12134	0	0	0.251134	0.504238	0.193753	4933440N22Rik	mmu:74471	Protein 4933440N22Rik
5031410I06Rik	mRNA	0	0	0	0	0	0	0	0	0	0	5031410I06Rik	mmu:381622	Protein 5031410I06Rik
5031414D18Rik	mRNA	11.5582	14.301	33.9708	0	0	0	0	0.0962232	0.165601	0.148474	5031414D18Rik	mmu:271221	Protein 5031414D18Rik
5031425E22Rik	ncRNA	0	0	0	0.324528	1.57865	2.40052	0.127229	1.26534	1.99618	0.650815	5031425E22Rik	mmu:269630	Putative uncharacterized protein
5031425F14Rik	ncRNA	0	0	0	0	0	0	0	0	0	0	5031425F14Rik	mmu:319684	RIKEN cDNA 5031425F14 gene
5031426D15Rik	ncRNA	0.0471878	0.180936	0	2.63782	0	0	0	0.200645	0.434836	0.653598	5031426D15Rik	mmu:68144	RIKEN cDNA 5031426D15 gene
5031434C07Rik	ncRNA	0	0	0	0	0	0	0	0	0	0	5031434C07Rik	mmu:100503613	Putative uncharacterized protein
5031434O11Rik	ncRNA	0	0	0	0	0	0	0	0	0	0	5031434O11Rik	mmu:100039684	RIKEN cDNA 5031434O11 gene
5031439G07Rik	mRNA	1.24217	0.24356	3.28811	0.529085	0	12.5682	0.289679	0.320106	0.73454	0.946701	5031439G07Rik	mmu:223739	Protein 5031439G07Rik
5033403F01Rik	ncRNA	0	0	0	0	0	0	0	0.157134	0.225356	0.12123	5033403F01Rik	mmu:75958	RIKEN cDNA 5033403F01 gene
5033403H07Rik	ncRNA	2.07602	0.852883	2.44049	0	0	0	0	0	0	0	5033403H07Rik	mmu:75954	RIKEN cDNA 5033403H07 gene
5033404E19Rik	miscRNA	0	0	0	0	0	0	0	0	0	0	5033404E19Rik	mmu:114668	NSA2 ribosome biogenesis homolog pseudogene
5033406O09Rik	ncRNA	0	0	0	0	0	0	0	0.621082	0.356295	0.83855	5033406O09Rik	mmu:77675	RIKEN cDNA 5033406O09 gene
5033411D12Rik	mRNA	9.62415	9.54106	6.56066	0.318953	0	0	1.35985	0.0777251	0.089177	0.119932	Sugct	mmu:192136	Putative uncharacterized protein
5033417F24Rik	miscRNA	0	0	0	2.12414	0	0	0.749481	0	0.0712673	0	5033417F24Rik	mmu:75995	RIKEN cDNA 5033417F24 gene
5033421B08Rik	ncRNA	0.951819	0.114051	0	0	0	0	0	0.674529	2.06377	0.173469	5033421B08Rik	mmu:75990	RIKEN cDNA 5033421B08 gene
5033426E14Rik	ncRNA	0	0	0	0	0	0	0	0	0	0	5033426E14Rik	mmu:76005	RIKEN cDNA 5033426E14 gene
5033426O07Rik	ncRNA	0	0	0	0	0	0	0	0	0	0	5033426O07Rik	mmu:76001	RIKEN cDNA 5033426O07 gene
5033428I22Rik	ncRNA	0	0	0	0	0	0	0	0.0238506	0.0273647	0	5033428I22Rik	mmu:75996	RIKEN cDNA 5033428I22 gene
5033430I15Rik	miscRNA	0	0	0	9.69002	0	0	8.37131	0.292125	0.502748	1.12689	5033430I15Rik	mmu:76000	Putative uncharacterized protein
5133400J02Rik	ncRNA	0	0.696557	0	0	0	0	0	0	0	0	5133400J02Rik	mmu:71297	RIKEN cDNA 5133400J02 gene
5330411J11Rik	ncRNA	0.259232	0.248498	0	0	0	0	0	0.0816492	0	0	5330411J11Rik	mmu:76676	RIKEN cDNA 5330411J11 gene
5330413P13Rik	ncRNA	0	0	0	0	0	0	0	0	0	0	5330413P13Rik	mmu:414081	RIKEN cDNA 5330413P13 gene
5330416C01Rik	miscRNA	0	0	0	0	0	0	0	0	0	0	5330416C01Rik	mmu:403201	RIKEN cDNA 5330416C01 gene
5330417C22Rik	mRNA	0	0	0.505685	0	0	0	0	0	0.0254728	0	5330417C22Rik	mmu:229722	UPF0577 protein KIAA1324
5330426P16Rik	ncRNA	0	0	0	0	9.62439	0	0	0.517697	0.424266	0.798817	5330426P16Rik	mmu:68190	Putative uncharacterized protein
5330432E05Rik	miscRNA	0	0	0	0	0	0	0	0	0	0	5330432E05Rik	mmu:383820	RIKEN cDNA 5330432E05 gene
5330434G04Rik	ncRNA	0	0	0	0	0	0	0	0.0389189	0.0893062	0	5330434G04Rik	mmu:100043213	RIKEN cDNA 5330434G04 gene
5330438D12Rik	miscRNA	0.111857	0.268065	0.247818	2.56621	0	2.33644	0.223177	0.422776	0.666966	0.081544	5330438D12Rik	mmu:327824	RIKEN cDNA 5330438D12 gene
5330439A09Rik	ncRNA	0	0	0	0	0	0	0	0	0	0	5330439A09Rik	mmu:77103	RIKEN cDNA 5330439A09 gene
5330439B14Rik	ncRNA	0	0	0	0	0	0	0	0	0	0	5330439B14Rik	mmu:321015	RIKEN cDNA 5330439B14 gene
5430401F13Rik	mRNA	0	0	0	0	0	0	0	0	0	0	5430401F13Rik	mmu:71392	Protein 5430401F13Rik
5430401H09Rik	miscRNA	0	0	0	0	0	5.36689	0.0603288	0	0	0	5430401H09Rik	mmu:100504461	RIKEN cDNA 5430401H09 gene
5430402E10Rik	mRNA	0	0	0	0	0	0	0	0	0	0	5430402E10Rik	mmu:71351	Protein 5430402E10Rik
5430402O13Rik	ncRNA	1.55179	1.3523	5.53645	0	0	0	0	0	0.152938	0	5430402O13Rik	mmu:73183	RIKEN cDNA 5430402O13 gene
5430403N17Rik	ncRNA	0.27822	0.32004	1.09189	0	0	0	0	0.157734	0	0	5430403N17Rik	mmu:330737	RIKEN cDNA 5430403N17 gene
5430405H02Rik	ncRNA	0.753129	2.61705	0.893864	2.98109	0	2.64142	1.77096	2.13489	2.85768	0.960803	5430405H02Rik	mmu:74487	RIKEN cDNA 5430405H02 gene
5430416N02Rik	ncRNA	3.6309	0.43507	2.44199	0	77.5401	0	27.9425	40.3123	75.2822	34.41	5430416N02Rik	mmu:100503199	RIKEN cDNA 5430416N02 gene
5430416O09Rik	ncRNA	0.0347673	0	0	0.359493	0	0	0	0	0	0	5430416O09Rik	mmu:71406	RIKEN cDNA 5430416O09 gene
5430417L22Rik	ncRNA	0	0.0447068	0	3.4962	16.8492	13.0566	19.8067	13.8814	10.0616	5.16784	Inafm2	mmu:100043272	InaF motif containing 2
5430419D17Rik	mRNA	0	0	0	0	0	0	0	0.0230361	0	0	5430419D17Rik	mmu:71395	Putative DMBT1-like protein
5430421F17Rik	ncRNA	0	0	0	0	0	0	0	0	0	0	5430421F17Rik	mmu:74489	RIKEN cDNA 5430421F17 gene
5430421N21Rik	mRNA	0	0	0	0	0	0	0	0	0	0	5430421N21Rik	mmu:100126226	Protein 5430421N21Rik
5430425K12Rik	ncRNA	0	0	0	0	0	0	0	1.39266	0.983295	0	5430425K12Rik	mmu:71416	RIKEN cDNA 5430425K12 gene
5430427M07Rik	ncRNA	0	0	0	0	0	0	0	0	0.150546	0	5430427M07Rik	mmu:71349	RIKEN cDNA 5430427M07 gene
5430427O19Rik	mRNA	0	0.071018	0	0	0	0	0	0	0	0	5430427O19Rik	mmu:71398	MCG49136
5430428K19Rik	ncRNA	0	0	0	0	0	0	7.79356	0.148486	0	0	5430428K19Rik	mmu:71422	RIKEN cDNA 5430428K19 gene
5430431A17Rik	ncRNA	0.522917	0	0	0.563223	0	0	0	0	0	0.254137	5430431A17Rik	mmu:71368	RIKEN cDNA 5430431A17 gene
5430434I15Rik	ncRNA	0	0	0	0	0	0	0	0	0	0	5430434I15Rik	mmu:71342	RIKEN cDNA 5430434I15 gene
5430435G22Rik	mRNA	0.453959	0	1.95401	0	0	0	0	0.571927	0.853051	0.882496	5430435G22Rik	mmu:226421	Protein 5430435G22Rik
5430437J10Rik	ncRNA	1.58385	0.817529	4.55012	0	0	0	0	0	0	0	5430437J10Rik	mmu:71432	RIKEN cDNA 5430437J10 gene
5430440P10Rik	ncRNA	1.81768	1.74242	0.0885066	0	0	0	0	0	0	0	5430440P10Rik	mmu:71362	RIKEN cDNA 5430440P10 gene
5530400C23Rik	mRNA	0	0	0	0	0	0	0	0	0	0	5530400C23Rik	mmu:232426	Protein 5530400C23Rik
5530401A14Rik	ncRNA	0	0	0	0	0	0	0	0	0	0	5530401A14Rik	mmu:71388	Protein 5530401A14Rik
5530601H04Rik	ncRNA	1.40841	1.75147	1.39751	6.74027	0	35.6486	7.20413	2.80548	2.22842	1.55397	5530601H04Rik	mmu:71445	RIKEN cDNA 5530601H04 gene
5730403I07Rik	ncRNA	2.9377	2.07853	10.0504	0	0	0	0	0.0660912	0.0758289	0	5730403I07Rik	mmu:70487	RIKEN cDNA 5730403I07 gene
5730405O15Rik	ncRNA	0.160157	0.921152	0	20.9072	0	0	0	1.66465	1.2154	0.467016	5730405O15Rik	mmu:70489	RIKEN cDNA 5730405O15 gene
5730408K05Rik	ncRNA	0.739891	0	0	41.5993	74.4752	0.461332	9.91178	58.7262	73.7958	143.475	5730408K05Rik	mmu:67531	RIKEN cDNA 5730408K05 gene
5730409E04Rik	mRNA	0.0995159	0.0953954	0.220476	0	0	0	0	0.282097	0.970982	1.01566	5730409E04Rik	mmu:230757	UPF0500 protein C1orf216 homolog
5730409K12Rik	miscRNA	0	0.191606	0	0	0	0	0	0	0	0	5730409K12Rik	mmu:70494	RIKEN cDNA 5730409K12 gene
5730412P04Rik	ncRNA	0	0	0	0	0	0	0	0	0.121842	0	5730412P04Rik	mmu:70491	RIKEN cDNA 5730412P04 gene
5730416F02Rik	miscRNA	0	1.50935	0	0	0	0	0	0	0	0	5730416F02Rik	mmu:70550	capping protein (actin filament), gelsolin-like pseudogene
5730419F03Rik	ncRNA	0	0	0	0	0	0	0	0	0	0	5730419F03Rik	mmu:70537	RIKEN cDNA 5730419F03 gene
5730420D15Rik	ncRNA	0	0.230418	0	0.932035	0	0.674434	0	0	0	0	5730420D15Rik	mmu:70523	RIKEN cDNA 5730420D15 gene
5730422E09Rik	ncRNA	1.65666	0.794035	1.62543	0	0	0	0	0.078269	0	0.120771	5730422E09Rik	mmu:433966	RIKEN cDNA 5730422E09 gene
5730435O14Rik	ncRNA	0	0	0	0	0	0	0	0	0	0	5730435O14Rik	mmu:70538	RIKEN cDNA 5730435O14 gene
5730455P16Rik	mRNA	2.28622	1.32094	3.40977	5.50509	4.19183	0	1.07118	4.20213	5.02497	3.105	5730455P16Rik	mmu:70591	Putative uncharacterized protein
5730457N03Rik	ncRNA	0.0974342	0.2802	0	0	0	0	0	0.0460327	0	0.0710294	5730457N03Rik	mmu:70593	RIKEN cDNA 5730457N03 gene
5730460C07Rik	ncRNA	0	0	0	0	0	0	0	0	0	0	5730460C07Rik	mmu:70594	Protein 5730460C07Rik
5730480H06Rik	ncRNA	3.11138	0.784882	2.79875	0	0	0	0	0.618934	1.24272	0.238757	5730480H06Rik	mmu:70592	RIKEN cDNA 5730480H06 gene
5730488B01Rik	ncRNA	0	0	0	0	0	0	0	0	0	0	5730488B01Rik	mmu:70602	RIKEN cDNA 5730488B01 gene
5730507C01Rik	mRNA	11.6799	8.83918	12.3104	0	0	0	0	0	0.0605856	0	5730507C01Rik	mmu:236366	Uncharacterized protein
5730508B09Rik	mRNA	0.0886207	0.254854	0.336579	1.08815	0	0	0	4.10314	3.36263	0.387626	5730508B09Rik	mmu:70617	Uncharacterized protein C4orf32 homolog
5730522E02Rik	ncRNA	0.841139	0.716721	0.0591597	0	0	0.524461	0	0	0	0	5730522E02Rik	mmu:70626	Protein 5730522E02Rik
5730559C18Rik	mRNA	0	0	0	0	0	0	0	0.114891	0.307578	0.118186	5730559C18Rik	mmu:67313	Protein 5730559C18Rik
5730596B20Rik	miscRNA	0	0	0	0	0	0	0	0.111859	0.481277	0.129451	5730596B20Rik	mmu:77580	RIKEN cDNA 5730596B20 gene
5830403L16Rik	mRNA	0.0858882	0	0	0	0	0	0	0	0	0	Teddm2	mmu:240817	MCG59255
5830410O09Rik	ncRNA	0	0	0	0	0	0	0	0	0	0	5830410O09Rik	mmu:74750	RIKEN cDNA 5830410O09 gene
5830411N06Rik	mRNA	0	0.0373907	0	0	0	0	0	0	0	0	5830411N06Rik	mmu:244234	SCART2 splice variant A
5830415F09Rik	mRNA	14.808	23.9701	15.0386	0	0	0	0	0.461276	0.94087	1.10718	5830415F09Rik	mmu:74753	Protein 5830415F09Rik
5830416I19Rik	ncRNA	0	0	0	0	0	0	0	0	0	0	5830416I19Rik	mmu:74757	RIKEN cDNA 5830416I19 gene
5830416P10Rik	ncRNA	0	0	0	0	0	0	0	0.634124	1.10588	0.352248	5830416P10Rik	mmu:381232	RIKEN cDNA 5830416P10 gene
5830417I10Rik	miscRNA	0.245602	0.152339	0.118885	0.961656	0.0471635	0.072064	2.52012	0.49144	0.45421	0.421279	5830417I10Rik	mmu:100302730	gon-4-like pseudogene
5830418K08Rik	mRNA	7.58144	6.50158	5.62237	2.83402	2.46691	4.79664	2.13973	1.50999	1.59146	1.76101	Cep295	mmu:319675	Centrosomal protein of 295 kDa
5830418P13Rik	ncRNA	6.19633	3.87648	7.88578	0	0	0	0	0	0	0	5830418P13Rik	mmu:100529079	RIKEN cDNA 5830418P13 gene
5830428H23Rik	ncRNA	0.360164	0.443895	2.44267	3.82384	32.2498	24.8628	29.7117	12.0084	13.2199	3.5258	5830428H23Rik	mmu:414758	Mszf84
5830428M24Rik	ncRNA	0	0	0	0	0	0	0	0	0.148514	0.199732	5830428M24Rik	mmu:76062	RIKEN cDNA 5830428M24 gene
5830432E09Rik	ncRNA	0	0	0	0	0	0	0	0.539082	0.618508	1.38636	5830432E09Rik	mmu:67765	RIKEN cDNA 5830432E09 gene
5830433I10Rik	mRNA	0	0	0	0	0	0	0	0	0	0	5830433I10Rik	mmu:76030	RIKEN cDNA 5830433I10 gene
5830444B04Rik	ncRNA	0	0	0	0	0	0	0	0	0.0556591	0.0748543	5830444B04Rik	mmu:641454	RIKEN cDNA 5830444B04 gene
5830454E08Rik	ncRNA	0.191197	0	0	0	0	0	0	0.180661	0.829118	0	5830454E08Rik	mmu:76100	RIKEN cDNA 5830454E08 gene
5830473C10Rik	mRNA	3.65593	5.37062	9.79773	0	5.16666	8.11154	5.68385	0.0897268	0.0514735	0	5830473C10Rik	mmu:622307	Protein 5830473C10Rik
5930403L14Rik	ncRNA	0	0	0	0	0	0	0	0	0	0	5930403L14Rik	mmu:320939	RIKEN cDNA 5930403L14 gene
5930412G12Rik	ncRNA	0.0590682	0	0	0	0	0	0	0.0558134	0	0	5930412G12Rik	mmu:319616	Putative uncharacterized protein
5930422O12Rik	miscRNA	0	0	0	0	0	0	0	0	0	0	5930422O12Rik	mmu:319688	Protein 5930422O12Rik
5930430L01Rik	ncRNA	0	0	0	0	0	1.11136	0	4.47999	6.99512	7.43247	5930430L01Rik	mmu:319982	Katanin p60 ATPase-containing subunit A-like 1
5930438M14Rik	ncRNA	0.582448	0.669997	0	0	0	0	0	0	0.0631442	0	5930438M14Rik	mmu:328324	RIKEN cDNA 5930438M14 gene
6030407O03Rik	ncRNA	0.394389	1.2854	2.99576	0	0	0	0	0	0	0	6030407O03Rik	mmu:109198	RIKEN cDNA 6030407O03 gene
6030408B16Rik	ncRNA	0	0.415385	0	0	0	0	0	0.204725	0.234889	0.105298	6030408B16Rik	mmu:77717	Putative uncharacterized protein
6030419C18Rik	mRNA	0	0	0	0	0	0	0	0	0.0720003	0.193662	6030419C18Rik	mmu:319477	UPF0583 protein C15orf59 homolog
6030440G07Rik	ncRNA	0.259943	0.12459	0	0	0	0	0	0	0	0	6030440G07Rik	mmu:77878	RIKEN cDNA 6030440G07 gene
6030442E23Rik	ncRNA	0	0	0	0	0	0	0	0	0	0	6030442E23Rik	mmu:77880	RIKEN cDNA 6030442E23 gene
6030443J06Rik	ncRNA	0.887048	0.661359	0.145573	0	0	0	0	0.18626	0.178086	0.095801	6030443J06Rik	mmu:320719	RIKEN cDNA 6030443J06 gene
6030452D12Rik	miscRNA	0	0	0	0	0	0	0	0.0448334	0	0.0691789	6030452D12Rik	mmu:330837	Protein 6030452D12Rik
6030458C11Rik	mRNA	25.8809	16.0027	15.1606	3.76555	14.5095	0	6.92845	8.44435	6.51068	5.26404	6030458C11Rik	mmu:77877	UPF0489 protein C5orf22 homolog
6030466F02Rik	ncRNA	0	0	0	0	0	0	0	0	0	0	6030466F02Rik	mmu:234863	RIKEN cDNA 6030466F02 gene
6030468B19Rik	mRNA	0	0	0	0	0	0	0	0	0	0	6030468B19Rik	mmu:77727	Uncharacterized protein C17orf99 homolog
6030469F06Rik	ncRNA	0.729443	0.17481	0	0	0	0	0	0.0861562	0	0	6030469F06Rik	mmu:100043065	Protein 6030469F06Rik
6030498E09Rik	mRNA	0	0	0	0	0	0	0	0	0	0	6030498E09Rik	mmu:77883	Protein 6030498E09Rik
6230400D17Rik	ncRNA	0	0	0	0	5.39916	0	0	0.370123	0.70776	0.190369	6230400D17Rik	mmu:76133	Putative uncharacterized protein
6230416C02Rik	miscRNA	0	0	0	0	0	0	0.0327197	0	0	0	6230416C02Rik	mmu:545490	RIKEN cDNA 6230416C02 gene
6330403A02Rik	mRNA	0	0	0	0	0	0	0.876876	0	0	0	6330403A02Rik	mmu:381310	Protein 6330403A02Rik
6330403K07Rik	mRNA	0	0.426086	0	0.919203	3.38581	0	10.6421	0.167999	0	0	6330403K07Rik	mmu:103712	Putative uncharacterized protein
6330407A03Rik	ncRNA	0	0	0	0	0	0	0	0.0725575	0	0	6330407A03Rik	mmu:70720	RIKEN cDNA 6330407A03 gene
6330408A02Rik	mRNA	0.678896	0.284719	0	0.329052	0	0	0	0	0.184001	0.371186	6330408A02Rik	mmu:321008	Protein 6330408A02Rik
6330409D20Rik	mRNA	0	0	0	0	0	0	0	0	0	0	6330409D20Rik	mmu:70730	Protein 6330409D20Rik
6330410L21Rik	ncRNA	2.60692	2.39339	5.81046	0	0	0	0	0	0	0	6330410L21Rik	mmu:319224	RIKEN cDNA 6330410L21 gene
6330411D24Rik	miscRNA	4.80787	4.69576	0	0	0	0	0	0	0	0	6330411D24Rik	mmu:70725	RIKEN cDNA 6330411D24 gene
6330415B21Rik	ncRNA	0	0	0	0	0	0.0399169	0	0	0	0	6330415B21Rik	mmu:70753	RIKEN cDNA 6330415B21 gene
6330416G13Rik	mRNA	0.117916	0.0565167	0	1.60026	2.2455	0	0.319287	0.501383	0.511338	1.50431	6330416G13Rik	mmu:230279	Transmembrane protein C9orf91 homolog
6330418K02Rik	ncRNA	0.383425	0	0	0	0	0	0.874293	1.63034	3.94894	4.75178	6330418K02Rik	mmu:69004	RIKEN cDNA 6330418K02 gene
6330419J24Rik	ncRNA	0	0	0	5.06368	2.06855	1.99469	15.9637	0	0	0	6330419J24Rik	mmu:320237	RIKEN cDNA 6330419J24 gene
6330420H09Rik	ncRNA	0	0.258237	0	0	0	0	0	0	0	0	6330420H09Rik	mmu:319551	RIKEN cDNA 6330420H09 gene
6330549D23Rik	miscRNA	4.01864	4.28563	4.76959	7.20679	0	12.4971	16.895	0.18986	0.381209	0.659157	6330549D23Rik	mmu:229613	RIKEN cDNA 6330549D23 gene
6430411K18Rik	ncRNA	0	0	0	0	0	0	0	0	0	0	6430411K18Rik	mmu:76880	RIKEN cDNA 6430411K18 gen
6430503K07Rik	ncRNA	0	0	0	0	0	0	0	0	0	0	6430503K07Rik	mmu:78068	MCG1040340
6430531B16Rik	mRNA	0	0	0	0	0	0	8.85843	0	0	0	6430531B16Rik	mmu:381933	Protein 6430531B16Rik
6430548M08Rik	mRNA	2.32298	1.88421	2.37532	0	0	0	0.145519	0.434171	0.525816	0.55828	6430548M08Rik	mmu:234797	Protein 6430548M08Rik
6430550D23Rik	mRNA	0.227537	0.363526	0	0	0	0	14.5274	0.358332	0.575579	0.221166	6430550D23Rik	mmu:320095	Protein 6430550D23Rik
6430553K19Rik	miscRNA	0	0	0	0	0	0	0	0	0	0	6430553K19Rik	mmu:619300	Putative uncharacterized protein
6430562O15Rik	ncRNA	0.412722	0.71214	0.940505	1.22692	0	0	2.07041	0	0.0894879	0	6430562O15Rik	mmu:320893	RIKEN cDNA 6430562O15 gene
6430571L13Rik	mRNA	0	0	0	0	0	0	0	0	0	0.0811606	6430571L13Rik	mmu:235599	6430571L13Rik protein
6430573F11Rik	mRNA	0.0558847	0	0	0	0	0	0	0	0	0	6430573F11Rik	mmu:319582	Protein 6430573F11Rik
6430584L05Rik	ncRNA	0	0	0	0	0	0	0	0.0425996	0	0	6430584L05Rik	mmu:330324	RIKEN cDNA 6430584L05 gene
6430590A07Rik	mRNA	0	0	0	0	0	0	0	0	0	0	6430590A07Rik	mmu:619719	RIKEN cDNA 6430590A07 gene
6430590A10Rik	ncRNA	0	0	0	0	0	0	0	0.0930546	0	0.0717926	6430590A10Rik	mmu:100043277	RIKEN cDNA 6430590A10 gene
6430628N08Rik	mRNA	0	0	0	0	0	0	0	0	0	0	6430628N08Rik	mmu:76237	Putative uncharacterized protein
6430710C18Rik	ncRNA	71.5225	31.6171	64.5628	0	0	0	0	0	0	0	6430710C18Rik	mmu:76218	RIKEN cDNA 6430710C18 gene
6530401F13Rik	ncRNA	0	0	0	0	0	0	0	0.783147	0.359413	1.20841	6530401F13Rik	mmu:76241	RIKEN cDNA 6530401F13 gene
6530402F18Rik	ncRNA	0	0	0	0	0	0	0	0.0312748	0	0.144773	6530402F18Rik	mmu:76220	RIKEN cDNA 6530402F18 gene
6530403H02Rik	ncRNA	0	0	0	0	0	0	0	0	0.0361438	0.0486087	6530403H02Rik	mmu:320739	RIKEN cDNA 6530403H02 gene
6530411M01Rik	ncRNA	0	0.223424	0	0	0	0	0	0	0	0	6530411M01Rik	mmu:67791	RIKEN cDNA 6530411M01 gene
6720401G13Rik	ncRNA	0	0	0	0	0	0	0.901045	0.560075	1.23164	0.288069	Firre	mmu:103012	Putative uncharacterized protein
6720468P15Rik	ncRNA	15.7658	13.1939	21.8074	2.15632	0	0	0	0.0788205	0	0	6720468P15Rik	mmu:78073	RIKEN cDNA 6720468P15 gene
6720483E21Rik	ncRNA	0	0	0	0	0	0	3.61524	0	0.275015	0	6720483E21Rik	mmu:77741	RIKEN cDNA 6720483E21 gene
6720489N17Rik	mRNA	12.9242	20.2872	18.0323	18.027	18.9863	0	0.337678	8.19228	7.88141	8.08701	6720489N17Rik	mmu:211378	Protein 6720489N17Rik
6820408C15Rik	mRNA	3.66559	3.84531	1.4885	5.76577	0	15.5245	0	0	0	0	6820408C15Rik	mmu:228778	Protein 6820408C15Rik
6820426E19Rik	miscRNA	0	0	0	0	0	0	0	0	0	0	6820426E19Rik	mmu:100126203	RIKEN cDNA 6820426E19 gene
6820431F20Rik	miscRNA	0.0304913	0.0292288	0.0193009	0.394099	0.763144	0.133082	0.20858	1.12364	0.925572	1.33369	6820431F20Rik	mmu:547150	cadherin 11 pseudogene
7420426K07Rik	mRNA	109	62.4748	25.2908	0	0	0	0	0	0	0	7420426K07Rik	mmu:546157	Protein 7420426K07Rik
7420461P10Rik	mRNA	675.457	644.895	1515.63	0	0	0	0	0.159799	0.183344	0	7420461P10Rik	mmu:100038657	Protein 7420461P10Rik
7420700N18Rik	ncRNA	18.02	15.4923	11.6623	0	0	0	0	0	0	0	7420700N18Rik	mmu:74517	RIKEN cDNA 7420700N18 gene
7420701I03Rik	ncRNA	2.89522	4.07051	0	0	0	0	0	0	0	0	7420701I03Rik	mmu:71457	RIKEN cDNA 7420701I03 gene
7530416G11Rik	mRNA	0.122359	0.117293	0	0	0	0	0	0	0	0	7530416G11Rik	mmu:328577	Protein 7530416G11Rik
7530420F21Rik	ncRNA	0	0	0	0	0	0	0	0.978006	1.40263	2.26363	Ptgs2os	mmu:320019	prostaglandin-endoperoxide synthase 2, opposite strand
7530428D23Rik	ncRNA	0.228758	0	0	0	0	0	0	0	0	0	7530428D23Rik	mmu:319506	RIKEN cDNA 7530428D23 gene
7630403G23Rik	ncRNA	0	0	0	0	0	0	0	0	0	0	7630403G23Rik	mmu:77119	RIKEN cDNA 7630403G23 gene
8030411F24Rik	mRNA	0	0	0	0	0	0	0	0	0	0	8030411F24Rik	mmu:78609	Cystatin-14
8030423F21Rik	ncRNA	0	0	0	0	0	0	0	0	0.0540381	0	8030423F21Rik	mmu:211001	Putative uncharacterized protein
8030423J24Rik	mRNA	0	0	0	0	0	0	0	0	0	0	8030423J24Rik	mmu:77166	MCG54345
8030442B05Rik	ncRNA	0	0	0	0	0	0	0	0	0	0	8030442B05Rik	mmu:77543	RIKEN cDNA 8030442B05 gene
8030443G20Rik	ncRNA	7.70863	5.42898	11.452	0	0	0	0	0.14865	0	0	8030443G20Rik	mmu:77173	RIKEN cDNA 8030443G20 gene
8030451A03Rik	miscRNA	0	0	0	12.6855	33.2274	46.509	35.2688	0	0	0.105999	8030451A03Rik	mmu:100504061	Putative uncharacterized protein
8030453O22Rik	miscRNA	0	0	0	0	0	0	0	0	0	0.0654827	8030453O22Rik	mmu:77209	RIKEN cDNA 8030453O22 gene
8030455M16Rik	ncRNA	0	1.42677	0	0	0	0	0	0	0.179288	0	8030455M16Rik	mmu:77171	RIKEN cDNA 8030455M16 gene
8030462N17Rik	mRNA	15.5742	12.45	16.7593	2.89363	1.51318	0.0346811	2.53661	13.6649	11.4873	3.28443	8030462N17Rik	mmu:212163	RIKEN cDNA 8030462N17 gene
8030474K03Rik	mRNA	1.05505	0.178476	0	0	0	0	0	0	0	0	8030474K03Rik	mmu:382231	Protein 8030474K03Rik
8430408G22Rik	mRNA	0	0	0	0	0	0	0	0	0.233878	0.471804	8430408G22Rik	mmu:213393	Protein DEPP
8430419K02Rik	ncRNA	0	0	0	0	0	0	0	0	0	0.225296	8430419K02Rik	mmu:74518	RIKEN cDNA 8430419K02 gene
8430419L09Rik	mRNA	0.26772	0.288714	0.0423664	0.886696	6.48207	2.42044	38.3636	0	0	0	8430419L09Rik	mmu:74525	RIKEN cDNA 8430419L09
8430422H06Rik	ncRNA	0	0	0	0	0	0	0	0	0	0	8430422H06Rik	mmu:74529	RIKEN cDNA 8430422H06 gene
8430423G03Rik	ncRNA	4.89092	1.70488	1.54797	0	0	0	0	3.99123	2.65117	2.26894	8430423G03Rik	mmu:71473	Protein 8430423G03Rik
8430426J06Rik	ncRNA	25.5492	24.2349	13.717	0	0	0	0	0	0	0	8430426J06Rik	mmu:78102	RIKEN cDNA 8430426J06 gene
8430427H17Rik	mRNA	4.10154	2.92123	3.59109	0.755549	0	0	4.99305	0.12677	0.270118	0.0838323	Nol4l	mmu:329540	Putative uncharacterized protein
8430429K09Rik	ncRNA	3.94179	8.59441	18.1509	27.7214	18.3351	30.216	8.23913	8.98284	15.25	9.46585	8430429K09Rik	mmu:71523	Putative uncharacterized protein
8430430B14Rik	ncRNA	0	0	0	0	0	0	0	0	0	0.160125	8430430B14Rik	mmu:78148	RIKEN cDNA 8430430B14 gene
8430431K14Rik	ncRNA	0	0	0	0	0	0	0	0	0.107925	0	8430431K14Rik	mmu:78103	RIKEN cDNA 8430431K14 gene
8430436N08Rik	ncRNA	0	0	0	0	0	0	0	0.249269	0	0	8430436N08Rik	mmu:71510	RIKEN cDNA 8430436N08 gene
8430437L04Rik	ncRNA	0	0	0	0	0	0	0	0	0	0	8430437L04Rik	mmu:74541	RIKEN cDNA 8430437L04 gene
9030025P20Rik	mRNA	0	0.0642344	0.0848327	2.33844	0	0	0	1.70955	2.10672	0.293097	9030025P20Rik	mmu:100041574	RIKEN cDNA 9030025P20 gene
9030204H09Rik	ncRNA	0	0	0	0	0	0	0	0	0	0	9030204H09Rik	mmu:77665	RIKEN cDNA 9030204H09 gene
9030404E10Rik	ncRNA	0	0	0	0	0	0	0	0	0	0	9030404E10Rik	mmu:71528	RIKEN cDNA 9030404E10 gene
9030407P20Rik	miscRNA	0	0	0	0	0	0	0	0.390775	0.896702	0.301487	9030407P20Rik	mmu:100504389	RIKEN cDNA 9030407P20 gene
9030612E09Rik	ncRNA	0	0	0	0.639245	0	0	0	0.359484	0	0.221877	9030612E09Rik	mmu:74530	Protein 9030612E09Rik
9030616G12Rik	ncRNA	0	0	0	0	0	0	0	0.305766	0	0	9030616G12Rik	mmu:77699	RIKEN cDNA 9030616G12 gene
9030617O03Rik	mRNA	0	0.126519	0	4.6912	0	0	25.6061	0.997693	1.57395	0.833875	9030617O03Rik	mmu:217830	Protein 9030617O03Rik
9030619P08Rik	miscRNA	0	0	0	0	0	0	0	0	0.179707	0	9030619P08Rik	mmu:105892	lymphocyte antigen 6 complex pseudogene
9030622O22Rik	miscRNA	0.759489	0.23165	0.786687	0	0	0	0	0.09786	0.0374261	0	9030622O22Rik	mmu:100043820	RIKEN cDNA 9030622O22 gene
9030624G23Rik	mRNA	0	0.240171	0	0	0	0	0	0.0591849	0	0	9030624G23Rik	mmu:66808	Protein 9030624G23Rik
9030624J02Rik	mRNA	37.2823	30.5907	18.5861	17.8517	30.438	47.0701	71.0487	2.88395	3.89524	3.99936	9030624J02Rik	mmu:71517	Protein 9030624J02Rik
9030625G05Rik	ncRNA	0	0	0	0	0	0	0	0	0.0728862	0	9030625G05Rik	mmu:71545	RIKEN cDNA 9030625G05 gene
9130001E16Rik	ncRNA	0	0	0	0	0	0	0	0	0	0	9130001E16Rik	mmu:71575	RIKEN cDNA 9130001E16 gene
9130008F23Rik	mRNA	0	0	0	3.27421	0	0	0.487614	9.76115	11.9127	3.9333	9130008F23Rik	mmu:71583	9130008F23Rik protein
9130011E15Rik	mRNA	5.15062	5.97185	1.89409	10.6198	0	1.83513	4.47411	0.648908	0.478618	0.50064	9130011E15Rik	mmu:71617	UPF0668 protein C10orf76 homolog
9130015A21Rik	ncRNA	29.27	16.7467	30.0712	0	0	0	0	0	0	0	9130015A21Rik	mmu:71581	RIKEN cDNA 9130015A21 gene
9130015L21Rik	ncRNA	0	0	0	0	0	0	0	0	0	0	9130015L21Rik	mmu:71613	RIKEN cDNA 9130015L21 gene
9130019O22Rik	mRNA	0	0.140461	0	0	0	0	0	0.0346135	0	0	9130019O22Rik	mmu:78921	Protein 9130019O22Rik
9130019P16Rik	ncRNA	1.29835	1.33566	1.0223	0	0.137839	0	0.0722081	0	0.0343309	0	9130019P16Rik	mmu:100042056	RIKEN cDNA 9130019P16 gene
9130023H24Rik	mRNA	9.79854	14.9068	14.6649	8.38324	0	18.007	0.723654	1.23698	1.2042	1.09894	9130023H24Rik	mmu:100043133	Protein 9130023H24Rik
9130024F11Rik	ncRNA	0.304848	0.40181	0	0	0	0	0	1.1522	1.07409	0.444467	9130024F11Rik	mmu:329160	RIKEN cDNA 9130024F11 gene
9130204L05Rik	mRNA	0	0	0	0	0	0	0	0.273384	0	0	9130204L05Rik	mmu:229550	Protein 9130204L05Rik
9130208D14Rik	miscRNA	0	0	0	0	0	0	0	0.0324309	0.0186046	0	9130208D14Rik	mmu:77700	RIKEN cDNA 9130208D14 gene
9130209A04Rik	ncRNA	0	0	0	0	0	0	0	0	0	0	9130209A04Rik	mmu:77668	RIKEN cDNA 9130209A04 gene
9130221F21Rik	ncRNA	0	0	0	0	0	0	0	0	0	0	9130221F21Rik	mmu:330350	RIKEN cDNA 9130221F21 gene
9130221H12Rik	ncRNA	3.96144	2.29611	1.57452	0	1.10276	0	0.630205	0.348201	0.499379	0.13432	9130221H12Rik	mmu:77124	RIKEN cDNA 9130221H12 gene
9130227L01Rik	ncRNA	3.95022	0.428679	0.849218	0	0	0	0	0	0	0	9130227L01Rik	mmu:329159	RIKEN cDNA 9130227L01 gene
9130230L23Rik	ncRNA	0	0	0	0	0	0	0	0	0	0.14245	9130230L23Rik	mmu:231253	Protein 9130230L23Rik
9130401M01Rik	mRNA	7.92231	5.51366	25.28	33.6643	113.135	1.15033	67.5567	4.1018	7.88279	13.133	9130401M01Rik	mmu:75758	Protein 9130401M01Rik
9130409I23Rik	mRNA	74.0982	76.6265	44.3454	0	0	0	0	0.141445	0	0	9130409I23Rik	mmu:619326	Protein 9130409I23Rik
9130409J20Rik	ncRNA	0	0	0	0	0	0	0	0	0	0.095801	9130409J20Rik	mmu:71576	RIKEN cDNA 9130409J20 gene
9230009I02Rik	ncRNA	0	0	0	0	0	0	0	0	0	0	9230009I02Rik	mmu:619293	Putative uncharacterized protein
9230019H11Rik	miscRNA	0.351383	0.0481191	0.0317748	0	0	0	0	0	0	0	9230019H11Rik	mmu:215728	Protein 9230019H11Rik
9230020A06Rik	miscRNA	7.26092	5.57885	5.15749	0	0	0	0	0	0.0600892	0	9230020A06Rik	mmu:619299	RIKEN cDNA 9230020A06 gene
9230102K24Rik	ncRNA	6.32343	5.33003	3.31258	0	0	0	0	0	0	0	9230102K24Rik	mmu:109335	RIKEN cDNA 9230102K24 gene
9230102O04Rik	ncRNA	0	0	0	0	0	0	0	0	0	0	9230102O04Rik	mmu:77682	Protein 9230102O04Rik
9230104L09Rik	mRNA	1.07948	0.206956	4.5098	0	0	0	0	0	0	0	9230104L09Rik	mmu:77705	Uncharacterized protein
9230105E05Rik	ncRNA	0.0631373	0	0	0	0	0	0	0.238633	0.684483	0.920541	9230105E05Rik	mmu:320626	RIKEN cDNA 9230105E05 gene
9230110C19Rik	mRNA	16.6866	22.8387	24.7965	0.403667	0	0	3.05206	3.28833	3.67608	0.910711	9230110C19Rik	mmu:234912	RIKEN cDNA 9230110C19, isoform CRA_b
9230110F15Rik	mRNA	0	0.359939	0	0	0	0	0	0	0	0.364972	9230110F15Rik	mmu:77080	Protein 9230110F15Rik
9230112D13Rik	mRNA	0	0	0	0	0	0	0	0.172534	0	0	9230112D13Rik	mmu:78243	Protein 9230112D13Rik
9230112J17Rik	ncRNA	0.232123	0.166884	0	0	0	0	0	0	0.062912	0	9230112J17Rik	mmu:100504561	RIKEN cDNA 9230112J17 gene
9230113P08Rik	mRNA	1.33808	0.427557	0	0	0	0	0	0	0	0.325152	9230113P08Rik	mmu:77908	Protein 9230113P08Rik
9230114K14Rik	ncRNA	4.96335	4.62925	3.9909	0.216727	0	0	0	5.32362	7.48956	3.3249	9230114K14Rik	mmu:414108	RIKEN cDNA 9230114K14 gene
9230116L04Rik	ncRNA	0	0.933998	0	0	0	0	0	0	0	0	9230116L04Rik	mmu:321017	RIKEN cDNA 9230116L04 gene
9230116N13Rik	ncRNA	0	0.194817	0	0	0	0	0	0.192033	0.367212	0.395082	9230116N13Rik	mmu:320054	RIKEN cDNA 9230116N13 gene
9230117E06Rik	ncRNA	0.533054	1.08584	4.72389	0	0	0	0	0	0	0	9230117E06Rik	mmu:78082	RIKEN cDNA 9230117E06 gene
9330020H09Rik	ncRNA	0.372967	0.476699	1.02304	0.50884	0.405857	1.91208	0.968564	1.72292	2.65067	0.966729	9330020H09Rik	mmu:100048895	RIKEN cDNA 9330020H09 gene
9330101J02Rik	mRNA	0	0	1.03238	0	0	0	0	0	0.0453366	0.121944	Cfap46	mmu:212124	Protein Cfap46
9330102E08Rik	ncRNA	13.1092	15.0442	18.2089	2.14777	0	0	0	0.0348925	0.0400334	0	9330102E08Rik	mmu:330427	RIKEN cDNA 9330102E08 gene
9330104G04Rik	miscRNA	0.264542	0.760765	0	0	0	0	0	0.124983	0.0716986	0.289276	9330104G04Rik	mmu:320950	RIKEN cDNA 9330104G04 gene
9330111N05Rik	ncRNA	0	0	0	0	0	0	0	0	0	0	9330111N05Rik	mmu:319983	RIKEN cDNA 9330111N05 gene
9330117O12Rik	ncRNA	0	0	0	12.7729	0	0	0	0	0	0	9330117O12Rik	mmu:328957	RIKEN cDNA 9330117O12 gene
9330133O14Rik	ncRNA	0.906438	0.627544	3.02824	0	0	0.0313987	4.79401	0.999241	0.873498	1.0279	9330133O14Rik	mmu:100689703	RIKEN cDNA 9330133O14 gene
9330136K24Rik	ncRNA	0	0	0.0919455	0	0	22.5515	1.32485	2.60777	3.30693	0.847124	9330136K24Rik	mmu:319870	RIKEN cDNA 9330136K24 gene
9330151L19Rik	ncRNA	0	0	0	1.0457	9.53262	0	0	1.6344	2.05667	1.05757	9330151L19Rik	mmu:414085	Putative uncharacterized protein
9330154J02Rik	miscRNA	0	0	0	0	0	0	0	0.950647	1.23614	1.56466	9330154J02Rik	mmu:442799	RIKEN cDNA 9330154J02 gene
9330158H04Rik	ncRNA	0	0	0	0	0	0	0	0.0432586	0	0	9330158H04Rik	mmu:319472	Putative uncharacterized protein
9330159F19Rik	mRNA	0	0	0	0	0	0	0	0	0	0	9330159F19Rik	mmu:212448	Protein 9330159F19Rik
9330159M07Rik	ncRNA	0.412363	0.592933	0	0	0	5.59222	0	0.389641	0.391168	0.225459	9330159M07Rik	mmu:319673	RIKEN cDNA 9330159M07 gene
9330162012Rik	ncRNA	1.54833	0	0	0	0	0	0	0	0.10491	0.141091	9330162012Rik	mmu:493800	cDNA RIKEN 9330162012 gene
9330162B11Rik	ncRNA	0	0	0	0	0	0	0	0	0	0	9330162B11Rik	mmu:320272	RIKEN cDNA 9330162B11 gene
9330175E14Rik	ncRNA	0	0	0	0	0	0	0	0	0	0	9330175E14Rik	mmu:320377	RIKEN cDNA 9330175E14 gene
9330175M20Rik	ncRNA	0	0	0	0	0	0	0	0	0	0.0811606	9330175M20Rik	mmu:442821	RIKEN cDNA 9330175M20 gene
9330178D15Rik	ncRNA	0	0	0	0	0	0	0	0	0	0.0600179	9330178D15Rik	mmu:329780	RIKEN cDNA 9330178D15 gene
9330179D12Rik	ncRNA	0	0	0	0	0	0	3.00841	0.101767	0.467047	0	9330179D12Rik	mmu:77558	RIKEN cDNA 9330179D12 gene
9330182L06Rik	mRNA	3.08505	1.87766	6.19943	3.10132	7.64672	0	0.181447	0.0462707	0.0265441	0	9330182L06Rik	mmu:231014	Uncharacterized protein
9330182O14Rik	mRNA	0	0	0	0	0	0	0	0	0.0750164	0	9330182O14Rik	mmu:328531	MCG144586
9330188P03Rik	ncRNA	0	0	0	0	0	0	0	0.86841	1.28103	0.7657	9330188P03Rik	mmu:380930	MGT-6L
9430007A20Rik	mRNA	0	0	0	0	0	0	0	0.0954704	0	0	9430007A20Rik	mmu:381572	9430007A20Rik protein
9430008C03Rik	ncRNA	0.224848	0.129323	0	5.31826	2.69144	0	3.33257	1.91213	3.31516	6.62213	9430008C03Rik	mmu:68108	RIKEN cDNA 9430008C03 gene
9430014N10Rik	ncRNA	0	0	1.43113	0	0	0	0	0	0	0	9430014N10Rik	mmu:77248	RIKEN cDNA 9430014N10 gene
9430015G10Rik	mRNA	0	1.94539	0	1.86372	1.04607	11.4216	6.60638	0.151389	0.173694	0.545057	9430015G10Rik	mmu:230996	Protein 9430015G10Rik
9430016H08Rik	mRNA	0.643286	0.20555	0.0678662	22.8647	0	76.1416	37.4653	25.2254	39.403	18.7582	9430016H08Rik	mmu:68115	Uncharacterized protein C2orf47 homolog, mitochondrial
9430018G01Rik	ncRNA	0	0	0	0	0	0	0.197757	0.753924	0.601743	0.556371	9430018G01Rik	mmu:319812	RIKEN cDNA 9430018G01 gene
9430019J16Rik	ncRNA	0	0	0	0	0	0	0	0	0	0	9430019J16Rik	mmu:77269	RIKEN cDNA 9430019J16 gene
9430020K01Rik	mRNA	0.167844	0.0804472	0.0132806	0.827076	0	0	0.0598002	2.93402	2.77493	0.734149	9430020K01Rik	mmu:240185	Uncharacterized protein
9430021M05Rik	ncRNA	6.41514	9.88995	7.28424	0	0	0	0	0	0	0	9430021M05Rik	mmu:77288	Putative uncharacterized protein
9430023L20Rik	mRNA	30.4724	47.2895	41.3965	70.1942	43.611	50.4124	111.692	2.31007	5.58482	2.41875	Atg101	mmu:68118	Autophagy-related protein 101
9430024E24Rik	miscRNA	0	0	0	0	0	0	0	0	0	0	9430024E24Rik	mmu:77257	RIKEN cDNA 9430024E24 gene
9430037G07Rik	ncRNA	0.178859	0	0	0	0	0	0	0	0.0484761	0.0651941	9430037G07Rik	mmu:320692	RIKEN cDNA 9430037G07 gene
9430038I01Rik	mRNA	13.8003	10.3132	1.39056	2.29332	0	0	0	0.904811	1.46559	2.38165	9430038I01Rik	mmu:77252	Protein 9430038I01Rik
9430041J12Rik	ncRNA	4.79265	4.35861	7.11758	0	0	0	0	0.0580585	0.0666127	0	9430041J12Rik	mmu:77323	RIKEN cDNA 9430041J12 gene
9430060I03Rik	ncRNA	0	0	0	0	0	0	0.383571	0	0.27355	0	9430060I03Rik	mmu:100037260	RIKEN cDNA 9430060I03 gene
9430065F17Rik	ncRNA	0	0.263398	0	0	0	0	0	0.259635	0.893667	0	9430065F17Rik	mmu:77857	RIKEN cDNA 9430065F17 gene
9430069I07Rik	mRNA	0	0.238072	0	0	0	0	0	0	0	0	9430069I07Rik	mmu:77358	MCG131781
9430076C15Rik	ncRNA	0.468996	0.0449577	0.564058	0	0	0	0	0	0.0508447	0	9430076C15Rik	mmu:320189	Putative uncharacterized protein
9430078G10Rik	miscRNA	0	0	0	0	0	0	0	0	0.0427445	0.0574859	9430078G10Rik	mmu:619307	RIKEN cDNA 9430078G10 gene
9430078K24Rik	ncRNA	0	0	0	0	0	0	0	0	0	0	9430078K24Rik	mmu:77290	RIKEN cDNA 9430078K24 gene
9430083A17Rik	ncRNA	0	0	0	0	0	0	2.3834	0	0.0515079	0.0692715	9430083A17Rik	mmu:77428	RIKEN cDNA 9430083A17 gene
9430085M18Rik	ncRNA	0	0	0	0	0	0	0	0	0	0	9430085M18Rik	mmu:77361	RIKEN cDNA 9430085M18 gene
9430091E24Rik	ncRNA	0	0	0	0	0	0	0	2.56301	5.1317	0	9430091E24Rik	mmu:434350	RIKEN cDNA 9430091E24 gene
9430097D07Rik	miscRNA	0	0	0	0	0	0	0	0	0	0	9430097D07Rik	mmu:319245	Protein 9430097D07Rik
9530002B09Rik	mRNA	0	0	0	0	0	0	0	0	0	0	9530002B09Rik	mmu:77432	Palmitoyl protein thioesterase-like protein
9530003J23Rik	mRNA	0	0	0	0	0	0	0	0	0	0.169911	9530003J23Rik	mmu:77397	Lysozyme f1
9530004M14Rik	ncRNA	0	0	0	0	0	0	0	0	0	0	9530004M14Rik	mmu:77370	RIKEN cDNA 9530004M14 gene
9530014B07Rik	ncRNA	0	0	0	0	0	0	0	0	0	0	9530014B07Rik	mmu:77398	RIKEN cDNA 9530014B07 gene
9530020I12Rik	ncRNA	0	0	0	0	0	0	0	0	0	0	9530020I12Rik	mmu:77442	RIKEN cDNA 9530020I12 gene
9530026F06Rik	ncRNA	0	0	0	0	0	0	0	0	0	0	9530026F06Rik	mmu:77341	RIKEN cDNA 9530026F06 gene
9530026P05Rik	ncRNA	0	0	0	0	0	0	0	0.134906	0	0	9530026P05Rik	mmu:330385	RIKEN cDNA 9530026P05 gene
9530027J09Rik	ncRNA	0.168716	2.02163	0.907771	1.09033	3.76368	4.73385	1.63502	0.15942	0.091454	0	9530027J09Rik	mmu:100500713	RIKEN cDNA 9530027J09 gene
9530034E10Rik	miscRNA	0	0	0	0	7.9914	0	0	1.5669	0.941687	0.230263	9530034E10Rik	mmu:78615	RIKEN cDNA 9530034E10 gene
9530036M11Rik	miscRNA	0	0	0	0	0	0	0	0	0	0	9530036M11Rik	mmu:78616	RIKEN cDNA 9530036M11 gene
9530036O11Rik	ncRNA	0.0971012	0	0	0	0	0	0	0.0458754	0	0	9530036O11Rik	mmu:654796	RIKEN cDNA 9530036O11Rik
9530047P18Rik	ncRNA	0	0	0	0	0	0	0	0	0	0	9530047P18Rik	mmu:78419	RIKEN cDNA 9530047P18 gene
9530051G07Rik	ncRNA	1.67355	0.617023	0.876003	0	0	0	0	0	0.0348909	0	9530051G07Rik	mmu:319781	RIKEN cDNA 9530051G07 gene
9530052E02Rik	ncRNA	0	0	0	0	0	0	0	0	0.161435	0	9530052E02Rik	mmu:619321	RIKEN cDNA 9530052E02 gene
9530053A07Rik	mRNA	0	0	0	0	0	0	0	0.203329	0.272169	0.0784354	9530053A07Rik	mmu:319482	9530053A07Rik protein
9530053H22	miscRNA	0	0	0	0	0	0	0	0.0850642	0	0	9530053H22	mmu:328919	uncharacterized protein 9530053H22
9530057J20Rik	mRNA	0	0.200358	0.837926	0	0	0	0	0.131664	0.0755314	0.10158	9530057J20Rik	mmu:78672	RIKEN cDNA 9530057J20 gene
9530059O14Rik	ncRNA	0	0	0	0	0	0	0	0	0	0.0520668	9530059O14Rik	mmu:319626	RIKEN cDNA 9530059O14 gene
9530062K07Rik	ncRNA	0.455317	0.763813	3.38651	6.25277	0	0	0	0.107557	0.493617	0	9530062K07Rik	mmu:78739	RIKEN cDNA 9530062K07 gene
9530068E07Rik	mRNA	36.5081	22.5214	33.7165	16.3367	46.4323	2.26196	51.1427	11.3718	16.2936	16.4556	9530068E07Rik	mmu:213673	RIKEN cDNA 9530068E07, isoform CRA_a
9530077C05Rik	mRNA	0.0374826	0.467098	0	3.92414	15.3363	0	23.6534	0.708345	0.609533	0.546495	9530077C05Rik	mmu:68283	Uncharacterized protein KIAA0895
9530080O11Rik	ncRNA	0.672355	0.644516	2.55359	0	0	0	0	0.181516	0	0.140042	9530080O11Rik	mmu:319247	RIKEN cDNA 9530080O11 gene
9530082P21Rik	ncRNA	0	0	0	0	0	0	1.99764	0	0.0974121	0	9530082P21Rik	mmu:638247	RIKEN cDNA 9530082P21 gene
9530091C08Rik	ncRNA	0.0712343	0.170712	0	0.18414	0	3.13129	0.263948	0	0.0965329	0.0259649	9530091C08Rik	mmu:320440	RIKEN cDNA 9530091C08 gene
9630001P10Rik	ncRNA	0	0	0	0	0	0	0	0	0	0	9630001P10Rik	mmu:319251	RIKEN cDNA 9630001P10 gene
9630002D21Rik	ncRNA	0	0	0	5.12506	0	0	0	0	0	0	9630002D21Rik	mmu:319560	RIKEN cDNA 9630002D21 gene
9630013A20Rik	ncRNA	0	0	0	0	0	0	0	0	0	0	9630013A20Rik	mmu:319903	RIKEN cDNA 9630013A20 gene
9630013D21Rik	miscRNA	0	0	0	0	0	0	0	2.05386	1.98991	0.633831	9630013D21Rik	mmu:319743	Putative uncharacterized protein
9630013K17Rik	ncRNA	0	0	0	0	0	0	0	0	0	0	9630013K17Rik	mmu:78883	RIKEN cDNA 9630013K17 gene
9630015K15Rik	ncRNA	0	0.449182	2.17515	0	0	0	0	0	0	0	9630015K15Rik	mmu:78569	RIKEN cDNA 9630015K15 gene
9630028B13Rik	ncRNA	0	0	0	0	0	0	0	0	0.0452169	0	9630028B13Rik	mmu:319562	RIKEN cDNA 9630028B13 gene
9630028H03Rik	ncRNA	0	0	0	0	0	0	0	0	0	0	9630028H03Rik	mmu:320684	RIKEN cDNA 9630028H03 gene
9630028I04Rik	ncRNA	0	0	0	0	3.83619	13.1198	0	0	0	0	9630028I04Rik	mmu:319720	RIKEN cDNA 9630028I04 gene
9630033F20Rik	mRNA	18.5886	15.3213	23.0653	2.2367	10.6217	0.0242474	3.7243	1.87402	3.87867	2.83495	9630033F20Rik	mmu:319801	RIKEN cDNA 9630033F20, isoform CRA_a
9830107B12Rik	mRNA	0	0	0	0	0	0	0	0	0.206446	0.832929	9830107B12Rik	mmu:328829	RIKEN cDNA 9830107B12 gene
9830132P13Rik	ncRNA	0	0	0	0	0	0	0	0	0	0.049456	9830132P13Rik	mmu:329753	RIKEN cDNA 9830132P13 gene
9830147E19Rik	mRNA	0	0.0271756	0	0.219849	0	0	0.161607	0.883982	0.338075	0.248001	9830147E19Rik	mmu:208111	MCG140429
9830166K06Rik	ncRNA	0	0	0	0	0	0	0	0	0	0	9830166K06Rik	mmu:402757	RIKEN cDNA 9830166K06 gene
9930012K11Rik	mRNA	1.50213	3.7027	0.679175	0	0	0	0	0.337944	1.08566	1.66865	9930012K11Rik	mmu:268759	Protein 9930012K11Rik
9930013L23Rik	mRNA	0	0	0	0	0	0	0	0	0.0176272	0.0237063	Cemip	mmu:80982	Uncharacterized protein
9930014A18Rik	ncRNA	0.996905	0.55745	0.14023	0	0	0	1.68909	0.0261659	0.0300212	0	9930014A18Rik	mmu:320469	RIKEN cDNA 9930014A18 gene
9930021J03Rik	mRNA	0.703524	0.151739	0.0222664	7.41081	7.78961	7.53392	1.89495	5.81664	7.2266	3.07721	9930021J03Rik	mmu:240613	Protein 9930021J03Rik
9930038B18Rik	miscRNA	12.4532	10.3901	36.7866	0	0	0	0	0	0	0	9930038B18Rik	mmu:319503	RIKEN cDNA 9930038B18 gene
9930104L06Rik	mRNA	0.49969	0.676236	1.07915	0.0189955	0	0	0	0.583252	0.573589	0.857115	9930104L06Rik	mmu:194268	Uncharacterized protein C1orf109 homolog
9930111H07Rik	ncRNA	0	0	0	0	0	0	0	0	0	0	9930111H07Rik	mmu:77762	RIKEN cDNA 9930111H07 gene
9930111J21Rik1	mRNA	0	0.0352516	0.0232779	0.617898	0.560241	0.252222	0.37734	0.0347479	0.119603	0.16085	9930111J21Rik1	mmu:667214	Protein 9930111J21Rik1
9930111J21Rik2	mRNA	0	0	0	0	0	0	0	0	0	0	9930111J21Rik2	mmu:245240	Interferon-gamma-inducible GTPase Ifggb3 protein
a	mRNA	0	0	0	0	0	0	0	0	0	0.224401	a	mmu:50518	Agouti-signaling protein
A030001D20Rik	miscRNA	0.639083	0.525104	0	9.55815	0	39.3923	1.50929	0	0	0	A030001D20Rik	mmu:100126243	RIKEN cDNA A030001D20 gene
A130010J15Rik	mRNA	0.449554	0.574586	0.284566	0.121051	0.57073	0	0.0213558	0.849565	0.974738	0.76469	A130010J15Rik	mmu:319266	UPF0739 protein C1orf74 homolog
A130023E24Rik	miscRNA	0	0	0	0	0	0	0	0	0.0335312	0	A130023E24Rik	mmu:442810	RIKEN cDNA A130023E24 gene
A130030D18Rik	miscRNA	0	0	0	0	0	0	0	0	0	0	A130030D18Rik	mmu:228116	RIKEN cDNA A130030D18 gene
A130051J06Rik	miscRNA	4.30093	3.19982	4.69321	0	0	0	2.19561	0.212295	0.452352	0.0467966	A130051J06Rik	mmu:791370	Protein A130051J06Rik
A130077B15Rik	ncRNA	0.278875	0.0534656	0	0	0	0	0	0	0.0604667	0	A130077B15Rik	mmu:319272	RIKEN cDNA A130077B15 gene
A1bg	mRNA	15.8969	14.4917	11.0492	0	0	0	0	0	0	0	A1bg	mmu:117586	Alpha-1B-glycoprotein
A1cf	mRNA	0	0	0	0	0	0	0	0.0396606	0.0455041	0.0305986	A1cf	mmu:69865	APOBEC1 complementation factor
A230001M10Rik	ncRNA	0	0	0	0	0	0	0	0.0720125	0	0	A230001M10Rik	mmu:319951	RIKEN cDNA A230001M10 gene
A230006K03Rik	ncRNA	0	0	0	0	0	0	0	0.0185223	0	0.0285803	A230006K03Rik	mmu:27493	Putative uncharacterized protein
A230009B12Rik	ncRNA	0	0	0	0	0	0	0	0	0	0	A230009B12Rik	mmu:319750	RIKEN cDNA A230009B12 gene
A230020J21Rik	ncRNA	0	0	0	0	0	0	0	0.162803	0	0.251209	A230020J21Rik	mmu:100125339	RIKEN cDNA A230020J21 gene
A230028O05Rik	ncRNA	0.0508625	0	0	0	0	0	0	0	0.0551409	0.148315	A230028O05Rik	mmu:319487	RIKEN cDNA A230028O05 gene
A230045G11Rik	miscRNA	0	0	0	0	3.31651	0	0.289564	0.639959	0.734248	0	A230045G11Rik	mmu:624086	RIKEN cDNA A230045G11 gene
A230046K03Rik	mRNA	4.51587	2.43365	0.355538	2.25049	0.171138	12.7057	1.21671	10.8268	11.4477	5.53591	A230046K03Rik	mmu:319277	WASH complex subunit 7
A230050P20Rik	mRNA	0	0	0	0	0	0.140552	0.282702	0.0425996	0.0488761	0.131464	A230050P20Rik	mmu:319278	Putative uncharacterized protein
A230052G05Rik	miscRNA	0	0	0	0	0	0	0	0.0472147	0	0	A230052G05Rik	mmu:442796	Protein A230052G05Rik
A230056J06Rik	ncRNA	0	0.474936	0	0	0	0	0	0	0.0976592	0	A230056J06Rik	mmu:319469	RIKEN cDNA A230056J06 gene
A230056P14Rik	ncRNA	0	0	0	0	0	1.00869	0	0.191077	0.548073	0.147418	A230056P14Rik	mmu:320845	Putative uncharacterized protein
A230057D06Rik	ncRNA	0	0	0	1.74082	0	0	0	0.133963	0.0768506	0.206708	A230057D06Rik	mmu:319893	RIKEN cDNA A230057D06 gene
A230065H16Rik	mRNA	0	0	0	0	0	0	0	0	0.184221	0	A230065H16Rik	mmu:380787	Protein A230065H16Rik
A230070E04Rik	ncRNA	0	0	0	0	0	0	0	0.145037	0.166406	0	A230070E04Rik	mmu:100043072	RIKEN cDNA A230070E04 gene
A230072C01Rik	ncRNA	3.43918	3.63318	4.39839	17.3723	2.13855	20.0871	0.560148	7.22886	7.22866	1.73966	A230072C01Rik	mmu:320742	RIKEN cDNA A230072C01 gene
A230072E10Rik	ncRNA	0	0.0827824	0	0.195331	2.20838	0.0538454	0.22153	0.203999	0.234056	0.0629549	A230072E10Rik	mmu:331547	RIKEN cDNA A230072E10 gene
A230072I06Rik	miscRNA	0	0	0	0	0	0	0	0.0234138	0	0.036128	A230072I06Rik	mmu:619290	Protein A230072I06Rik
A230073K19Rik	ncRNA	1.9882	0.541868	0.727969	0.239339	1.18782	0.486145	0.433353	1.16034	1.60602	1.05152	A230073K19Rik	mmu:613263	RIKEN cDNA A230073K19 gene
A230077H06Rik	ncRNA	0	0	0	0	0	0	0	0	0	0	A230077H06Rik	mmu:320210	RIKEN cDNA A230077H06 gene
A230083G16Rik	miscRNA	0	0	0	0	0	0	0	0	0	0	A230083G16Rik	mmu:442825	Protein A230083G16Rik
A230084N10	ncRNA	0	0	0	0	0	0	0	0	0.076469	0	A230084N10	mmu:330738	uncharacterized protein A230084N10
A230087F16Rik	ncRNA	0.346316	0.86314	0	0	0	0	0	0	0	0	A230087F16Rik	mmu:100503323	RIKEN cDNA A230087F16 gene
A230098N10Rik	miscRNA	0	0	0	0	0	0	0	0	0	0	A230098N10Rik	mmu:97209	RIKEN cDNA A230098N10 gene
A230103J11Rik	ncRNA	0	0	0	1.14552	0	0	0	0	0	0	A230103J11Rik	mmu:320466	RIKEN cDNA A230103J11 gene
A230103O09Rik	miscRNA	0	0	0	0	0	0	0	0	0	0	A230103O09Rik	mmu:77753	RIKEN cDNA A230103O09 gene
A230107N01Rik	ncRNA	0	0.113292	0	0	0	0	0	1.17257	1.21721	0	A230107N01Rik	mmu:320919	RIKEN cDNA A230107N01 gene
A230108P19Rik	ncRNA	0	0	0	0	0	0	0	0	0.0616034	0	A230108P19Rik	mmu:320132	RIKEN cDNA A230108P19 gene
A26c2	miscRNA	0	0	0	0	0	0	0	0	0	0	A26c2	mmu:622251	ANKRD26-like family C, member 2
A2m	mRNA	0	0	0	0	0	0	0	0.0574743	0	0.0443421	Pzp	mmu:11287	Alpha-2-macroglobulin
A330009N23Rik	ncRNA	14.033	12.5747	25.2324	8.1488	0	0	0	0	0.661454	0.741309	A330009N23Rik	mmu:380977	RIKEN cDNA A330009N23 gene
[truncated: 42,789 more rows]
