# Supplementary material for: Luteinizing Hormone Receptor Mutation (LHRN316S) Causes Abnormal Follicular Development Revealed by Follicle Single-Cell Analysis and CRISPR/Cas9
Source: Interdiscip Sci. 2024 Aug 16;16(4):976–89. doi: 10.1007/s12539-024-00646-7 (PMC11512921; doi:10.1007/s12539-024-00646-7)
Supplement: Supplementary file 8 — Supplementary file8 (XLS 1334 KB) [file 12539_2024_646_MOESM8_ESM.xls]

## Sheet: Sheet1
AccID	type_of_gene	module	Symbol	KeggID	Description
Mansc1	protein-coding	turquoise	Mansc1	mmu:67729	MANSC domain containing 1
BC030307	protein-coding	turquoise	BC030307	mmu:103220	Protein BC030307
Inadl	protein-coding	turquoise	Inadl	mmu:12695	InaD-like (Drosophila)
Mul1	protein-coding	purple	Mul1	mmu:68350	Mitochondrial ubiquitin ligase activator of NFKB 1
Vwc2l	protein-coding	turquoise	Vwc2l	mmu:320460	von Willebrand factor C domain-containing protein 2-like
Col4a3bp	protein-coding	turquoise	Col4a3bp	mmu:68018	Putative uncharacterized protein
Fnip2	protein-coding	brown	Fnip2	mmu:329679	Fnip2 protein
Fnip1	protein-coding	brown	Fnip1	mmu:216742	Folliculin-interacting protein 1
8430427H17Rik	protein-coding	purple	Nol4l	mmu:329540	Putative uncharacterized protein
Slc6a4	protein-coding	turquoise	Slc6a4	mmu:15567	Sodium-dependent serotonin transporter
Esr2	protein-coding	brown	Esr2	mmu:13983	Estrogen receptor beta
Slc6a9	protein-coding	turquoise	Slc6a9	mmu:14664	Sodium- and chloride-dependent glycine transporter 1
Esr1	protein-coding	turquoise	Esr1	mmu:13982	C-terminally truncated estrogen receptor alpha product-1
Slc6a8	protein-coding	brown	Slc6a8	mmu:102857	Creatine transporter SLC6A8 variant D
Slc6a7	protein-coding	turquoise	Slc6a7	mmu:240332	Sodium-dependent proline transporter
BC030336	protein-coding	brown	BC030336	mmu:233812	Uncharacterized protein C16orf52 homolog
Hells	protein-coding	turquoise	Hells	mmu:15201	Lymphocyte-specific helicase
Spag1	protein-coding	turquoise	Spag1	mmu:26942	Sperm-associated antigen 1
Esp4	protein-coding	turquoise	Esp4	mmu:100126777	Protein Esp4
Gm17767	ncRNA	turquoise	Gm17767	mmu:100045066	predicted gene, 17767
Gm17764	pseudo	brown	Gm17764	mmu:100044526	28S ribosomal protein S14, mitochondrial-like
Zscan10	protein-coding	turquoise	Zscan10	mmu:332221	ZFP206 isoform 2
Spag9	protein-coding	black	Spag9	mmu:70834	Sperm associated antigen 9
Cmya5	protein-coding	turquoise	Cmya5	mmu:76469	Cardiomyopathy-associated protein 5
Spag7	protein-coding	brown	Spag7	mmu:216873	Sperm-associated antigen 7
Gm17751	ncRNA	turquoise	Gm17751	mmu:620079	predicted gene, 17751
N4bp2l2	protein-coding	turquoise	N4bp2l2	mmu:381695	NEDD4-binding protein 2-like 2
Hvcn1	protein-coding	turquoise	Hvcn1	mmu:74096	Voltage-gated hydrogen channel 1
Zscan22	protein-coding	green	Zscan22	mmu:232878	Protein Zscan22
Zscan20	protein-coding	turquoise	Zscan20	mmu:269585	Zinc finger and SCAN domain-containing protein 20
Gm5037	pseudo	blue	Gm5037		frataxin pseudogene
Isl2	protein-coding	turquoise	Isl2	mmu:104360	Insulin gene enhancer protein ISL-2
Ier3ip1	protein-coding	turquoise	Ier3ip1	mmu:66191	Immediate early response 3-interacting protein 1
Wbscr17	protein-coding	turquoise	Wbscr17	mmu:212996	Putative polypeptide N-acetylgalactosaminyltransferase-like protein 3
Gm5049	pseudo	turquoise	Gm5049		glutamic pyruvic transaminase, soluble pseudogene
Gm5045	pseudo	blue	Gm5045	mmu:268809	ribosomal protein L7 pseudogene
6330410L21Rik	ncRNA	turquoise	6330410L21Rik	mmu:319224	RIKEN cDNA 6330410L21 gene
Atp8a2	protein-coding	turquoise	Atp8a2	mmu:50769	Phospholipid-transporting ATPase IB
Atp8a1	protein-coding	magenta	Atp8a1	mmu:11980	Phospholipid-translocating ATPase
Gm17771	pseudo	brown	Gm17771		zinc finger protein 320-like
Svip	protein-coding	turquoise	Svip	mmu:75744	Putative uncharacterized protein
Wbscr27	protein-coding	blue	Wbscr27	mmu:79565	Protein Wbscr27
Atp8b2	protein-coding	pink	Atp8b2	mmu:54667	Phospholipid-translocating ATPase
Gm5065	pseudo	turquoise	Gm5065	mmu:272350	Galectin-related protein B
Abhd5	protein-coding	brown	Abhd5	mmu:67469	1-acylglycerol-3-phosphate O-acyltransferase ABHD5
Cyp3a13	protein-coding	brown	Cyp3a13	mmu:13113	Cytochrome P450, family 3, subfamily a, polypeptide 13
Gm17793	pseudo	turquoise	Gm17793		peptidase M20 domain containing 2 pseudogene
Zscan4d	protein-coding	turquoise	Zscan4d	mmu:545913	Zinc finger and SCAN domain containing protein 4D
Abhd3	protein-coding	turquoise	Abhd3	mmu:106861	Abhydrolase domain-containing protein 3
Zscan4c	protein-coding	turquoise	Zscan4c	mmu:245109	Zinc finger and SCAN domain containing protein 4C
Gm5083	ncRNA	turquoise	Gm5083	mmu:328235	predicted gene 5083
Gm5077	protein-coding	brown	C1s2	mmu:317677	Complement C1s-B subcomponent
Optn	protein-coding	turquoise	Optn	mmu:71648	Optineurin
Gm5088	pseudo	turquoise	Gm5088	mmu:328451	poly(A)-binding protein, cytoplasmic pseudogene
Zscan30	protein-coding	brown	Zscan30	mmu:328918	Zinc finger protein 397 opposite strand
Timd4	protein-coding	turquoise	Timd4	mmu:276891	T-cell immunoglobulin and mucin domain-containing protein 4
Zeb1	protein-coding	brown	Zeb1	mmu:21417	Zinc finger E-box binding homeobox 1
Zeb2	protein-coding	turquoise	Zeb2	mmu:24136	Zinc finger E-box-binding homeobox 2
Spc24	protein-coding	brown	Spc24	mmu:67629	SPC24, NDC80 kinetochore complex component, homolog (S. cerevisiae)
Pla2g1b	protein-coding	green	Pla2g1b	mmu:18778	Phospholipase A(2)
Samd4	protein-coding	brown	Samd4	mmu:74480	Protein Smaug homolog 1
Eef1e1	protein-coding	blue	Eef1e1	mmu:66143	Eukaryotic translation elongation factor 1 epsilon 1
Samd1	protein-coding	turquoise	Samd1	mmu:666704	Atherin
Samd8	protein-coding	brown	Samd8	mmu:67630	Sphingomyelin synthase-related protein 1
Samd7	protein-coding	turquoise	Samd7	mmu:75953	Sterile alpha motif domain-containing protein 7
Samd5	protein-coding	blue	Samd5	mmu:320825	Sterile alpha motif domain-containing protein 5
Pla2g15	protein-coding	turquoise	Pla2g15	mmu:192654	Group XV phospholipase A2
Pla2g16	protein-coding	blue	Pla2g16	mmu:225845	HRAS-like suppressor 3
Tomm20	protein-coding	turquoise	Tomm20	mmu:67952	MCG114456
Spam1	protein-coding	turquoise	Spam1	mmu:20690	Hyaluronidase PH-20
Jade1	protein-coding	brown	Jade1	mmu:269424	Protein Jade-1
C030046E11Rik	protein-coding	turquoise	Ric1	mmu:226089	RAB6A-GEF complex partner protein 1
Jade3	protein-coding	pink	Jade3	mmu:382207	Protein Jade-3
Jade2	protein-coding	turquoise	Jade2	mmu:76901	Protein Jade-2
Tomm34	protein-coding	turquoise	Tomm34	mmu:67145	Mitochondrial import receptor subunit TOM34
Gm17823	pseudo	blue	Gm17823		transaldolase 1 pseudogene
Esf1	protein-coding	brown	Esf1	mmu:66580	ESF1, nucleolar pre-rRNA processing protein, homolog (S. cerevisiae)
Gm17821	pseudo	turquoise	Gm17821	mmu:100316870	DDB1 and CUL4 associated factor 5 pseudogene
Lpar4	protein-coding	brown	Lpar4	mmu:78134	P2Y purinoceptor 9
Lpar1	protein-coding	blue	Lpar1	mmu:14745	Lysophosphatidic acid receptor 1
Musk	protein-coding	turquoise	Musk	mmu:18198	Receptor protein-tyrosine kinase
Eef1b2	protein-coding	turquoise	Eef1b2	mmu:55949	Elongation factor 1-beta
Gm6600	protein-coding	turquoise	Gm6600	mmu:625558	predicted gene 6600
Gm17830	ncRNA	turquoise	Gm17830	mmu:100415784	predicted gene, 17830
Gm6602	ncRNA	turquoise	Gm6602	mmu:625585	predicted gene 6602
Gm5104	pseudo	brown	Gm5104		apoptosis inhibitor 5 pseudogene
Sparc	protein-coding	turquoise	Sparc	mmu:20692	SPARC
Eef1a1	protein-coding	blue	Eef1a1	mmu:13627	Elongation factor 1-alpha 1
Vars	protein-coding	blue	Vars	mmu:22321	Valine--tRNA ligase
Vat1	protein-coding	brown	Vat1	mmu:26949	Putative uncharacterized protein
Rnf170-ps	pseudo	turquoise	Rnf170-ps		ring finger protein 170, pseudogene
Lpar6	protein-coding	green	Lpar6	mmu:67168	Lysophosphatidic acid receptor 6
Gm5134	protein-coding	turquoise	Gm5134	mmu:333669	EG333669 protein
Vasn	protein-coding	pink	Vasn	mmu:246154	Vasorin
Nmnat2	protein-coding	turquoise	Nmnat2	mmu:226518	Nicotinamide mononucleotide adenylyltransferase 2
Nmnat3	protein-coding	blue	Nmnat3	mmu:74080	Nicotinamide mononucleotide adenylyltransferase 3
Vav3	protein-coding	yellow	Vav3	mmu:57257	Guanine nucleotide exchange factor VAV3
Gm6614	protein-coding	turquoise	Gm6614	mmu:625716	Protein Gm6614
Gm6644	pseudo	brown	Gm6644	mmu:626009	Akr1b3 pseudogene
Sycp2l	protein-coding	turquoise	Sycp2l	mmu:637277	Protein Sycp2l
Gm6634	ncRNA	brown	Gm6634	mmu:625901	predicted gene 6634
Dand5	protein-coding	turquoise	Dand5	mmu:23863	Putative uncharacterized protein
Irx1	protein-coding	brown	Irx1	mmu:16371	Iroquois-class homeodomain protein IRX-1
Irx2	protein-coding	brown	Irx2	mmu:16372	Iroquois-class homeodomain protein IRX-2
Apitd1	protein-coding	turquoise	Apitd1	mmu:69928	Centromere protein S
Dancr	ncRNA	black	Dancr	mmu:70036	differentiation antagonizing non-protein coding RNA
Gm6665	pseudo	blue	Gm6665		glutathione S-transferase, mu 2 pseudogene
Gm6667	pseudo	turquoise	Gm6667		predicted gene 6667
Cd164l2	protein-coding	turquoise	Cd164l2	mmu:69655	CD164 sialomucin-like 2
Spast	protein-coding	turquoise	Spast	mmu:50850	Spastin
Gm10639	protein-coding	turquoise	Gm10639	mmu:100042314	Glutathione S-transferase
Gm10637	ncRNA	turquoise	Gm10637	mmu:100038706	Putative uncharacterized protein
Fbxl20	protein-coding	turquoise	Fbxl20	mmu:72194	F-box/LRR-repeat protein 20
Irs1	protein-coding	pink	Irs1	mmu:16367	Insulin receptor substrate 1
Pla2g4a	protein-coding	turquoise	Pla2g4a	mmu:18783	Cytosolic phospholipase A2
Fbxl13	protein-coding	turquoise	Fbxl13	mmu:320118	Fbxl13 protein
Pla2g4d	protein-coding	turquoise	Pla2g4d	mmu:78390	Phospholipase A2, group IVD
Pla2g4e	protein-coding	turquoise	Pla2g4e	mmu:329502	Pla2g4e protein
Pla2g4c	protein-coding	turquoise	Pla2g4c	mmu:232889	Pla2g4c protein
Bscl2	protein-coding	turquoise	Bscl2	mmu:14705	Seipin
Sh3gl3	protein-coding	brown	Sh3gl3	mmu:20408	Endophilin-A3
Col6a2	protein-coding	pink	Col6a2	mmu:12834	Collagen alpha-2(VI) chain
Sh3gl2	protein-coding	turquoise	Sh3gl2	mmu:20404	Endophilin-A1
Col6a3	protein-coding	turquoise	Col6a3	mmu:12835	Protein Col6a3
Col6a6	protein-coding	turquoise	Col6a6	mmu:245026	Uncharacterized protein
Col6a5	protein-coding	turquoise	Col6a5	mmu:665033	Collagen alpha-5(VI) chain
Nlrc4	protein-coding	turquoise	Nlrc4	mmu:268973	NLR family CARD domain-containing protein 4
Rsph3a	protein-coding	tan	Rsph3a	mmu:66832	Radial spoke head protein 3 homolog A
Gm6475	pseudo	turquoise	Gm6475		CD2-associated protein pseudogene
Ngfrap1	protein-coding	blue	Ngfrap1	mmu:12070	Protein BEX3
Picalm	protein-coding	brown	Picalm	mmu:233489	Putative uncharacterized protein
Dydc2	protein-coding	turquoise	Dydc2	mmu:71200	MCG10225, isoform CRA_a
Plod3	protein-coding	blue	Plod3	mmu:26433	Procollagen-lysine,2-oxoglutarate 5-dioxygenase 3
Plod2	protein-coding	blue	Plod2	mmu:26432	Procollagen-lysine,2-oxoglutarate 5-dioxygenase 2
4933422H20Rik	protein-coding	turquoise	4933422H20Rik	mmu:432613	Protein 4933422H20Rik
Gm6493	pseudo	turquoise	Gm6493		transportin 1 pseudogene
4732419C18Rik	ncRNA	turquoise	4732419C18Rik	mmu:100042484	RIKEN cDNA 4732419C18 gene
Gm6485	pseudo	brown	Gm6485	mmu:624251	predicted gene 6485
E230008N13Rik	protein-coding	turquoise	E230008N13Rik	mmu:381522	Protein E230008N13Rik
COX1	protein-coding	brown	COX1	mmu:17708	Cytochrome c oxidase subunit 1
COX2	protein-coding	brown	COX2	mmu:17709	Cytochrome c oxidase subunit 2
COX3	protein-coding	brown	COX3	mmu:17710	Cytochrome c oxidase subunit 3
Kifc3	protein-coding	turquoise	Kifc3	mmu:16582	Kinesin-like protein KIFC3
Orc5	protein-coding	turquoise	Orc5	mmu:26429	Origin recognition complex subunit 5
Kifc1	protein-coding	turquoise	Kifc1	mmu:100502766	Kinesin-like protein KIFC1
Orc1	protein-coding	turquoise	Orc1	mmu:18392	Putative uncharacterized protein
Ggct	protein-coding	turquoise	Ggct	mmu:110175	Gamma-glutamylcyclotransferase
AW551984	protein-coding	yellow	AW551984	mmu:244810	Protein AW551984
Speer5-ps1	pseudo	turquoise	Speer5-ps1	mmu:70365	spermatogenesis associated glutamate (E)-rich protein 5, pseudogene 1
Slc7a6	protein-coding	green	Slc7a6	mmu:330836	Y+L amino acid transporter 2
Lypd3	protein-coding	turquoise	Lypd3	mmu:72434	Ly6/PLAUR domain-containing protein 3
Fyttd1	protein-coding	turquoise	Fyttd1	mmu:69823	UAP56-interacting factor
Slc7a9	protein-coding	turquoise	Slc7a9	mmu:30962	b(0,+)-type amino acid transporter 1
Lypd6	protein-coding	turquoise	Lypd6	mmu:320343	Ly6/PLAUR domain-containing protein 6
BC030476	protein-coding	turquoise	Erich5	mmu:239368	Glutamate-rich protein 5
Pddc1	protein-coding	green	Pddc1	mmu:213350	Parkinson disease 7 domain-containing protein 1
E2f3	protein-coding	brown	E2f3	mmu:13557	E2F transcription factor 3
E2f4	protein-coding	turquoise	E2f4	mmu:104394	Transcription factor E2F4
E2f1	protein-coding	turquoise	E2f1	mmu:13555	E2F transcription factor 1, isoform CRA_a
E2f2	protein-coding	turquoise	E2f2	mmu:242705	Transcription factor E2F2
E2f7	protein-coding	green	E2f7	mmu:52679	Transcription factor E2F7
E2f5	protein-coding	turquoise	E2f5	mmu:13559	Transcription factor E2F5
Gm20008	pseudo	blue	Gm20008		zinc finger protein 945 pseudogene
Slc7a2	protein-coding	turquoise	Slc7a2	mmu:11988	Cationic amino acid transporter 2A
Slc7a1	protein-coding	brown	Slc7a1	mmu:11987	High affinity cationic amino acid transporter 1
1700009P17Rik	protein-coding	blue	Cfap126	mmu:75472	Protein Flattop
Ern1	protein-coding	turquoise	Ern1	mmu:78943	Serine/threonine-protein kinase/endoribonuclease IRE1
Ern2	protein-coding	turquoise	Ern2	mmu:26918	Endoplasmic reticulum (ER) to nucleus signalling 2
Irf1	protein-coding	turquoise	Irf1	mmu:16362	Interferon regulatory factor 1
Irf2	protein-coding	blue	Irf2	mmu:16363	Interferon regulatory factor 2
Irf8	protein-coding	purple	Irf8	mmu:15900	Interferon regulatory factor 8
Irf9	protein-coding	turquoise	Irf9	mmu:16391	Interferon regulatory factor 9
Cpb2	protein-coding	turquoise	Cpb2	mmu:56373	Carboxypeptidase B2
Cpb1	protein-coding	turquoise	Cpb1	mmu:76703	Carboxypeptidase B1 (Tissue)
Cpa6	protein-coding	turquoise	Cpa6	mmu:329093	Carboxypeptidase A6
Gm20043	ncRNA	turquoise	Gm20043	mmu:100504070	predicted gene, 20043
Enox1	protein-coding	turquoise	Enox1	mmu:239188	Ecto-NOX disulfide-thiol exchanger 1
Cpa1	protein-coding	turquoise	Cpa1	mmu:109697	Carboxypeptidase A1
Suco	protein-coding	turquoise	Suco	mmu:226551	AI848100 protein
Lamc2	protein-coding	turquoise	Lamc2	mmu:16782	Laminin, gamma 2
Ereg	protein-coding	brown	Ereg	mmu:13874	Proepiregulin
Lamb1	protein-coding	turquoise	Lamb1	mmu:16777	Laminin B1 subunit 1
Frmd6	protein-coding	brown	Frmd6	mmu:319710	Frmd6 protein
Akirin1	protein-coding	brown	Akirin1	mmu:68050	Akirin-1
Akirin2	protein-coding	turquoise	Akirin2	mmu:433693	Akirin-2
Lamb2	protein-coding	brown	Lamb2	mmu:16779	Putative uncharacterized protein
Eri3	protein-coding	blue	Eri3	mmu:140546	ERI1 exoribonuclease 3
Lama5	protein-coding	turquoise	Lama5	mmu:16776	Putative uncharacterized protein
Lama4	protein-coding	turquoise	Lama4	mmu:16775	Laminin subunit alpha-4
Cc2d2a	protein-coding	blue	Cc2d2a	mmu:231214	Coiled-coil and C2 domain-containing protein 2A
Lama1	protein-coding	blue	Lama1	mmu:16772	Laminin subunit alpha-1
Cc2d2b	protein-coding	turquoise	Cc2d2b	mmu:668310	coiled-coil and C2 domain containing 2B
Gm20075	pseudo	yellow	Gm20075	mmu:100504125	basic transcription factor 3-like 4 pseudogene
Lama2	protein-coding	turquoise	Lama2	mmu:16773	Laminin subunit alpha-2
2310040G24Rik	ncRNA	blue	2310040G24Rik	mmu:381792	RIKEN cDNA 2310040G24 gene
Sirt3	protein-coding	blue	Sirt3	mmu:64384	NAD-dependent protein deacetylase sirtuin-3
Sirt6	protein-coding	turquoise	Sirt6	mmu:50721	NAD-dependent protein deacetylase sirtuin-6
Erc2	protein-coding	turquoise	Erc2	mmu:238988	Putative uncharacterized protein
Eras	protein-coding	turquoise	Eras	mmu:353283	MCG1037815
Gm17949	pseudo	turquoise	Gm17949		adenylate kinase 5 pseudogene
Sub1	protein-coding	blue	Sub1	mmu:20024	Activated RNA polymerase II transcriptional coactivator p15
Tagap	protein-coding	turquoise	Tagap	mmu:72536	T-cell activation Rho GTPase-activating protein
Gm17942	pseudo	turquoise	Gm17942		SET translocation pseudogene
Cpn1	protein-coding	turquoise	Cpn1	mmu:93721	Carboxypeptidase N catalytic chain
Slc14a1	protein-coding	red	Slc14a1	mmu:108052	Putative uncharacterized protein
Slc14a2	protein-coding	turquoise	Slc14a2	mmu:27411	Urea transporter 2
Gnl3l	protein-coding	black	Gnl3l	mmu:237107	Guanine nucleotide-binding protein-like 3-like protein
Elmod2	protein-coding	turquoise	Elmod2	mmu:244548	ELMO domain-containing protein 2
Klf3	protein-coding	brown	Klf3	mmu:16599	Kruppel-like factor 3 (Basic), isoform CRA_c
Klf4	protein-coding	brown	Klf4	mmu:16600	Krueppel-like factor 4
Klf7	protein-coding	turquoise	Klf7	mmu:93691	Krueppel-like factor 7
Klf6	protein-coding	brown	Klf6	mmu:23849	Krueppel-like factor 6
Klf5	protein-coding	red	Klf5	mmu:12224	Klf5 protein
Klf9	protein-coding	brown	Klf9	mmu:16601	Krueppel-like factor 9
Crim1	protein-coding	brown	Crim1	mmu:50766	Putative uncharacterized protein
Neto2	protein-coding	brown	Neto2	mmu:74513	Neto2 protein
Styx	protein-coding	brown	Styx	mmu:56291	Putative uncharacterized protein
Gm6501	pseudo	blue	Gm6501		NS1-associated protein 1 pseudogene
Gm17982	pseudo	turquoise	Gm17982		zinc finger protein 930 pseudogene
Nlrp2	protein-coding	turquoise	Nlrp2	mmu:232827	Protein Nlrp2
Nlrp5	protein-coding	turquoise	Nlrp5	mmu:23968	NACHT, LRR and PYD domains-containing protein 5
Ggt1	protein-coding	turquoise	Ggt1	mmu:14598	Gamma-glutamyltranspeptidase 1
Arhgap20os	ncRNA	turquoise	Arhgap20os	mmu:408028	Rho GTPase activating protein 20, opposite strand
Etfdh	protein-coding	blue	Etfdh	mmu:66841	Electron transfer flavoprotein-ubiquinone oxidoreductase, mitochondrial
Gm6543	pseudo	turquoise	Gm6543		predicted gene 6543
Gm6548	pseudo	blue	Gm6548	mmu:625054	eukaryotic translation elongation factor 1 alpha 1 pseudogene
Gm10509	pseudo	turquoise	Gm10509	mmu:100310809	Uncharacterized protein
Sep15	protein-coding	brown	Sep15	mmu:93684	15 kDa selenoprotein
Senp1	protein-coding	turquoise	Senp1	mmu:223870	Sentrin-specific protease 1
Stx3	protein-coding	brown	Stx3	mmu:20908	Putative uncharacterized protein
Stx2	protein-coding	turquoise	Stx2	mmu:13852	Syntaxin-2
Gm10512	ncRNA	turquoise	Gm10512	mmu:100038394	predicted gene 10512
Gm6533	pseudo	blue	Gm6533		predicted gene 6533
Gm6532	pseudo	blue	Gm6532		BCL2/adenovirus E1B interacting protein 1, NIP3 pseudogene
Senp8	protein-coding	turquoise	Senp8	mmu:71599	Putative uncharacterized protein
Stx7	protein-coding	brown	Stx7	mmu:53331	Syntaxin-7
Senp5	protein-coding	yellow	Senp5	mmu:320213	Sentrin-specific protease 5
Vwa5a	protein-coding	green	Vwa5a	mmu:67776	von Willebrand factor A domain-containing protein 5A
Senp6	protein-coding	turquoise	Senp6	mmu:215351	SUMO/sentrin specific peptidase 6, isoform CRA_a
Gm6526	pseudo	turquoise	Gm6526		predicted gene 6526
D10Wsu102e	protein-coding	turquoise	D10Wsu102e	mmu:28109	Uncharacterized protein C12orf45 homolog
1110051M20Rik	protein-coding	blue	1110051M20Rik	mmu:228356	Protein 1110051M20Rik
2010315B03Rik	protein-coding	black	2010315B03Rik	mmu:630836	Protein 2010315B03Rik
Cpvl	protein-coding	turquoise	Cpvl	mmu:71287	Carboxypeptidase, vitellogenic-like
Cpox	protein-coding	yellow	Cpox	mmu:12892	Oxygen-dependent coproporphyrinogen-III oxidase, mitochondrial
Gm6593	pseudo	green	Gm6593		ribonucleotide reductase M2 pseudogene
Strn	protein-coding	turquoise	Strn	mmu:268980	Striatin
Nabp1	protein-coding	brown	Nabp1	mmu:109019	Putative uncharacterized protein
Gm10557	pseudo	blue	Gm10557		cadherin 11 pseudogene
Eqtn	protein-coding	brown	Eqtn	mmu:67753	Equatorin
Sall4	protein-coding	turquoise	Sall4	mmu:99377	Sal-like protein 4
Josd1	protein-coding	turquoise	Josd1	mmu:74158	Josephin-1
Josd2	protein-coding	blue	Josd2	mmu:66124	Josephin-2
Crip1	protein-coding	blue	Crip1	mmu:12925	Cysteine-rich protein 1 (Intestinal)
Gm6563	pseudo	brown	Gm6563		SAP domain containing ribonucleoprotein pseudogene
Glb1l	protein-coding	blue	Glb1l	mmu:74577	Beta-galactosidase-1-like protein
Cps1	protein-coding	turquoise	Cps1	mmu:227231	Cps1 protein
Vwa3a	protein-coding	turquoise	Vwa3a	mmu:233813	von Willebrand factor A domain-containing protein 3A
Gm6560	pseudo	blue	Gm6560		pyruvate kinase, muscle pseudogene
Col5a1	protein-coding	red	Col5a1	mmu:12831	Collagen alpha-1(V) chain
Col5a2	protein-coding	brown	Col5a2	mmu:12832	Collagen alpha-2(V) chain
Ttc34	protein-coding	turquoise	Ttc34	mmu:242800	Tetratricopeptide repeat protein 34
R3hdml	protein-coding	turquoise	R3hdml	mmu:100043899	Peptidase inhibitor R3HDML
Ttc32	protein-coding	blue	Ttc32	mmu:75516	Tetratricopeptide repeat protein 32
Taf1d	protein-coding	black	Taf1d	mmu:75316	Taf1d protein
Zkscan17	protein-coding	turquoise	Zkscan17	mmu:268417	Putative uncharacterized protein
Zkscan16	protein-coding	turquoise	Zkscan16	mmu:100041581	Protein Zkscan16
Taf1a	protein-coding	turquoise	Taf1a	mmu:21339	TATA box-binding protein-associated factor RNA polymerase I subunit A
Taf1b	protein-coding	brown	Taf1b	mmu:21340	TATA box-binding protein-associated factor RNA polymerase I subunit B
Zkscan14	protein-coding	turquoise	Zkscan14	mmu:67235	Zinc finger protein 394
Stk3	protein-coding	turquoise	Stk3	mmu:56274	Serine/threonine-protein kinase 3
H2-DMa	protein-coding	brown	H2-DMa	mmu:14998	Class II histocompatibility antigen, M alpha chain
Csf1	protein-coding	brown	Csf1	mmu:12977	Macrophage colony-stimulating factor 1
Sfmbt1	protein-coding	turquoise	Sfmbt1	mmu:54650	Scm-like with four MBT domains protein 1
Sfmbt2	protein-coding	brown	Sfmbt2	mmu:353282	Putative uncharacterized protein
4930539E08Rik	protein-coding	turquoise	4930539E08Rik	mmu:207819	Uncharacterized protein C6orf222 homolog
Mmp12	protein-coding	turquoise	Mmp12	mmu:17381	Macrophage metalloelastase
Mmp11	protein-coding	blue	Mmp11	mmu:17385	Stromelysin-3
Mmp14	protein-coding	turquoise	Mmp14	mmu:17387	Matrix metalloproteinase-14
Ttc27	protein-coding	turquoise	Ttc27	mmu:74196	Tetratricopeptide repeat protein 27
Ttc23	protein-coding	turquoise	Ttc23	mmu:67009	Tetratricopeptide repeat protein 23
Eral1	protein-coding	blue	Eral1	mmu:57837	ERA-like protein 1
Cwc22	protein-coding	turquoise	Cwc22	mmu:80744	Pre-mRNA-splicing factor CWC22 homolog
Stom	protein-coding	turquoise	Stom	mmu:13830	Erythrocyte band 7 integral membrane protein
Taf12	protein-coding	turquoise	Taf12	mmu:66464	Transcription initiation factor TFIID subunit 12
Ttc14	protein-coding	green	Ttc14	mmu:67120	Tetratricopeptide repeat domain 14
Ttc12	protein-coding	turquoise	Ttc12	mmu:235330	Putative uncharacterized protein
Pik3r4	protein-coding	turquoise	Pik3r4	mmu:75669	Phosphoinositide 3-kinase regulatory subunit 4
Pik3r3	protein-coding	turquoise	Pik3r3	mmu:18710	Phosphatidylinositol 3-kinase regulatory subunit gamma
Gm20187	ncRNA	turquoise	Gm20187	mmu:100504347	predicted gene, 20187
Nr6a1	protein-coding	turquoise	Nr6a1	mmu:14536	Nuclear receptor subfamily 6 group A member 1
Gjb1	protein-coding	turquoise	Gjb1	mmu:14618	Gap junction beta-1 protein
Gjb2	protein-coding	turquoise	Gjb2	mmu:14619	Gap junction beta-2 protein
Zdhhc3	protein-coding	turquoise	Zdhhc3	mmu:69035	Palmitoyltransferase ZDHHC3
Zdhhc2	protein-coding	green	Zdhhc2	mmu:70546	Palmitoyltransferase ZDHHC2
Zdhhc8	protein-coding	turquoise	Zdhhc8	mmu:27801	Probable palmitoyltransferase ZDHHC8
Zdhhc5	protein-coding	yellow	Zdhhc5	mmu:228136	Palmitoyltransferase ZDHHC5
Gja1	protein-coding	blue	Gja1	mmu:14609	Gap junction alpha-1 protein
Rab7-ps1	pseudo	turquoise	Rab7-ps1		RAB7, member RAS oncogene family, pseudogene 1
Gja4	protein-coding	turquoise	Gja4	mmu:14612	Gap junction alpha-4 protein
Ncstn	protein-coding	blue	Ncstn	mmu:59287	Nicastrin
Isg20l2	protein-coding	brown	Isg20l2	mmu:229504	Putative uncharacterized protein
Nudt14	protein-coding	blue	Nudt14	mmu:66174	Uridine diphosphate glucose pyrophosphatase
Nudt12	protein-coding	brown	Nudt12	mmu:67993	Putative uncharacterized protein
Mmp23	protein-coding	blue	Mmp23	mmu:26561	Matrix metalloproteinase-23
Stam	protein-coding	brown	Stam	mmu:20844	Signal transducing adapter molecule 1
Gjc1	protein-coding	brown	Gjc1	mmu:14615	Gap junction gamma-1 protein
Pabpc1	protein-coding	brown	Pabpc1	mmu:18458	Polyadenylate-binding protein 1
Mettl21a	protein-coding	black	Mettl21a	mmu:67099	Protein N-lysine methyltransferase METTL21A
BC067074	unknown	tan	BC067074	mmu:408066	Protein BC067074
Csn3	protein-coding	brown	Csn3	mmu:12994	Kappa-casein
Golga1	protein-coding	green	Golga1	mmu:76899	Golga1 protein
Golga5	protein-coding	turquoise	Golga5	mmu:27277	Golgin subfamily A member 5
Pabpc4	protein-coding	brown	Pabpc4	mmu:230721	Protein Pabpc4
Golga4	protein-coding	turquoise	Golga4	mmu:54214	Golga4 protein
Golga3	protein-coding	blue	Golga3	mmu:269682	Golgin subfamily A member 3
Golga2	protein-coding	turquoise	Golga2	mmu:99412	Golgin subfamily A member 2
Ppp1r2	protein-coding	brown	Ppp1r2	mmu:66849	MCG126099, isoform CRA_b
Slc8a1	protein-coding	blue	Slc8a1	mmu:20541	Sodium/calcium exchanger 1
Ppp1r7	protein-coding	turquoise	Ppp1r7	mmu:66385	Protein phosphatase 1 regulatory subunit 7
Golgb1	protein-coding	brown	Golgb1	mmu:224139	Golgb1 protein
1700028I16Rik	ncRNA	turquoise	1700028I16Rik	mmu:70003	Putative uncharacterized protein
3110057O12Rik	protein-coding	turquoise	3110057O12Rik	mmu:269423	3110057O12Rik protein
Rad23a	protein-coding	blue	Rad23a	mmu:19358	UV excision repair protein RAD23 homolog A
Pdgfc	protein-coding	brown	Pdgfc	mmu:54635	Platelet-derived growth factor C
Rad23b	protein-coding	yellow	Rad23b	mmu:19359	UV excision repair protein RAD23 homolog B
Cnot6l	protein-coding	turquoise	Cnot6l	mmu:231464	CCR4-NOT transcription complex subunit 6-like
Pdgfa	protein-coding	brown	Pdgfa	mmu:18590	Platelet-derived growth factor subunit A
H2-Aa	protein-coding	turquoise	H2-Aa	mmu:14960	Beta-2-microglobulin
Ankrd34c	protein-coding	turquoise	Ankrd34c	mmu:330998	Ankyrin repeat domain 34C
H2-D1	protein-coding	blue	H2-D1	mmu:14964	H-2 class I histocompatibility antigen, D-P alpha chain
Itpa	protein-coding	blue	Itpa	mmu:16434	Putative uncharacterized protein
Gm10823	ncRNA	turquoise	Gm10823	mmu:100038623	predicted gene 10823
Hs1bp3	protein-coding	brown	Hs1bp3	mmu:58240	HCLS1-binding protein 3
Tada3	protein-coding	magenta	Tada3	mmu:101206	Putative uncharacterized protein
Pik3ca	protein-coding	turquoise	Pik3ca	mmu:18706	Phosphatidylinositol 4,5-bisphosphate 3-kinase catalytic subunit alpha isoform
Cstb	protein-coding	brown	Cstb	mmu:13014	Cystatin-B
Incenp	protein-coding	turquoise	Incenp	mmu:16319	Inner centromere protein
Crls1	protein-coding	brown	Crls1	mmu:66586	Cardiolipin synthase
Spcs1	protein-coding	brown	Spcs1	mmu:69019	Signal peptidase complex subunit 1
Spcs3	protein-coding	green	Arxes1	mmu:76219	Signal peptidase complex subunit 3
Ankrd33b	protein-coding	turquoise	Ankrd33b	mmu:67434	Ankyrin repeat domain-containing protein 33B
Cnot11	protein-coding	turquoise	Cnot11	mmu:52846	Putative uncharacterized protein
Pdha1	protein-coding	blue	Pdha1	mmu:18597	Pyruvate dehydrogenase E1 component subunit alpha, somatic form, mitochondrial
Cst8	protein-coding	green	Cst8	mmu:13012	Cystatin-8
Pdha2	protein-coding	turquoise	Pdha2	mmu:18598	Pyruvate dehydrogenase E1 component subunit alpha, testis-specific form, mitochondrial
Sertad4	protein-coding	brown	Sertad4	mmu:214791	SERTA domain-containing protein 4
Sertad3	protein-coding	tan	Sertad3	mmu:170742	SERTA domain containing 3
Sertad1	protein-coding	blue	Sertad1	mmu:55942	SERTA domain-containing protein 1
Col8a1	protein-coding	brown	Col8a1	mmu:12837	Collagen alpha-1(VIII) chain
Cst3	protein-coding	turquoise	Cst3	mmu:13010	Cystatin-C
Dhrs11	protein-coding	blue	Dhrs11	mmu:192970	Dehydrogenase/reductase SDR family member 11
Pqbp1	protein-coding	blue	Pqbp1	mmu:54633	Pqbp1 protein
H2-K1	protein-coding	turquoise	H2-K1	mmu:14972	H-2 class I histocompatibility antigen, K-K alpha chain
Them4	protein-coding	brown	Them4	mmu:75778	Putative uncharacterized protein
Mxd4	protein-coding	turquoise	Mxd4	mmu:17122	Max dimerization protein 4
Mxd1	protein-coding	turquoise	Mxd1	mmu:17119	Max dimerization protein 1
Sspn	protein-coding	turquoise	Sspn	mmu:16651	Sarcospan
1810010H24Rik	protein-coding	turquoise	1810010H24Rik	mmu:69066	UPF0450 protein C17orf58 homolog
Mtmr4	protein-coding	turquoise	Mtmr4	mmu:170749	Myotubularin-related protein 4
Mtmr7	protein-coding	turquoise	Mtmr7	mmu:54384	Myotubularin-related protein 7
H2-M3	protein-coding	blue	H2-M3	mmu:14991	MHC class I like protein GS24
Mtmr1	protein-coding	pink	Mtmr1	mmu:53332	Myotubularin-related protein 1
Ddhd1	protein-coding	turquoise	Ddhd1	mmu:114874	Phospholipase DDHD1
Pik3cd	protein-coding	turquoise	Pik3cd	mmu:18707	Phosphatidylinositol 4,5-bisphosphate 3-kinase catalytic subunit delta isoform
Pik3cb	protein-coding	yellow	Pik3cb	mmu:74769	Pik3cb protein
Erap1	protein-coding	blue	Erap1	mmu:80898	Putative uncharacterized protein
Ssr2	protein-coding	blue	Ssr2	mmu:66256	Signal sequence receptor, beta, isoform CRA_b
Ssr4	protein-coding	blue	Ssr4	mmu:20832	Signal sequence receptor, delta, isoform CRA_b
A330093E20Rik	ncRNA	turquoise	A330093E20Rik	mmu:107003	RIKEN cDNA A330093E20 gene
Oog3	protein-coding	turquoise	Oog3	mmu:100012	Protein Oog3
Oog4	protein-coding	turquoise	Oog4	mmu:242737	Protein Oog4
Oog1	protein-coding	turquoise	Oog1	mmu:193322	Protein Oog1
Oog2	protein-coding	turquoise	Oog2	mmu:381570	Protein Oog2
Ooep	protein-coding	turquoise	Ooep	mmu:67968	Oocyte-expressed protein homolog
Poc1a	protein-coding	turquoise	Poc1a	mmu:70235	POC1 centriolar protein homolog A
Enpp4	protein-coding	yellow	Enpp4	mmu:224794	Bis(5'-adenosyl)-triphosphatase enpp4
Enpp2	protein-coding	turquoise	Enpp2	mmu:18606	Ectonucleotide pyrophosphatase/phosphodiesterase family member 2
Naa38	protein-coding	turquoise	Naa38	mmu:78304	N-alpha-acetyltransferase 38, NatC auxiliary subunit
H2-Oa	protein-coding	turquoise	H2-Oa	mmu:15001	Histocompatibility 2, O region alpha locus
Naa30	protein-coding	turquoise	Naa30	mmu:70646	Nat12 protein
Ppp2cb	protein-coding	black	Ppp2cb	mmu:19053	Serine/threonine-protein phosphatase 2A catalytic subunit beta isoform
Gm10857	ncRNA	turquoise	Gm10857	mmu:100038358	predicted gene 10857
Gm10860	ncRNA	yellow	Gm10860	mmu:100038671	predicted gene 10860
Pwwp2b	protein-coding	pink	Pwwp2b	mmu:101631	Protein Pwwp2b
Pwwp2a	protein-coding	yellow	Pwwp2a	mmu:70802	PWWP domain-containing protein 2A
Mxi1	protein-coding	turquoise	Mxi1	mmu:17859	Protein Gm10197
Dhrs7b	protein-coding	green	Dhrs7b	mmu:216820	PexRAP
Lamp2	protein-coding	brown	Lamp2	mmu:16784	Lysosome-associated membrane glycoprotein 2
Ep400	protein-coding	turquoise	Ep400	mmu:75560	E1A-binding protein p400
Lamp1	protein-coding	brown	Lamp1	mmu:16783	Lysosome-associated membrane glycoprotein 1
7420426K07Rik	protein-coding	turquoise	7420426K07Rik	mmu:546157	Protein 7420426K07Rik
Naa15	protein-coding	black	Naa15	mmu:74838	N-alpha-acetyltransferase 15, NatA auxiliary subunit
Naa11	protein-coding	turquoise	Naa11	mmu:97243	Arrest defective 2
Naa10	protein-coding	blue	Naa10	mmu:56292	N-alpha-acetyltransferase 10
Naa50	protein-coding	turquoise	Naa50	mmu:72117	N-alpha-acetyltransferase 50
Gc	protein-coding	turquoise	Gc	mmu:14473	Vitamin D-binding protein
Lrif1	protein-coding	brown	Lrif1	mmu:321000	Ligand-dependent nuclear receptor-interacting factor 1
Naa40	protein-coding	turquoise	Naa40	mmu:70999	N-alpha-acetyltransferase 40
Hc	protein-coding	turquoise	Hc	mmu:15139	Complement C5
Ets1	protein-coding	brown	Ets1	mmu:23871	Protein C-ets-1
Ssh1	protein-coding	turquoise	Ssh1	mmu:231637	Protein phosphatase Slingshot homolog 1
Rps23-ps	pseudo	red	Rps23-ps1	mmu:100038875	ribosomal protein S23, pseudogene 1
Etv1	protein-coding	turquoise	Etv1	mmu:14009	ETS translocation variant 1
F3	protein-coding	brown	F3	mmu:14066	Tissue factor
Etv5	protein-coding	brown	Etv5	mmu:104156	ETS translocation variant 5
F2	protein-coding	turquoise	F2	mmu:14061	Prothrombin
Etv6	protein-coding	blue	Etv6	mmu:14011	Transcription factor ETV6
Etv3	protein-coding	brown	Etv3	mmu:27049	ETS translocation variant 3
Etv4	protein-coding	red	Etv4	mmu:18612	ETS translocation variant 4
Dnaja4	protein-coding	turquoise	Dnaja4	mmu:58233	DnaJ homolog subfamily A member 4
Bsdc1	protein-coding	turquoise	Bsdc1	mmu:100383	BSD domain-containing protein 1
Dnaja2	protein-coding	yellow	Dnaja2	mmu:56445	Putative uncharacterized protein
Rprd1a	protein-coding	turquoise	Rprd1a	mmu:225283	Regulation of nuclear pre-mRNA domain-containing protein 1A
Rprd1b	protein-coding	green	Rprd1b	mmu:70470	Regulation of nuclear pre-mRNA domain-containing protein 1B
Gramd1a	protein-coding	blue	Gramd1a	mmu:52857	GRAM domain-containing protein 1A
Gramd1b	protein-coding	blue	Gramd1b	mmu:235283	GRAM domain-containing protein 1B
Crb1	protein-coding	turquoise	Crb1	mmu:170788	Crb1 protein
Gramd1c	protein-coding	turquoise	Gramd1c	mmu:207798	GRAM domain-containing protein 1C
Srsf11	protein-coding	turquoise	Srsf11	mmu:69207	Protein Srsf11
Rnaseh2a	protein-coding	blue	Rnaseh2a	mmu:69724	Ribonuclease H2 subunit A
Rnaseh2b	protein-coding	blue	Rnaseh2b	mmu:67153	Ribonuclease H2 subunit B
Dnajb1	protein-coding	turquoise	Dnajb1	mmu:81489	Putative uncharacterized protein
Dnajb4	protein-coding	turquoise	Dnajb4	mmu:67035	Putative uncharacterized protein
Dnajb6	protein-coding	turquoise	Dnajb6	mmu:23950	DnaJ homolog subfamily B member 6
Cp	protein-coding	brown	Cp	mmu:12870	Ceruloplasmin, isoform CRA_f
Dnajc2	protein-coding	turquoise	Dnajc2	mmu:22791	DnaJ homolog subfamily C member 2
Dnajc7	protein-coding	black	Dnajc7	mmu:56354	DnaJ homolog subfamily C member 7
1700094D03Rik	protein-coding	black	1700094D03Rik	mmu:73545	Protein 4933434E20Rik
2310044G17Rik	protein-coding	green	Cipc	mmu:217732	CLOCK-interacting pacemaker
C87198	ncRNA	turquoise	C87198	mmu:97836	expressed sequence C87198
Lrig2	protein-coding	turquoise	Lrig2	mmu:269473	Lrig2 protein
Ar	protein-coding	blue	Ar	mmu:11835	Androgen receptor
Srebf2	protein-coding	blue	Srebf2	mmu:20788	Sterol regulatory element-binding protein 2
A4galt	protein-coding	purple	A4galt	mmu:239559	Alpha-1,4-galactosyltransferase
Srebf1	protein-coding	turquoise	Srebf1	mmu:20787	Sterol regulatory element-binding protein 1
Crb3	protein-coding	turquoise	Crb3	mmu:224912	Protein crumbs homolog 3
Etl4	protein-coding	brown	Etl4	mmu:208618	Sickle tail protein
Erbb2	protein-coding	blue	Erbb2	mmu:13866	Receptor tyrosine-protein kinase erbB-2
Slc9a1	protein-coding	turquoise	Slc9a1	mmu:20544	Sodium/hydrogen exchanger 1
Tinf2	protein-coding	turquoise	Tinf2	mmu:28113	Tinf2 protein
Arvcf	protein-coding	turquoise	Arvcf	mmu:11877	Armadillo repeat protein deleted in velo-cardio-facial syndrome homolog
Crlf1	protein-coding	red	Crlf1	mmu:12931	Cytokine receptor-like factor 1
D17Wsu92e	protein-coding	turquoise	D17Wsu92e	mmu:224647	Uncharacterized protein C6orf106 homolog
Mb	protein-coding	turquoise	Mb	mmu:17189	Myoglobin
Crem	protein-coding	pink	Crem	mmu:12916	cAMP-responsive element modulator
Slfn14	protein-coding	green	Slfn14	mmu:237890	Protein Slfn14
Kl	protein-coding	turquoise	Kl	mmu:16591	Klotho
Gm17655	pseudo	brown	Gm17655		Uncharacterized protein
Gm20257	pseudo	green	Gm20257	mmu:100504501	caspase 8 pseudogene
Spdl1	protein-coding	turquoise	Spdl1	mmu:70385	Protein Spindly
Gm20267	protein-coding	blue	Gm20267	mmu:100504524	predicted gene, 20267
Slc9a3	protein-coding	turquoise	Slc9a3	mmu:105243	Sodium/hydrogen exchanger
Slc9a4	protein-coding	turquoise	Slc9a4	mmu:110895	Sodium/hydrogen exchanger 4
Hp	protein-coding	turquoise	Hp	mmu:15439	Haptoglobin
Slc9a7	protein-coding	blue	Slc9a7	mmu:236727	Sodium/hydrogen exchanger 7
Marveld1	protein-coding	red	Marveld1	mmu:277010	MARVEL domain-containing protein 1
Marveld2	protein-coding	turquoise	Marveld2	mmu:218518	Tricellulin isoform a
Gid4	protein-coding	turquoise	Gid4	mmu:66771	Glucose-induced degradation protein 4 homolog
Slc9b1	protein-coding	turquoise	Slc9b1	mmu:74446	Testis-specific Na+/H+ Exchanger
Slc12a9	protein-coding	yellow	Slc12a9	mmu:83704	Solute carrier family 12 member 9
Slc12a8	protein-coding	turquoise	Slc12a8	mmu:171286	Solute carrier family 12 member 8
Kif14	protein-coding	turquoise	Kif14	mmu:381293	Kinesin-like protein
Gm10709	pseudo	blue	Gm10709	mmu:100039782	Protein Gm12508
Kif17	protein-coding	turquoise	Kif17	mmu:16559	Kinesin-like protein KIF17
Gm10705	protein-coding	blue	Gm10705	mmu:100042355	predicted gene 10705
Tada2b	protein-coding	brown	Tada2b	mmu:231151	Protein Tada2b
Sepp1	protein-coding	turquoise	Sepp1	mmu:20363	Selenoprotein P
Gm6736	pseudo	brown	Gm6736		predicted gene 6736
Slc12a2	protein-coding	yellow	Slc12a2	mmu:20496	Solute carrier family 12 member 2
Slc12a5	protein-coding	turquoise	Slc12a5	mmu:57138	KCC2a-S25 variant 1
Nptx2	protein-coding	turquoise	Nptx2	mmu:53324	Neuronal pentraxin-2
As3mt	protein-coding	blue	As3mt	mmu:57344	Putative uncharacterized protein
Etf1	protein-coding	brown	Etf1	mmu:225363	Eukaryotic peptide chain release factor subunit 1
Crot	protein-coding	brown	Crot	mmu:74114	Putative uncharacterized protein
Gm6705	pseudo	turquoise	Gm6705		predicted gene 6705
Th	protein-coding	turquoise	Th	mmu:21823	Tyrosine 3-monooxygenase
T2	protein-coding	turquoise	T2	mmu:21331	Brachyury the second
Qk	protein-coding	brown	Qk	mmu:19317	Putative uncharacterized protein
Sepn1	protein-coding	salmon	Sepn1	mmu:74777	Protein Sepn1
Insig1	protein-coding	turquoise	Insig1	mmu:231070	Insulin-induced gene 1 protein
Topaz1	protein-coding	turquoise	Topaz1	mmu:671232	Testis- and ovary-specific PAZ domain-containing protein 1
Apopt1	protein-coding	blue	Apopt1	mmu:68020	Apoptogenic protein 1, mitochondrial
Myg1	protein-coding	blue	Myg1	mmu:60315	UPF0160 protein MYG1, mitochondrial
Gm10790	ncRNA	turquoise	Gm10790	mmu:100038577	predicted gene 10790
Myh9	protein-coding	brown	Myh9	mmu:17886	Myh9 protein
Myh2	protein-coding	turquoise	Myh2	mmu:17882	Protein Myh2
Taf9b	protein-coding	turquoise	Taf9b	mmu:407786	Transcription initiation factor TFIID subunit 9B
Mycl	protein-coding	green	Mycl	mmu:16918	Protein L-Myc
Mycn	protein-coding	green	Mycn	mmu:18109	N-myc proto-oncogene protein
Gm10774	pseudo	brown	Gm10774	mmu:100043714	polymerase (RNA) II (DNA directed) polypeptide L pseudogene
Kif5c	protein-coding	turquoise	Kif5c	mmu:16574	Kinesin heavy chain isoform 5C
Kif5b	protein-coding	brown	Kif5b	mmu:16573	Kinesin-like protein
Gm6798	pseudo	turquoise	Gm6798		developmental pluripotency associated 5 pseudogene
Gm6792	protein-coding	turquoise	Gm6792	mmu:627821	Protein Gm6792
Sept4	protein-coding	blue	Sept4	mmu:18952	Septin-4
Sept3	protein-coding	turquoise	Sept3	mmu:24050	MKIAA4169 protein
Ppp1ca	protein-coding	blue	Ppp1ca	mmu:19045	Serine/threonine-protein phosphatase PP1-alpha catalytic subunit
Taf7l	protein-coding	brown	Taf7l	mmu:74469	Transcription initiation factor TFIID subunit 7-like
Cry1	protein-coding	turquoise	Cry1	mmu:12952	Cryptochrome-1
Gm6781	pseudo	turquoise	Gm6781		farnesyl diphosphate farnesyl transferase 1 pseudogene
Gm10745	ncRNA	turquoise	Gm10745	mmu:100038545	Putative uncharacterized protein
Gm6789	pseudo	blue	Gm6789		eukaryotic translation elongation factor 1 alpha 1 pseudogene
Timp2	protein-coding	red	Timp2	mmu:21858	Metalloproteinase inhibitor 2
Timp3	protein-coding	red	Timp3	mmu:21859	Metalloproteinase inhibitor 3
Tbc1d10b	protein-coding	turquoise	Tbc1d10b	mmu:68449	TBC1 domain family member 10B
Kif3c	protein-coding	pink	Kif3c	mmu:16570	Kinesin-like protein KIF3C
Myl6	protein-coding	turquoise	Myl6	mmu:17904	Myosin light polypeptide 6 alkali smooth muscle and non-muscle protein
Ttc9c	protein-coding	yellow	Ttc9c	mmu:70387	Tetratricopeptide repeat protein 9C
Ppp1cb	protein-coding	brown	Ppp1cb	mmu:19046	Serine/threonine-protein phosphatase PP1-beta catalytic subunit
Sept6	protein-coding	blue	Sept6	mmu:56526	Septin-6
Sept7	protein-coding	brown	Sept7	mmu:235072	Septin-7
Sept8	protein-coding	pink	Sept8	mmu:20362	Septin-8
Sept9	protein-coding	turquoise	Sept9	mmu:53860	Septin-9
Kif2a	protein-coding	turquoise	Kif2a	mmu:16563	Kinesin-like protein KIF2A
Crym	protein-coding	turquoise	Crym	mmu:12971	Ketimine reductase mu-crystallin
Kif2c	protein-coding	turquoise	Kif2c	mmu:73804	Kinesin-like protein KIF2C
Gm6767	pseudo	blue	Gm6767		eukaryotic translation elongation factor 1 alpha 1 pseudogene
Sepw1	protein-coding	turquoise	Sepw1	mmu:20364	Selenoprotein W
Taf4b	protein-coding	turquoise	Taf4b	mmu:72504	Transcription initiation factor TFIID subunit 4B
Taf4a	protein-coding	turquoise	Taf4a	mmu:228980	Protein Taf4a
9930104L06Rik	protein-coding	blue	9930104L06Rik	mmu:194268	Uncharacterized protein C1orf109 homolog
Kif24	protein-coding	turquoise	Kif24	mmu:109242	Kinesin-like protein KIF24
Timm9	protein-coding	turquoise	Timm9	mmu:30056	Putative uncharacterized protein
Kif23	protein-coding	turquoise	Kif23	mmu:71819	Kinesin-like protein KIF23
Kif22	protein-coding	turquoise	Kif22	mmu:110033	Kinesin-like protein KIF22
Elovl6	protein-coding	blue	Elovl6	mmu:170439	Elongation of very long chain fatty acids protein 6
Rapgefl1	protein-coding	turquoise	Rapgefl1	mmu:268480	Rap guanine nucleotide exchange factor-like 1
Elovl7	protein-coding	turquoise	Elovl7	mmu:74559	Elongation of very long chain fatty acids protein 7
Elovl4	protein-coding	brown	Elovl4	mmu:83603	Elongation of very long chain fatty acids protein 4
Elovl1	protein-coding	turquoise	Elovl1	mmu:54325	Elongation of very long chain fatty acids protein 1
Gm10288	pseudo	blue	Gm10288	mmu:100040540	ribosomal protein L11 pseudogene
Slc39a7	protein-coding	blue	Slc39a7	mmu:14977	Solute carrier family 39 (Zinc transporter), member 7, isoform CRA_b
Slc39a8	protein-coding	brown	Slc39a8	mmu:67547	Zinc transporter ZIP8
Slc39a6	protein-coding	yellow	Slc39a6	mmu:106957	Zinc transporter ZIP6
Gli3	protein-coding	yellow	Gli3	mmu:14634	GLI-Kruppel family member GLI3
Gm10280	ncRNA	turquoise	Gm10280	mmu:791378	predicted gene 10280
Gli2	protein-coding	turquoise	Gli2	mmu:14633	GLI-Kruppel family member
Slc39a1	protein-coding	black	Slc39a1	mmu:30791	Putative uncharacterized protein
Gm10282	pseudo	blue	Gm10282	mmu:100042405	high mobility group nucleosomal binding domain 2 pseudogene
Gm10297	pseudo	turquoise	Gm10297		G kinase anchoring protein 1 pseudogene
Sh3bp2	protein-coding	turquoise	Sh3bp2	mmu:24055	SH3 domain-binding protein 2
Sardh	protein-coding	blue	Sardh	mmu:192166	Sarcosine dehydrogenase, mitochondrial
Sh3bp5	protein-coding	black	Sh3bp5	mmu:24056	SH3 domain-binding protein 5
Slc6a20b	protein-coding	turquoise	Slc6a20b	mmu:22599	Sodium- and chloride-dependent transporter XTRP3B
Slc6a20a	protein-coding	turquoise	Slc6a20a	mmu:102680	Sodium- and chloride-dependent transporter XTRP3A
Gpr137c	protein-coding	turquoise	Gpr137c	mmu:70713	Protein Gpr137c
Gpr137b	protein-coding	turquoise	Gpr137b	mmu:83924	Integral membrane protein GPR137B
Aacs	protein-coding	red	Aacs	mmu:78894	SUR5
C87499	protein-coding	turquoise	C87499	mmu:381590	Protein C87499
Riok1	protein-coding	turquoise	Riok1	mmu:71340	Serine/threonine-protein kinase RIO1
Szt2	protein-coding	blue	Szt2	mmu:230676	Protein SZT2
1700007J10Rik	ncRNA	turquoise	1700007J10Rik	mmu:69320	RIKEN cDNA 1700007J10 gene
Mettl7a1	protein-coding	turquoise	Mettl7a1	mmu:70152	UbiE1
Aaas	protein-coding	brown	Aaas	mmu:223921	Aladin
Mettl7a3	protein-coding	turquoise	Mettl7a3	mmu:668178	MCG123521, isoform CRA_a
Mettl7a2	protein-coding	turquoise	Mettl7a2	mmu:393082	Protein Mettl7a2
Gle1	protein-coding	turquoise	Gle1	mmu:74412	Nucleoporin GLE1
Ppp1r12a	protein-coding	turquoise	Ppp1r12a	mmu:17931	Putative uncharacterized protein
Glce	protein-coding	turquoise	Glce	mmu:93683	D-glucuronyl C5-epimerase
Irak1bp1	protein-coding	brown	Irak1bp1	mmu:65099	Interleukin-1 receptor-associated kinase 1 binding protein 1, isoform CRA_b
D3Ertd254e	protein-coding	turquoise	D3Ertd254e	mmu:241944	Protein D3Ertd254e
4933434E20Rik	protein-coding	pink	4933434E20Rik	mmu:99650	4933434E20Rik protein
Sesn3	protein-coding	turquoise	Sesn3	mmu:75747	Sestrin 3
BC002059	unknown	turquoise	BC002059	mmu:213811	cDNA sequence BC002059
Abi3bp	protein-coding	turquoise	Abi3bp	mmu:320712	Abi3bp protein
Aamp	protein-coding	blue	Aamp	mmu:227290	Protein Aamp
4930522H14Rik	protein-coding	turquoise	4930522H14Rik	mmu:67646	Uncharacterized protein C1orf185 homolog
Invs	protein-coding	turquoise	Invs	mmu:16348	Invs protein
Zcrb1	protein-coding	turquoise	Zcrb1	mmu:67197	Zinc finger CCHC-type and RNA-binding motif-containing protein 1
4930500J02Rik	ncRNA	turquoise	4930500J02Rik	mmu:74959	RIKEN cDNA 4930500J02 gene
Gm10221	pseudo	brown	Gm10221	mmu:100042348	ATP synthase, H+ transporting, mitochondrial F0 complex, subunit g pseudogene
Ikzf4	protein-coding	turquoise	Ikzf4	mmu:22781	Zinc finger protein Eos
Ikzf5	protein-coding	cyan	Ikzf5	mmu:67143	Zinc finger protein Pegasus
Tm9sf3	protein-coding	brown	Tm9sf3	mmu:107358	Putative uncharacterized protein
C230052I12Rik	protein-coding	turquoise	C230052I12Rik	mmu:101831	Fanconi anemia-associated protein of 24 kDa
4931428L18Rik	ncRNA	turquoise	4931428L18Rik	mmu:70988	Protein 4931428L18Rik
E330034G19Rik	protein-coding	turquoise	E330034G19Rik	mmu:105418	Protein E330034G19Rik
Cltb	protein-coding	turquoise	Cltb	mmu:74325	Cltb protein
Stbd1	protein-coding	turquoise	Stbd1	mmu:52331	Stbd1 protein
Cltc	protein-coding	brown	Cltc	mmu:67300	Clathrin heavy chain 1
Zswim6	protein-coding	brown	Zswim6	mmu:67263	Zinc finger SWIM domain-containing protein 6
Zswim3	protein-coding	turquoise	Zswim3	mmu:67538	Zinc finger SWIM domain-containing protein 3
Gpcpd1	protein-coding	turquoise	Gpcpd1	mmu:74182	Glycerophosphocholine phosphodiesterase GPCPD1
Cmtr2	protein-coding	turquoise	Cmtr2	mmu:234728	Cap-specific mRNA (nucleoside-2'-O-)-methyltransferase 2
5730507C01Rik	protein-coding	turquoise	5730507C01Rik	mmu:236366	Uncharacterized protein
Glrx	protein-coding	turquoise	Glrx	mmu:93692	Glutaredoxin, isoform CRA_a
Tm9sf1	protein-coding	blue	Tm9sf1	mmu:74140	Transmembrane 9 superfamily member 1
Cmtm3	protein-coding	blue	Cmtm3	mmu:68119	Putative uncharacterized protein
Cmtm4	protein-coding	brown	Cmtm4	mmu:97487	CKLF-like MARVEL transmembrane domain-containing protein 4
Gm10248	ncRNA	turquoise	Gm10248	mmu:791307	predicted gene 10248
Mcts1	protein-coding	brown	Mcts1	mmu:68995	Malignant T-cell-amplified sequence 1
Cmtm7	protein-coding	blue	Cmtm7	mmu:102545	Putative uncharacterized protein
Cmtm8	protein-coding	turquoise	Cmtm8	mmu:70031	CKLF-like MARVEL transmembrane domain-containing protein 8
Mcts2	protein-coding	brown	Mcts2	mmu:66405	Malignant T-cell-amplified sequence 2
Elac2	protein-coding	turquoise	Elac2	mmu:68626	Zinc phosphodiesterase ELAC protein 2
Gm10260	pseudo	red	Gm10260	mmu:100039740	Uncharacterized protein
Glmn	protein-coding	turquoise	Glmn	mmu:170823	Glomulin
Glo1	protein-coding	blue	Glo1	mmu:109801	Lactoylglutathione lyase
Gm10263	pseudo	red	Gm10263		40S ribosomal protein S28 pseudogene
Insr	protein-coding	blue	Insr	mmu:16337	Insulin receptor isoform B
Lrp2bp	protein-coding	turquoise	Lrp2bp	mmu:67620	Lrp2 binding protein, isoform CRA_b
Clpb	protein-coding	turquoise	Clpb	mmu:20480	Caseinolytic peptidase B protein homolog
Gm10269	pseudo	turquoise	Gm10269	mmu:100040823	Uncharacterized protein
Clpp	protein-coding	blue	Clpp	mmu:53895	ATP-dependent Clp protease proteolytic subunit, mitochondrial
Gm10275	pseudo	blue	Gm10275		Rpl12 pseudogene
Tmbim4	protein-coding	turquoise	Tmbim4	mmu:68212	Protein lifeguard 4
Tmbim1	protein-coding	turquoise	Tmbim1	mmu:69660	Protein lifeguard 3
Szrd1	protein-coding	turquoise	Szrd1	mmu:213491	SUZ domain-containing protein 1
Mcur1	protein-coding	turquoise	Mcur1	mmu:76137	Mitochondrial calcium uniporter regulator 1
Aass	protein-coding	turquoise	Aass	mmu:30956	Alpha-aminoadipic semialdehyde synthase, mitochondrial
Ppfibp2	protein-coding	turquoise	Ppfibp2	mmu:19024	Protein tyrosine phosphatase, receptor-type, F interacting protein, binding protein 2, isoform CRA_a
Ppfibp1	protein-coding	brown	Ppfibp1	mmu:67533	Liprin-beta-1
BC021767	pseudo	turquoise	BC021767	mmu:545551	cingulin pseudogene
Cdkn3	protein-coding	blue	Cdkn3	mmu:72391	Cyclin-dependent kinase inhibitor 3
Cml2	protein-coding	turquoise	Cml2	mmu:93673	Probable N-acetyltransferase CML2
Slc2a9	protein-coding	turquoise	Slc2a9	mmu:117591	Solute carrier family 2 (Facilitated glucose transporter), member 9
Aar2	protein-coding	brown	Aar2	mmu:68295	Protein AAR2 homolog
Nyap2	protein-coding	turquoise	Nyap2	mmu:241134	Neuronal tyrosine-phosphorylated phosphoinositide-3-kinase adapter 2
Cmip	protein-coding	blue	Cmip	mmu:74440	4933407C03Rik protein
Slc17a2	protein-coding	turquoise	Slc17a2	mmu:218103	Sodium-dependent phosphate transport protein 3
BC025920	pseudo	turquoise	BC025920	mmu:268319	zinc finger protein pseudogene
Stat1	protein-coding	blue	Stat1	mmu:20846	Signal transducer and activator of transcription 1
Tyms-ps	pseudo	brown	Tyms-ps	mmu:22172	thymidylate synthase, pseudogene
Stau1	protein-coding	turquoise	Stau1	mmu:20853	Double-stranded RNA-binding protein Staufen homolog 1
Ing1	protein-coding	turquoise	Ing1	mmu:26356	Putative uncharacterized protein
Ing3	protein-coding	turquoise	Ing3	mmu:71777	Inhibitor of growth protein 3
Stat6	protein-coding	turquoise	Stat6	mmu:20852	Signal transducer and transcription activator 6
Stat4	protein-coding	turquoise	Stat4	mmu:20849	Signal transducer and activator of transcription 4
Foxl2os	ncRNA	blue	Foxl2os	mmu:768252	forkhead box L2, opposite strand
Gmds	protein-coding	turquoise	Gmds	mmu:218138	GDP-mannose 4,6 dehydratase
Krtcap3	protein-coding	turquoise	Krtcap3	mmu:69815	Krtcap3 protein
Krtcap2	protein-coding	turquoise	Krtcap2	mmu:66059	Keratinocyte-associated protein 2
4833419F23Rik	ncRNA	turquoise	4833419F23Rik	mmu:73915	RIKEN cDNA 4833419F23 gene
Inha	protein-coding	blue	Inha	mmu:16322	Inhibin alpha chain
B3gat3	protein-coding	pink	B3gat3	mmu:72727	Glucuronyltransferase I
B3gat2	protein-coding	turquoise	B3gat2	mmu:280645	Galactosylgalactosylxylosylprotein 3-beta-glucuronosyltransferase 2
Ripk1	protein-coding	turquoise	Ripk1	mmu:19766	Receptor-interacting serine/threonine-protein kinase 1
Dcst2	protein-coding	turquoise	Dcst2	mmu:329702	DC-STAMP domain containing 2
Myh11	protein-coding	turquoise	Myh11	mmu:17880	Myosin-11
Agap1	protein-coding	brown	Agap1	mmu:347722	Arf-GAP with GTPase, ANK repeat and PH domain-containing protein 1
Gt(ROSA)26Sor	ncRNA	brown	Gt(ROSA)26Sor	mmu:14910	gene trap ROSA 26, Philippe Soriano
LOC100416360	pseudo	turquoise	LOC100416360		ribosomal protein S6 pseudogene
Inf2	protein-coding	red	Inf2	mmu:70435	Inverted formin-2
Tpgs2	protein-coding	turquoise	Tpgs2	mmu:66648	Tubulin polyglutamylase complex subunit 2
Ankrd13a	protein-coding	turquoise	Ankrd13a	mmu:68420	Ankrd13a protein
Kcnq1ot1	ncRNA	blue	Kcnq1ot1	mmu:63830	KCNQ1 overlapping transcript 1
Cmas	protein-coding	turquoise	Cmas	mmu:12764	N-acylneuraminate cytidylyltransferase
Zar1	protein-coding	turquoise	Zar1	mmu:317755	Zygote arrest protein 1
Zar1l	protein-coding	turquoise	Zar1l	mmu:545824	Zygotic arrest 2
Phf20l1	protein-coding	brown	Phf20l1	mmu:239510	Phf20l1 protein
Cdkn1a	protein-coding	brown	Cdkn1a	mmu:12575	Cyclin-dependent kinase inhibitor 1A variant 2
Cdkn1c	protein-coding	turquoise	Cdkn1c	mmu:12577	Cyclin-dependent kinase inhibitor 1C (P57), isoform CRA_a
Mrm1	protein-coding	brown	Mrm1	mmu:217038	rRNA methyltransferase 1, mitochondrial
Gm10184	pseudo	turquoise	Gm10184	mmu:100043906	karyopherin (importin) alpha 2 pseudogene
Ripk2	protein-coding	turquoise	Ripk2	mmu:192656	Ripk2 protein
Ripk3	protein-coding	red	Ripk3	mmu:56532	Receptor-interacting serine/threonine-protein kinase 3
Cdkn2c	protein-coding	turquoise	Cdkn2c	mmu:12580	Putative uncharacterized protein
Mki67	protein-coding	brown	Mki67	mmu:17345	Protein Mki67
Cdkn2b	protein-coding	brown	Cdkn2b	mmu:12579	Cyclin-dependent kinase inhibitor p15INK4b
Rgs7bp	protein-coding	blue	Rgs7bp	mmu:52882	Regulator of G-protein signaling 7-binding protein
Abi2	protein-coding	pink	Abi2	mmu:329165	Abl interactor 2
Gm10169	pseudo	blue	Gm10169		macrophage migration inhibitory factor, pseudogene 4
Mtss1	protein-coding	turquoise	Mtss1	mmu:211401	Metastasis suppressor protein 1
Serhl	protein-coding	magenta	Serhl	mmu:68607	Serine hydrolase-like protein
Thbs4	protein-coding	blue	Thbs4	mmu:21828	Thrombospondin 4
Thbs1	protein-coding	blue	Thbs1	mmu:21825	Thrombospondin-1
Thbs2	protein-coding	brown	Thbs2	mmu:21826	Thrombospondin-2
Zfp354a	protein-coding	brown	Zfp354a	mmu:21408	Zinc finger protein 354A
D630033O11Rik	protein-coding	turquoise	D630033O11Rik	mmu:235302	MCG62111
Gm10177	pseudo	brown	Gm10177	mmu:100042561	predicted gene 10177
Abat	protein-coding	blue	Abat	mmu:268860	4-aminobutyrate aminotransferase, mitochondrial
Fxyd6	protein-coding	magenta	Fxyd6	mmu:59095	FXYD domain-containing ion transport regulator 6
Fxyd5	protein-coding	red	Fxyd5	mmu:18301	FXYD domain-containing ion transport regulator 5, isoform CRA_c
Syn3	protein-coding	turquoise	Syn3	mmu:27204	Synapsin-3
1110038B12Rik	ncRNA	brown	1110038B12Rik	mmu:68763	RIKEN cDNA 1110038B12 gene
Mreg	protein-coding	turquoise	Mreg	mmu:381269	Melanoregulin
Cks2	protein-coding	turquoise	Cks2	mmu:66197	Cyclin-dependent kinases regulatory subunit 2
Gm10108	pseudo	brown	Gm10108		Uncharacterized protein
Gm2a	protein-coding	green	Gm2a	mmu:14667	GM2 ganglioside activator protein
Scrn2	protein-coding	blue	Scrn2	mmu:217140	Secernin-2
Dapp1	protein-coding	black	Dapp1	mmu:26377	Dual adapter for phosphotyrosine and 3-phosphotyrosine and 3-phosphoinositide
Mrc1	protein-coding	turquoise	Mrc1	mmu:17533	Macrophage mannose receptor 1
Mras	protein-coding	blue	Mras	mmu:17532	Ras-related protein M-Ras
Mrap	protein-coding	turquoise	Mrap	mmu:77037	Melanocortin-2 receptor accessory protein
Mrc2	protein-coding	red	Mrc2	mmu:17534	C-type mannose receptor 2
Gm10145	pseudo	blue	Gm10145	mmu:100040961	predicted gene 10145
Itpa-ps1	pseudo	blue	Itpa-ps1		inosine triphosphatase (nucleoside triphosphate pyrophosphatase) pseudogene 1
Abl2	protein-coding	turquoise	Abl2	mmu:11352	Abelson tyrosine-protein kinase 2
Evx1	protein-coding	turquoise	Evx1	mmu:14028	Evx1 protein
Depdc1a	protein-coding	blue	Depdc1a	mmu:76131	DEP domain containing 1a, isoform CRA_c
Gm10123	pseudo	red	Gm10123		peptidylprolyl isomerase A-like pseudogene
Yeats4	protein-coding	brown	Yeats4	mmu:64050	YEATS domain-containing protein 4
4933427D06Rik	protein-coding	turquoise	4933427D06Rik	mmu:232217	Protein 4933427D06Rik
Gm10132	pseudo	green	Gm10132	mmu:100043755	ribosomal protein L23A pseudogene
Gm10136	pseudo	red	Gm10136	mmu:672214	ribosomal protein L26 pseudogene
4930528D03Rik	ncRNA	turquoise	4930528D03Rik	mmu:75223	RIKEN cDNA 4930528D03 gene
Syt5	protein-coding	turquoise	Syt5	mmu:53420	Synaptotagmin-5
Syt1	protein-coding	turquoise	Syt1	mmu:20979	Synaptotagmin-1
Stag2	protein-coding	turquoise	Stag2	mmu:20843	Cohesin subunit SA-2
Serf1	protein-coding	blue	Serf1	mmu:20365	Small EDRK-rich factor 1, isoform CRA_c
Syt7	protein-coding	green	Syt7	mmu:54525	Synaptotagmin-7
Mctp1	protein-coding	blue	Mctp1	mmu:78771	Protein Mctp1
Cln8	protein-coding	blue	Cln8	mmu:26889	Protein CLN8
Cln5	protein-coding	brown	Cln5	mmu:211286	MCG114116
Cln3	protein-coding	blue	Cln3	mmu:12752	Battenin
Imp4	protein-coding	brown	Imp4	mmu:27993	U3 small nucleolar ribonucleoprotein protein IMP4
Evc2	protein-coding	blue	Evc2	mmu:68525	Putative uncharacterized protein
Rpl15-ps2	pseudo	red	Rpl15-ps2		ribosomal protein L15, pseudogene 2
Fndc5	protein-coding	blue	Fndc5	mmu:384061	Fibronectin type III domain-containing protein 5
Fndc4	protein-coding	brown	Fndc4	mmu:64339	Fibronectin type III domain containing 4
Plscr2	protein-coding	brown	Plscr2	mmu:18828	Phospholipid scramblase 2
Plscr3	protein-coding	blue	Plscr3	mmu:70310	Putative uncharacterized protein
Plscr4	protein-coding	pink	Plscr4	mmu:235527	Phospholipid scramblase 4
Mctp2	protein-coding	turquoise	Mctp2	mmu:244049	Multiple C2 and transmembrane domain-containing protein 2
Plscr1	protein-coding	turquoise	Plscr1	mmu:22038	Putative uncharacterized protein
Gm6992	pseudo	blue	Gm6992		pyruvate kinase, muscle pseudogene
Ptrh1	protein-coding	red	Ptrh1	mmu:329384	Putative uncharacterized protein
Tgfb1i1	protein-coding	blue	Tgfb1i1	mmu:21804	Transforming growth factor beta-1-induced transcript 1 protein
Clmp	protein-coding	turquoise	Clmp	mmu:71566	Putative uncharacterized protein
Ncoa6	protein-coding	turquoise	Ncoa6	mmu:56406	Nuclear receptor coactivator 6
Ncoa5	protein-coding	turquoise	Ncoa5	mmu:228869	Nuclear receptor coactivator 5
Ncoa3	protein-coding	turquoise	Ncoa3	mmu:17979	Nuclear receptor coactivator 3
Abt1	protein-coding	greenyellow	Abt1	mmu:30946	Activator of basal transcription 1
Dnase1l3	protein-coding	turquoise	Dnase1l3	mmu:13421	Deoxyribonuclease gamma
B020014A21Rik	ncRNA	turquoise	B020014A21Rik	mmu:619314	RIKEN cDNA B020014A21 gene
Wfdc3	protein-coding	turquoise	Wfdc3	mmu:71856	WAP four-disulfide core domain protein 3
Tfb1m	protein-coding	greenyellow	Tfb1m	mmu:224481	Dimethyladenosine transferase 1, mitochondrial
Spats2l	protein-coding	turquoise	Spats2l	mmu:67198	SPATS2-like protein
Clk3	protein-coding	purple	Clk3	mmu:102414	Dual specificity protein kinase CLK3
Sccpdh	protein-coding	pink	Sccpdh	mmu:109232	Saccharopine dehydrogenase-like oxidoreductase
Ppp1r13l	protein-coding	turquoise	Ppp1r13l	mmu:333654	RelA-associated inhibitor
Gm6937	pseudo	brown	Gm6937		ribosomal protein L15 pseudogene
Serp1	protein-coding	tan	Serp1	mmu:28146	Putative uncharacterized protein
Ppp1r14d	protein-coding	turquoise	Ppp1r14d	mmu:72112	Protein phosphatase 1 regulatory subunit 14D
C87414	protein-coding	turquoise	C87414	mmu:381654	Protein C87414
Gm6943	pseudo	turquoise	Gm6943	mmu:629055	predicted gene 6943
Ppp1r14c	protein-coding	turquoise	Ppp1r14c	mmu:76142	Putative uncharacterized protein
Trdmt1	protein-coding	turquoise	Trdmt1	mmu:13434	tRNA (cytosine(38)-C(5))-methyltransferase
Pdia5	protein-coding	blue	Pdia5	mmu:72599	Protein disulfide-isomerase A5
Pdia4	protein-coding	blue	Pdia4	mmu:12304	Protein disulfide-isomerase A4
Pdia6	protein-coding	blue	Pdia6	mmu:71853	Putative uncharacterized protein
Gm6916	pseudo	red	Gm6916		coiled-coil domain containing 72 pseudogene
Gm6910	pseudo	turquoise	Gm6910	mmu:628746	predicted gene 6910
Garnl3	protein-coding	turquoise	Garnl3	mmu:99326	GTPase-activating Rap/Ran-GAP domain-like protein 3
Ppp1r16b	protein-coding	blue	Ppp1r16b	mmu:228852	Protein phosphatase 1 regulatory inhibitor subunit 16B
Syf2	protein-coding	turquoise	Syf2	mmu:68592	Pre-mRNA-splicing factor SYF2
Gm6988	pseudo	turquoise	Gm6988	mmu:629595	predicted gene 6988
Col9a3	protein-coding	turquoise	Col9a3	mmu:12841	Protein Col9a3
Sybu	protein-coding	turquoise	Sybu	mmu:319613	Putative uncharacterized protein
C87436	protein-coding	turquoise	C87436	mmu:232196	Uncharacterized protein C2orf42 homolog
Crmp1	protein-coding	turquoise	Crmp1	mmu:12933	Dihydropyrimidinase-related protein 1
4921524J17Rik	protein-coding	turquoise	4921524J17Rik	mmu:66714	UPF0547 protein C16orf87 homolog
Evi5	protein-coding	yellow	Evi5	mmu:14020	Ecotropic viral integration site 5 protein
Slc37a4	protein-coding	blue	Slc37a4	mmu:14385	Glucose 6-phosphate transporter
Coa3	protein-coding	green	Coa3	mmu:52469	Cytochrome c oxidase assembly factor 3 homolog, mitochondrial
Naalad2	protein-coding	greenyellow	Naalad2	mmu:72560	N-acetylated-alpha-linked acidic dipeptidase 2
Mapkapk3	protein-coding	brown	Mapkapk3	mmu:102626	MAP kinase-activated protein kinase 3
Ptov1	protein-coding	blue	Ptov1	mmu:84113	Prostate tumor-overexpressed gene 1 protein homolog
Coa5	protein-coding	brown	Coa5	mmu:76178	Putative uncharacterized protein
Mvb12a	protein-coding	brown	Mvb12a	mmu:73711	Multivesicular body subunit 12A
Mvb12b	protein-coding	turquoise	Mvb12b	mmu:72543	Multivesicular body subunit 12B
Spice1	protein-coding	turquoise	Spice1	mmu:212514	Putative uncharacterized protein
Zap70	protein-coding	turquoise	Zap70	mmu:22637	Tyrosine-protein kinase ZAP-70
Gnl2	protein-coding	turquoise	Gnl2	mmu:230737	Nucleolar GTP-binding protein 2
Gnl3	protein-coding	brown	Gnl3	mmu:30877	Putative uncharacterized protein
4930556L07Rik	unknown	turquoise	4930556L07Rik	mmu:75283	RIKEN cDNA 4930556L07 gene
Iqca	protein-coding	turquoise	Iqca	mmu:74918	IQ and AAA domain-containing protein 1
Iqcg	protein-coding	turquoise	Iqcg	mmu:69707	IQ domain-containing protein G
Iqck	protein-coding	turquoise	Iqck	mmu:434232	Protein Iqck
2610021A01Rik	unknown	turquoise	2610021A01Rik	mmu:668572	Protein 2610021A01Rik
Msln	protein-coding	red	Msln	mmu:56047	Mesothelin
Large	protein-coding	brown	Large	mmu:16795	LARGE-1
Gnmt	protein-coding	turquoise	Gnmt	mmu:14711	Glycine N-methyltransferase
Fahd2a	protein-coding	purple	Fahd2a	mmu:68126	Fumarylacetoacetate hydrolase domain-containing protein 2A
Sepsecs	protein-coding	turquoise	Sepsecs	mmu:211006	O-phosphoseryl-tRNA(Sec) selenium transferase
Cd300c	protein-coding	turquoise	Cd300c	mmu:387565	CMRF35-like molecule 6
Cobl	protein-coding	turquoise	Cobl	mmu:12808	Protein cordon-bleu
Kcnk1	protein-coding	turquoise	Kcnk1	mmu:16525	Potassium channel subfamily K member 1
Kcnk2	protein-coding	green	Kcnk2	mmu:16526	Potassium channel subfamily K member 2
Kcnk3	protein-coding	blue	Kcnk3	mmu:16527	Potassium channel subfamily K member 3
Dennd1b	protein-coding	brown	Dennd1b	mmu:329260	ASL1/9AS1-1 fusion
Dennd1a	protein-coding	greenyellow	Dennd1a	mmu:227801	DENN domain-containing protein 1A
Kcnj3	protein-coding	blue	Kcnj3	mmu:16519	G protein-activated inward rectifier potassium channel 1
Acp5	protein-coding	turquoise	Acp5	mmu:11433	Tartrate-resistant acid phosphatase type 5
Acp2	protein-coding	blue	Acp2	mmu:11432	Lysosomal acid phosphatase
Acp1	protein-coding	green	Acp1	mmu:11431	Acid phosphatase 1, soluble
Dennd2c	protein-coding	brown	Dennd2c	mmu:329727	DENN domain-containing protein 2C
Acp6	protein-coding	brown	Acp6	mmu:66659	Lysophosphatidic acid phosphatase type 6
Thap4	protein-coding	brown	Thap4	mmu:67026	THAP domain-containing protein 4
Thap7	protein-coding	turquoise	Thap7	mmu:69009	THAP domain-containing protein 7
Tdrd12	protein-coding	turquoise	Tdrd12	mmu:71981	Putative ATP-dependent RNA helicase TDRD12
Thap1	protein-coding	turquoise	Thap1	mmu:73754	THAP domain-containing protein 1
Cnst	protein-coding	turquoise	Cnst	mmu:226744	Consortin
Zfp385b	protein-coding	blue	Zfp385b	mmu:241494	Zinc finger protein 533, isoform CRA_a
Erbb2ip	protein-coding	cyan	Erbb2ip	mmu:59079	Protein LAP2
Dennd4a	protein-coding	yellow	Dennd4a	mmu:102442	Putative uncharacterized protein
Acn9	protein-coding	brown	Acn9	mmu:71238	ACN9 homolog (S. cerevisiae)
Slc4a4	protein-coding	brown	Slc4a4	mmu:54403	Slc4a4 protein
Slc4a5	protein-coding	turquoise	Slc4a5	mmu:232156	Protein Slc4a5
1700025J12Rik	ncRNA	turquoise	1700025J12Rik	mmu:69407	RIKEN cDNA 1700025J12 gene
Gm10443	pseudo	red	Gm10443		40S ribosomal protein S28 pseudogene
Dennd5b	protein-coding	black	Dennd5b	mmu:320560	DENN domain-containing protein 5B
Creld1	protein-coding	blue	Creld1	mmu:171508	I11E7 protein
Dennd6a	protein-coding	turquoise	Dennd6a	mmu:211922	Protein DENND6A
Creld2	protein-coding	turquoise	Creld2	mmu:76737	Cysteine-rich with EGF-like domain protein 2
Kcne3	protein-coding	blue	Kcne3	mmu:57442	MinK-related peptide 2
Kras	protein-coding	yellow	Kras	mmu:16653	GTPase KRas
Kcnh3	protein-coding	turquoise	Kcnh3	mmu:16512	Potassium voltage-gated channel, subfamily H (Eag-related), member 3
Kcnh5	protein-coding	turquoise	Kcnh5	mmu:238271	Potassium voltage-gated channel, subfamily H (Eag-related), member 5
Kcnh1	protein-coding	turquoise	Kcnh1	mmu:16510	Potassium voltage-gated channel subfamily H member 1
1110032F04Rik	protein-coding	blue	1110032F04Rik	mmu:68725	Uncharacterized membrane protein C3orf80 homolog
Msh6	protein-coding	turquoise	Msh6	mmu:17688	DNA mismatch repair protein Msh6
Msh2	protein-coding	turquoise	Msh2	mmu:17685	DNA mismatch repair protein Msh2
Msh3	protein-coding	turquoise	Msh3	mmu:17686	DNA mismatch repair protein Msh3
Msh4	protein-coding	turquoise	Msh4	mmu:55993	MutS protein homolog 4
Acpp	protein-coding	turquoise	Acpp	mmu:56318	Putative uncharacterized protein
Kcng4	protein-coding	turquoise	Kcng4	mmu:66733	Potassium voltage-gated channel subfamily G member 4
Slc4a8	protein-coding	turquoise	Slc4a8	mmu:59033	Electroneutral sodium bicarbonate exchanger 1
Cope	protein-coding	blue	Cope	mmu:59042	Coatomer subunit epsilon
Coq4	protein-coding	blue	Coq4	mmu:227683	Ubiquinone biosynthesis protein COQ4 homolog, mitochondrial
Ipo7	protein-coding	brown	Ipo7	mmu:233726	Importin-7
Ipmk	protein-coding	turquoise	Ipmk	mmu:69718	Inositol polyphosphate multikinase
Akr1c14	protein-coding	blue	Akr1c14	mmu:105387	Aldo-keto reductase family 1, member C14
Ipo8	protein-coding	turquoise	Ipo8	mmu:320727	Importin-8
Coq6	protein-coding	blue	Coq6	mmu:217707	Ubiquinone biosynthesis monooxygenase COQ6
Coq9	protein-coding	blue	Coq9	mmu:67914	Ubiquinone biosynthesis protein COQ9, mitochondrial
Ippk	protein-coding	turquoise	Ippk	mmu:75678	Ippk protein
Gm10436	protein-coding	turquoise	Gm10436	mmu:100039315	Protein Gm10436
Dfna5	protein-coding	turquoise	Dfna5	mmu:54722	Non-syndromic hearing impairment protein 5 homolog
Actb	protein-coding	red	Actb	mmu:11461	Beta-actin
1700061F12Rik	ncRNA	turquoise	1700061F12Rik	mmu:73438	RIKEN cDNA 1700061F12 gene
Comt	protein-coding	turquoise	Comt	mmu:12846	Catechol O-methyltransferase
Gprc5a	protein-coding	red	Gprc5a	mmu:232431	Retinoic acid-induced protein 3
9130015A21Rik	ncRNA	turquoise	9130015A21Rik	mmu:71581	RIKEN cDNA 9130015A21 gene
Gprc5c	protein-coding	turquoise	Gprc5c	mmu:70355	G-protein-coupled receptor family C group 5 member C
Kcnn4	protein-coding	turquoise	Kcnn4	mmu:16534	Small conductance calcium activated potassium channel type4 transcript variant 2
Kcnn2	protein-coding	turquoise	Kcnn2	mmu:140492	Small conductance calcium-activated potassium channel subfamily N member 2
Pinlyp	protein-coding	turquoise	Pinlyp	mmu:641361	MCG7273
Csgalnact2	protein-coding	brown	Csgalnact2	mmu:78752	Chondroitin sulfate N-acetylgalactosaminyltransferase 2
Osmr	protein-coding	brown	Osmr	mmu:18414	Oncostatin M receptor
Csgalnact1	protein-coding	brown	Csgalnact1	mmu:234356	Chondroitin sulfate N-acetylgalactosaminyltransferase 1
Cdk17	protein-coding	turquoise	Cdk17	mmu:237459	Pctk2 protein
Dapk2	protein-coding	turquoise	Dapk2	mmu:13143	DAP-kinase-related protein 1 beta isoform
Akr1c18	protein-coding	turquoise	Akr1c18	mmu:105349	Aldo-keto reductase family 1, member C18, isoform CRA_a
Akr1c19	protein-coding	turquoise	Akr1c19	mmu:432720	Aldo-keto reductase family 1, member C19
Osr1	protein-coding	red	Osr1	mmu:23967	Protein odd-skipped-related 1
Cdk12	protein-coding	turquoise	Cdk12	mmu:69131	Cyclin-dependent kinase 12
Cdk14	protein-coding	brown	Cdk14	mmu:18647	Cyclin-dependent kinase 14
Akr1c21	protein-coding	turquoise	Akr1c21	mmu:77337	Aldo-keto reductase family 1 member C21
Osr2	protein-coding	turquoise	Osr2	mmu:107587	Protein odd-skipped-related 2
Cdk15	protein-coding	turquoise	Cdk15	mmu:271697	Cyclin-dependent kinase 15
1700010I14Rik	protein-coding	purple	1700010I14Rik	mmu:66931	RIKEN cDNA 1700010I14, isoform CRA_b
Mta2	protein-coding	turquoise	Mta2	mmu:23942	Putative uncharacterized protein
Mta3	protein-coding	brown	Mta3	mmu:116871	Mta3 protein
Cdk20	protein-coding	turquoise	Cdk20	mmu:105278	Cyclin-dependent kinase 20
Cdip1	protein-coding	blue	Cdip1	mmu:66626	Cell death-inducing p53-target protein 1
Spa17	protein-coding	turquoise	Spa17	mmu:20686	Sperm surface protein Sp17
Msr1	protein-coding	turquoise	Msr1	mmu:20288	Macrophage scavenger receptor types I and II
Mtrf1	protein-coding	tan	Mtrf1	mmu:211253	Putative uncharacterized protein
Ajuba	protein-coding	brown	Ajuba	mmu:16475	LIM domain-containing protein ajuba
Cog4	protein-coding	black	Cog4	mmu:102339	Conserved oligomeric Golgi complex subunit 4
Cog2	protein-coding	blue	Cog2	mmu:76332	Conserved oligomeric Golgi complex subunit 2
Nipsnap1	protein-coding	turquoise	Nipsnap1	mmu:18082	Protein NipSnap homolog 1
Ostc	protein-coding	blue	Ostc	mmu:66357	Oligosaccharyltransferase complex subunit OSTC
Fetub	protein-coding	turquoise	Fetub	mmu:59083	GUGU beta
Colq	protein-coding	turquoise	Colq	mmu:382864	Acetylcholinesterase collagenic tail peptide
Slc15a2	protein-coding	turquoise	Slc15a2	mmu:57738	Solute carrier family 15 member 2
Glt1d1	protein-coding	turquoise	Glt1d1	mmu:319804	Glycosyltransferase 1 domain-containing protein 1
Col19a1	protein-coding	turquoise	Col19a1	mmu:12823	Collagen alpha-1(XIX) chain
Igsf8	protein-coding	blue	Igsf8	mmu:140559	Immunoglobulin superfamily member 8
Igsf3	protein-coding	brown	Igsf3	mmu:78908	Immunoglobulin superfamily member 3
Add3	protein-coding	yellow	Add3	mmu:27360	Add3 protein
Add2	protein-coding	turquoise	Add2	mmu:11519	Putative uncharacterized protein
Jmjd6	protein-coding	turquoise	Jmjd6	mmu:107817	Jmjd6 protein
Jmjd7	protein-coding	blue	Jmjd7	mmu:433466	JmjC domain-containing protein 7
2610305D13Rik	protein-coding	turquoise	2610305D13Rik	mmu:112422	Protein 2610305D13Rik
Slc15a5	protein-coding	turquoise	Slc15a5	mmu:277898	Solute carrier family 15 member 5
Slc15a4	protein-coding	turquoise	Slc15a4	mmu:100561	Solute carrier family 15 member 4
Runx2	protein-coding	brown	Runx2	mmu:12393	Runt-related transcription factor 2
Runx1	protein-coding	black	Runx1	mmu:12394	Runt-related transcription factor 1
Lasp1	protein-coding	green	Lasp1	mmu:16796	LIM and SH3 domain protein 1
Adh1	protein-coding	blue	Adh1	mmu:11522	Alcohol dehydrogenase 1 (Class I), isoform CRA_c
Rgs13	protein-coding	blue	Rgs13	mmu:246709	Regulator of G-protein signaling 13
Rgs17	protein-coding	turquoise	Rgs17	mmu:56533	Regulator of G-protein-signaling 17
Adh7	protein-coding	brown	Adh7	mmu:11529	Putative uncharacterized protein
Adi1	protein-coding	cyan	Adi1	mmu:104923	1,2-dihydroxy-3-keto-5-methylthiopentene dioxygenase
Gmfb	protein-coding	brown	Gmfb	mmu:63985	Glia maturation factor beta
A630089N07Rik	ncRNA	brown	A630089N07Rik	mmu:320586	MCG4790, isoform CRA_e
Slc38a5	protein-coding	blue	Slc38a5	mmu:209837	Sodium-coupled neutral amino acid transporter 5
Slc38a2	protein-coding	cyan	Slc38a2	mmu:67760	Putative uncharacterized protein
Slc38a8	protein-coding	turquoise	Slc38a8	mmu:234788	Putative sodium-coupled neutral amino acid transporter 8
Slc38a9	protein-coding	turquoise	Slc38a9	mmu:268706	Putative sodium-coupled neutral amino acid transporter 9
Slc38a6	protein-coding	brown	Slc38a6	mmu:625098	Solute carrier family 38, member 6
2310035C23Rik	protein-coding	brown	2310035C23Rik	mmu:227446	Protein 2310035C23Rik
Isca1	protein-coding	turquoise	Isca1	mmu:69046	Iron-sulfur cluster assembly 1 homolog, mitochondrial
Isca2	protein-coding	turquoise	Isca2	mmu:74316	Isca2 protein
Mtpn	protein-coding	brown	Mtpn	mmu:14489	Myotrophin
Sh3bgrl3	protein-coding	turquoise	Sh3bgrl3	mmu:73723	SH3 domain-binding glutamic acid-rich-like protein 3
Sh3bgrl2	protein-coding	turquoise	Sh3bgrl2	mmu:212531	SH3 domain-binding glutamic acid-rich-like protein 2
Ankrd66	protein-coding	turquoise	Ankrd66	mmu:100043332	ankyrin repeat domain 66
Pvrl3	protein-coding	turquoise	Pvrl3	mmu:58998	Nectin-3
Pvrl1	protein-coding	blue	Pvrl1	mmu:58235	Nectin-1
Rgs10	protein-coding	turquoise	Rgs10	mmu:67865	Regulator of G-protein-signaling 10
Ankrd50	protein-coding	blue	Ankrd50	mmu:99696	Protein Ankrd50
Adm2	protein-coding	turquoise	Adm2	mmu:223780	ADM2
Ptprd	protein-coding	blue	Ptprd	mmu:19266	Protein-tyrosine-phosphatase
Ptpre	protein-coding	turquoise	Ptpre	mmu:19267	Receptor-type tyrosine-protein phosphatase epsilon
Ptprb	protein-coding	turquoise	Ptprb	mmu:19263	Receptor-type tyrosine-protein phosphatase beta
Tomm70a	protein-coding	brown	Tomm70a	mmu:28185	Putative uncharacterized protein
Ptpro	protein-coding	turquoise	Ptpro	mmu:19277	Protein-tyrosine-phosphatase
Ptprr	protein-coding	turquoise	Ptprr	mmu:19279	Protein-tyrosine-phosphatase
Ptprg	protein-coding	yellow	Ptprg	mmu:19270	Receptor-type tyrosine-protein phosphatase gamma
Ptprf	protein-coding	brown	Ptprf	mmu:19268	Receptor-type tyrosine-protein phosphatase F
A130051J06Rik	unknown	turquoise	A130051J06Rik	mmu:791370	Protein A130051J06Rik
Ptprk	protein-coding	brown	Ptprk	mmu:19272	Protein-tyrosine-phosphatase
Ptprj	protein-coding	turquoise	Ptprj	mmu:19271	Protein-tyrosine-phosphatase
Ankrd46	protein-coding	pink	Ankrd46	mmu:68839	Ankyrin repeat domain-containing protein 46
Ankrd44	protein-coding	turquoise	Ankrd44	mmu:329154	Serine/threonine-protein phosphatase 6 regulatory ankyrin repeat subunit B
Ankrd49	protein-coding	turquoise	Ankrd49	mmu:56503	Putative uncharacterized protein
Slc38a1	protein-coding	blue	Slc38a1	mmu:105727	Putative uncharacterized protein
Slc5a3	protein-coding	pink	Slc5a3	mmu:53881	Putative uncharacterized protein
Ankrd39	protein-coding	blue	Ankrd39	mmu:109346	Ankyrin repeat domain 39, isoform CRA_a
Ankrd36	protein-coding	turquoise	Ankrd36	mmu:76389	Protein Ankrd36
Ankrd31	protein-coding	turquoise	Ankrd31	mmu:625662	ankyrin repeat domain 31
Ankrd32	protein-coding	turquoise	Ankrd32	mmu:105377	Ankyrin repeat domain-containing protein 32
4930469K13Rik	ncRNA	turquoise	4930469K13Rik	mmu:76874	RIKEN cDNA 4930469K13 gene
Ankrd27	protein-coding	purple	Ankrd27	mmu:245886	Ankyrin repeat domain-containing protein 27
Ankrd29	protein-coding	brown	Ankrd29	mmu:225187	Protein Ankrd29
Ankrd28	protein-coding	yellow	Ankrd28	mmu:105522	Serine/threonine-protein phosphatase 6 regulatory ankyrin repeat subunit A
Mtf2	protein-coding	yellow	Mtf2	mmu:17765	Metal-response element-binding transcription factor 2
Mtf1	protein-coding	turquoise	Mtf1	mmu:17764	Metal regulatory transcription factor 1
Mtdh	protein-coding	brown	Mtdh	mmu:67154	Protein LYRIC
Adnp	protein-coding	pink	Adnp	mmu:11538	Activity-dependent neuroprotector homeobox protein
Gmpr	protein-coding	turquoise	Gmpr	mmu:66355	GMP reductase 1
Gmps	protein-coding	brown	Gmps	mmu:229363	MCG6377, isoform CRA_a
Ankrd17	protein-coding	turquoise	Ankrd17	mmu:81702	Ankyrin repeat domain-containing protein 17
Nckap1l	protein-coding	turquoise	Nckap1l	mmu:105855	Putative uncharacterized protein
Ankrd10	protein-coding	blue	Ankrd10	mmu:102334	Ankyrin repeat domain-containing protein 10
Gm10364	pseudo	turquoise	Gm10364	mmu:100151693	ENSMUSG00000072492 protein
Rnps1	protein-coding	blue	Rnps1	mmu:19826	RNA/DNA-binding protein
Abracl	protein-coding	turquoise	Abracl	mmu:73112	Costars family protein ABRACL
1700052N19Rik	protein-coding	green	1700052N19Rik	mmu:73419	UPF0364 protein C6orf211 homolog
Kcmf1	protein-coding	turquoise	Kcmf1	mmu:74287	E3 ubiquitin-protein ligase KCMF1
Setd4	protein-coding	turquoise	Setd4	mmu:224440	SET domain-containing protein 4
Eya1	protein-coding	yellow	Eya1	mmu:14048	Eyes absent homolog 1
Eya2	protein-coding	blue	Eya2	mmu:14049	Eyes absent homolog 2
Gm10355	pseudo	blue	Gm10355	mmu:100043490	RAN guanine nucleotide release factor pseudogene
Setd7	protein-coding	brown	Setd7	mmu:73251	Histone-lysine N-methyltransferase SETD7
Oprd1	protein-coding	turquoise	Oprd1	mmu:18386	Opioid receptor, delta 1
Pphln1	protein-coding	turquoise	Pphln1	mmu:223828	Periphilin-1
Adss	protein-coding	turquoise	Adss	mmu:11566	Adenylosuccinate synthetase isozyme 2
Swt1	protein-coding	turquoise	Swt1	mmu:66875	Transcriptional protein SWT1
Slc5a6	protein-coding	brown	Slc5a6	mmu:330064	Sodium-dependent multivitamin transporter
Cnn1	protein-coding	turquoise	Cnn1	mmu:12797	Calponin-1
Otoa	protein-coding	turquoise	Otoa	mmu:246190	Otoancorin
Nhej1	protein-coding	turquoise	Nhej1	mmu:75570	Non-homologous end-joining factor 1
Slc16a1	protein-coding	turquoise	Slc16a1	mmu:20501	Monocarboxylate transporter 1
Chd3os	ncRNA	turquoise	Chd3os	mmu:80515	Putative uncharacterized protein RNF21
Sap30	protein-coding	turquoise	Sap30	mmu:60406	Histone deacetylase complex subunit SAP30
Zfp36l1	protein-coding	brown	Zfp36l1	mmu:12192	Zinc finger protein 36, C3H1 type-like 1
Zfp36l2	protein-coding	brown	Zfp36l2	mmu:12193	Zinc finger protein 36, C3H1 type-like 2
Exd2	protein-coding	brown	Exd2	mmu:97827	Exonuclease 3'-5' domain-containing protein 2
Exd1	protein-coding	turquoise	Exd1	mmu:241624	Exonuclease 3'-5' domain-containing protein 1
Akr1b10	protein-coding	pink	Akr1b10	mmu:67861	MCG142264, isoform CRA_a
Muc4	protein-coding	turquoise	Muc4	mmu:140474	Mucin-4
4933426M11Rik	protein-coding	brown	4933426M11Rik	mmu:217684	Putative uncharacterized protein
F13a1	protein-coding	turquoise	F13a1	mmu:74145	Putative uncharacterized protein
Rnpep	protein-coding	turquoise	Rnpep	mmu:215615	Aminopeptidase B
Mycbp	protein-coding	turquoise	Mycbp	mmu:56309	C-Myc-binding protein
Gnaz	protein-coding	turquoise	Gnaz	mmu:14687	Guanine nucleotide-binding protein G(z) subunit alpha
Pianp	protein-coding	brown	Pianp	mmu:319352	PILR alpha-associated neural protein
Tktl2	protein-coding	turquoise	Tktl2	mmu:74419	Transketolase-like protein 2
Otx1	protein-coding	yellow	Otx1	mmu:18423	Homeobox protein OTX1
Dcpp3	protein-coding	turquoise	Dcpp3	mmu:620253	Protein Dcpp3
Gnb2	protein-coding	blue	Gnb2	mmu:14693	Guanine nucleotide-binding protein G(I)/G(S)/G(T) subunit beta-2
Gnb4	protein-coding	turquoise	Gnb4	mmu:14696	Guanine nucleotide-binding protein subunit beta-4
Tirap	protein-coding	yellow	Tirap	mmu:117149	Toll/interleukin-1 receptor domain-containing adapter protein
Nfkbie	protein-coding	blue	Nfkbie	mmu:18037	NF-kappa-B inhibitor epsilon
Tsga10ip	protein-coding	turquoise	Tsga10ip	mmu:78306	Protein Tsga10ip
Ptpn4	protein-coding	turquoise	Ptpn4	mmu:19258	Tyrosine-protein phosphatase non-receptor type 4
Ptpn6	protein-coding	turquoise	Ptpn6	mmu:15170	Tyrosine-protein phosphatase non-receptor type 6
Krt8	protein-coding	blue	Krt8	mmu:16691	Keratin, type II cytoskeletal 8
Gng3	protein-coding	turquoise	Gng3	mmu:14704	Guanine nucleotide-binding protein G(I)/G(S)/G(O) subunit gamma-3
Exo1	protein-coding	turquoise	Exo1	mmu:26909	Exonuclease 1
Gng4	protein-coding	turquoise	Gng4	mmu:14706	Guanine nucleotide-binding protein G(I)/G(S)/G(O) subunit gamma-4
Gng5	protein-coding	brown	Gng5	mmu:14707	Guanine nucleotide-binding protein subunit gamma
Irf2bpl	protein-coding	brown	Irf2bpl	mmu:238330	Interferon regulatory factor 2-binding protein-like
Pias1	protein-coding	turquoise	Pias1	mmu:56469	E3 SUMO-protein ligase PIAS1
Pias4	protein-coding	turquoise	Pias4	mmu:59004	E3 SUMO-protein ligase PIAS4
Pias3	protein-coding	pink	Pias3	mmu:229615	E3 SUMO-protein ligase PIAS3
Mfsd5	protein-coding	red	Mfsd5	mmu:106073	Molybdate-anion transporter
Mfsd4	protein-coding	turquoise	Mfsd4	mmu:213006	Mfsd4 transcript variant c
AI506816	ncRNA	brown	AI506816	mmu:433855	expressed sequence AI506816
Mfsd6	protein-coding	turquoise	Mfsd6	mmu:98682	Major facilitator superfamily domain-containing protein 6
Krr1	protein-coding	turquoise	Krr1	mmu:52705	KRR1 small subunit processome component homolog
Mfsd9	protein-coding	turquoise	Mfsd9	mmu:211798	Major facilitator superfamily domain-containing protein 9
Mfsd8	protein-coding	brown	Mfsd8	mmu:72175	Major facilitator superfamily domain-containing protein 8
Mtx3	protein-coding	pink	Mtx3	mmu:382793	Protein Mtx3
Larp4	protein-coding	yellow	Larp4	mmu:207214	La-related protein 4
Mfsd1	protein-coding	brown	Mfsd1	mmu:66868	Putative uncharacterized protein
Nostrin	protein-coding	turquoise	Nostrin	mmu:329416	Nostrin
Mfap2	protein-coding	magenta	Mfap2	mmu:17150	Microfibrillar-associated protein 2
Mfap3	protein-coding	turquoise	Mfap3	mmu:216760	Microfibril-associated glycoprotein 3
Slc16a9	protein-coding	turquoise	Slc16a9	mmu:66859	Monocarboxylate transporter 9
Tnip1	protein-coding	blue	Tnip1	mmu:57783	TNFAIP3-interacting protein 1
Slc16a2	protein-coding	blue	Slc16a2	mmu:20502	Monocarboxylate transporter 8
Exog	protein-coding	blue	Exog	mmu:208194	Nuclease EXOG, mitochondrial
Tnip3	protein-coding	turquoise	Tnip3	mmu:414084	TNFAIP3-interacting protein 3 beta
Irf2bp2	protein-coding	turquoise	Irf2bp2	mmu:270110	Interferon regulatory factor 2-binding protein 2
Slc35d1	protein-coding	brown	Slc35d1	mmu:242585	Protein Slc35d1
Babam1	protein-coding	blue	Babam1	mmu:68251	BRISC and BRCA1-A complex member 1
LOC102635561	ncRNA	blue	LOC102635561	mmu:102635561	uncharacterized LOC102635561
LOC101055996	pseudo	turquoise	LOC101055996		tubulin-specific chaperone A-like
Abcc10	protein-coding	turquoise	Abcc10	mmu:224814	ATP-binding cassette, sub-family C (CFTR/MRP), member 10
Slc35e1	protein-coding	pink	Slc35e1	mmu:270066	Solute carrier family 35, member E1
Slc35e2	protein-coding	turquoise	Slc35e2	mmu:320541	Putative uncharacterized protein
Slc35e4	protein-coding	turquoise	Slc35e4	mmu:103710	Slc35e4 protein
LOC102635575	ncRNA	turquoise	LOC102635575	mmu:102635575	uncharacterized LOC102635575
LOC102635571	pseudo	turquoise	LOC102635571		60S ribosomal protein L29-like
Lrtm1	protein-coding	turquoise	Lrtm1	mmu:319476	Leucine-rich repeats and transmembrane domains 1
Ascc1	protein-coding	black	Ascc1	mmu:69090	Activating signal cointegrator 1 complex subunit 1, isoform CRA_c
Slc35b4	protein-coding	turquoise	Slc35b4	mmu:58246	Putative uncharacterized protein
Slc35b3	protein-coding	turquoise	Slc35b3	mmu:108652	Adenosine 3'-phospho 5'-phosphosulfate transporter 2
LOC102635586	ncRNA	turquoise	LOC102635586	mmu:102635586	uncharacterized LOC102635586
Slfn9	protein-coding	pink	Slfn9	mmu:237886	Protein Slfn9
Phpt1	protein-coding	blue	Phpt1	mmu:75454	14 kDa phosphohistidine phosphatase
Ascc3	protein-coding	blue	Ascc3	mmu:77987	Ascc3 protein
Cib3	protein-coding	turquoise	Cib3	mmu:234421	Calcium and integrin-binding family member 3
Mysm1	protein-coding	yellow	Mysm1	mmu:320713	Histone H2A deubiquitinase MYSM1
Hist2h3c1	protein-coding	brown	Hist2h3c1	mmu:15077	Histone H3.2
Manea	protein-coding	brown	Manea	mmu:242362	Glycoprotein endo-alpha-1,2-mannosidase
Ksr1	protein-coding	greenyellow	Ksr1	mmu:16706	Putative uncharacterized protein
Ksr2	protein-coding	turquoise	Ksr2	mmu:333050	Testes-kinase suppressor of ras 2 isoform
Hmga2-ps1	pseudo	turquoise	Hmga2-ps1	mmu:15365	high mobility group AT-hook 2, pseudogene 1
2210406O10Rik	ncRNA	turquoise	2210406O10Rik	mmu:76710	RIKEN cDNA 2210406O10 gene
Corin	protein-coding	turquoise	Corin	mmu:53419	Corin protein
Trp53inp2	protein-coding	turquoise	Trp53inp2	mmu:68728	Tumor protein p53-inducible nuclear protein 2
Slc35f5	protein-coding	turquoise	Slc35f5	mmu:74150	Solute carrier family 35 member F5
Slc35f4	protein-coding	turquoise	Slc35f4	mmu:75288	Solute carrier family 35, member F4
Slc35f3	protein-coding	turquoise	Slc35f3	mmu:210027	Putative thiamine transporter SLC35F3
Slc35f2	protein-coding	grey	Slc35f2	mmu:72022	Solute carrier family 35 member F2
Gm15703	pseudo	blue	Gm15703		ribonuclease H2, large subunit pseudogene
5430416N02Rik	ncRNA	cyan	5430416N02Rik	mmu:100503199	RIKEN cDNA 5430416N02 gene
Aff4	protein-coding	brown	Aff4	mmu:93736	AF4/FMR2 family member 4
Arglu1	protein-coding	brown	Arglu1	mmu:234023	Putative uncharacterized protein
Grcc10	protein-coding	blue	Grcc10	mmu:14790	Protein C10
Gm15754	pseudo	turquoise	Gm15754		predicted gene 15754
Gm15753	protein-coding	turquoise	Gm15753	mmu:624083	predicted gene 15753
Kmt2e	protein-coding	turquoise	Kmt2e	mmu:69188	Histone-lysine N-methyltransferase 2E
Kmt2a	protein-coding	pink	Kmt2a	mmu:214162	Histone-lysine N-methyltransferase 2A
Kmt2c	protein-coding	turquoise	Kmt2c	mmu:231051	Histone-lysine N-methyltransferase 2C
Kmt2b	protein-coding	turquoise	Kmt2b	mmu:75410	Histone-lysine N-methyltransferase 2B
Spaca6	protein-coding	blue	Spaca6	mmu:75202	4930546H06Rik protein
Ablim3	protein-coding	turquoise	Ablim3	mmu:319713	Actin-binding LIM protein 3
Ablim2	protein-coding	turquoise	Ablim2	mmu:231148	Actin-binding LIM protein 2
Rimkla	protein-coding	turquoise	Rimkla	mmu:194237	N-acetylaspartylglutamate synthase A
Rimklb	protein-coding	brown	Rimklb	mmu:108653	Beta-citrylglutamate synthase B
Ablim1	protein-coding	turquoise	Ablim1	mmu:226251	Ablim1 protein
Txlng	protein-coding	turquoise	Txlng	mmu:353170	Gamma-taxilin
Dhrs13os	unknown	yellow	Dhrs13os	mmu:100504178	dehydrogenase/reductase (SDR family) member 13, opposite strand
Gm15770	pseudo	brown	Gm15770		predicted gene 15770
Tmsb15l	protein-coding	blue	Tmsb15l	mmu:399591	Protein Tmsb15l
Gm15773	pseudo	turquoise	Gm15773		PC4 and SFRS1 interacting protein 1 pseudogene
Gm15772	pseudo	red	Gm15772	mmu:100034726	ribosomal protein L26 pseudogene
Gm15776	protein-coding	brown	Gm15776	mmu:100043507	predicted gene 15776
Pnmal1	protein-coding	turquoise	Pnmal1	mmu:71691	PNMA-like protein 1
Glipr1	protein-coding	brown	Glipr1	mmu:73690	Glioma pathogenesis-related protein 1
Chn2	protein-coding	turquoise	Chn2	mmu:69993	Chimerin (Chimaerin) 2
Chn1	protein-coding	turquoise	Chn1	mmu:108699	Alpha1-chimerin
Glipr2	protein-coding	brown	Glipr2	mmu:384009	Golgi-associated plant pathogenesis-related protein 1
Glt8d1	protein-coding	brown	Glt8d1	mmu:76485	Glycosyltransferase 8 domain-containing protein 1
Glt8d2	protein-coding	brown	Glt8d2	mmu:74782	Glycosyltransferase 8 domain-containing protein 2
Cmpk2	protein-coding	turquoise	Cmpk2	mmu:22169	UMP-CMP kinase 2, mitochondrial
Cmpk1	protein-coding	brown	Cmpk1	mmu:66588	UMP-CMP kinase
Il34	protein-coding	turquoise	Il34	mmu:76527	Interleukin-34
Crispld2	protein-coding	blue	Crispld2	mmu:78892	Cysteine-rich secretory protein LCCL domain-containing 2
D030056L22Rik	protein-coding	brown	D030056L22Rik	mmu:225995	Protein D030056L22Rik
Sssca1	protein-coding	brown	Sssca1	mmu:56390	Sjoegren syndrome/scleroderma autoantigen 1 homolog
Chp2	protein-coding	black	Chp2	mmu:70261	Calcineurin B homologous protein 2
Il22	protein-coding	turquoise	Il22	mmu:50929	Iltifb protein
Cdh11	protein-coding	brown	Cdh11	mmu:12552	Cadherin-11
Lacc1	protein-coding	brown	Lacc1	mmu:210808	Laccase domain-containing protein 1
Cdh17	protein-coding	turquoise	Cdh17	mmu:12557	Cadherin-17
Cdh19	protein-coding	turquoise	Cdh19	mmu:227485	Cadherin 19, type 2
Chml	protein-coding	brown	Chml	mmu:12663	Rab proteins geranylgeranyltransferase component A 2
Il15	protein-coding	brown	Il15	mmu:16168	Interleukin-15
Cdc37l1	protein-coding	turquoise	Cdc37l1	mmu:67072	Hsp90 co-chaperone Cdc37-like 1
Cdh20	protein-coding	turquoise	Cdh20	mmu:23836	Cadherin-20
Gm15698	pseudo	turquoise	Gm15698	mmu:217066	transcription elongation factor B (SIII), polypeptide 2 pseudogene
Gprasp1	protein-coding	blue	Gprasp1	mmu:67298	G-protein coupled receptor-associated sorting protein 1
Trmt10a	protein-coding	blue	Trmt10a	mmu:108943	Rg9mtd2 protein
Agtpbp1	protein-coding	turquoise	Agtpbp1	mmu:67269	Cytosolic carboxypeptidase 1
Trmt10c	protein-coding	brown	Trmt10c	mmu:52575	Mitochondrial ribonuclease P protein 1
2610203C22Rik	ncRNA	turquoise	2610203C22Rik	mmu:72481	RIKEN cDNA 2610203C22 gene
Trmt10b	protein-coding	turquoise	Trmt10b	mmu:69934	tRNA methyltransferase 10 homolog B
Trmt112	protein-coding	brown	Trmt112	mmu:67674	Uncharacterized protein
Chka	protein-coding	brown	Chka	mmu:12660	Choline kinase alpha
Col13a1	protein-coding	turquoise	Col13a1	mmu:12817	Collagen alpha-1(XIII) chain
Chuk	protein-coding	brown	Chuk	mmu:12675	Chuk protein
Tpt1-ps6	pseudo	brown	Tpt1-ps6		tumor protein, translationally-controlled, pseudogene 6
Tpt1-ps3	pseudo	brown	Tpt1-ps3		tumor protein, translationally-controlled, pseudogene 3
Pin1rt1	protein-coding	turquoise	Pin1rt1	mmu:241593	Peptidylprolyl cis/trans isomerase, NIMA-interacting 1-like
Ighg1	other	turquoise	Ighg1		Ig gamma-1 chain C region secreted form
Ighg3	other	turquoise	Ighg3		Protein Ighg3
Rab22a	protein-coding	turquoise	Rab22a	mmu:19334	Ras-related protein Rab-22A
Colgalt2	protein-coding	turquoise	Colgalt2	mmu:269132	Procollagen galactosyltransferase 2
Epha3	protein-coding	turquoise	Epha3	mmu:13837	Receptor protein-tyrosine kinase
Epha2	protein-coding	brown	Epha2	mmu:13836	Ephrin type-A receptor 2
Epha4	protein-coding	turquoise	Epha4	mmu:13838	Ephrin type-A receptor 4
Epha6	protein-coding	turquoise	Epha6	mmu:13840	Ephrin type-A receptor 6
Epha7	protein-coding	brown	Epha7	mmu:13841	Receptor protein-tyrosine kinase
Ephb6	protein-coding	purple	Ephb6	mmu:13848	Ephrin type A receptor
Cabin1	protein-coding	purple	Cabin1	mmu:104248	Calcineurin binding protein 1, isoform CRA_a
1700011A15Rik	protein-coding	turquoise	1700011A15Rik	mmu:66322	RIKEN cDNA 1700011A15
Tcl1b1	protein-coding	turquoise	Tcl1b1	mmu:27379	T cell leukemia/lymphoma 1B, 1
Tcl1b3	protein-coding	turquoise	Tcl1b3	mmu:27378	T cell leukemia/lymphoma 1B, 3
Tcl1b2	protein-coding	turquoise	Tcl1b2	mmu:27381	T cell leukemia/lymphoma 1B, 2
Tcl1b5	protein-coding	turquoise	Tcl1b5	mmu:27382	T cell leukemia/lymphoma 1B, 5
Tcl1b4	protein-coding	turquoise	Tcl1b4	mmu:27380	T cell leukemia/lymphoma 1B, 4
Glis1	protein-coding	turquoise	Glis1	mmu:230587	Zinc finger protein GLIS1
Csrp2bp	protein-coding	turquoise	Csrp2bp	mmu:228714	Cysteine-rich protein 2-binding protein
Myo18a	protein-coding	turquoise	Myo18a	mmu:360013	Unconventional myosin-XVIIIa
Glis3	protein-coding	turquoise	Glis3	mmu:226075	Glis3 protein
LOC102635531	ncRNA	turquoise	LOC102635531	mmu:102635531	uncharacterized LOC102635531
Maml2	protein-coding	black	Maml2	mmu:270118	Protein Maml2
Slc35a3	protein-coding	brown	Slc35a3	mmu:229782	UDP-N-acetylglucosamine transporter
Tpi-rs10	pseudo	blue	Tpi-rs10		triosephosphate isomerase related sequence 10
Tpi-rs11	pseudo	blue	Tpi-rs11		triosephosphate isomerase related sequence 11
LOC102635536	ncRNA	turquoise	LOC102635536	mmu:102635536	uncharacterized LOC102635536
Etnk1	protein-coding	yellow	Etnk1	mmu:75320	Putative uncharacterized protein
Etnk2	protein-coding	blue	Etnk2	mmu:214253	Ethanolamine kinase 2
Echs1	protein-coding	blue	Echs1	mmu:93747	Enoyl-CoA hydratase, mitochondrial
LOC102635522	ncRNA	turquoise	LOC102635522	mmu:102635522	uncharacterized LOC102635522
Ddah2	protein-coding	blue	Ddah2	mmu:51793	Ddah2 protein
Ddah1	protein-coding	pink	Ddah1	mmu:69219	N(G),N(G)-dimethylarginine dimethylaminohydrolase 1
Rab27a	protein-coding	turquoise	Rab27a	mmu:11891	RAB27A, member RAS oncogene family, isoform CRA_a
Rab27b	protein-coding	brown	Rab27b	mmu:80718	Rab27b protein
LOC101055839	pseudo	turquoise	LOC101055839		ubiquitin-conjugating enzyme E2 D3-like
Dhx36	protein-coding	yellow	Dhx36	mmu:72162	Dhx36 protein
2700050L05Rik	protein-coding	turquoise	Edrf1	mmu:214764	Erythroid differentiation-related factor 1
Mtfr2	protein-coding	turquoise	Mtfr2	mmu:71804	Mitochondrial fission regulator 2
Mphosph10	protein-coding	turquoise	Mphosph10	mmu:67973	Mphosph10 protein
Dbndd1	protein-coding	turquoise	Dbndd1	mmu:72185	Dysbindin domain-containing protein 1
Dbndd2	protein-coding	brown	Dbndd2	mmu:52840	Dysbindin domain-containing protein 2
Tnfsf9	protein-coding	pink	Tnfsf9	mmu:21950	Tumor necrosis factor ligand superfamily member 9
Dcaf17	protein-coding	yellow	Dcaf17	mmu:75763	DDB1- and CUL4-associated factor 17
Myrip	protein-coding	turquoise	Myrip	mmu:245049	Rab effector MyRIP
Nadsyn1	protein-coding	turquoise	Nadsyn1	mmu:78914	Glutamine-dependent NAD(+) synthetase
Dcaf12	protein-coding	tan	Dcaf12	mmu:68970	DDB1- and CUL4-associated factor 12
Dhx15	protein-coding	black	Dhx15	mmu:13204	Putative pre-mRNA-splicing factor ATP-dependent RNA helicase DHX15
Mtfp1	protein-coding	blue	Mtfp1	mmu:67900	Putative uncharacterized protein
Dhx29	protein-coding	turquoise	Dhx29	mmu:218629	Putative uncharacterized protein
4930548H24Rik	protein-coding	turquoise	4930548H24Rik	mmu:67656	RIKEN cDNA 4930548H24
Lactb	protein-coding	turquoise	Lactb	mmu:80907	Lactb protein
Dcp1a	protein-coding	turquoise	Dcp1a	mmu:75901	Putative uncharacterized protein
M6pr	protein-coding	green	M6pr	mmu:17113	Cation-dependent mannose-6-phosphate receptor
Rps15a	protein-coding	brown	Rps15a	mmu:267019	40S ribosomal protein S15a
Abcb1b	protein-coding	turquoise	Abcb1b	mmu:18669	MCG1177
Ermp1	protein-coding	turquoise	Ermp1	mmu:226090	Endoplasmic reticulum metallopeptidase 1
6330419J24Rik	ncRNA	blue	6330419J24Rik	mmu:320237	RIKEN cDNA 6330419J24 gene
4933404K13Rik	ncRNA	turquoise	4933404K13Rik	mmu:71018	RIKEN cDNA 4933404K13 gene
Stmn1	protein-coding	blue	Stmn1	mmu:16765	Stathmin
Ero1l	protein-coding	brown	Ero1l	mmu:50527	Putative uncharacterized protein
D10Bwg1379e	protein-coding	turquoise	D10Bwg1379e	mmu:215821	Brefeldin A-inhibited guanine nucleotide-exchange protein 3
LOC102635496	protein-coding	turquoise	LOC102635496	mmu:102635496	Diet1
Vimp	protein-coding	blue	Vimp	mmu:109815	Selenoprotein S
Lpin2	protein-coding	turquoise	Lpin2	mmu:64898	Phosphatidate phosphatase LPIN2
Chga	protein-coding	turquoise	Chga	mmu:12652	Chromogranin-A
Chfr	protein-coding	yellow	Chfr	mmu:231600	Putative uncharacterized protein
Ktn1	protein-coding	turquoise	Ktn1	mmu:16709	Kinectin
AI848285	protein-coding	turquoise	Shisa8	mmu:435145	Protein Shisa8
Zmat3	protein-coding	brown	Zmat3	mmu:22401	Zinc finger matrin type 3
Zmat4	protein-coding	turquoise	Zmat4	mmu:320158	Zinc finger matrin-type protein 4
Zmat5	protein-coding	brown	Zmat5	mmu:67178	Zinc finger matrin-type protein 5
Zmat1	protein-coding	blue	Zmat1	mmu:215693	RIKEN cDNA B930008K04
Chdh	protein-coding	turquoise	Chdh	mmu:218865	Putative uncharacterized protein
Taok3	protein-coding	turquoise	Taok3	mmu:330177	Taok3 protein
Taok2	protein-coding	turquoise	Taok2	mmu:381921	Putative uncharacterized protein
Chd2	protein-coding	pink	Chd2	mmu:244059	Chromodomain-helicase-DNA-binding protein 2
Chd1	protein-coding	brown	Chd1	mmu:12648	Chromodomain-helicase-DNA-binding protein 1
Chd4	protein-coding	magenta	Chd4	mmu:107932	Chromodomain-helicase-DNA-binding protein 4
Chd7	protein-coding	turquoise	Chd7	mmu:320790	Chromodomain-helicase-DNA-binding protein 7
Chd9	protein-coding	turquoise	Chd9	mmu:109151	Chd9 protein
Vil1	protein-coding	turquoise	Vil1	mmu:22349	Villin-1
Eif5	protein-coding	brown	Eif5	mmu:217869	Eukaryotic translation initiation factor 5
Eif6	protein-coding	turquoise	Eif6	mmu:16418	Eukaryotic translation initiation factor 6
Gm15681	pseudo	turquoise	Gm15681		protein phosphatase 4, regulatory subunit 1 pseudogene
AI450353	ncRNA	green	AI450353	mmu:103729	expressed sequence AI450353
Carhsp1	protein-coding	magenta	Carhsp1	mmu:52502	Putative uncharacterized protein
Asap2	protein-coding	turquoise	Asap2	mmu:211914	Arf-GAP with SH3 domain, ANK repeat and PH domain-containing protein 2
Gm15583	protein-coding	turquoise	Gm15583	mmu:100043240	predicted gene 15583
Ggta1	protein-coding	turquoise	Ggta1	mmu:14594	N-acetyllactosaminide alpha-1,3-galactosyltransferase
Oit1	protein-coding	turquoise	Oit1	mmu:18300	Protein FAM3D
Sgpp1	protein-coding	brown	Sgpp1	mmu:81535	Putative uncharacterized protein
Gfod2	protein-coding	blue	Gfod2	mmu:70575	Glucose-fructose oxidoreductase domain-containing protein 2
Gfod1	protein-coding	turquoise	Gfod1	mmu:328232	Glucose-fructose oxidoreductase domain-containing protein 1
Svopl	protein-coding	turquoise	Svopl	mmu:320590	Putative transporter SVOPL
Tapbp	protein-coding	black	Tapbp	mmu:21356	TAP binding protein
Ephx1	protein-coding	brown	Ephx1	mmu:13849	Epoxide hydrolase 1, microsomal
Ephx2	protein-coding	blue	Ephx2	mmu:13850	Epoxide hydrolase 2C
Yif1b	protein-coding	blue	Yif1b	mmu:77254	Protein YIF1B
Gm17046	pseudo	brown	Gm17046		esterase D/formylglutathione hydrolase pseudogene
Gm17048	pseudo	red	Gm17048		esterase D/formylglutathione hydrolase pseudogene
E330021D16Rik	protein-coding	turquoise	E330021D16Rik	mmu:100502936	Putative uncharacterized protein
Cttnbp2nl	protein-coding	turquoise	Cttnbp2nl	mmu:80281	CTTNBP2 N-terminal-like protein
E330020D12Rik	ncRNA	turquoise	E330020D12Rik	mmu:626058	Putative uncharacterized protein
Dact3	protein-coding	yellow	Dact3	mmu:629378	NAA-3 protein
Serpinb8	protein-coding	turquoise	Serpinb8	mmu:20725	Serpin B8
Mfap1b	protein-coding	turquoise	Mfap1b	mmu:100034361	microfibrillar-associated protein 1B
Mfap1a	protein-coding	yellow	Mfap1a	mmu:67532	Microfibrillar-associated protein 1
Serpinc1	protein-coding	turquoise	Serpinc1	mmu:11905	Antithrombin-III
C130026I21Rik	protein-coding	turquoise	C130026I21Rik	mmu:620078	Protein C130026I21Rik
Map1b	protein-coding	blue	Map1b	mmu:17755	Mtap1b protein
Map1a	protein-coding	blue	Map1a	mmu:17754	Microtubule-associated protein 1A
Serpine1	protein-coding	brown	Serpine1	mmu:18787	Serine or cysteine peptidase inhibitor clade E member 1
Serpine2	protein-coding	blue	Serpine2	mmu:20720	Glia-derived nexin
Terf2	protein-coding	turquoise	Terf2	mmu:21750	Telomeric repeat-binding factor 2
Terf1	protein-coding	turquoise	Terf1	mmu:21749	Telomeric repeat-binding factor 1
Sgpl1	protein-coding	brown	Sgpl1	mmu:20397	Sphingosine-1-phosphate lyase 1
LOC102635431	ncRNA	turquoise	LOC102635431	mmu:102635431	uncharacterized LOC102635431
Anp32e	protein-coding	green	Anp32e	mmu:66471	Acidic leucine-rich nuclear phosphoprotein 32 family member E
Adamtsl1	protein-coding	turquoise	Adamtsl1	mmu:77739	ADAMTS-like protein 1
Adamtsl3	protein-coding	brown	Adamtsl3	mmu:269959	Protein Adamtsl3
Adamtsl5	protein-coding	red	Adamtsl5	mmu:66548	ADAMTS-like 5, isoform CRA_c
Anp32a	protein-coding	blue	Anp32a	mmu:11737	Acidic leucine-rich nuclear phosphoprotein 32 family member A
Serpinh1	protein-coding	blue	Serpinh1	mmu:12406	Serpin H1
LOC102635415	ncRNA	turquoise
Serpini1	protein-coding	turquoise	Serpini1	mmu:20713	Neuroserpin
Mllt10	protein-coding	turquoise	Mllt10	mmu:17354	Protein AF-10
Mllt11	protein-coding	blue	Mllt11	mmu:56772	Protein AF1q
Dhx57	protein-coding	turquoise	Dhx57	mmu:106794	Putative ATP-dependent RNA helicase DHX57
Slc36a4	protein-coding	green	Slc36a4	mmu:234967	Proton-coupled amino acid transporter 4
Gm19757	ncRNA	turquoise	Gm19757	mmu:100503536	predicted gene, 19757
Scarb1	protein-coding	green	Scarb1	mmu:20778	Scavenger receptor class B, member 1, isoform CRA_a
Scarb2	protein-coding	pink	Scarb2	mmu:12492	Lysosome membrane protein 2
Abca12	protein-coding	turquoise	Abca12	mmu:74591	Abca12 protein
Abca13	protein-coding	turquoise	Abca13	mmu:268379	ATP-binding cassette sub-family A member 13
BC016423	protein-coding	turquoise	Fam208b	mmu:105203	Putative uncharacterized protein
Obscn	protein-coding	turquoise	Obscn	mmu:380698	Obscurin
Ndufc1	protein-coding	turquoise	Ndufc1	mmu:66377	NADH dehydrogenase [ubiquinone] 1 subunit C1, mitochondrial
Rps27a	protein-coding	brown	Rps27a	mmu:78294	Ubiquitin-40S ribosomal protein S27a
Pdpk1	protein-coding	yellow	Pdpk1	mmu:18607	3-phosphoinositide-dependent protein kinase 1
Nynrin	protein-coding	blue	Nynrin	mmu:277154	Protein NYNRIN
Rps27l	protein-coding	turquoise	Rps27l	mmu:67941	40S ribosomal protein S27-like
Ndufb9	protein-coding	turquoise	Ndufb9	mmu:66218	NADH dehydrogenase [ubiquinone] 1 beta subcomplex subunit 9
Ndufb7	protein-coding	magenta	Ndufb7	mmu:66916	NADH dehydrogenase [ubiquinone] 1 beta subcomplex subunit 7
Scarf2	protein-coding	red	Scarf2	mmu:224024	Scavenger receptor class F member 2
4930447A16Rik	protein-coding	turquoise	4930447A16Rik	mmu:74892	Protein 4930447A16Rik
Lrrk1	protein-coding	red	Lrrk1	mmu:233328	Leucine-rich repeat serine/threonine-protein kinase 1
Lrrk2	protein-coding	cyan	Lrrk2	mmu:66725	Leucine-rich repeat serine/threonine-protein kinase 2
Dach2	protein-coding	brown	Dach2	mmu:93837	Dachshund homolog 2
Tlcd2	protein-coding	blue	Tlcd2	mmu:380712	TLC domain-containing protein 2
Tomm40l	protein-coding	blue	Tomm40l	mmu:641376	Mitochondrial import receptor subunit TOM40B
Slc33a1	protein-coding	blue	Slc33a1	mmu:11416	Putative uncharacterized protein
9330151L19Rik	ncRNA	green	9330151L19Rik	mmu:414085	Putative uncharacterized protein
Napg	protein-coding	turquoise	Napg	mmu:108123	Gamma-soluble NSF attachment protein
Gbp8	protein-coding	yellow	Gbp8	mmu:76074	5830443L24Rik protein
Gbp9	protein-coding	brown	Gbp9	mmu:236573	cDNA sequence BC057170
Napa	protein-coding	blue	Napa	mmu:108124	Putative uncharacterized protein
Napb	protein-coding	brown	Napb	mmu:17957	Beta-soluble NSF attachment protein
Cmklr1	protein-coding	turquoise	Cmklr1	mmu:14747	Chemokine-like receptor 1
Inhbb	protein-coding	blue	Inhbb	mmu:16324	Inhibin beta B chain
Inhba	protein-coding	blue	Inhba	mmu:16323	Inhibin beta A chain
Snapc2	protein-coding	blue	Snapc2	mmu:102209	snRNA-activating protein complex subunit 2
Snapc4	protein-coding	turquoise	Snapc4	mmu:227644	snRNA-activating protein complex subunit 4
Nans	protein-coding	blue	Nans	mmu:94181	Putative uncharacterized protein
Gm19705	ncRNA	turquoise	Gm19705	mmu:100503460	predicted gene, 19705
2010320M18Rik	ncRNA	blue	2010320M18Rik	mmu:72093	RIKEN cDNA 2010320M18 gene
Ptbp2	protein-coding	turquoise	Ptbp2	mmu:56195	Putative uncharacterized protein
Ptbp3	protein-coding	blue	Ptbp3	mmu:230257	Polypyrimidine tract-binding protein 3
Mapk8	protein-coding	turquoise	Mapk8	mmu:26419	Protein kinase JNK1
Mapk6	protein-coding	yellow	Mapk6	mmu:50772	Mitogen-activated protein kinase 6
Mapk3	protein-coding	turquoise	Mapk3	mmu:26417	Mitogen-activated protein kinase 3
Gbas	protein-coding	turquoise	Gbas	mmu:14467	Protein NipSnap homolog 2
Elk3	protein-coding	brown	Elk3	mmu:13713	New Ets
Nasp	protein-coding	turquoise	Nasp	mmu:50927	Nuclear autoantigenic sperm protein (Histone-binding), isoform CRA_c
Ell3	protein-coding	turquoise	Ell3	mmu:269344	RNA polymerase II elongation factor ELL3
Ell2	protein-coding	yellow	Ell2	mmu:192657	Ell2 protein
Nav2	protein-coding	turquoise	Nav2	mmu:78286	Neuron navigator 2
Nav3	protein-coding	turquoise	Nav3	mmu:260315	Neuron navigator 3
Abca8b	protein-coding	brown	Abca8b	mmu:27404	ATP-binding cassette, sub-family A (ABC1), member 8b
Zyg11b	protein-coding	red	Zyg11b	mmu:414872	Protein zyg-11 homolog B
Zyg11a	protein-coding	turquoise	Zyg11a	mmu:230590	Protein zyg-11 homolog A
9230110C19Rik	protein-coding	turquoise	9230110C19Rik	mmu:234912	RIKEN cDNA 9230110C19, isoform CRA_b
Dnm3os	ncRNA	brown	Dnm3os	mmu:474332	P/L01
Chchd10	protein-coding	green	Chchd10	mmu:103172	Putative uncharacterized protein
Pgrmc1	protein-coding	cyan	Pgrmc1	mmu:53328	Membrane-associated progesterone receptor component 1
Rtfdc1	protein-coding	brown	Rtfdc1	mmu:66404	2410001C21Rik protein
Nat6	protein-coding	turquoise	Nat6	mmu:56441	N-acetyltransferase 6
Gm15542	pseudo	turquoise	Gm15542		DnaJ (Hsp40) homolog, subfamily A, member 1 pseudogene
Gm15544	pseudo	turquoise	Gm15544		serine hydroxymethyltransferase 2 pseudogene
Nat9	protein-coding	brown	Nat9	mmu:66176	N-acetyltransferase 9
Gdap2	protein-coding	turquoise	Gdap2	mmu:14547	Ganglioside-induced differentiation-associated protein 2
Ndufa1	protein-coding	brown	Ndufa1	mmu:54405	NADH dehydrogenase [ubiquinone] 1 alpha subcomplex subunit 1
Bicd1	protein-coding	blue	Bicd1	mmu:12121	Protein bicaudal D homolog 1
Gdap1	protein-coding	turquoise	Gdap1	mmu:14545	Ganglioside-induced differentiation-associated protein 1
Ndufa9	protein-coding	brown	Ndufa9	mmu:66108	NADH dehydrogenase [ubiquinone] 1 alpha subcomplex subunit 9, mitochondrial
Lrrc4	protein-coding	turquoise	Lrrc4	mmu:192198	Leucine-rich repeat-containing protein 4
Ndufa8	protein-coding	magenta	Ndufa8	mmu:68375	NADH dehydrogenase [ubiquinone] 1 alpha subcomplex subunit 8
Lrrc6	protein-coding	turquoise	Lrrc6	mmu:54562	Protein tilB homolog
Gm15519	pseudo	blue	Gm15519		ADP-ribosylation factor GTPase activating protein 2 pseudogene
Ndufa5	protein-coding	turquoise	Ndufa5	mmu:68202	NADH dehydrogenase [ubiquinone] 1 alpha subcomplex subunit 5
Ndufa4	protein-coding	brown	Ndufa4	mmu:17992	Cytochrome c oxidase subunit NDUFA4
Lrrc1	protein-coding	turquoise	Lrrc1	mmu:214345	Leucine rich repeat containing 1, isoform CRA_b
Lrrc2	protein-coding	blue	Lrrc2	mmu:74249	Leucine-rich repeat-containing protein 2
Elp2	protein-coding	salmon	Elp2	mmu:58523	Elongator complex protein 2
Gm15528	pseudo	blue	Gm15528		WD repeat domain 77 pseudogene
Gm15527	ncRNA	turquoise	Gm15527	mmu:100502661	predicted gene 15527
Lphn1	protein-coding	blue	Lphn1	mmu:330814	Latrophilin-1
Lphn3	protein-coding	brown	Lphn3	mmu:319387	Latrophilin-3
Lphn2	protein-coding	brown	Lphn2	mmu:99633	Latrophilin-2
Ahcy	protein-coding	blue	Ahcy	mmu:269378	Adenosylhomocysteinase
Gbf1	protein-coding	turquoise	Gbf1	mmu:107338	Gbf1 protein
Bicc1	protein-coding	brown	Bicc1	mmu:83675	Bicaudal C homolog 1 (Drosophila), isoform CRA_d
Asah1	protein-coding	blue	Asah1	mmu:11886	Acid ceramidase
Gm19784	ncRNA	turquoise	Gm19784	mmu:100503582	predicted gene, 19784
Specc1	protein-coding	brown	Specc1	mmu:432572	Putative uncharacterized protein
Tnfsf11	protein-coding	turquoise	Tnfsf11	mmu:21943	Tumor necrosis factor ligand superfamily member 11
Mypop	protein-coding	turquoise	Mypop	mmu:232934	Myb-related transcription factor, partner of profilin
Ptch1	protein-coding	turquoise	Ptch1	mmu:19206	Protein patched homolog 1
Osbp2	protein-coding	turquoise	Osbp2	mmu:74309	Oxysterol-binding protein 2
Cyp27a1	protein-coding	turquoise	Cyp27a1	mmu:104086	Cyp27a1 protein
Rims2	protein-coding	turquoise	Rims2	mmu:116838	Regulating synaptic membrane exocytosis protein 2
Rims1	protein-coding	turquoise	Rims1	mmu:116837	Regulating synaptic membrane exocytosis protein 1
Rims3	protein-coding	turquoise	Rims3	mmu:242662	Regulating synaptic membrane exocytosis 3
Sel1l3	protein-coding	blue	Sel1l3	mmu:231238	Protein sel-1 homolog 3
Asb12	protein-coding	turquoise	Asb12	mmu:70392	Ankyrin repeat and SOCS box-containing protein 12
Asb15	protein-coding	turquoise	Asb15	mmu:78910	Putative uncharacterized protein
Prpsap2	protein-coding	turquoise	Prpsap2	mmu:212627	Prpsap2 protein
Capn12	protein-coding	turquoise	Capn12	mmu:60594	Calpain-12
Proser1	protein-coding	salmon	Proser1	mmu:212127	Putative uncharacterized protein
LOC102635717	pseudo	turquoise	LOC102635717		galectin-related protein-like
Ndufs8	protein-coding	blue	Ndufs8	mmu:225887	Putative uncharacterized protein
Gm15495	pseudo	turquoise	Gm15495		chaperonin containing Tcp1, subunit 4 (delta) pseudogene
Ndufs5	protein-coding	brown	Ndufs5	mmu:595136	NADH dehydrogenase [ubiquinone] iron-sulfur protein 5
Ndufs4	protein-coding	blue	Ndufs4	mmu:17993	NADH dehydrogenase [ubiquinone] iron-sulfur protein 4, mitochondrial
Cercam	protein-coding	blue	Cercam	mmu:99151	Probable inactive glycosyltransferase 25 family member 3
Ndufs7	protein-coding	green	Ndufs7	mmu:75406	NADH dehydrogenase [ubiquinone] iron-sulfur protein 7, mitochondrial
Ndufs1	protein-coding	pink	Ndufs1	mmu:227197	NADH-ubiquinone oxidoreductase 75 kDa subunit, mitochondrial
Emg1	protein-coding	turquoise	Emg1	mmu:14791	Ribosomal RNA small subunit methyltransferase NEP1
Ndufs2	protein-coding	blue	Ndufs2	mmu:226646	NADH dehydrogenase [ubiquinone] iron-sulfur protein 2, mitochondrial
Adcyap1r1	protein-coding	turquoise	Adcyap1r1	mmu:11517	Pituitary adenylate cyclase-activating polypeptide type I receptor
LOC102635702	ncRNA	turquoise	LOC102635702	mmu:102635702	uncharacterized LOC102635702
Ptcd1	protein-coding	turquoise	Ptcd1	mmu:71799	Pentatricopeptide repeat-containing protein 1, mitochondrial
Gm15476	pseudo	turquoise	Gm15476		zinc finger protein 707 pseudogene
Eml4	protein-coding	turquoise	Eml4	mmu:78798	EMAP-like protein 4
Eml6	protein-coding	brown	Eml6	mmu:237711	Echinoderm microtubule-associated protein-like 6
Satb1	protein-coding	turquoise	Satb1	mmu:20230	DNA-binding protein SATB1
Ndufv1	protein-coding	blue	Ndufv1	mmu:17995	NADH dehydrogenase [ubiquinone] flavoprotein 1, mitochondrial
Satb2	protein-coding	brown	Satb2	mmu:212712	DNA-binding protein SATB2
2510049J12Rik	protein-coding	turquoise	Mkrn2os	mmu:70291	MCG132465, isoform CRA_b
Gm15452	pseudo	turquoise	Gm15452		CDC28 protein kinase regulatory subunit 2 pseudogene
Txnip	protein-coding	turquoise	Txnip	mmu:56338	Thioredoxin-interacting protein
Micu3	protein-coding	brown	Micu3	mmu:78506	Efha2 protein
Satl1	protein-coding	turquoise	Satl1	mmu:73809	Spermidine/spermine N1-acetyl transferase-like 1
Phospho2	protein-coding	turquoise	Phospho2	mmu:73373	Pyridoxal phosphate phosphatase PHOSPHO2
Gas7	protein-coding	blue	Gas7	mmu:14457	Growth arrest-specific protein 7
Gas8	protein-coding	turquoise	Gas8	mmu:104346	Beta growth arrest specific protein 11
Gas5	ncRNA	brown	Gas5	mmu:14455	growth arrest specific 5
Ofd1	protein-coding	turquoise	Ofd1	mmu:237222	Oral-facial-digital syndrome 1 gene homolog (Human)
Gas1	protein-coding	red	Gas1	mmu:14451	Growth arrest-specific protein 1
Gas2	protein-coding	black	Gas2	mmu:14453	Growth arrest-specific protein 2
Loh12cr1	protein-coding	turquoise	Loh12cr1	mmu:67774	Loss of heterozygosity 12 chromosomal region 1 protein homolog
Naf1	protein-coding	brown	Naf1	mmu:234344	H/ACA ribonucleoprotein complex non-core subunit NAF1
Hif1an	protein-coding	turquoise	Hif1an	mmu:319594	Hypoxia-inducible factor 1-alpha inhibitor
Nae1	protein-coding	turquoise	Nae1	mmu:234664	NEDD8-activating enzyme E1 regulatory subunit
Gm10093	pseudo	blue	Gm10093		Histone deacetylase
Gm10094	protein-coding	turquoise	Gm10094	mmu:100041953	predicted gene 10094
Obsl1	protein-coding	blue	Obsl1	mmu:98733	Obscurin-like protein 1
2810428I15Rik	protein-coding	blue	2810428I15Rik	mmu:66462	Protein 2810428I15Rik
Nab1	protein-coding	yellow	Nab1	mmu:17936	NGFI-A-binding protein 1
Rpl7-ps7	pseudo	turquoise	Rpl7-ps7		ribosomal protein L7, pseudogene 7
Ganc	protein-coding	turquoise	Ganc	mmu:76051	Neutral alpha-glucosidase C
Gamt	protein-coding	blue	Gamt	mmu:14431	Guanidinoacetate N-methyltransferase
Ago2	protein-coding	turquoise	Ago2	mmu:239528	Putative uncharacterized protein
LOC102635787	ncRNA	turquoise	LOC102635787	mmu:102635787	uncharacterized LOC102635787
Ago3	protein-coding	turquoise	Ago3	mmu:214150	Protein argonaute-3
LOC102635786	ncRNA	red	LOC102635786	mmu:102635786	uncharacterized LOC102635786
LOC102635785	ncRNA	turquoise	LOC102635785	mmu:102635785	uncharacterized LOC102635785
Agps	protein-coding	turquoise	Agps	mmu:228061	Alkyldihydroxyacetonephosphate synthase, peroxisomal
LOC102635734	pseudo	turquoise	LOC102635734		cactin-like
Agr3	protein-coding	turquoise	Agr3	mmu:403205	Anterior gradient protein 3 homolog
Mfge8	protein-coding	blue	Mfge8	mmu:17304	Lactadherin
Gm10068	pseudo	turquoise	Gm10068	mmu:100504483	chromobox protein homolog 3 pseudogene
Naga	protein-coding	blue	Naga	mmu:17939	Putative uncharacterized protein
Unc119b	protein-coding	turquoise	Unc119b	mmu:106840	Protein unc-119 homolog B
Gatc	protein-coding	turquoise	Gatc	mmu:384281	Glutamyl-tRNA(Gln) amidotransferase subunit C, mitochondrial
Nagk	protein-coding	blue	Nagk	mmu:56174	N-acetyl-D-glucosamine kinase
Gm10052	pseudo	brown	Gm10052	mmu:654467	heterogeneous nuclear ribonucleoprotein A1 pseudogene
Gm10053	pseudo	brown	Gm10053	mmu:672195	cytochrome c, somatic pseudogene
Gm10059	pseudo	turquoise	Gm10059	mmu:100503585	ribosomal protein S29 pseudogene
LOC102635751	ncRNA	turquoise	LOC102635751	mmu:102635751	uncharacterized LOC102635751
Tspyl4	protein-coding	turquoise	Tspyl4	mmu:72480	Putative uncharacterized protein
Sgsm1	protein-coding	turquoise	Sgsm1	mmu:52850	Small G protein signaling modulator 1
Tspyl1	protein-coding	turquoise	Tspyl1	mmu:22110	Testis-specific Y-encoded-like protein 1
Emc1	protein-coding	blue	Emc1	mmu:230866	C230096C10Rik protein
Sgsm3	protein-coding	tan	Sgsm3	mmu:105835	Small G protein-signaling modulator 3
Emc2	protein-coding	brown	Emc2	mmu:66736	MKIAA0103 protein
Snapin	protein-coding	blue	Snapin	mmu:20615	Putative uncharacterized protein
Gart	protein-coding	blue	Gart	mmu:14450	Trifunctional purine biosynthetic protein adenosine-3
Emc8	protein-coding	turquoise	Emc8	mmu:18117	ER membrane protein complex subunit 8
Tatdn1	protein-coding	turquoise	Tatdn1	mmu:69694	Putative deoxyribonuclease TATDN1
Rpp30	protein-coding	brown	Rpp30	mmu:54364	Ribonuclease P protein subunit p30
Rnf122	protein-coding	turquoise	Rnf122	mmu:68867	RING finger protein 122
Rnf125	protein-coding	turquoise	Rnf125	mmu:67664	RNF125 protein
Rnf126	protein-coding	turquoise	Rnf126	mmu:70294	Putative uncharacterized protein
Rpp40	protein-coding	brown	Rpp40	mmu:208366	Ribonuclease P protein subunit p40
Hsf2bp	protein-coding	turquoise	Hsf2bp	mmu:74377	Protein Hsf2bp
Rnf103	protein-coding	pink	Rnf103	mmu:22644	E3 ubiquitin-protein ligase RNF103
Rnf111	protein-coding	yellow	Rnf111	mmu:93836	E3 ubiquitin-protein ligase Arkadia
Rnf114	protein-coding	turquoise	Rnf114	mmu:81018	Putative uncharacterized protein
Sarnp	protein-coding	brown	Sarnp	mmu:66118	SAP domain-containing ribonucleoprotein
Rnf168	protein-coding	turquoise	Rnf168	mmu:70238	E3 ubiquitin-protein ligase RNF168
Rnf165	protein-coding	turquoise	Rnf165	mmu:225743	RING finger protein 165
Grb10	protein-coding	brown	Grb10	mmu:14783	Growth factor receptor-bound protein 10
Fam114a1	protein-coding	blue	Fam114a1	mmu:68303	Protein Noxp20
Grb14	protein-coding	blue	Grb14	mmu:50915	Growth factor receptor-bound protein 14
Slc34a1	protein-coding	turquoise	Slc34a1	mmu:20505	Sodium-dependent phosphate transport protein 2A
Slit2	protein-coding	brown	Slit2	mmu:20563	Slit2 protein
Slirp	protein-coding	brown	Slirp	mmu:380773	SRA stem-loop-interacting RNA-binding protein, mitochondrial
Rnf170	protein-coding	turquoise	Rnf170	mmu:77733	E3 ubiquitin-protein ligase RNF170
Dclk1	protein-coding	brown	Dclk1	mmu:13175	Dclk1 protein
Dclk2	protein-coding	turquoise	Dclk2	mmu:70762	Serine/threonine-protein kinase DCLK2
Dclk3	protein-coding	turquoise	Dclk3	mmu:245038	Serine/threonine-protein kinase DCLK3
Crtc2	protein-coding	blue	Crtc2	mmu:74343	Putative uncharacterized protein
Galm	protein-coding	turquoise	Galm	mmu:319625	Aldose 1-epimerase
Crtap	protein-coding	turquoise	Crtap	mmu:56693	Cartilage-associated protein
Rnf149	protein-coding	brown	Rnf149	mmu:67702	E3 ubiquitin-protein ligase RNF149
Gale	protein-coding	greenyellow	Gale	mmu:74246	UDP-glucose 4-epimerase
Tex19.2	protein-coding	turquoise	Tex19.2	mmu:70956	MCG131912
Tex19.1	protein-coding	turquoise	Tex19.1	mmu:73679	Testis-expressed protein 19.1
Rnf141	protein-coding	turquoise	Rnf141	mmu:67150	RING finger protein 141
Snord47	snoRNA	brown	Snord47	mmu:100217446	small nucleolar RNA, C/D box 47
Aim2	protein-coding	brown	Aim2	mmu:383619	Interferon-inducible protein AIM2
Aim1	protein-coding	turquoise	Aim1	mmu:11630	Aurora kinase B
Ston2	protein-coding	turquoise	Ston2	mmu:108800	Stonin-2
LOC102635693	ncRNA	turquoise	LOC102635693	mmu:102635693	uncharacterized LOC102635693
Rnf150	protein-coding	brown	Rnf150	mmu:330812	Putative uncharacterized protein
Rnf152	protein-coding	turquoise	Rnf152	mmu:320311	E3 ubiquitin-protein ligase RNF152
B230217C12Rik	protein-coding	pink	B230217C12Rik	mmu:68127	Protein B230217C12Rik
Rnf19b	protein-coding	blue	Rnf19b	mmu:75234	E3 ubiquitin-protein ligase RNF19B
A430046D13Rik	ncRNA	turquoise	A430046D13Rik	mmu:654440	Riken cDNA A430046D13 gene
Gm15411	protein-coding	brown	Gm15411	mmu:100039964	predicted gene 15411
Gm2996	pseudo	turquoise	Gm2996		ring finger protein 125 pseudogene
Gm15428	pseudo	blue	Gm15428	mmu:433368	PCNA-associated factor pseudogene
Myoz3	protein-coding	turquoise	Myoz3	mmu:170947	Myozenin-3
Mmgt1	protein-coding	brown	Mmgt1	mmu:236792	Membrane magnesium transporter 1
Gm15421	pseudo	brown	Gm15421	mmu:100042049	ribosomal protein L22 like 1 pseudogene
Rnf182	protein-coding	turquoise	Rnf182	mmu:328234	E3 ubiquitin-protein ligase RNF182
Rnf185	protein-coding	turquoise	Rnf185	mmu:193670	E3 ubiquitin-protein ligase RNF185
Eepd1	protein-coding	turquoise	Eepd1	mmu:67484	Endonuclease/exonuclease/phosphatase family domain-containing protein 1
Gab2	protein-coding	purple	Gab2	mmu:14389	Grb2 associated binder 2
Gab1	protein-coding	green	Gab1	mmu:14388	Growth factor receptor bound protein 2-associated protein 1, isoform CRA_b
Gm15446	ncRNA	blue	Gm15446	mmu:100642166	Protein Gm15446
Rpl13a-ps1	pseudo	blue	Rpl13a-ps1		ribosomal protein 13A, pseudogene 1
Gm15441	ncRNA	turquoise	Gm15441	mmu:100038464	MCG126506
Gm2962	pseudo	brown	Gm2962	mmu:100504052	ubiquinol-cytochrome c reductase binding protein pseudogene
Aig1	protein-coding	turquoise	Aig1	mmu:66253	Androgen-induced gene 1 protein
Sart3	protein-coding	turquoise	Sart3	mmu:53890	Squamous cell carcinoma antigen recognized by T-cells 3
Sart1	protein-coding	brown	Sart1	mmu:20227	U4/U6.U5 tri-snRNP-associated protein 1
Elf1	protein-coding	blue	Elf1	mmu:13709	Elf1 protein
Elf3	protein-coding	black	Elf3	mmu:13710	ETS-related transcription factor Elf-3
Phtf2	protein-coding	turquoise	Phtf2	mmu:68770	Putative homeodomain transcription factor 2
Vkorc1	protein-coding	turquoise	Vkorc1	mmu:27973	Vitamin K epoxide reductase complex subunit 1
4930447F24Rik	ncRNA	red	4930447F24Rik	mmu:76873	RIKEN cDNA 4930447F24 gene
LOC100043315	ncRNA	turquoise	LOC100043315	mmu:100043315	uncharacterized LOC100043315
Adtrp	protein-coding	turquoise	Adtrp	mmu:109254	Androgen-dependent TFPI-regulating protein
Adarb2	protein-coding	turquoise	Adarb2	mmu:94191	Double-stranded RNA-specific editase B2
Krt8-ps	pseudo	blue	Krt8-ps		keratin 8, pseudogene
Rab26os	ncRNA	turquoise	Rab26os	mmu:75614	RAB26, member RAS oncogene family, opposite strand
Rspo2	protein-coding	turquoise	Rspo2	mmu:239405	R-spondin-2
Gm15361	pseudo	turquoise	Gm15361		ubiquitin-conjugating enzyme E2D 3 pseudogene
Nlgn1	protein-coding	turquoise	Nlgn1	mmu:192167	Neuroligin-1
Rab3il1	protein-coding	turquoise	Rab3il1	mmu:74760	Guanine nucleotide exchange factor for Rab-3A
Tarbp2	protein-coding	brown	Tarbp2	mmu:21357	RISC-loading complex subunit TARBP2
LOC102635673	ncRNA	turquoise	LOC102635673	mmu:102635673	uncharacterized LOC102635673
LOC102635667	ncRNA	turquoise	LOC102635667	mmu:102635667	uncharacterized LOC102635667
Supt20	protein-coding	turquoise	Supt20	mmu:56790	Putative uncharacterized protein
Plgrkt	protein-coding	turquoise	Plgrkt	mmu:67759	RIKEN cDNA 5033414D02, isoform CRA_a
Ociad2	protein-coding	green	Ociad2	mmu:433904	OCIA domain-containing protein 2
LOC102635654	ncRNA	turquoise	LOC102635654	mmu:102635654	uncharacterized LOC102635654
Trappc3l	protein-coding	turquoise	Trappc3l	mmu:692132	Trafficking protein particle complex subunit 3-like protein
Cish	protein-coding	blue	Cish	mmu:12700	Cytokine-inducible SH2-containing protein
LOC102635645	ncRNA	turquoise	LOC102635645	mmu:102635645	uncharacterized LOC102635645
Nbea	protein-coding	black	Nbea	mmu:26422	Nbea protein
Ctdnep1	protein-coding	brown	Ctdnep1	mmu:67181	CTD nuclear envelope phosphatase 1
LOC102635639	ncRNA	turquoise	LOC102635639	mmu:102635639	uncharacterized LOC102635639
Rnf212	protein-coding	turquoise	Rnf212	mmu:671564	Probable E3 SUMO-protein ligase RNF212
Rnf217	protein-coding	blue	Rnf217	mmu:268291	Probable E3 ubiquitin-protein ligase RNF217
Myom2	protein-coding	turquoise	Myom2	mmu:17930	M-protein
Rnf216	protein-coding	turquoise	Rnf216	mmu:108086	E3 ubiquitin-protein ligase RNF216
Ogfr	protein-coding	green	Ogfr	mmu:72075	Putative uncharacterized protein
LOC102635628	protein-coding	turquoise	LOC102635628	mmu:102635628	ankyrin repeat domain-containing protein 26-like
LOC102635626	ncRNA	turquoise	LOC102635626	mmu:102635626	uncharacterized LOC102635626
Txndc2	protein-coding	turquoise	Txndc2	mmu:213272	Thioredoxin domain-containing protein 2
Txndc9	protein-coding	turquoise	Txndc9	mmu:98258	Thioredoxin domain-containing protein 9
Camsap3	protein-coding	turquoise	Camsap3	mmu:69697	Marshalin-Ld transcript variant 1
Sqstm1	protein-coding	turquoise	Sqstm1	mmu:18412	Sequestosome-1
Camsap1	protein-coding	turquoise	Camsap1	mmu:227634	Calmodulin-regulated spectrin-associated protein 1
Camsap2	protein-coding	turquoise	Camsap2	mmu:67886	Calmodulin-regulated spectrin-associated protein 2
Drap1	protein-coding	turquoise	Drap1	mmu:66556	Dr1-associated corepressor
Eif2ak1	protein-coding	turquoise	Eif2ak1	mmu:15467	Putative uncharacterized protein
Trappc6b	protein-coding	brown	Trappc6b	mmu:78232	Trafficking protein particle complex subunit 6B
Trappc6a	protein-coding	blue	Trappc6a	mmu:67091	Trafficking protein particle complex subunit 6A
4930504O13Rik	protein-coding	turquoise	4930504O13Rik	mmu:403200	Protein 4930504O13Rik
Asgr2	protein-coding	turquoise	Asgr2	mmu:11890	Asialoglycoprotein receptor 2
Nfat5	protein-coding	brown	Nfat5	mmu:54446	Nuclear factor of-activated T-cells 5
Rps3a2	pseudo	turquoise	Rps3a2	mmu:100043780	ribosomal protein S3A2
Rps3a1	protein-coding	turquoise	Rps3a1	mmu:20091	40S ribosomal protein S3a
Gm19554	ncRNA	turquoise	Gm19554	mmu:100503099	predicted gene, 19554
Gm13050	pseudo	blue	Gm13050		eukaryotic translation elongation factor pseudogene
Tcra	protein-coding	turquoise	Tcra		T cell receptor alpha chain
Rps3a3	pseudo	turquoise	Rps3a3	mmu:668144	ribosomal protein S3A3
Errfi1	protein-coding	turquoise	Errfi1	mmu:74155	Putative uncharacterized protein
Gm13041	pseudo	turquoise	Gm13041		predicted gene 13041
Cdca5	protein-coding	turquoise	Cdca5	mmu:67849	Sororin
Cdca3	protein-coding	magenta	Cdca3	mmu:14793	Cell division cycle-associated protein 3
Cdca2	protein-coding	turquoise	Cdca2	mmu:108912	Cell division cycle-associated protein 2
9230114K14Rik	ncRNA	blue	9230114K14Rik	mmu:414108	RIKEN cDNA 9230114K14 gene
Cdca8	protein-coding	turquoise	Cdca8	mmu:52276	Borealin
Gm13031	ncRNA	turquoise	Gm13031	mmu:100126227	predicted gene 13031
Cox15	protein-coding	blue	Cox15	mmu:226139	Cytochrome c oxidase assembly protein COX15 homolog
Gdi1	protein-coding	blue	Gdi1	mmu:14567	Guanosine diphosphate (GDP) dissociation inhibitor 1
Cox10	protein-coding	turquoise	Cox10	mmu:70383	Putative uncharacterized protein
Traf3ip2	protein-coding	blue	Traf3ip2	mmu:103213	TRAF3 interacting protein 2
Ctnna3	protein-coding	turquoise	Ctnna3	mmu:216033	Alpha-T-catenin isoform X
Cdyl	protein-coding	turquoise	Cdyl	mmu:12593	Putative uncharacterized protein
Gemin7	protein-coding	turquoise	Gemin7	mmu:69731	Gem-associated protein 7
Gemin6	protein-coding	turquoise	Gemin6	mmu:67242	Gem-associated protein 6
Gemin4	protein-coding	blue	Gemin4	mmu:276919	Protein Gemin4
Gemin8	protein-coding	magenta	Gemin8	mmu:237221	Gem-associated protein 8
Bdkrb1	protein-coding	turquoise	Bdkrb1	mmu:12061	MCG1159
Oma1	protein-coding	turquoise	Oma1	mmu:67013	Metalloendopeptidase OMA1, mitochondrial
4732460I24	ncRNA	turquoise	4732460I24	mmu:330850	uncharacterized protein 4732460I24
Eno1	protein-coding	blue	Eno1	mmu:13806	Alpha-enolase
Eno3	protein-coding	turquoise	Eno3	mmu:13808	Beta-enolase
Marf1	protein-coding	turquoise	Marf1	mmu:223989	4921513D23Rik protein
Gm13084	protein-coding	turquoise	Gm13084	mmu:381569	Protein Gm13084
Gm13080	pseudo	turquoise	Gm13080		predicted gene 13080
Gtdc1	protein-coding	turquoise	Gtdc1	mmu:227835	Glycosyltransferase-like domain-containing protein 1
Gm19583	ncRNA	turquoise	Gm19583	mmu:100503184	predicted gene, 19583
Gdf9	protein-coding	turquoise	Gdf9	mmu:14566	Growth/differentiation factor 9
Gm13089	unknown	turquoise	Gm13089	mmu:277667	Protein Gm13089
Rps23	protein-coding	turquoise	Rps23	mmu:66475	40S ribosomal protein S23
Rps24	protein-coding	turquoise	Rps24	mmu:20088	40S ribosomal protein S24
Ppp1r18	protein-coding	brown	Ppp1r18	mmu:76448	Phostensin
Marc2	protein-coding	turquoise	Marc2	mmu:67247	Mitochondrial amidoxime reducing component 2
Rps27	protein-coding	red	Rps27	mmu:57294	40S ribosomal protein S27
Rps28	protein-coding	red	Rps28	mmu:54127	40S ribosomal protein S28
Ctnnd2	protein-coding	brown	Ctnnd2	mmu:18163	Ctnnd2 protein
Ppp1r10	protein-coding	greenyellow	Ppp1r10	mmu:52040	Ppp1r10 protein
Rps25	protein-coding	turquoise	Rps25	mmu:75617	40S ribosomal protein S25
Ctnnd1	protein-coding	brown	Ctnnd1	mmu:12388	Catenin delta-1
Rps11	protein-coding	blue	Rps11	mmu:27207	40S ribosomal protein S11
Rps18	protein-coding	blue	Rps18	mmu:20084	40S ribosomal protein S18
Rps19	protein-coding	turquoise	Rps19	mmu:20085	40S ribosomal protein S19
Lage3	protein-coding	blue	Lage3	mmu:66192	L antigen family, member 3
Rps14	protein-coding	red	Rps14	mmu:20044	40S ribosomal protein S14
Rps17	protein-coding	blue	Rps17	mmu:20068	40S ribosomal protein S17
Iglv1	other	turquoise	Iglv1		Ig lambda-1 chain V regions MOPC 104E/RPC20/J558/S104
Mat2a	protein-coding	brown	Mat2a	mmu:232087	S-adenosylmethionine synthase isoform type-2
A730017C20Rik	protein-coding	blue	A730017C20Rik	mmu:225583	Protein A730017C20Rik
Mat2b	protein-coding	turquoise	Mat2b	mmu:108645	Methionine adenosyltransferase 2 subunit beta
Mars2	protein-coding	brown	Mars2	mmu:212679	Methionine-tRNA synthetase 2 (Mitochondrial)
Cdv3	protein-coding	turquoise	Cdv3	mmu:321022	Protein CDV3
Igf1r	protein-coding	turquoise	Igf1r	mmu:16001	Tyrosine-protein kinase receptor
Rps4l	pseudo	turquoise	Rps4l	mmu:66184	40S ribosomal protein S4
Ppp1r3d	protein-coding	turquoise	Ppp1r3d	mmu:228966	Protein phosphatase 1 regulatory subunit 3
Cox7b	protein-coding	brown	Cox7b	mmu:66142	Cytochrome c oxidase subunit 7B, mitochondrial
Sec23ip	protein-coding	turquoise	Sec23ip	mmu:207352	Sec23ip protein
Mat1a	protein-coding	greenyellow	Mat1a	mmu:11720	S-adenosylmethionine synthase isoform type-1
1700057H21Rik	ncRNA	turquoise	1700057H21Rik	mmu:73375	RIKEN cDNA 1700057H21 gene
Cdr2	protein-coding	turquoise	Cdr2	mmu:12585	Cerebellar degeneration-related protein 2
Cds1	protein-coding	turquoise	Cds1	mmu:74596	Phosphatidate cytidylyltransferase 1
Slc31a2	protein-coding	turquoise	Slc31a2	mmu:20530	Putative uncharacterized protein
Specc1l	protein-coding	purple	Specc1l	mmu:74392	Cytospin-A
Ppp1r9a	protein-coding	blue	Ppp1r9a	mmu:243725	Protein Ppp1r9a
Cox6c	protein-coding	brown	Cox6c	mmu:12864	Cytochrome c oxidase subunit 6C
Rnf220	protein-coding	turquoise	Rnf220	mmu:66743	E3 ubiquitin-protein ligase Rnf220
Gdnf	protein-coding	black	Gdnf	mmu:14573	Glial cell line-derived neurotrophic factor
Mark3	protein-coding	black	Mark3	mmu:17169	MAP/microtubule affinity-regulating kinase 3
Mark2	protein-coding	turquoise	Mark2	mmu:13728	Serine/threonine-protein kinase MARK2
Thap11	protein-coding	turquoise	Thap11	mmu:59016	THAP domain-containing protein 11
AI463170	ncRNA	turquoise	AI463170	mmu:100504549	expressed sequence AI463170
Eny2	protein-coding	yellow	Eny2	mmu:223527	Transcription and mRNA export factor ENY2
Ier3	protein-coding	red	Ier3	mmu:15937	Radiation-inducible immediate-early gene IEX-1
Cdt1	protein-coding	turquoise	Cdt1	mmu:67177	DNA replication factor Cdt1
Ier5	protein-coding	brown	Ier5	mmu:15939	Immediate early response gene 5 protein
Ptger4	protein-coding	brown	Ptger4	mmu:19219	Prostaglandin E2 receptor EP4 subtype
LOC102635968	ncRNA	turquoise	LOC102635968	mmu:102635968	uncharacterized LOC102635968
A330069E16Rik	ncRNA	brown	A330069E16Rik	mmu:606735	RIKEN cDNA A330069E16 gene
Rnaset2b	protein-coding	turquoise	Rnaset2b	mmu:68195	Putative uncharacterized protein
Rnaset2a	protein-coding	turquoise	Rnaset2a	mmu:100037283	Ribonuclease T2B
AI467606	protein-coding	green	AI467606	mmu:101602	Transmembrane protein C16orf54 homolog
Cdo1	protein-coding	turquoise	Cdo1	mmu:12583	Cysteine dioxygenase type 1
9930038B18Rik	unknown	turquoise	9930038B18Rik	mmu:319503	RIKEN cDNA 9930038B18 gene
Spata31d1d	protein-coding	turquoise	Spata31d1d	mmu:238663	Protein Spata31d1d
Kxd1	protein-coding	blue	Kxd1	mmu:75620	KxDL motif-containing protein 1
Gata2	protein-coding	brown	Gata2	mmu:14461	Endothelial transcription factor GATA-2
Gata6	protein-coding	blue	Gata6	mmu:14465	Transcription factor GATA-6
Gata3	protein-coding	turquoise	Gata3	mmu:14462	Trans-acting T-cell-specific transcription factor GATA-3
Pds5a	protein-coding	cyan	Pds5a	mmu:71521	Sister chromatid cohesion protein PDS5 homolog A
Leprel4	protein-coding	blue	Leprel4	mmu:66180	Synaptonemal complex protein SC65
Cdk8	protein-coding	turquoise	Cdk8	mmu:264064	Cyclin-dependent kinase 8
Cdk7	protein-coding	turquoise	Cdk7	mmu:12572	Cyclin-dependent kinase 7 (Homolog of Xenopus MO15 cdk-activating kinase), isoform CRA_a
Cdk6	protein-coding	turquoise	Cdk6	mmu:12571	Cyclin-dependent kinase 6
Cdk5	protein-coding	turquoise	Cdk5	mmu:12568	Cyclin-dependent-like kinase 5
Cdk4	protein-coding	blue	Cdk4	mmu:12567	Cyclin-dependent kinase 4
Gcsh	protein-coding	blue	Gcsh	mmu:68133	Glycine cleavage system H protein, mitochondrial
1700097N02Rik	ncRNA	turquoise	1700097N02Rik	mmu:67522	RIKEN cDNA 1700097N02 gene
Zfand2a	protein-coding	turquoise	Zfand2a	mmu:100494	AN1-type zinc finger protein 2A
Zfand2b	protein-coding	brown	Zfand2b	mmu:68818	AN1-type zinc finger protein 2B
Myt1	protein-coding	turquoise	Myt1	mmu:17932	Myelin transcription factor 1
Gm13103	protein-coding	turquoise	Gm13103	mmu:194225	Protein Gm13103
Gm13100	pseudo	turquoise	Gm13100		oogenesin 2 pseudogene
Tctn2	protein-coding	purple	Tctn2	mmu:67978	Tectonic-2
Myof	protein-coding	red	Myof	mmu:226101	Myof protein
Gm15210	pseudo	blue	Gm15210	mmu:100042069	predicted gene 15210
LOC102635913	ncRNA	turquoise	LOC102635913	mmu:102635913	uncharacterized LOC102635913
Cdh3	protein-coding	turquoise	Cdh3	mmu:12560	Cadherin-3
Cdh4	protein-coding	turquoise	Cdh4	mmu:12561	Cadherin-4
Cdh1	protein-coding	turquoise	Cdh1	mmu:12550	Cadherin-1
Gm17365	protein-coding	turquoise	Gm17365	mmu:100312956	Prostate and testis expressed protein 3
Cdh9	protein-coding	turquoise	Cdh9	mmu:12565	Cadherin-9
Lyplal1	protein-coding	turquoise	Lyplal1	mmu:226791	Lysophospholipase-like protein 1
Epm2aip1	protein-coding	brown	Epm2aip1	mmu:77781	EPM2A-interacting protein 1
Ly6g6e	protein-coding	blue	Ly6g6e	mmu:70274	Protein Ly6g6e
Gm13135	pseudo	turquoise	Gm13135		SWI/SNF related, matrix associated, actin dependent regulator of chromatin, subfamily a, member 5 pseudogene
Snap29	protein-coding	turquoise	Snap29	mmu:67474	Synaptosomal-associated protein 29
Ddit4l	protein-coding	blue	Ddit4l	mmu:73284	DNA-damage-inducible transcript 4-like
Gm13140	pseudo	turquoise	Gm13140		SWI/SNF related, matrix associated, actin dependent regulator of chromatin, subfamily a, member 5 pseudogene
C330004N01Rik	ncRNA	turquoise	C330004N01Rik	mmu:77608	RIKEN cDNA C330004N01 gene
LOC102635947	pseudo	brown	LOC102635947		H/ACA ribonucleoprotein complex subunit 3-like
Cdc6	protein-coding	turquoise	Cdc6	mmu:23834	Cell division control protein 6 homolog
Gm17399	ncRNA	turquoise	Gm17399	mmu:100502695	predicted gene, 17399
Lamtor3	protein-coding	turquoise	Lamtor3	mmu:56692	Ragulator complex protein LAMTOR3
Gm13125	protein-coding	turquoise	Gm13125	mmu:627009	Protein Gm13125
Gm13127	pseudo	blue	Gm13127		microspherule protein 1 pseudogene
Gm19663	pseudo	turquoise	Gm19663		predicted gene, 19663
Prss44	protein-coding	turquoise	Prss44	mmu:73336	Serine protease 44
Prss48	protein-coding	turquoise	Prss48	mmu:368202	Serine protease 48
Gch1	protein-coding	brown	Gch1	mmu:14528	GTP cyclohydrolase 1
Myo9a	protein-coding	turquoise	Myo9a	mmu:270163	Unconventional myosin-IXa
Snap91	protein-coding	turquoise	Snap91	mmu:20616	Clathrin coat assembly protein AP180
Prss35	protein-coding	blue	Prss35	mmu:244954	Inactive serine protease 35
Prss37	protein-coding	turquoise	Prss37	mmu:67690	Probable inactive serine protease 37
Gm19680	pseudo	blue	Gm19680	mmu:100503415	polyamine oxidase (exo-N4-amino) pseudogene
Emr4	protein-coding	turquoise	Emr4	mmu:52614	EGF-like module containing, mucin-like, hormone receptor-like sequence 4
Prss23	protein-coding	blue	Prss23	mmu:76453	Putative uncharacterized protein
4921536K21Rik	protein-coding	turquoise	4921536K21Rik	mmu:67430	Uncharacterized protein C5orf52 homolog
AI463229	unknown	turquoise	AI463229	mmu:100042802	expressed sequence AI463229
Prss12	protein-coding	turquoise	Prss12	mmu:19142	Neurotrypsin
Stk11	protein-coding	brown	Stk11	mmu:20869	Serine/threonine-protein kinase STK11
Tbl2	protein-coding	green	Tbl2	mmu:27368	Transducin beta-like protein 2
Emp3	protein-coding	red	Emp3	mmu:13732	Epithelial membrane protein 3
Emp2	protein-coding	turquoise	Emp2	mmu:13731	Xmp
Emp1	protein-coding	red	Emp1	mmu:13730	Epithelial membrane protein 1
Gm19696	ncRNA	turquoise	Gm19696	mmu:100503447	predicted gene, 19696
Cgrrf1	protein-coding	turquoise	Cgrrf1	mmu:68755	Cgrrf1 protein
Gnpda2	protein-coding	yellow	Gnpda2	mmu:67980	Glucosamine-6-phosphate isomerase 2
Gnpda1	protein-coding	blue	Gnpda1	mmu:26384	Glucosamine-6-phosphate isomerase 1
Stip1	protein-coding	brown	Stip1	mmu:20867	Stress-induced-phosphoprotein 1
Myo5a	protein-coding	turquoise	Myo5a	mmu:17918	Unconventional myosin-Va
Myo5b	protein-coding	turquoise	Myo5b	mmu:17919	Unconventional myosin-Vb
Prelid1	protein-coding	blue	Prelid1	mmu:66494	PRELI domain-containing protein 1, mitochondrial
Prelid2	protein-coding	green	Prelid2	mmu:77619	Prelid2 protein
Gcat	protein-coding	turquoise	Gcat	mmu:26912	2-amino-3-ketobutyrate coenzyme A ligase, mitochondrial
AW549542	ncRNA	turquoise	AW549542	mmu:100993	expressed sequence AW549542
Gcdh	protein-coding	blue	Gcdh	mmu:270076	Glutaryl-CoA dehydrogenase, mitochondrial
1810011O10Rik	protein-coding	brown	1810011O10Rik	mmu:69068	Uncharacterized protein C8orf4 homolog
Myo3a	protein-coding	turquoise	Myo3a	mmu:667663	Myosin-IIIa
Adamts6	protein-coding	green	Adamts6	mmu:108154	Protein Adamts6
Adamts3	protein-coding	turquoise	Adamts3	mmu:330119	Adamts3 protein
Adamts2	protein-coding	blue	Adamts2	mmu:216725	Adamts2 protein
Adamts5	protein-coding	blue	Adamts5	mmu:23794	Putative uncharacterized protein
Adamts1	protein-coding	brown	Adamts1	mmu:11504	A disintegrin and metalloproteinase with thrombospondin motifs 1
Akt1	protein-coding	turquoise	Akt1	mmu:11651	Akt1 protein
Akt3	protein-coding	turquoise	Akt3	mmu:23797	Thymoma viral proto-oncogene 3
Tbx3	protein-coding	brown	Tbx3	mmu:21386	T-box transcription factor TBX3
Tbx4	protein-coding	turquoise	Tbx4	mmu:21387	T-box transcription factor TBX4
Herc4	protein-coding	blue	Herc4	mmu:67345	Probable E3 ubiquitin-protein ligase HERC4
Herc6	protein-coding	green	Herc6	mmu:67138	E3 ISG15--protein ligase Herc6
Idua	protein-coding	blue	Idua	mmu:15932	Alpha-L-iduronidase
Cct7	protein-coding	blue	Cct7	mmu:12468	T-complex protein 1 subunit eta
Cct4	protein-coding	turquoise	Cct4	mmu:12464	T-complex protein 1 subunit delta
Gm19600	ncRNA	turquoise	Gm19600	mmu:100503230	predicted gene, 19600
Mast2	protein-coding	turquoise	Mast2	mmu:17776	Microtubule-associated serine/threonine-protein kinase 2
Ccr3	protein-coding	turquoise	Ccr3	mmu:12771	Probable C-C chemokine receptor type 3
Emx1	protein-coding	turquoise	Emx1	mmu:13796	Homeobox protein EMX1
Hs3st5	protein-coding	turquoise	Hs3st5	mmu:319415	Heparan sulfate glucosamine 3-O-sulfotransferase 5
Ccno	protein-coding	turquoise	Ccno	mmu:218630	Cyclin O
Mapre2	protein-coding	turquoise	Mapre2	mmu:212307	Microtubule-associated protein RP/EB family member 2
Ccny	protein-coding	black	Ccny	mmu:67974	Cyclin-Y
Gckr	protein-coding	turquoise	Gckr	mmu:231103	Glucokinase regulatory protein
Gcm2	protein-coding	turquoise	Gcm2	mmu:107889	Chorion-specific transcription factor GCMb
Spint1	protein-coding	turquoise	Spint1	mmu:20732	Putative uncharacterized protein
Masp1	protein-coding	blue	Masp1	mmu:17174	Mannan-binding lectin serine protease 1
Gclc	protein-coding	turquoise	Gclc	mmu:14629	Glutamate--cysteine ligase catalytic subunit
Ccnc	protein-coding	brown	Ccnc	mmu:51813	Ccnc protein
Gclm	protein-coding	turquoise	Gclm	mmu:14630	Glutamate--cysteine ligase regulatory subunit
Ccni	protein-coding	cyan	Ccni	mmu:12453	Cyclin-I
Trp53bp2	protein-coding	blue	Trp53bp2	mmu:209456	Apoptosis-stimulating of p53 protein 2
Gm15186	pseudo	brown	Gm15186		transmembrane protein 126A pseudogene
Spint2	protein-coding	grey	Spint2	mmu:20733	Putative uncharacterized protein
9130023H24Rik	protein-coding	turquoise	9130023H24Rik	mmu:100043133	Protein 9130023H24Rik
Gbx2	protein-coding	turquoise	Gbx2	mmu:14472	Homeobox protein GBX-2
Enc1	protein-coding	turquoise	Enc1	mmu:13803	Ectoderm-neural cortex protein 1
LOC102635849	ncRNA	green	LOC102635849	mmu:102635849	uncharacterized LOC102635849
LOC102635846	ncRNA	red	LOC102635846	mmu:102635846	uncharacterized LOC102635846
LOC102635851	ncRNA	turquoise	LOC102635851	mmu:102635851	uncharacterized LOC102635851
Gtf2b	protein-coding	turquoise	Gtf2b	mmu:229906	Transcription initiation factor IIB
Slc10a6	protein-coding	turquoise	Slc10a6	mmu:75750	Solute carrier family 10 member 6
9130409I23Rik	protein-coding	turquoise	9130409I23Rik	mmu:619326	Protein 9130409I23Rik
Gtf2i	protein-coding	blue	Gtf2i	mmu:14886	General transcription factor II-I
Ccl7	protein-coding	red	Ccl7	mmu:20306	C-C motif chemokine 7
Ccl2	protein-coding	red	Ccl2	mmu:20296	C-C motif chemokine 2
Map2k4	protein-coding	turquoise	Map2k4	mmu:26398	Dual-specificity mitogen-activated protein kinase kinase 4
Map2k1	protein-coding	turquoise	Map2k1	mmu:26395	Dual specificity mitogen-activated protein kinase kinase 1
Tex21	protein-coding	turquoise	Tex21	mmu:80384	Tex21 protein
Tex26	protein-coding	turquoise	Tex26	mmu:75860	4930588N13Rik protein
Unc119	protein-coding	blue	Unc119	mmu:22248	Protein unc-119 homolog A
Ms4a6d	protein-coding	turquoise	Ms4a6d	mmu:68774	Membrane-spanning 4-domains subfamily A member 6D
Tex11	protein-coding	turquoise	Tex11	mmu:83558	Testis-expressed sequence 11 protein
Tex15	protein-coding	blue	Tex15	mmu:104271	Protein Tex15
Tex14	protein-coding	brown	Tex14	mmu:83560	Inactive serine/threonine-protein kinase TEX14
Tex12	protein-coding	turquoise	Tex12	mmu:66654	Testis-expressed sequence 12 protein
Rcan3	protein-coding	turquoise	Rcan3	mmu:53902	Calcipressin-3
Tex16	protein-coding	turquoise	Tex16	mmu:83556	Testis expressed gene 16
Trmt61b	ncRNA	blue	Trmt61b	mmu:68789	tRNA methyltransferase 61B
Tex30	protein-coding	turquoise	Tex30	mmu:75623	Testis-expressed sequence 30 protein
Tex36	protein-coding	turquoise	Tex36	mmu:73808	Protein Tex36
Tex35	protein-coding	turquoise	Tex35	mmu:73435	Testis-expressed sequence 35 protein
Myo1h	protein-coding	turquoise	Myo1h	mmu:231646	Myo1h protein
Myo1d	protein-coding	turquoise	Myo1d	mmu:338367	Myo1d protein
Unc13b	protein-coding	brown	Unc13b	mmu:22249	Protein unc-13 homolog B
Unc13c	protein-coding	turquoise	Unc13c	mmu:208898	Putative uncharacterized protein
Myo1e	protein-coding	green	Myo1e	mmu:71602	Unconventional myosin-Ie
Mospd1	protein-coding	turquoise	Mospd1	mmu:70380	Putative uncharacterized protein
Mzt2	protein-coding	magenta	Mzt2	mmu:72083	Mitotic-spindle organizing protein 2
Pcyt1b	protein-coding	turquoise	Pcyt1b	mmu:236899	Choline-phosphate cytidylyltransferase B
Tchp	protein-coding	turquoise	Tchp	mmu:77832	Trichoplein keratin filament-binding protein
Pcyt1a	protein-coding	turquoise	Pcyt1a	mmu:13026	Choline-phosphate cytidylyltransferase A
Kynu	protein-coding	turquoise	Kynu	mmu:70789	Kynureninase
Tnfsf13b	protein-coding	turquoise	Tnfsf13b	mmu:24099	Tumor necrosis factor (Ligand) superfamily, member 13b, isoform CRA_a
Bcas1	protein-coding	turquoise	Bcas1	mmu:76960	Breast carcinoma-amplified sequence 1 homolog
Tubb4b-ps1	pseudo	turquoise	Tubb4b-ps1		tubulin, beta 4B class IVB, pseudogene 1
Tubb4b-ps2	pseudo	turquoise	Tubb4b-ps2		tubulin, beta 4B class IVB, pseudogene 2
Bcar3	protein-coding	turquoise	Bcar3	mmu:29815	Breast cancer anti-estrogen resistance protein 3
Bcat2	protein-coding	blue	Bcat2	mmu:12036	Branched-chain-amino-acid aminotransferase, mitochondrial
Tcl1	protein-coding	turquoise	Tcl1	mmu:21432	T-cell leukemia/lymphoma protein 1A
Stk38	protein-coding	blue	Stk38	mmu:106504	Putative uncharacterized protein
Myo16	protein-coding	turquoise	Myo16	mmu:244281	Unconventional myosin-XVI
Stk36	protein-coding	turquoise	Stk36	mmu:269209	Serine/threonine-protein kinase 36
Stk35	protein-coding	turquoise	Stk35	mmu:67333	Serine/threonine-protein kinase 35
Stk31	protein-coding	turquoise	Stk31	mmu:77485	Serine/threonine-protein kinase 31
Stk30	protein-coding	turquoise	Mok	mmu:26448	MAPK/MAK/MRK overlapping kinase
Bcas3	protein-coding	turquoise	Bcas3	mmu:192197	Breast carcinoma-amplified sequence 3 homolog
Myo10	protein-coding	turquoise	Myo10	mmu:17909	Unconventional myosin-X
Ms4a10	protein-coding	turquoise	Ms4a10	mmu:69826	Membrane-spanning 4-domains subfamily A member 10
Tcf4	protein-coding	turquoise	Tcf4	mmu:21413	Transcription factor 4
Col1a2	protein-coding	red	Col1a2	mmu:12843	Collagen alpha-2(I) chain
Spag16	protein-coding	turquoise	Spag16	mmu:66722	Uncharacterized protein
Dhrs9	protein-coding	brown	Dhrs9	mmu:241452	Dehydrogenase/reductase (SDR family) member 9
Dhrs7	protein-coding	blue	Dhrs7	mmu:66375	Dehydrogenase/reductase SDR family member 7
LOC102635809	ncRNA	turquoise	LOC102635809	mmu:102635809	uncharacterized LOC102635809
Tcf7	protein-coding	turquoise	Tcf7	mmu:21414	Tcf7 protein
Dhrs3	protein-coding	turquoise	Dhrs3	mmu:20148	Short-chain dehydrogenase/reductase 3
Dhrs4	protein-coding	blue	Dhrs4	mmu:28200	Putative uncharacterized protein
Mbd3l2	protein-coding	turquoise	Mbd3l2	mmu:234988	Protein Mbd3l2
Dhrs2	protein-coding	turquoise	Dhrs2	mmu:71412	Protein Dhrs2
LOC102635810	ncRNA	turquoise	LOC102635810	mmu:102635810	uncharacterized LOC102635810
Gm13023	protein-coding	turquoise	Gm13023	mmu:194227	Protein Gm13023
Gm15163	pseudo	blue	Gm15163		succinate-Coenzyme A ligase, GDP-forming, beta subunit pseudogene
Ept1	protein-coding	brown	Ept1	mmu:28042	Ethanolaminephosphotransferase 1
Mylpf	protein-coding	blue	Mylpf	mmu:17907	Myosin regulatory light chain 2, skeletal muscle isoform
Mroh2b	protein-coding	turquoise	Mroh2b	mmu:223825	Maestro heat-like repeat-containing protein family member 2B
AW549877	protein-coding	brown	AW549877	mmu:106064	UPF0600 protein C5orf51 homolog
Gm19366	pseudo	brown	Gm19366	mmu:100502780	ribosomal protein L39 pseudogene
4921531P14Rik	ncRNA	turquoise	4921531P14Rik	mmu:70960	RIKEN cDNA 4921531P14 gene
Pomc-ps1	pseudo	turquoise	Pomc-ps1		pro-opiomelanocortin, pseudogene 1
Dmgdh	protein-coding	turquoise	Dmgdh	mmu:74129	Dimethylglycine dehydrogenase, mitochondrial
Eps8	protein-coding	blue	Eps8	mmu:13860	Epidermal growth factor receptor kinase substrate 8
Alg5	protein-coding	turquoise	Alg5	mmu:66248	Dolichyl-phosphate beta-glucosyltransferase
Alg6	protein-coding	green	Alg6	mmu:320438	Dolichyl pyrophosphate Man9GlcNAc2 alpha-1,3-glucosyltransferase
Pkd2l2	protein-coding	turquoise	Pkd2l2	mmu:53871	Putative uncharacterized protein
Col4a5	protein-coding	pink	Col4a5	mmu:12830	Protein Col4a5
Col4a2	protein-coding	brown	Col4a2	mmu:12827	Procollagen, type IV, alpha 2, isoform CRA_a
Col4a1	protein-coding	brown	Col4a1	mmu:12826	Collagen alpha-1(IV) chain
Rb1cc1	protein-coding	turquoise	Rb1cc1	mmu:12421	RB1-inducible coiled-coil 1
G6pc3	protein-coding	blue	G6pc3	mmu:68401	Glucose-6-phosphatase 3
Tap1	protein-coding	blue	Tap1	mmu:21354	Transporter 1 ATP-binding cassette sub-family B
G6pd2	protein-coding	turquoise	G6pd2	mmu:14380	Glucose-6-phosphate 1-dehydrogenase 2
BB557941	ncRNA	turquoise	BB557941	mmu:767815	expressed sequence BB557941
Baiap2l2	protein-coding	turquoise	Baiap2l2	mmu:207495	Brain-specific angiogenesis inhibitor 1-associated protein 2-like protein 2
Baiap2l1	protein-coding	turquoise	Baiap2l1	mmu:66898	Brain-specific angiogenesis inhibitor 1-associated protein 2-like protein 1
Mrgprb13	protein-coding	turquoise	Mrgprb13	mmu:620137	MAS-related GPR, member B13
E030030I06Rik	protein-coding	turquoise	E030030I06Rik	mmu:319887	Protein E030030I06Rik
Gfm2	protein-coding	turquoise	Gfm2	mmu:320806	Ribosome-releasing factor 2, mitochondrial
Gfm1	protein-coding	turquoise	Gfm1	mmu:28030	Elongation factor G, mitochondrial
Kctd10	protein-coding	blue	Kctd10	mmu:330171	BTB/POZ domain-containing adapter for CUL3-mediated RhoA degradation protein 3
Kctd13	protein-coding	turquoise	Kctd13	mmu:233877	BTB/POZ domain-containing adapter for CUL3-mediated RhoA degradation protein 1
Kctd14	protein-coding	blue	Kctd14	mmu:233529	Potassium channel tetramerisation domain containing 14
Kctd15	protein-coding	brown	Kctd15	mmu:233107	BTB/POZ domain-containing protein KCTD15
Gabarapl1	protein-coding	brown	Gabarapl1	mmu:57436	Gamma-aminobutyric acid receptor-associated protein-like 1
Kctd18	protein-coding	turquoise	Kctd18	mmu:51960	Protein Kctd18
G6pdx	protein-coding	turquoise	G6pdx	mmu:14381	Glucose-6-phosphate 1-dehydrogenase X
Rasal1	protein-coding	turquoise	Rasal1	mmu:19415	RasGAP-activating-like protein 1
Cftr	protein-coding	turquoise	Cftr	mmu:12638	Cystic fibrosis transmembrane conductance regulator
Fer1l5	protein-coding	turquoise	Fer1l5	mmu:100534273	Fer-1-like 5 protein
Hdac10	protein-coding	blue	Hdac10	mmu:170787	Histone deacetylase 10
LOC101055761	pseudo	red	LOC101055761	mmu:101055761	translational machinery associated 7 homolog (S. cerevisiae) pseudogene
Igbp1	protein-coding	turquoise	Igbp1	mmu:18518	Immunoglobulin-binding protein 1
2310030G06Rik	protein-coding	blue	2310030G06Rik	mmu:66952	Uncharacterized protein C11orf52 homolog
Cryl1	protein-coding	magenta	Cryl1	mmu:68631	Crystallin, lamda 1, isoform CRA_a
LOC101055725	pseudo	blue	LOC101055725	mmu:101055725	hydroxymethylbilane synthase pseudogene
Daglb	protein-coding	turquoise	Daglb	mmu:231871	Sn1-specific diacylglycerol lipase beta
Cdc25a	protein-coding	turquoise	Cdc25a	mmu:12530	M-phase inducer phosphatase 1
Tapt1	protein-coding	turquoise	Tapt1	mmu:231225	Transmembrane anterior posterior transformation protein 1
Gnrh1	protein-coding	turquoise	Gnrh1	mmu:14714	Progonadoliberin-1
Lingo2	protein-coding	turquoise	Lingo2	mmu:242384	Lingo2 protein
Map3k2	protein-coding	brown	Map3k2	mmu:26405	Mitogen activated protein kinase kinase kinase 2
Map3k3	protein-coding	brown	Map3k3	mmu:26406	Putative uncharacterized protein
Map3k1	protein-coding	green	Map3k1	mmu:26401	Mitogen-activated protein kinase kinase kinase 1
Scamp5	protein-coding	turquoise	Scamp5	mmu:56807	Secretory carrier-associated membrane protein 5
Ptges	protein-coding	blue	Ptges	mmu:64292	Putative uncharacterized protein
1700034K08Rik	ncRNA	turquoise	1700034K08Rik	mmu:78349	RIKEN cDNA 1700034K08 gene
Dnah10	protein-coding	turquoise	Dnah10	mmu:56087	Protein Dnah10
Dnah11	protein-coding	turquoise	Dnah11	mmu:13411	Protein Dnah11
Dnah12	protein-coding	turquoise	Dnah12	mmu:110083	Dynein heavy chain 12, axonemal
Dnah14	protein-coding	turquoise	Dnah14	mmu:240960	Putative uncharacterized protein
Dnah17	protein-coding	turquoise	Dnah17	mmu:69926	Dynein heavy chain 17, axonemal
Map3k5	protein-coding	brown	Map3k5	mmu:26408	Mitogen-activated protein kinase kinase kinase 5
Map3k4	protein-coding	brown	Map3k4	mmu:26407	Mitogen-activated protein kinase kinase kinase 4
Map3k7	protein-coding	turquoise	Map3k7	mmu:26409	Mitogen-activated protein kinase kinase kinase 7
Map3k6	protein-coding	turquoise	Map3k6	mmu:53608	Mitogen-activated protein kinase kinase kinase 6
Map3k9	protein-coding	turquoise	Map3k9	mmu:338372	Mitogen-activated protein kinase kinase kinase 9
Map3k8	protein-coding	yellow	Map3k8	mmu:26410	Mitogen-activated protein kinase kinase kinase 8
Scamp1	protein-coding	turquoise	Scamp1	mmu:107767	Secretory carrier-associated membrane protein 1
Mastl	protein-coding	turquoise	Mastl	mmu:67121	Serine/threonine-protein kinase greatwall
Sh3glb1	protein-coding	brown	Sh3glb1	mmu:54673	Endophilin B1 testis variant
Arntl2	protein-coding	turquoise	Arntl2	mmu:272322	Aryl hydrocarbon receptor nuclear translocator-like protein 2
Frrs1	protein-coding	black	Frrs1	mmu:20321	Ferric-chelate reductase 1
0610031J06Rik	protein-coding	blue	Glmp	mmu:56700	Protein Glmp
Man2a1	protein-coding	turquoise	Man2a1	mmu:17158	Alpha-mannosidase 2
Rad51ap2	protein-coding	turquoise	Rad51ap2	mmu:209550	MCG1037962
Dnah7c	protein-coding	turquoise	Dnah7c	mmu:100101919	Protein Dnah7c
Dnah7b	protein-coding	turquoise	Dnah7b	mmu:227058	Protein Dnah7b
Gm15070	protein-coding	turquoise	Trpc5os	mmu:100503240	transient receptor potential cation channel, subfamily C, member 5, opposite strand
Pnpla3	protein-coding	turquoise	Pnpla3	mmu:116939	Patatin-like phospholipase domain-containing protein 3
Lrp11	protein-coding	turquoise	Lrp11	mmu:237253	Low-density lipoprotein receptor-related protein 11
Tbcc	protein-coding	turquoise	Tbcc	mmu:72726	Tubulin-specific chaperone C
Tbcd	protein-coding	blue	Tbcd	mmu:108903	Tubulin-specific chaperone D
Tbcb	protein-coding	magenta	Tbcb	mmu:66411	Tubulin-folding cofactor B
Arhgef39	protein-coding	turquoise	Arhgef39	mmu:230098	Rho guanine nucleotide exchange factor 39
Hexim1	protein-coding	turquoise	Hexim1	mmu:192231	Protein HEXIM1
Hexim2	protein-coding	turquoise	Hexim2	mmu:71059	Protein HEXIM2
Mpdu1	protein-coding	green	Mpdu1	mmu:24070	Mannose-P-dolichol utilization defect 1 protein
Gm17184	pseudo	turquoise	Gm17184		predicted gene 17184
Arhgef28	protein-coding	blue	Arhgef28	mmu:110596	Rho-guanine nucleotide exchange factor
Lrp1b	protein-coding	turquoise	Lrp1b	mmu:94217	Low-density lipoprotein receptor-related protein 1B
Lair1	protein-coding	turquoise	Lair1	mmu:52855	Leukocyte-associated immunoglobulin-like receptor 1
1190002F15Rik	ncRNA	blue	1190002F15Rik	mmu:381822	RIKEN cDNA 1190002F15 gene
Arhgef40	protein-coding	black	Arhgef40	mmu:268739	Rho guanine nucleotide exchange factor 40
Gfer	protein-coding	turquoise	Gfer	mmu:11692	FAD-linked sulfhydryl oxidase ALR
Arhgef16	protein-coding	turquoise	Arhgef16	mmu:230972	Rho guanine nucleotide exchange factor 16
4933411K20Rik	protein-coding	turquoise	Cfap97	mmu:66756	Cilia- and flagella-associated protein 97
E330011O21Rik	ncRNA	turquoise	E330011O21Rik	mmu:100503619	RIKEN cDNA E330011O21 gene
Col11a1	protein-coding	blue	Col11a1	mmu:12814	Collagen alpha-1(XI) chain
Csnk1e	protein-coding	turquoise	Csnk1e	mmu:27373	Casein kinase I isoform epsilon
Garem	protein-coding	turquoise	Garem	mmu:381126	GRB2-associated and regulator of MAPK protein
Gm19466	ncRNA	turquoise	Gm19466	mmu:100502945	predicted gene, 19466
Gm19461	ncRNA	turquoise	Gm19461	mmu:100502933	predicted gene, 19461
Rbpms2	protein-coding	turquoise	Rbpms2	mmu:71973	RNA-binding protein with multiple splicing 2
Rpl36a-ps2	pseudo	turquoise	Rpl36a-ps2		ribosomal protein L36A, pseudogene 2
Rpl36a-ps1	pseudo	turquoise	Rpl36a-ps1		ribosomal protein L36A, pseudogene 1
Asf1b	protein-coding	turquoise	Asf1b	mmu:66929	Histone chaperone ASF1B
Pkd1l3	protein-coding	turquoise	Pkd1l3	mmu:244646	Polycystic kidney disease 1 like 3
Extl2	protein-coding	cyan	Extl2	mmu:58193	Alpha-1,4-N-acetylhexosaminyltransferase
Extl1	protein-coding	turquoise	Extl1	mmu:56219	Exostoses (Multiple)-like 1
Iglc2	other	turquoise	Iglc2		Ig lambda-2 chain C region
Iglc3	other	turquoise	Iglc3		Ig lambda-3 chain C region
Col3a1	protein-coding	red	Col3a1	mmu:12825	Collagen alpha-1(III) chain
Tom1l1	protein-coding	blue	Tom1l1	mmu:71943	TOM1-like protein 1
Gnptg	protein-coding	turquoise	Gnptg	mmu:214505	M6PR domain-containing protein 1
Ptgr2	protein-coding	blue	Ptgr2	mmu:77219	Prostaglandin reductase 2
BC048602	ncRNA	turquoise	BC048602	mmu:100126269	cDNA sequence BC048602
Slc30a1	protein-coding	yellow	Slc30a1	mmu:22782	Zinc transporter 1
Tcte2	protein-coding	turquoise	Tcte2	mmu:21646	t-complex-associated testis expressed 2
Slc30a4	protein-coding	yellow	Slc30a4	mmu:22785	Zinc transporter 4
Slc30a3	protein-coding	turquoise	Slc30a3	mmu:22784	Zinc transporter 3
Slc30a9	protein-coding	blue	Slc30a9	mmu:109108	Solute carrier family 30 (Zinc transporter), member 9, isoform CRA_a
Slc30a7	protein-coding	green	Slc30a7	mmu:66500	Zinc transporter 7
Slc30a6	protein-coding	blue	Slc30a6	mmu:210148	Zinc transporter 6
Vcan	protein-coding	turquoise	Vcan	mmu:13003	Versican core protein
Ola1	protein-coding	turquoise	Ola1	mmu:67059	Obg-like ATPase 1
Gm19410	protein-coding	turquoise	Gm19410	mmu:100502846	predicted gene, 19410
Cdkal1	protein-coding	brown	Cdkal1	mmu:68916	Threonylcarbamoyladenosine tRNA methylthiotransferase
Rbfox2	protein-coding	turquoise	Rbfox2	mmu:93686	RNA binding protein fox-1 homolog 2
Rbfox1	protein-coding	brown	Rbfox1	mmu:268859	RNA binding protein fox-1 homolog 1
Gm19444	pseudo	turquoise	Gm19444	mmu:100502903	tubulin, beta 3, pseudogene
Obox1	protein-coding	turquoise	Obox1	mmu:71468	Protein Obox1
Obox2	protein-coding	turquoise	Obox2	mmu:246792	Protein Obox2
Ptgs1	protein-coding	brown	Ptgs1	mmu:19224	Prostaglandin G/H synthase 1
Ptgs2	protein-coding	brown	Ptgs2	mmu:19225	Prostaglandin G/H synthase 2
Obox5	protein-coding	turquoise	Obox5	mmu:252829	Protein Obox5
Olah	protein-coding	turquoise	Olah	mmu:99035	S-acyl fatty acid synthase thioesterase, medium chain
Bfsp2	protein-coding	turquoise	Bfsp2	mmu:107993	Putative uncharacterized protein
Cdc34	protein-coding	turquoise	Cdc34	mmu:216150	Ubiquitin-conjugating enzyme E2 R1
Reep6	protein-coding	turquoise	Reep6	mmu:70335	Receptor expression-enhancing protein 6
Reep2	protein-coding	turquoise	Reep2	mmu:225362	Receptor expression enhancing protein 2 splice variant
Reep3	protein-coding	turquoise	Reep3	mmu:28193	Receptor expression-enhancing protein 3
Cdc45	protein-coding	black	Cdc45	mmu:12544	Cell division control protein 45 homolog
Amot	protein-coding	brown	Amot	mmu:27494	Angiomotin
Pdss1	protein-coding	blue	Pdss1	mmu:56075	Decaprenyl-diphosphate synthase subunit 1
Pdss2	protein-coding	turquoise	Pdss2	mmu:71365	Decaprenyl-diphosphate synthase subunit 2
Cdc5l	protein-coding	turquoise	Cdc5l	mmu:71702	Cdc5l protein
Cdc73	protein-coding	brown	Cdc73	mmu:214498	Parafibromin
Cdk2ap2	protein-coding	turquoise	Cdk2ap2	mmu:52004	Cyclin-dependent kinase 2-associated protein 2
Cdk2ap1	protein-coding	red	Cdk2ap1	mmu:13445	Cyclin-dependent kinase 2-associated protein 1
Cdc14b	protein-coding	blue	Cdc14b	mmu:218294	Dual specificity protein phosphatase CDC14B
Cdc14a	protein-coding	brown	Cdc14a	mmu:229776	Dual specificity protein phosphatase CDC14A
Srbd1	protein-coding	blue	Srbd1	mmu:78586	Srbd1 protein
Rad54b	protein-coding	tan	Rad54b	mmu:623474	DNA repair and recombination protein RAD54B
4930404A10Rik	protein-coding	turquoise	4930404A10Rik	mmu:74847	4930404A10Rik protein
Scyl2	protein-coding	turquoise	Scyl2	mmu:213326	SCY1-like protein 2
G2e3	protein-coding	green	G2e3	mmu:217558	G2/M phase-specific E3 ubiquitin-protein ligase
Rab39b	protein-coding	brown	Rab39b	mmu:67790	RAB39B, member RAS oncogene family
Ero1lb	protein-coding	turquoise	Ero1lb	mmu:67475	ERO1-like beta (S. cerevisiae)
Adprh	protein-coding	blue	Adprh	mmu:11544	[Protein ADP-ribosylarginine] hydrolase
AU023762	ncRNA	turquoise	AU023762	mmu:102688	expressed sequence AU023762
Epc1	protein-coding	turquoise	Epc1	mmu:13831	Enhancer of polycomb homolog 1
Epc2	protein-coding	turquoise	Epc2	mmu:227867	Enhancer of polycomb homolog 2
Pnrc1	protein-coding	turquoise	Pnrc1	mmu:108767	Putative uncharacterized protein
Bspry	protein-coding	turquoise	Bspry	mmu:192120	B-box and SPRY domain containing, isoform CRA_a
Pnrc2	protein-coding	blue	Pnrc2	mmu:52830	Proline-rich nuclear receptor coactivator 2
Map4k3	protein-coding	brown	Map4k3	mmu:225028	Mitogen-activated protein kinase kinase kinase kinase 3
Map4k5	protein-coding	turquoise	Map4k5	mmu:399510	Mitogen-activated protein kinase kinase kinase kinase 5
Man1c1	protein-coding	turquoise	Man1c1	mmu:230815	alpha-1,2-Mannosidase
Nup62cl	protein-coding	blue	Nup62cl	mmu:279706	Protein Nup62cl
Alx1	protein-coding	turquoise	Alx1	mmu:216285	ALX homeobox protein 1
Spin2c	protein-coding	blue	Spin2c	mmu:278240	Spindlin-2C
Jarid2	protein-coding	turquoise	Jarid2	mmu:16468	Protein Jumonji
Man1a2	protein-coding	brown	Man1a2	mmu:17156	alpha-1,2-Mannosidase
Srd5a3	protein-coding	turquoise	Srd5a3	mmu:57357	Polyprenol reductase
Dnttip2	protein-coding	turquoise	Dnttip2	mmu:99480	Deoxynucleotidyltransferase terminal-interacting protein 2
Ceacam2	protein-coding	turquoise	Ceacam2	mmu:26367	Carcinoembryonic antigen-related cell adhesion molecule 2
Adamts19	protein-coding	turquoise	Adamts19	mmu:240322	A disintegrin-like and metallopeptidase (Reprolysin type) with thrombospondin type 1 motif, 19
Adamts18	protein-coding	turquoise	Adamts18	mmu:208936	Adamts18 protein
Glod4	protein-coding	blue	Glod4	mmu:67201	Glyoxalase domain-containing protein 4
AU016765	ncRNA	turquoise	AU016765	mmu:100043582	Protein AU016765
Reg3g	protein-coding	turquoise	Reg3g	mmu:19695	Regenerating islet-derived protein 3-gamma
Adamts10	protein-coding	blue	Adamts10	mmu:224697	A disintegrin and metalloproteinase with thrombospondin motifs 10
Cdc27	protein-coding	turquoise	Cdc27	mmu:217232	Cell division cycle protein 27 homolog
Cdc20	protein-coding	magenta	Cdc20	mmu:107995	Cell division cycle protein 20 homolog
Ptgfrn	protein-coding	yellow	Ptgfrn	mmu:19221	Prostaglandin F2 alpha receptor regulatory protein
Rapgef5	protein-coding	turquoise	Rapgef5	mmu:217944	Putative uncharacterized protein
Rapgef3	protein-coding	turquoise	Rapgef3	mmu:223864	Rap guanine nucleotide exchange factor 3
Rapgef4	protein-coding	blue	Rapgef4	mmu:56508	Rapgef4 protein
Rab33a	protein-coding	blue	Rab33a	mmu:19337	Ras-related protein Rab-33A
Pi4k2b	protein-coding	brown	Pi4k2b	mmu:67073	Phosphatidylinositol 4-kinase type 2-beta
E230016K23Rik	ncRNA	turquoise	E230016K23Rik	mmu:100504464	Putative uncharacterized protein
Amd2	protein-coding	brown	Amd2	mmu:100041585	S-adenosylmethionine decarboxylase proenzyme 2
Sox18	protein-coding	blue	Sox18	mmu:20672	Transcription factor SOX-18
Sox15	protein-coding	turquoise	Sox15	mmu:20670	Protein SOX-15
Tm4sf1	protein-coding	red	Tm4sf1	mmu:17112	Putative uncharacterized protein
Tab2	protein-coding	yellow	Tab2	mmu:68652	TGF-beta-activated kinase 1 and MAP3K7-binding protein 2
Papss2	protein-coding	blue	Papss2	mmu:23972	Bifunctional 3'-phosphoadenosine 5'-phosphosulfate synthase 2
Tab3	protein-coding	turquoise	Tab3	mmu:66724	Mitogen-activated protein kinase kinase kinase 7 interacting protein 3
Epn2	protein-coding	turquoise	Epn2	mmu:13855	Epsin-2
Igf1	protein-coding	blue	Igf1	mmu:16000	Insulin-like growth factor I
Gm17296	protein-coding	yellow	Gm17296	mmu:212728	Protein Gm17296
Col12a1	protein-coding	brown	Col12a1	mmu:12816	Collagen alpha-1(XII) chain
Synj2bp	protein-coding	brown	Synj2bp	mmu:24071	Protein Gm20498
Syngr3	protein-coding	turquoise	Syngr3	mmu:20974	Synaptogyrin-3
Sox12	protein-coding	blue	Sox12	mmu:20667	Transcription factor SOX-12
Tac1	protein-coding	turquoise	Tac1	mmu:21333	Protachykinin-1
Tac2	protein-coding	turquoise	Tac2	mmu:21334	Tachykinin-3
Fundc2	protein-coding	black	Fundc2	mmu:67391	FUN14 domain-containing protein 2
Syngr1	protein-coding	blue	Syngr1	mmu:20972	Synaptogyrin-1
Fundc1	protein-coding	blue	Fundc1	mmu:72018	FUN14 domain containing 1, isoform CRA_b
Tarm1	protein-coding	turquoise	Tarm1	mmu:245126	T-cell-interacting, activating receptor on myeloid cells protein 1
Phxr4	ncRNA	brown	Phxr4	mmu:18689	Putative per-hexamer repeat protein 4
Lyrm2	protein-coding	green	Lyrm2	mmu:108755	LYR motif-containing protein 2
Lyrm1	protein-coding	turquoise	Lyrm1	mmu:73919	LYR motif-containing protein 1
Lyrm7	protein-coding	turquoise	Lyrm7	mmu:75530	LYR motif containing 7
Lyrm4	protein-coding	turquoise	Lyrm4	mmu:380840	LYR motif-containing protein 4
Lyrm5	protein-coding	black	Lyrm5	mmu:67636	LYR motif-containing protein 5
Lyrm9	protein-coding	blue	Lyrm9	mmu:66274	LYR motif-containing protein 9
Tpd52	protein-coding	turquoise	Tpd52	mmu:21985	Tumor protein D52
Rsc1a1	protein-coding	turquoise	Rsc1a1	mmu:69994	Regulatory solute carrier protein family 1 member 1
Gm17241	pseudo	red	Gm17241		ribosomal protein S27 pseudogene
Taf5	protein-coding	turquoise	Taf5	mmu:226182	Transcription initiation factor TFIID subunit 5
Taf7	protein-coding	turquoise	Taf7	mmu:24074	Putative uncharacterized protein
Taf8	protein-coding	turquoise	Taf8	mmu:63856	Transcription initiation factor TFIID subunit 8
Taf2	protein-coding	brown	Taf2	mmu:319944	Transcription initiation factor TFIID subunit 2
Taf3	protein-coding	turquoise	Taf3	mmu:209361	Transcription initiation factor TFIID subunit 3
Ighm	other	turquoise	Ighm		Ig mu chain C region
Mtif3	protein-coding	brown	Mtif3	mmu:76366	RIKEN cDNA 2810012L14
[truncated: 6,397 more rows]
