# Supplementary material for: Luteinizing Hormone Receptor Mutation (LHRN316S) Causes Abnormal Follicular Development Revealed by Follicle Single-Cell Analysis and CRISPR/Cas9
Source: Interdiscip Sci. 2024 Aug 16;16(4):976–89. doi: 10.1007/s12539-024-00646-7 (PMC11512921; doi:10.1007/s12539-024-00646-7)
Supplement: Supplementary file 9 — Supplementary file9 (XLSX 1212 KB) [file 12539_2024_646_MOESM9_ESM.xlsx]

## Sheet: GO_Result
GOID	GOTerm	DifGene	AllDifGene	GeneInGO	AllGene	P-Value	FDR	Enrichment	(-log2P)
GO:0006355	regulation of transcription, DNA-templated	191	1139	2245	22593	6.4807e-10	2.25723e-06	1.68759	30.5231
GO:0000122	negative regulation of transcription from RNA polymerase II promoter	77	1139	692	22593	3.89214e-09	6.77816e-06	2.20717	27.9368
GO:0045944	positive regulation of transcription from RNA polymerase II promoter	93	1139	954	22593	4.02087e-08	4.31038e-05	1.93368	24.5679
GO:0006351	transcription, DNA-templated	155	1139	1857	22593	4.95019e-08	4.31038e-05	1.65566	24.2679
GO:0050919	negative chemotaxis	10	1139	19	22593	5.79949e-07	0.000386095	10.4399	20.7176
GO:0007155	cell adhesion	59	1139	552	22593	6.65108e-07	0.000386095	2.12013	20.5199
GO:0001525	angiogenesis	32	1139	226	22593	1.29672e-06	0.000645212	2.80861	19.5567
GO:0048701	embryonic cranial skeleton morphogenesis	12	1139	35	22593	1.69125e-06	0.000736326	6.80085	19.1735
GO:0043065	positive regulation of apoptotic process	35	1139	293	22593	1.28848e-05	0.00498641	2.36947	16.244
GO:0048704	embryonic skeletal system morphogenesis	13	1139	55	22593	1.95957e-05	0.00599085	4.68847	15.6391
GO:0006366	transcription from RNA polymerase II promoter	55	1139	568	22593	1.96609e-05	0.00599085	1.92072	15.6343
GO:0035329	hippo signaling	8	1139	18	22593	2.06403e-05	0.00599085	8.81592	15.5642
GO:0002053	positive regulation of mesenchymal cell proliferation	10	1139	37	22593	6.73562e-05	0.0177834	5.36103	13.8578
GO:0006468	protein phosphorylation	57	1139	628	22593	7.14806e-05	0.0177834	1.80039	13.7721
GO:0090103	cochlea morphogenesis	8	1139	23	22593	8.39091e-05	0.0194837	6.89942	13.5408
GO:0001649	osteoblast differentiation	17	1139	107	22593	0.000102417	0.0210454	3.15149	13.2533
GO:0001657	ureteric bud development	11	1139	48	22593	0.000106021	0.0210454	4.54571	13.2034
GO:0048661	positive regulation of smooth muscle cell proliferation	13	1139	67	22593	0.000114433	0.0210454	3.84874	13.0932
GO:0008284	positive regulation of cell proliferation	46	1139	482	22593	0.000114804	0.0210454	1.89305	13.0885
GO:0001568	blood vessel development	13	1139	68	22593	0.0001303	0.022252	3.79214	12.9059
GO:0030154	cell differentiation	62	1139	724	22593	0.000159213	0.022252	1.69865	12.6168
GO:0045892	negative regulation of transcription, DNA-templated	50	1139	548	22593	0.000164139	0.022252	1.80984	12.5728
GO:0051216	cartilage development	14	1139	80	22593	0.000166557	0.022252	3.47127	12.5517
GO:0010628	positive regulation of gene expression	31	1139	284	22593	0.000167704	0.022252	2.16518	12.5418
GO:0045893	positive regulation of transcription, DNA-templated	50	1139	549	22593	0.000170672	0.022252	1.80654	12.5165
GO:0006915	apoptotic process	51	1139	564	22593	0.000173814	0.022252	1.79366	12.4902
GO:0014070	response to organic cyclic compound	20	1139	147	22593	0.000178885	0.022252	2.69875	12.4487
GO:0043524	negative regulation of neuron apoptotic process	20	1139	147	22593	0.000178885	0.022252	2.69875	12.4487
GO:0000186	activation of MAPKK activity	10	1139	44	22593	0.000228515	0.0274455	4.50814	12.0954
GO:0060216	definitive hemopoiesis	6	1139	14	22593	0.000267813	0.0310931	8.50107	11.8665
GO:0007275	multicellular organismal development	79	1139	1006	22593	0.000302964	0.0335837	1.55768	11.6886
GO:0001570	vasculogenesis	12	1139	65	22593	0.00030855	0.0335837	3.662	11.6622
GO:0043066	negative regulation of apoptotic process	47	1139	523	22593	0.000337135	0.0353324	1.78257	11.5344
GO:0016337	single organismal cell-cell adhesion	16	1139	109	22593	0.000356488	0.0353324	2.91168	11.4539
GO:0010243	response to organonitrogen compound	9	1139	38	22593	0.000358013	0.0353324	4.69796	11.4477
GO:0034394	protein localization to cell surface	7	1139	22	22593	0.000365193	0.0353324	6.3114	11.4191
GO:0016310	phosphorylation	59	1139	705	22593	0.000375991	0.0353712	1.66002	11.377
GO:0033138	positive regulation of peptidyl-serine phosphorylation	12	1139	67	22593	0.000393217	0.0353712	3.55268	11.3124
GO:0010811	positive regulation of cell-substrate adhesion	9	1139	39	22593	0.000421846	0.0353712	4.5775	11.211
GO:0000187	activation of MAPK activity	13	1139	78	22593	0.000424385	0.0353712	3.30597	11.2023
GO:0045766	positive regulation of angiogenesis	16	1139	111	22593	0.000426526	0.0353712	2.85922	11.1951
GO:0010033	response to organic substance	16	1139	111	22593	0.000426526	0.0353712	2.85922	11.1951
GO:0016311	dephosphorylation	24	1139	211	22593	0.00049488	0.0400852	2.25621	10.9806
GO:0071560	cellular response to transforming growth factor beta stimulus	10	1139	50	22593	0.000552899	0.0419632	3.96716	10.8207
GO:0061551	trigeminal ganglion development	4	1139	5	22593	0.000554208	0.0419632	15.8687	10.8173
GO:0060665	regulation of branching involved in salivary gland morphogenesis by mesenchymal-epithelial signaling	4	1139	5	22593	0.000554208	0.0419632	15.8687	10.8173
GO:0048146	positive regulation of fibroblast proliferation	10	1139	51	22593	0.000632901	0.046902	3.88938	10.6257
GO:0000381	regulation of alternative mRNA splicing, via spliceosome	8	1139	33	22593	0.000660288	0.0479121	4.80868	10.5646
GO:0048762	mesenchymal cell differentiation	5	1139	11	22593	0.000719344	0.0504442	9.01628	10.441
GO:0045669	positive regulation of osteoblast differentiation	11	1139	62	22593	0.000724148	0.0504442	3.51926	10.4314
GO:0007264	small GTPase mediated signal transduction	25	1139	231	22593	0.000739671	0.0505152	2.14673	10.4008
GO:0048706	embryonic skeletal system development	9	1139	43	22593	0.000777632	0.0513487	4.15168	10.3286
GO:0035115	embryonic forelimb morphogenesis	8	1139	34	22593	0.000781361	0.0513487	4.66725	10.3217
GO:0046620	regulation of organ growth	5	1139	12	22593	0.000978686	0.0631252	8.26493	9.99687
GO:0008285	negative regulation of cell proliferation	33	1139	348	22593	0.00101918	0.0645417	1.88098	9.93838
GO:0034613	cellular protein localization	10	1139	55	22593	0.00105429	0.065573	3.60651	9.88951
GO:0016477	cell migration	20	1139	173	22593	0.00114987	0.0702628	2.29316	9.76432
GO:0030216	keratinocyte differentiation	10	1139	56	22593	0.00118933	0.0714214	3.54211	9.71563
GO:0008045	motor neuron axon guidance	7	1139	28	22593	0.00122052	0.0720518	4.95896	9.67829
GO:0007420	brain development	23	1139	214	22593	0.0012677	0.0732644	2.13189	9.62357
GO:0010839	negative regulation of keratinocyte proliferation	5	1139	13	22593	0.00130147	0.0732644	7.62916	9.58564
GO:0071786	endoplasmic reticulum tubular network organization	4	1139	7	22593	0.00134276	0.0732644	11.3348	9.54059
GO:0072075	metanephric mesenchyme development	4	1139	7	22593	0.00134276	0.0732644	11.3348	9.54059
GO:0034599	cellular response to oxidative stress	9	1139	47	22593	0.00134623	0.0732644	3.79835	9.53686
GO:0060021	palate development	12	1139	79	22593	0.00141998	0.0760892	3.01304	9.45991
GO:0001503	ossification	13	1139	91	22593	0.00151305	0.0798477	2.83369	9.36833
GO:0042060	wound healing	13	1139	92	22593	0.00165148	0.0842544	2.80289	9.24203
GO:0014032	neural crest cell development	5	1139	14	22593	0.00169648	0.0842544	7.08422	9.20324
GO:2000573	positive regulation of DNA biosynthetic process	5	1139	14	22593	0.00169648	0.0842544	7.08422	9.20324
GO:0009314	response to radiation	7	1139	30	22593	0.0017175	0.0842544	4.62836	9.18547
GO:0001837	epithelial to mesenchymal transition	7	1139	30	22593	0.0017175	0.0842544	4.62836	9.18547
GO:0006184	GTP catabolic process	22	1139	210	22593	0.00212253	0.102677	2.07804	8.88
GO:0043280	positive regulation of cysteine-type endopeptidase activity involved in apoptotic process	9	1139	51	22593	0.00220954	0.105423	3.50044	8.82204
GO:0048041	focal adhesion assembly	6	1139	23	22593	0.00225952	0.10635	5.17456	8.78977
GO:0007179	transforming growth factor beta receptor signaling pathway	11	1139	73	22593	0.00232717	0.108074	2.98896	8.74721
GO:0048514	blood vessel morphogenesis	7	1139	32	22593	0.0023587	0.108097	4.33909	8.72779
GO:0030335	positive regulation of cell migration	18	1139	159	22593	0.00241024	0.109024	2.24556	8.69661
GO:0045666	positive regulation of neuron differentiation	13	1139	97	22593	0.00250989	0.112076	2.65841	8.63816
GO:1900745	positive regulation of p38MAPK cascade	4	1139	9	22593	0.00269212	0.117998	8.81592	8.53704
GO:0042474	middle ear morphogenesis	6	1139	24	22593	0.00271026	0.117998	4.95896	8.52735
GO:0050680	negative regulation of epithelial cell proliferation	10	1139	64	22593	0.00285596	0.121309	3.09935	8.45181
GO:0048839	inner ear development	10	1139	64	22593	0.00285596	0.121309	3.09935	8.45181
GO:0070374	positive regulation of ERK1 and ERK2 cascade	15	1139	124	22593	0.00301588	0.125677	2.39949	8.37321
GO:0034504	protein localization to nucleus	7	1139	34	22593	0.0031698	0.125677	4.08385	8.30139
GO:0008652	cellular amino acid biosynthetic process	6	1139	25	22593	0.00322506	0.125677	4.7606	8.27646
GO:0071773	cellular response to BMP stimulus	6	1139	25	22593	0.00322506	0.125677	4.7606	8.27646
GO:0045740	positive regulation of DNA replication	8	1139	44	22593	0.00324851	0.125677	3.60651	8.26601
GO:0007623	circadian rhythm	14	1139	113	22593	0.00335434	0.125677	2.45754	8.21976
GO:0006537	glutamate biosynthetic process	3	1139	4	22593	0.00335861	0.125677	14.8769	8.21792
GO:0071504	cellular response to heparin	3	1139	4	22593	0.00335861	0.125677	14.8769	8.21792
GO:2000278	regulation of DNA biosynthetic process	3	1139	4	22593	0.00335861	0.125677	14.8769	8.21792
GO:0045807	positive regulation of endocytosis	5	1139	17	22593	0.00340545	0.125677	5.83406	8.19794
GO:0048596	embryonic camera-type eye morphogenesis	5	1139	17	22593	0.00340545	0.125677	5.83406	8.19794
GO:0051091	positive regulation of sequence-specific DNA binding transcription factor activity	13	1139	101	22593	0.00343355	0.125677	2.55313	8.18609
GO:0009887	organ morphogenesis	13	1139	101	22593	0.00343355	0.125677	2.55313	8.18609
GO:0007519	skeletal muscle tissue development	9	1139	55	22593	0.003464	0.125677	3.24586	8.17334
GO:0006886	intracellular protein transport	25	1139	262	22593	0.00350004	0.125677	1.89273	8.15841
GO:0032496	response to lipopolysaccharide	19	1139	179	22593	0.0035666	0.126292	2.10548	8.13124
GO:0032486	Rap protein signal transduction	4	1139	10	22593	0.00362596	0.126292	7.93433	8.10742
GO:0035457	cellular response to interferon-alpha	4	1139	10	22593	0.00362596	0.126292	7.93433	8.10742
GO:0006357	regulation of transcription from RNA polymerase II promoter	36	1139	426	22593	0.00374473	0.129138	1.67627	8.06092
GO:0006412	translation	31	1139	352	22593	0.00389116	0.132872	1.7469	8.00558
GO:0035019	somatic stem cell maintenance	8	1139	46	22593	0.00412501	0.139489	3.44971	7.92139
GO:0001501	skeletal system development	13	1139	104	22593	0.00429312	0.143778	2.47948	7.86376
GO:0030336	negative regulation of cell migration	12	1139	92	22593	0.00437739	0.143834	2.58728	7.83571
GO:0090090	negative regulation of canonical Wnt signaling pathway	12	1139	92	22593	0.00437739	0.143834	2.58728	7.83571
GO:0008380	RNA splicing	23	1139	239	22593	0.00447936	0.14581	1.90889	7.80249
GO:0001558	regulation of cell growth	8	1139	47	22593	0.0046263	0.149198	3.37631	7.75592
GO:0032330	regulation of chondrocyte differentiation	4	1139	11	22593	0.00475722	0.149274	7.21303	7.71567
GO:0010801	negative regulation of peptidyl-threonine phosphorylation	4	1139	11	22593	0.00475722	0.149274	7.21303	7.71567
GO:0030857	negative regulation of epithelial cell differentiation	4	1139	11	22593	0.00475722	0.149274	7.21303	7.71567
GO:0048278	vesicle docking	5	1139	19	22593	0.00507329	0.151148	5.21995	7.62286
GO:0001894	tissue homeostasis	5	1139	19	22593	0.00507329	0.151148	5.21995	7.62286
GO:0002051	osteoblast fate commitment	3	1139	5	22593	0.00518168	0.151148	11.9015	7.59236
GO:0001780	neutrophil homeostasis	3	1139	5	22593	0.00518168	0.151148	11.9015	7.59236
GO:0038031	non-canonical Wnt signaling pathway via JNK cascade	3	1139	5	22593	0.00518168	0.151148	11.9015	7.59236
GO:0072189	ureter development	3	1139	5	22593	0.00518168	0.151148	11.9015	7.59236
GO:0033629	negative regulation of cell adhesion mediated by integrin	3	1139	5	22593	0.00518168	0.151148	11.9015	7.59236
GO:0022614	membrane to membrane docking	3	1139	5	22593	0.00518168	0.151148	11.9015	7.59236
GO:0070059	intrinsic apoptotic signaling pathway in response to endoplasmic reticulum stress	6	1139	28	22593	0.0052075	0.151148	4.25053	7.58519
GO:0060325	face morphogenesis	7	1139	38	22593	0.00541115	0.155761	3.65397	7.52985
GO:0071260	cellular response to mechanical stimulus	10	1139	71	22593	0.00550918	0.157283	2.79378	7.50395
GO:0055114	oxidation-reduction process	58	1139	788	22593	0.00565592	0.160159	1.46	7.46602
GO:0035690	cellular response to drug	9	1139	60	22593	0.00574936	0.1602	2.97537	7.44238
GO:0030334	regulation of cell migration	9	1139	60	22593	0.00574936	0.1602	2.97537	7.44238
GO:0042472	inner ear morphogenesis	10	1139	72	22593	0.00600827	0.164786	2.75498	7.37883
GO:0048873	homeostasis of number of cells within a tissue	6	1139	29	22593	0.0060324	0.164786	4.10396	7.37305
GO:0001945	lymph vessel development	4	1139	12	22593	0.00610318	0.164786	6.61194	7.35622
GO:0043116	negative regulation of vascular permeability	4	1139	12	22593	0.00610318	0.164786	6.61194	7.35622
GO:0048705	skeletal system morphogenesis	8	1139	50	22593	0.00641277	0.171813	3.17373	7.28484
GO:0009952	anterior/posterior pattern specification	13	1139	110	22593	0.00652963	0.173608	2.34423	7.25878
GO:0045599	negative regulation of fat cell differentiation	7	1139	40	22593	0.00689834	0.181666	3.47127	7.17953
GO:0034612	response to tumor necrosis factor	6	1139	30	22593	0.00694837	0.181666	3.96716	7.16911
GO:0030324	lung development	14	1139	124	22593	0.00698915	0.181666	2.23953	7.16067
GO:0072661	protein targeting to plasma membrane	5	1139	21	22593	0.00724867	0.185641	4.72281	7.10807
GO:0000188	inactivation of MAPK activity	5	1139	21	22593	0.00724867	0.185641	4.72281	7.10807
GO:0010564	regulation of cell cycle process	3	1139	6	22593	0.00749542	0.187996	9.91791	7.05978
GO:0051549	positive regulation of keratinocyte migration	3	1139	6	22593	0.00749542	0.187996	9.91791	7.05978
GO:0046330	positive regulation of JNK cascade	9	1139	63	22593	0.00759282	0.187996	2.83369	7.04115
GO:0007050	cell cycle arrest	11	1139	87	22593	0.00760567	0.187996	2.50798	7.03871
GO:0060071	Wnt signaling pathway, planar cell polarity pathway	4	1139	13	22593	0.00767995	0.187996	6.10333	7.02469
GO:0061036	positive regulation of cartilage development	4	1139	13	22593	0.00767995	0.187996	6.10333	7.02469
GO:0001933	negative regulation of protein phosphorylation	10	1139	75	22593	0.00771847	0.187996	2.64478	7.01747
GO:0050918	positive chemotaxis	6	1139	31	22593	0.0079608	0.191224	3.83919	6.97287
GO:0000184	nuclear-transcribed mRNA catabolic process, nonsense-mediated decay	6	1139	31	22593	0.0079608	0.191224	3.83919	6.97287
GO:0045444	fat cell differentiation	9	1139	64	22593	0.00829774	0.197952	2.78941	6.91307
GO:0006397	mRNA processing	27	1139	313	22593	0.00840644	0.199181	1.71108	6.89429
GO:0050772	positive regulation of axonogenesis	5	1139	22	22593	0.00854852	0.199829	4.50814	6.87011
GO:0090004	positive regulation of establishment of protein localization to plasma membrane	5	1139	22	22593	0.00854852	0.199829	4.50814	6.87011
GO:0007411	axon guidance	14	1139	128	22593	0.00890525	0.20678	2.16954	6.81113
GO:0042127	regulation of cell proliferation	19	1139	198	22593	0.00930584	0.207913	1.90344	6.74765
GO:0001701	in utero embryonic development	25	1139	286	22593	0.00939472	0.207913	1.7339	6.73393
GO:0030278	regulation of ossification	4	1139	14	22593	0.00950237	0.207913	5.66738	6.7175
GO:0060979	vasculogenesis involved in coronary vascular morphogenesis	4	1139	14	22593	0.00950237	0.207913	5.66738	6.7175
GO:0030838	positive regulation of actin filament polymerization	7	1139	43	22593	0.00966889	0.207913	3.22909	6.69243
GO:0007266	Rho protein signal transduction	7	1139	43	22593	0.00966889	0.207913	3.22909	6.69243
GO:0006469	negative regulation of protein kinase activity	10	1139	78	22593	0.00978071	0.207913	2.54305	6.67585
GO:0045665	negative regulation of neuron differentiation	9	1139	66	22593	0.00985526	0.207913	2.70488	6.66489
GO:1902600	hydrogen ion transmembrane transport	9	1139	66	22593	0.00985526	0.207913	2.70488	6.66489
GO:0009612	response to mechanical stimulus	9	1139	66	22593	0.00985526	0.207913	2.70488	6.66489
GO:0070372	regulation of ERK1 and ERK2 cascade	5	1139	23	22593	0.0100009	0.207913	4.31213	6.64373
GO:0000165	MAPK cascade	11	1139	91	22593	0.0101603	0.207913	2.39774	6.62092
GO:0048008	platelet-derived growth factor receptor signaling pathway	6	1139	33	22593	0.0102961	0.207913	3.60651	6.60176
GO:0042327	positive regulation of phosphorylation	6	1139	33	22593	0.0102961	0.207913	3.60651	6.60176
GO:0070555	response to interleukin-1	6	1139	33	22593	0.0102961	0.207913	3.60651	6.60176
GO:0071455	cellular response to hyperoxia	3	1139	7	22593	0.010327	0.207913	8.50107	6.59743
GO:0007171	activation of transmembrane receptor protein tyrosine kinase activity	3	1139	7	22593	0.010327	0.207913	8.50107	6.59743
GO:0010863	positive regulation of phospholipase C activity	3	1139	7	22593	0.010327	0.207913	8.50107	6.59743
GO:0010828	positive regulation of glucose transport	3	1139	7	22593	0.010327	0.207913	8.50107	6.59743
GO:2000020	positive regulation of male gonad development	3	1139	7	22593	0.010327	0.207913	8.50107	6.59743
GO:0006122	mitochondrial electron transport, ubiquinol to cytochrome c	3	1139	7	22593	0.010327	0.207913	8.50107	6.59743
GO:0048806	genitalia development	3	1139	7	22593	0.010327	0.207913	8.50107	6.59743
GO:1901522	positive regulation of transcription from RNA polymerase II promoter involved in cellular response to chemical stimulus	3	1139	7	22593	0.010327	0.207913	8.50107	6.59743
GO:0000082	G1/S transition of mitotic cell cycle	8	1139	55	22593	0.0104884	0.209948	2.88521	6.57506
GO:0008283	cell proliferation	19	1139	202	22593	0.011156	0.222037	1.86575	6.48603
GO:0016192	vesicle-mediated transport	20	1139	217	22593	0.0114058	0.225027	1.82819	6.45409
GO:0014912	negative regulation of smooth muscle cell migration	4	1139	15	22593	0.0115839	0.225027	5.28955	6.43173
GO:0048712	negative regulation of astrocyte differentiation	4	1139	15	22593	0.0115839	0.225027	5.28955	6.43173
GO:0009725	response to hormone	9	1139	68	22593	0.011623	0.225027	2.62533	6.42687
GO:0006139	nucleobase-containing compound metabolic process	6	1139	34	22593	0.0116293	0.225027	3.50044	6.42609
GO:0001822	kidney development	13	1139	120	22593	0.0122119	0.227895	2.14888	6.35557
GO:0060548	negative regulation of cell death	9	1139	69	22593	0.0125908	0.227895	2.58728	6.31149
GO:0033206	meiotic cytokinesis	2	1139	2	22593	0.0129826	0.227895	19.8358	6.26728
GO:0070345	negative regulation of fat cell proliferation	2	1139	2	22593	0.0129826	0.227895	19.8358	6.26728
GO:0014076	response to fluoxetine	2	1139	2	22593	0.0129826	0.227895	19.8358	6.26728
GO:0003430	growth plate cartilage chondrocyte growth	2	1139	2	22593	0.0129826	0.227895	19.8358	6.26728
GO:0033688	regulation of osteoblast proliferation	2	1139	2	22593	0.0129826	0.227895	19.8358	6.26728
GO:0044330	canonical Wnt signaling pathway involved in positive regulation of wound healing	2	1139	2	22593	0.0129826	0.227895	19.8358	6.26728
GO:0019100	male germ-line sex determination	2	1139	2	22593	0.0129826	0.227895	19.8358	6.26728
GO:0072272	proximal/distal pattern formation involved in metanephric nephron development	2	1139	2	22593	0.0129826	0.227895	19.8358	6.26728
GO:0003170	heart valve development	2	1139	2	22593	0.0129826	0.227895	19.8358	6.26728
GO:0032707	negative regulation of interleukin-23 production	2	1139	2	22593	0.0129826	0.227895	19.8358	6.26728
GO:0072011	glomerular endothelium development	2	1139	2	22593	0.0129826	0.227895	19.8358	6.26728
GO:1902257	negative regulation of apoptotic process involved in outflow tract morphogenesis	2	1139	2	22593	0.0129826	0.227895	19.8358	6.26728
GO:0008356	asymmetric cell division	2	1139	2	22593	0.0129826	0.227895	19.8358	6.26728
GO:0007254	JNK cascade	6	1139	35	22593	0.0130795	0.227895	3.40043	6.25655
GO:0048538	thymus development	7	1139	46	22593	0.0131734	0.227895	3.01849	6.24623
GO:0006470	protein dephosphorylation	14	1139	135	22593	0.0132295	0.227895	2.05705	6.2401
GO:0030198	extracellular matrix organization	11	1139	95	22593	0.0133263	0.227895	2.29678	6.22958
GO:0045746	negative regulation of Notch signaling pathway	5	1139	25	22593	0.0133944	0.227895	3.96716	6.22223
GO:0060710	chorio-allantoic fusion	3	1139	8	22593	0.0136961	0.227895	7.43843	6.19009
GO:0010941	regulation of cell death	3	1139	8	22593	0.0136961	0.227895	7.43843	6.19009
GO:0035988	chondrocyte proliferation	3	1139	8	22593	0.0136961	0.227895	7.43843	6.19009
GO:0006120	mitochondrial electron transport, NADH to ubiquinone	3	1139	8	22593	0.0136961	0.227895	7.43843	6.19009
GO:0044319	wound healing, spreading of cells	3	1139	8	22593	0.0136961	0.227895	7.43843	6.19009
GO:0045410	positive regulation of interleukin-6 biosynthetic process	3	1139	8	22593	0.0136961	0.227895	7.43843	6.19009
GO:0034115	negative regulation of heterotypic cell-cell adhesion	3	1139	8	22593	0.0136961	0.227895	7.43843	6.19009
GO:0042347	negative regulation of NF-kappaB import into nucleus	3	1139	8	22593	0.0136961	0.227895	7.43843	6.19009
GO:0009437	carnitine metabolic process	3	1139	8	22593	0.0136961	0.227895	7.43843	6.19009
GO:0032331	negative regulation of chondrocyte differentiation	4	1139	16	22593	0.0139367	0.227895	4.95896	6.16496
GO:0050860	negative regulation of T cell receptor signaling pathway	4	1139	16	22593	0.0139367	0.227895	4.95896	6.16496
GO:0035994	response to muscle stretch	4	1139	16	22593	0.0139367	0.227895	4.95896	6.16496
GO:0061028	establishment of endothelial barrier	4	1139	16	22593	0.0139367	0.227895	4.95896	6.16496
GO:0030097	hemopoiesis	10	1139	83	22593	0.0141162	0.22975	2.38986	6.14651
GO:0042493	response to drug	28	1139	344	22593	0.0143959	0.233073	1.61454	6.1182
GO:0016055	Wnt signaling pathway	19	1139	208	22593	0.0144667	0.233073	1.81193	6.11112
GO:0070301	cellular response to hydrogen peroxide	7	1139	47	22593	0.0145211	0.233073	2.95427	6.10571
GO:0008654	phospholipid biosynthetic process	8	1139	59	22593	0.0149258	0.238471	2.6896	6.06604
GO:0051028	mRNA transport	10	1139	84	22593	0.0151323	0.240666	2.36141	6.04623
GO:0008584	male gonad development	11	1139	98	22593	0.0161519	0.25341	2.22647	5.95215
GO:0001889	liver development	11	1139	98	22593	0.0161519	0.25341	2.22647	5.95215
GO:0035264	multicellular organism growth	11	1139	98	22593	0.0161519	0.25341	2.22647	5.95215
GO:1903507	negative regulation of nucleic acid-templated transcription	6	1139	37	22593	0.0163499	0.255367	3.21662	5.93457
GO:0060038	cardiac muscle cell proliferation	4	1139	17	22593	0.0165714	0.255391	4.66725	5.91516
GO:0050730	regulation of peptidyl-tyrosine phosphorylation	4	1139	17	22593	0.0165714	0.255391	4.66725	5.91516
GO:0030517	negative regulation of axon extension	4	1139	17	22593	0.0165714	0.255391	4.66725	5.91516
GO:0007286	spermatid development	9	1139	73	22593	0.0170671	0.25998	2.44551	5.87264
GO:0007169	transmembrane receptor protein tyrosine kinase signaling pathway	11	1139	99	22593	0.0171866	0.25998	2.20398	5.86257
GO:0060070	canonical Wnt signaling pathway	10	1139	86	22593	0.0173262	0.25998	2.30649	5.8509
GO:0051017	actin filament bundle assembly	5	1139	27	22593	0.0174872	0.25998	3.6733	5.83756
GO:0007049	cell cycle	44	1139	608	22593	0.017527	0.25998	1.43549	5.83428
GO:0034616	response to laminar fluid shear stress	3	1139	9	22593	0.0176157	0.25998	6.61194	5.827
GO:0097178	ruffle assembly	3	1139	9	22593	0.0176157	0.25998	6.61194	5.827
GO:0001960	negative regulation of cytokine-mediated signaling pathway	3	1139	9	22593	0.0176157	0.25998	6.61194	5.827
GO:2000679	positive regulation of transcription regulatory region DNA binding	3	1139	9	22593	0.0176157	0.25998	6.61194	5.827
GO:2000272	negative regulation of receptor activity	3	1139	9	22593	0.0176157	0.25998	6.61194	5.827
GO:0009966	regulation of signal transduction	8	1139	62	22593	0.0190479	0.264372	2.55946	5.71423
GO:0031100	organ regeneration	8	1139	62	22593	0.0190479	0.264372	2.55946	5.71423
GO:0002063	chondrocyte development	4	1139	18	22593	0.0194972	0.264372	4.40796	5.68059
GO:0050718	positive regulation of interleukin-1 beta secretion	4	1139	18	22593	0.0194972	0.264372	4.40796	5.68059
GO:0046328	regulation of JNK cascade	4	1139	18	22593	0.0194972	0.264372	4.40796	5.68059
GO:0009653	anatomical structure morphogenesis	4	1139	18	22593	0.0194972	0.264372	4.40796	5.68059
GO:0046688	response to copper ion	4	1139	18	22593	0.0194972	0.264372	4.40796	5.68059
GO:0045987	positive regulation of smooth muscle contraction	4	1139	18	22593	0.0194972	0.264372	4.40796	5.68059
GO:0050775	positive regulation of dendrite morphogenesis	5	1139	28	22593	0.019812	0.264372	3.54211	5.65748
GO:0035458	cellular response to interferon-beta	5	1139	28	22593	0.019812	0.264372	3.54211	5.65748
GO:0001764	neuron migration	12	1139	115	22593	0.0198835	0.264372	2.06982	5.65229
GO:0006414	translational elongation	8	1139	63	22593	0.0205861	0.264372	2.51883	5.60219
GO:0045785	positive regulation of cell adhesion	7	1139	51	22593	0.0208971	0.264372	2.72256	5.58056
GO:0006403	RNA localization	2	1139	3	22593	0.0209494	0.264372	13.2239	5.57695
GO:0021828	gonadotrophin-releasing hormone neuronal migration to the hypothalamus	2	1139	3	22593	0.0209494	0.264372	13.2239	5.57695
GO:0002158	osteoclast proliferation	2	1139	3	22593	0.0209494	0.264372	13.2239	5.57695
GO:0045869	negative regulation of single stranded viral RNA replication via double stranded DNA intermediate	2	1139	3	22593	0.0209494	0.264372	13.2239	5.57695
GO:0035633	maintenance of blood-brain barrier	2	1139	3	22593	0.0209494	0.264372	13.2239	5.57695
GO:0060729	intestinal epithelial structure maintenance	2	1139	3	22593	0.0209494	0.264372	13.2239	5.57695
GO:0038091	positive regulation of cell proliferation by VEGF-activated platelet derived growth factor receptor signaling pathway	2	1139	3	22593	0.0209494	0.264372	13.2239	5.57695
GO:0001732	formation of cytoplasmic translation initiation complex	2	1139	3	22593	0.0209494	0.264372	13.2239	5.57695
GO:1903375	facioacoustic ganglion development	2	1139	3	22593	0.0209494	0.264372	13.2239	5.57695
GO:0015684	ferrous iron transport	2	1139	3	22593	0.0209494	0.264372	13.2239	5.57695
GO:0019371	cyclooxygenase pathway	2	1139	3	22593	0.0209494	0.264372	13.2239	5.57695
GO:0016344	meiotic chromosome movement towards spindle pole	2	1139	3	22593	0.0209494	0.264372	13.2239	5.57695
GO:0071874	cellular response to norepinephrine stimulus	2	1139	3	22593	0.0209494	0.264372	13.2239	5.57695
GO:2000172	regulation of branching morphogenesis of a nerve	2	1139	3	22593	0.0209494	0.264372	13.2239	5.57695
GO:0072277	metanephric glomerular capillary formation	2	1139	3	22593	0.0209494	0.264372	13.2239	5.57695
GO:0046546	development of primary male sexual characteristics	2	1139	3	22593	0.0209494	0.264372	13.2239	5.57695
GO:0003160	endocardium morphogenesis	2	1139	3	22593	0.0209494	0.264372	13.2239	5.57695
GO:0010159	specification of organ position	2	1139	3	22593	0.0209494	0.264372	13.2239	5.57695
GO:2000286	receptor internalization involved in canonical Wnt signaling pathway	2	1139	3	22593	0.0209494	0.264372	13.2239	5.57695
GO:0060638	mesenchymal-epithelial cell signaling	2	1139	3	22593	0.0209494	0.264372	13.2239	5.57695
GO:0061055	myotome development	2	1139	3	22593	0.0209494	0.264372	13.2239	5.57695
GO:0033031	positive regulation of neutrophil apoptotic process	2	1139	3	22593	0.0209494	0.264372	13.2239	5.57695
GO:2000729	positive regulation of mesenchymal cell proliferation involved in ureter development	2	1139	3	22593	0.0209494	0.264372	13.2239	5.57695
GO:0035793	positive regulation of metanephric mesenchymal cell migration by platelet-derived growth factor receptor-beta signaling pathway	2	1139	3	22593	0.0209494	0.264372	13.2239	5.57695
GO:0072095	regulation of branch elongation involved in ureteric bud branching	2	1139	3	22593	0.0209494	0.264372	13.2239	5.57695
GO:0061197	fungiform papilla morphogenesis	2	1139	3	22593	0.0209494	0.264372	13.2239	5.57695
GO:0051653	spindle localization	2	1139	3	22593	0.0209494	0.264372	13.2239	5.57695
GO:0043086	negative regulation of catalytic activity	9	1139	76	22593	0.0211138	0.265445	2.34898	5.56567
GO:0043123	positive regulation of I-kappaB kinase/NF-kappaB signaling	14	1139	145	22593	0.0220161	0.265445	1.91518	5.5053
GO:0060044	negative regulation of cardiac muscle cell proliferation	3	1139	10	22593	0.0220927	0.265445	5.95075	5.50029
GO:0021612	facial nerve structural organization	3	1139	10	22593	0.0220927	0.265445	5.95075	5.50029
GO:0051926	negative regulation of calcium ion transport	3	1139	10	22593	0.0220927	0.265445	5.95075	5.50029
GO:0033598	mammary gland epithelial cell proliferation	3	1139	10	22593	0.0220927	0.265445	5.95075	5.50029
GO:0030728	ovulation	3	1139	10	22593	0.0220927	0.265445	5.95075	5.50029
GO:0048843	negative regulation of axon extension involved in axon guidance	3	1139	10	22593	0.0220927	0.265445	5.95075	5.50029
GO:0032863	activation of Rac GTPase activity	3	1139	10	22593	0.0220927	0.265445	5.95075	5.50029
GO:0032825	positive regulation of natural killer cell differentiation	3	1139	10	22593	0.0220927	0.265445	5.95075	5.50029
GO:0030199	collagen fibril organization	6	1139	40	22593	0.0222469	0.265445	2.97537	5.49025
GO:0030155	regulation of cell adhesion	6	1139	40	22593	0.0222469	0.265445	2.97537	5.49025
GO:0048813	dendrite morphogenesis	6	1139	40	22593	0.0222469	0.265445	2.97537	5.49025
GO:0030316	osteoclast differentiation	5	1139	29	22593	0.02233	0.265445	3.41997	5.48487
GO:0043200	response to amino acid	5	1139	29	22593	0.02233	0.265445	3.41997	5.48487
GO:2000134	negative regulation of G1/S transition of mitotic cell cycle	5	1139	29	22593	0.02233	0.265445	3.41997	5.48487
GO:2000379	positive regulation of reactive oxygen species metabolic process	5	1139	29	22593	0.02233	0.265445	3.41997	5.48487
GO:0006541	glutamine metabolic process	4	1139	19	22593	0.0227218	0.267365	4.17596	5.45978
GO:0042326	negative regulation of phosphorylation	4	1139	19	22593	0.0227218	0.267365	4.17596	5.45978
GO:0070536	protein K63-linked deubiquitination	4	1139	19	22593	0.0227218	0.267365	4.17596	5.45978
GO:0071407	cellular response to organic cyclic compound	8	1139	65	22593	0.0239226	0.280546	2.44133	5.38548
GO:0051092	positive regulation of NF-kappaB transcription factor activity	11	1139	105	22593	0.0244571	0.285315	2.07804	5.3536
GO:0002062	chondrocyte differentiation	6	1139	41	22593	0.024493	0.285315	2.9028	5.35149
GO:0001756	somitogenesis	7	1139	53	22593	0.0247192	0.28699	2.61983	5.33823
GO:0014911	positive regulation of smooth muscle cell migration	5	1139	30	22593	0.0250463	0.288861	3.30597	5.31926
GO:0021983	pituitary gland development	5	1139	30	22593	0.0250463	0.288861	3.30597	5.31926
GO:0071356	cellular response to tumor necrosis factor	8	1139	66	22593	0.0257251	0.295712	2.40434	5.28068
GO:0043409	negative regulation of MAPK cascade	4	1139	20	22593	0.0262515	0.297706	3.96716	5.25146
GO:0042542	response to hydrogen peroxide	7	1139	54	22593	0.0267986	0.297706	2.57131	5.2217
GO:0032355	response to estradiol	10	1139	93	22593	0.0268603	0.297706	2.13288	5.21838
GO:0036120	cellular response to platelet-derived growth factor stimulus	3	1139	11	22593	0.0271291	0.297706	5.40977	5.20401
GO:0060068	vagina development	3	1139	11	22593	0.0271291	0.297706	5.40977	5.20401
GO:0008210	estrogen metabolic process	3	1139	11	22593	0.0271291	0.297706	5.40977	5.20401
GO:2000177	regulation of neural precursor cell proliferation	3	1139	11	22593	0.0271291	0.297706	5.40977	5.20401
GO:0006413	translational initiation	8	1139	67	22593	0.0276201	0.297706	2.36846	5.17814
GO:0042771	intrinsic apoptotic signaling pathway in response to DNA damage by p53 class mediator	5	1139	31	22593	0.0279653	0.297706	3.19933	5.16022
GO:0060326	cell chemotaxis	7	1139	55	22593	0.0289938	0.297706	2.52456	5.10811
GO:0022008	neurogenesis	6	1139	43	22593	0.0294273	0.297706	2.76779	5.0867
GO:0070373	negative regulation of ERK1 and ERK2 cascade	6	1139	43	22593	0.0294273	0.297706	2.76779	5.0867
GO:0048469	cell maturation	6	1139	43	22593	0.0294273	0.297706	2.76779	5.0867
GO:0050729	positive regulation of inflammatory response	6	1139	43	22593	0.0294273	0.297706	2.76779	5.0867
GO:0060045	positive regulation of cardiac muscle cell proliferation	4	1139	21	22593	0.0300912	0.297706	3.77825	5.05451
GO:0071526	semaphorin-plexin signaling pathway	4	1139	21	22593	0.0300912	0.297706	3.77825	5.05451
GO:0030902	hindbrain development	4	1139	21	22593	0.0300912	0.297706	3.77825	5.05451
GO:0043011	myeloid dendritic cell differentiation	4	1139	21	22593	0.0300912	0.297706	3.77825	5.05451
GO:0051084	'de novo' posttranslational protein folding	2	1139	4	22593	0.0304288	0.297706	9.91791	5.03842
GO:0071464	cellular response to hydrostatic pressure	2	1139	4	22593	0.0304288	0.297706	9.91791	5.03842
GO:0060026	convergent extension	2	1139	4	22593	0.0304288	0.297706	9.91791	5.03842
GO:0033144	negative regulation of intracellular steroid hormone receptor signaling pathway	2	1139	4	22593	0.0304288	0.297706	9.91791	5.03842
GO:0006564	L-serine biosynthetic process	2	1139	4	22593	0.0304288	0.297706	9.91791	5.03842
GO:0048343	paraxial mesodermal cell fate commitment	2	1139	4	22593	0.0304288	0.297706	9.91791	5.03842
GO:0090261	positive regulation of inclusion body assembly	2	1139	4	22593	0.0304288	0.297706	9.91791	5.03842
GO:0031914	negative regulation of synaptic plasticity	2	1139	4	22593	0.0304288	0.297706	9.91791	5.03842
GO:0008582	regulation of synaptic growth at neuromuscular junction	2	1139	4	22593	0.0304288	0.297706	9.91791	5.03842
GO:0021533	cell differentiation in hindbrain	2	1139	4	22593	0.0304288	0.297706	9.91791	5.03842
GO:0021569	rhombomere 3 development	2	1139	4	22593	0.0304288	0.297706	9.91791	5.03842
GO:0038127	ERBB signaling pathway	2	1139	4	22593	0.0304288	0.297706	9.91791	5.03842
GO:0050702	interleukin-1 beta secretion	2	1139	4	22593	0.0304288	0.297706	9.91791	5.03842
GO:1901299	negative regulation of hydrogen peroxide-mediated programmed cell death	2	1139	4	22593	0.0304288	0.297706	9.91791	5.03842
GO:0048570	notochord morphogenesis	2	1139	4	22593	0.0304288	0.297706	9.91791	5.03842
GO:0001880	Mullerian duct regression	2	1139	4	22593	0.0304288	0.297706	9.91791	5.03842
GO:0072107	positive regulation of ureteric bud formation	2	1139	4	22593	0.0304288	0.297706	9.91791	5.03842
GO:0030865	cortical cytoskeleton organization	2	1139	4	22593	0.0304288	0.297706	9.91791	5.03842
GO:0072193	ureter smooth muscle cell differentiation	2	1139	4	22593	0.0304288	0.297706	9.91791	5.03842
GO:0060439	trachea morphogenesis	2	1139	4	22593	0.0304288	0.297706	9.91791	5.03842
GO:0060486	Clara cell differentiation	2	1139	4	22593	0.0304288	0.297706	9.91791	5.03842
GO:2000138	positive regulation of cell proliferation involved in heart morphogenesis	2	1139	4	22593	0.0304288	0.297706	9.91791	5.03842
GO:0051450	myoblast proliferation	2	1139	4	22593	0.0304288	0.297706	9.91791	5.03842
GO:0071985	multivesicular body sorting pathway	2	1139	4	22593	0.0304288	0.297706	9.91791	5.03842
GO:0097491	sympathetic neuron projection guidance	2	1139	4	22593	0.0304288	0.297706	9.91791	5.03842
GO:0097490	sympathetic neuron projection extension	2	1139	4	22593	0.0304288	0.297706	9.91791	5.03842
GO:0097484	dendrite extension	2	1139	4	22593	0.0304288	0.297706	9.91791	5.03842
GO:2000346	negative regulation of hepatocyte proliferation	2	1139	4	22593	0.0304288	0.297706	9.91791	5.03842
GO:0036486	ventral trunk neural crest cell migration	2	1139	4	22593	0.0304288	0.297706	9.91791	5.03842
GO:0034080	CENP-A containing nucleosome assembly	2	1139	4	22593	0.0304288	0.297706	9.91791	5.03842
GO:1902285	semaphorin-plexin signaling pathway involved in neuron projection guidance	2	1139	4	22593	0.0304288	0.297706	9.91791	5.03842
GO:0060534	trachea cartilage development	2	1139	4	22593	0.0304288	0.297706	9.91791	5.03842
GO:0072086	specification of loop of Henle identity	2	1139	4	22593	0.0304288	0.297706	9.91791	5.03842
GO:0060574	intestinal epithelial cell maturation	2	1139	4	22593	0.0304288	0.297706	9.91791	5.03842
GO:2001171	positive regulation of ATP biosynthetic process	2	1139	4	22593	0.0304288	0.297706	9.91791	5.03842
GO:0010629	negative regulation of gene expression	16	1139	182	22593	0.0308104	0.300596	1.74381	5.02044
GO:0030177	positive regulation of Wnt signaling pathway	5	1139	32	22593	0.031091	0.301643	3.09935	5.00736
GO:0030032	lamellipodium assembly	5	1139	32	22593	0.031091	0.301643	3.09935	5.00736
GO:0007612	learning	7	1139	56	22593	0.0313069	0.302894	2.47948	4.99737
GO:0021915	neural tube development	6	1139	44	22593	0.0321216	0.30906	2.70488	4.96031
GO:0031667	response to nutrient levels	6	1139	44	22593	0.0321216	0.30906	2.70488	4.96031
GO:0032461	positive regulation of protein oligomerization	3	1139	12	22593	0.0327221	0.309704	4.95896	4.93359
GO:0030194	positive regulation of blood coagulation	3	1139	12	22593	0.0327221	0.309704	4.95896	4.93359
GO:0019430	removal of superoxide radicals	3	1139	12	22593	0.0327221	0.309704	4.95896	4.93359
GO:0043518	negative regulation of DNA damage response, signal transduction by p53 class mediator	3	1139	12	22593	0.0327221	0.309704	4.95896	4.93359
GO:2001222	regulation of neuron migration	3	1139	12	22593	0.0327221	0.309704	4.95896	4.93359
GO:0043922	negative regulation by host of viral transcription	3	1139	12	22593	0.0327221	0.309704	4.95896	4.93359
GO:0030900	forebrain development	9	1139	83	22593	0.0331479	0.312884	2.15087	4.91494
GO:0008217	regulation of blood pressure	7	1139	57	22593	0.0337404	0.317615	2.43598	4.88938
GO:0072001	renal system development	4	1139	22	22593	0.0342444	0.321389	3.60651	4.86799
GO:0035556	intracellular signal transduction	29	1139	390	22593	0.0343257	0.321389	1.47497	4.86457
GO:0071347	cellular response to interleukin-1	6	1139	45	22593	0.0349711	0.326553	2.64478	4.83769
GO:1903506	regulation of nucleic acid-templated transcription	8	1139	71	22593	0.0361608	0.331865	2.23502	4.78943
GO:0042733	embryonic digit morphogenesis	7	1139	58	22593	0.0362961	0.331865	2.39398	4.78404
GO:0050731	positive regulation of peptidyl-tyrosine phosphorylation	9	1139	85	22593	0.0373105	0.331865	2.10026	4.74428
GO:0034644	cellular response to UV	5	1139	34	22593	0.0379753	0.331865	2.91703	4.71879
GO:0043507	positive regulation of JUN kinase activity	5	1139	34	22593	0.0379753	0.331865	2.91703	4.71879
GO:0048286	lung alveolus development	6	1139	46	22593	0.037978	0.331865	2.58728	4.71869
GO:0007507	heart development	17	1139	203	22593	0.0383872	0.331865	1.66113	4.70323
GO:0050679	positive regulation of epithelial cell proliferation	8	1139	72	22593	0.0385449	0.331865	2.20398	4.69732
GO:0090190	positive regulation of branching involved in ureteric bud morphogenesis	4	1139	23	22593	0.0387133	0.331865	3.44971	4.69103
GO:0009880	embryonic pattern specification	4	1139	23	22593	0.0387133	0.331865	3.44971	4.69103
GO:0060425	lung morphogenesis	4	1139	23	22593	0.0387133	0.331865	3.44971	4.69103
GO:0044344	cellular response to fibroblast growth factor stimulus	4	1139	23	22593	0.0387133	0.331865	3.44971	4.69103
GO:0048844	artery morphogenesis	4	1139	23	22593	0.0387133	0.331865	3.44971	4.69103
GO:0032689	negative regulation of interferon-gamma production	4	1139	23	22593	0.0387133	0.331865	3.44971	4.69103
GO:0071425	hematopoietic stem cell proliferation	3	1139	13	22593	0.0388649	0.331865	4.5775	4.68539
GO:0090179	planar cell polarity pathway involved in neural tube closure	3	1139	13	22593	0.0388649	0.331865	4.5775	4.68539
GO:0030212	hyaluronan metabolic process	3	1139	13	22593	0.0388649	0.331865	4.5775	4.68539
GO:0046325	negative regulation of glucose import	3	1139	13	22593	0.0388649	0.331865	4.5775	4.68539
GO:0021675	nerve development	3	1139	13	22593	0.0388649	0.331865	4.5775	4.68539
GO:0001825	blastocyst formation	3	1139	13	22593	0.0388649	0.331865	4.5775	4.68539
GO:0060444	branching involved in mammary gland duct morphogenesis	3	1139	13	22593	0.0388649	0.331865	4.5775	4.68539
GO:0001843	neural tube closure	9	1139	86	22593	0.0395195	0.331865	2.07584	4.66129
GO:0003151	outflow tract morphogenesis	6	1139	47	22593	0.0411445	0.331865	2.53223	4.60316
GO:0071470	cellular response to osmotic stress	2	1139	5	22593	0.0412568	0.331865	7.93433	4.59922
GO:0046033	AMP metabolic process	2	1139	5	22593	0.0412568	0.331865	7.93433	4.59922
GO:1902004	positive regulation of beta-amyloid formation	2	1139	5	22593	0.0412568	0.331865	7.93433	4.59922
GO:0051150	regulation of smooth muscle cell differentiation	2	1139	5	22593	0.0412568	0.331865	7.93433	4.59922
GO:0014842	regulation of satellite cell proliferation	2	1139	5	22593	0.0412568	0.331865	7.93433	4.59922
GO:0055129	L-proline biosynthetic process	2	1139	5	22593	0.0412568	0.331865	7.93433	4.59922
GO:0050650	chondroitin sulfate proteoglycan biosynthetic process	2	1139	5	22593	0.0412568	0.331865	7.93433	4.59922
GO:0048312	intracellular distribution of mitochondria	2	1139	5	22593	0.0412568	0.331865	7.93433	4.59922
GO:0007028	cytoplasm organization	2	1139	5	22593	0.0412568	0.331865	7.93433	4.59922
GO:0007042	lysosomal lumen acidification	2	1139	5	22593	0.0412568	0.331865	7.93433	4.59922
GO:0021891	olfactory bulb interneuron development	2	1139	5	22593	0.0412568	0.331865	7.93433	4.59922
GO:0060763	mammary duct terminal end bud growth	2	1139	5	22593	0.0412568	0.331865	7.93433	4.59922
GO:0048341	paraxial mesoderm formation	2	1139	5	22593	0.0412568	0.331865	7.93433	4.59922
GO:1901857	positive regulation of cellular respiration	2	1139	5	22593	0.0412568	0.331865	7.93433	4.59922
GO:0042773	ATP synthesis coupled electron transport	2	1139	5	22593	0.0412568	0.331865	7.93433	4.59922
GO:1901166	neural crest cell migration involved in autonomic nervous system development	2	1139	5	22593	0.0412568	0.331865	7.93433	4.59922
GO:0090336	positive regulation of brown fat cell differentiation	2	1139	5	22593	0.0412568	0.331865	7.93433	4.59922
GO:0061304	retinal blood vessel morphogenesis	2	1139	5	22593	0.0412568	0.331865	7.93433	4.59922
GO:0061333	renal tubule morphogenesis	2	1139	5	22593	0.0412568	0.331865	7.93433	4.59922
GO:0031293	membrane protein intracellular domain proteolysis	2	1139	5	22593	0.0412568	0.331865	7.93433	4.59922
GO:0051387	negative regulation of neurotrophin TRK receptor signaling pathway	2	1139	5	22593	0.0412568	0.331865	7.93433	4.59922
GO:0045657	positive regulation of monocyte differentiation	2	1139	5	22593	0.0412568	0.331865	7.93433	4.59922
GO:0045637	regulation of myeloid cell differentiation	2	1139	5	22593	0.0412568	0.331865	7.93433	4.59922
GO:0045719	negative regulation of glycogen biosynthetic process	2	1139	5	22593	0.0412568	0.331865	7.93433	4.59922
GO:0002904	positive regulation of B cell apoptotic process	2	1139	5	22593	0.0412568	0.331865	7.93433	4.59922
GO:0072178	nephric duct morphogenesis	2	1139	5	22593	0.0412568	0.331865	7.93433	4.59922
GO:0033625	positive regulation of integrin activation	2	1139	5	22593	0.0412568	0.331865	7.93433	4.59922
GO:0042921	glucocorticoid receptor signaling pathway	2	1139	5	22593	0.0412568	0.331865	7.93433	4.59922
GO:0050920	regulation of chemotaxis	2	1139	5	22593	0.0412568	0.331865	7.93433	4.59922
GO:0008228	opsonization	2	1139	5	22593	0.0412568	0.331865	7.93433	4.59922
GO:0048755	branching morphogenesis of a nerve	2	1139	5	22593	0.0412568	0.331865	7.93433	4.59922
GO:0072284	metanephric S-shaped body morphogenesis	2	1139	5	22593	0.0412568	0.331865	7.93433	4.59922
GO:0051447	negative regulation of meiotic cell cycle	2	1139	5	22593	0.0412568	0.331865	7.93433	4.59922
GO:0070836	caveola assembly	2	1139	5	22593	0.0412568	0.331865	7.93433	4.59922
GO:2000271	positive regulation of fibroblast apoptotic process	2	1139	5	22593	0.0412568	0.331865	7.93433	4.59922
GO:0071280	cellular response to copper ion	2	1139	5	22593	0.0412568	0.331865	7.93433	4.59922
GO:1900116	extracellular negative regulation of signal transduction	2	1139	5	22593	0.0412568	0.331865	7.93433	4.59922
GO:0045786	negative regulation of cell cycle	5	1139	35	22593	0.0417391	0.333012	2.83369	4.58246
GO:0045787	positive regulation of cell cycle	5	1139	35	22593	0.0417391	0.333012	2.83369	4.58246
GO:0045860	positive regulation of protein kinase activity	7	1139	60	22593	0.0417819	0.333012	2.31418	4.58098
GO:0032922	circadian regulation of gene expression	7	1139	60	22593	0.0417819	0.333012	2.31418	4.58098
GO:0045765	regulation of angiogenesis	4	1139	24	22593	0.0434986	0.342507	3.30597	4.52289
GO:1902042	negative regulation of extrinsic apoptotic signaling pathway via death domain receptors	4	1139	24	22593	0.0434986	0.342507	3.30597	4.52289
GO:0008585	female gonad development	4	1139	24	22593	0.0434986	0.342507	3.30597	4.52289
GO:0009987	cellular process	4	1139	24	22593	0.0434986	0.342507	3.30597	4.52289
GO:0001658	branching involved in ureteric bud morphogenesis	6	1139	48	22593	0.0444725	0.342507	2.47948	4.49094
GO:0016049	cell growth	6	1139	48	22593	0.0444725	0.342507	2.47948	4.49094
GO:0030512	negative regulation of transforming growth factor beta receptor signaling pathway	6	1139	48	22593	0.0444725	0.342507	2.47948	4.49094
GO:0023014	signal transduction by phosphorylation	7	1139	61	22593	0.0447152	0.342507	2.27624	4.48309
GO:0017148	negative regulation of translation	7	1139	61	22593	0.0447152	0.342507	2.27624	4.48309
GO:0051085	chaperone mediated protein folding requiring cofactor	3	1139	14	22593	0.0455474	0.342507	4.25053	4.45649
GO:0071498	cellular response to fluid shear stress	3	1139	14	22593	0.0455474	0.342507	4.25053	4.45649
GO:0031954	positive regulation of protein autophosphorylation	3	1139	14	22593	0.0455474	0.342507	4.25053	4.45649
GO:0030224	monocyte differentiation	3	1139	14	22593	0.0455474	0.342507	4.25053	4.45649
GO:0001736	establishment of planar polarity	3	1139	14	22593	0.0455474	0.342507	4.25053	4.45649
GO:0001779	natural killer cell differentiation	3	1139	14	22593	0.0455474	0.342507	4.25053	4.45649
GO:0055093	response to hyperoxia	3	1139	14	22593	0.0455474	0.342507	4.25053	4.45649
GO:0006839	mitochondrial transport	3	1139	14	22593	0.0455474	0.342507	4.25053	4.45649
GO:0008209	androgen metabolic process	3	1139	14	22593	0.0455474	0.342507	4.25053	4.45649
GO:0042059	negative regulation of epidermal growth factor receptor signaling pathway	3	1139	14	22593	0.0455474	0.342507	4.25053	4.45649
GO:0048699	generation of neurons	3	1139	14	22593	0.0455474	0.342507	4.25053	4.45649
GO:0060347	heart trabecula formation	3	1139	14	22593	0.0455474	0.342507	4.25053	4.45649
GO:0031529	ruffle organization	3	1139	14	22593	0.0455474	0.342507	4.25053	4.45649
GO:0010595	positive regulation of endothelial cell migration	5	1139	36	22593	0.0457196	0.342507	2.75498	4.45104
GO:0043491	protein kinase B signaling	5	1139	36	22593	0.0457196	0.342507	2.75498	4.45104
GO:0048662	negative regulation of smooth muscle cell proliferation	5	1139	36	22593	0.0457196	0.342507	2.75498	4.45104
GO:0009617	response to bacterium	5	1139	36	22593	0.0457196	0.342507	2.75498	4.45104
GO:0001938	positive regulation of endothelial cell proliferation	7	1139	62	22593	0.0477774	0.342507	2.23953	4.38753
GO:0016525	negative regulation of angiogenesis	7	1139	62	22593	0.0477774	0.342507	2.23953	4.38753
GO:0043085	positive regulation of catalytic activity	7	1139	62	22593	0.0477774	0.342507	2.23953	4.38753
GO:0060348	bone development	6	1139	49	22593	0.0479633	0.342507	2.42888	4.38193
GO:0030325	adrenal gland development	4	1139	25	22593	0.0486002	0.342507	3.17373	4.36289
GO:0014823	response to activity	5	1139	37	22593	0.0499179	0.342507	2.68052	4.3243
GO:0051930	regulation of sensory perception of pain	5	1139	37	22593	0.0499179	0.342507	2.68052	4.3243
GO:0045429	positive regulation of nitric oxide biosynthetic process	5	1139	37	22593	0.0499179	0.342507	2.68052	4.3243
GO:0046677	response to antibiotic	5	1139	37	22593	0.0499179	0.342507	2.68052	4.3243
GO:0019827	stem cell maintenance	7	1139	63	22593	0.0509695	0.342507	2.20398	4.29422
GO:0045727	positive regulation of translation	6	1139	50	22593	0.0516182	0.342507	2.3803	4.27598
GO:0022904	respiratory electron transport chain	3	1139	15	22593	0.0527564	0.342507	3.96716	4.24451
GO:0010633	negative regulation of epithelial cell migration	3	1139	15	22593	0.0527564	0.342507	3.96716	4.24451
GO:0015693	magnesium ion transport	3	1139	15	22593	0.0527564	0.342507	3.96716	4.24451
GO:0001946	lymphangiogenesis	3	1139	15	22593	0.0527564	0.342507	3.96716	4.24451
GO:0032026	response to magnesium ion	3	1139	15	22593	0.0527564	0.342507	3.96716	4.24451
GO:0048846	axon extension involved in axon guidance	3	1139	15	22593	0.0527564	0.342507	3.96716	4.24451
GO:0006415	translational termination	2	1139	6	22593	0.0532819	0.342507	6.61194	4.23021
GO:0007223	Wnt signaling pathway, calcium modulating pathway	2	1139	6	22593	0.0532819	0.342507	6.61194	4.23021
GO:0050691	regulation of defense response to virus by host	2	1139	6	22593	0.0532819	0.342507	6.61194	4.23021
GO:0006561	proline biosynthetic process	2	1139	6	22593	0.0532819	0.342507	6.61194	4.23021
GO:0032410	negative regulation of transporter activity	2	1139	6	22593	0.0532819	0.342507	6.61194	4.23021
GO:0060762	regulation of branching involved in mammary gland duct morphogenesis	2	1139	6	22593	0.0532819	0.342507	6.61194	4.23021
GO:0008595	anterior/posterior axis specification, embryo	2	1139	6	22593	0.0532819	0.342507	6.61194	4.23021
GO:0006654	phosphatidic acid biosynthetic process	2	1139	6	22593	0.0532819	0.342507	6.61194	4.23021
GO:0072307	regulation of metanephric nephron tubule epithelial cell differentiation	2	1139	6	22593	0.0532819	0.342507	6.61194	4.23021
GO:0021637	trigeminal nerve structural organization	2	1139	6	22593	0.0532819	0.342507	6.61194	4.23021
GO:0045581	negative regulation of T cell differentiation	2	1139	6	22593	0.0532819	0.342507	6.61194	4.23021
GO:0071636	positive regulation of transforming growth factor beta production	2	1139	6	22593	0.0532819	0.342507	6.61194	4.23021
GO:0045616	regulation of keratinocyte differentiation	2	1139	6	22593	0.0532819	0.342507	6.61194	4.23021
GO:0006729	tetrahydrobiopterin biosynthetic process	2	1139	6	22593	0.0532819	0.342507	6.61194	4.23021
GO:0060976	coronary vasculature development	2	1139	6	22593	0.0532819	0.342507	6.61194	4.23021
GO:0018344	protein geranylgeranylation	2	1139	6	22593	0.0532819	0.342507	6.61194	4.23021
GO:0051247	positive regulation of protein metabolic process	2	1139	6	22593	0.0532819	0.342507	6.61194	4.23021
GO:0030910	olfactory placode formation	2	1139	6	22593	0.0532819	0.342507	6.61194	4.23021
GO:0038027	apolipoprotein A-I-mediated signaling pathway	2	1139	6	22593	0.0532819	0.342507	6.61194	4.23021
GO:0051271	negative regulation of cellular component movement	2	1139	6	22593	0.0532819	0.342507	6.61194	4.23021
GO:2001028	positive regulation of endothelial cell chemotaxis	2	1139	6	22593	0.0532819	0.342507	6.61194	4.23021
GO:0048012	hepatocyte growth factor receptor signaling pathway	2	1139	6	22593	0.0532819	0.342507	6.61194	4.23021
GO:0051492	regulation of stress fiber assembly	2	1139	6	22593	0.0532819	0.342507	6.61194	4.23021
GO:2000324	positive regulation of glucocorticoid receptor signaling pathway	2	1139	6	22593	0.0532819	0.342507	6.61194	4.23021
GO:0035773	insulin secretion involved in cellular response to glucose stimulus	2	1139	6	22593	0.0532819	0.342507	6.61194	4.23021
GO:0071305	cellular response to vitamin D	2	1139	6	22593	0.0532819	0.342507	6.61194	4.23021
GO:1902287	semaphorin-plexin signaling pathway involved in axon guidance	2	1139	6	22593	0.0532819	0.342507	6.61194	4.23021
GO:1901621	negative regulation of smoothened signaling pathway involved in dorsal/ventral neural tube patterning	2	1139	6	22593	0.0532819	0.342507	6.61194	4.23021
GO:0035065	regulation of histone acetylation	2	1139	6	22593	0.0532819	0.342507	6.61194	4.23021
GO:0051601	exocyst localization	2	1139	6	22593	0.0532819	0.342507	6.61194	4.23021
GO:0032808	lacrimal gland development	2	1139	6	22593	0.0532819	0.342507	6.61194	4.23021
GO:0071479	cellular response to ionizing radiation	4	1139	26	22593	0.0540165	0.342507	3.05166	4.21046
GO:0007173	epidermal growth factor receptor signaling pathway	5	1139	38	22593	0.0543348	0.342507	2.60998	4.20198
GO:0042594	response to starvation	5	1139	38	22593	0.0543348	0.342507	2.60998	4.20198
GO:0030163	protein catabolic process	5	1139	38	22593	0.0543348	0.342507	2.60998	4.20198
GO:0033077	T cell differentiation in thymus	5	1139	38	22593	0.0543348	0.342507	2.60998	4.20198
GO:0031175	neuron projection development	11	1139	122	22593	0.0566968	0.342507	1.78848	4.14059
GO:0007160	cell-matrix adhesion	8	1139	79	22593	0.058176	0.342507	2.00869	4.10343
GO:0030509	BMP signaling pathway	8	1139	79	22593	0.058176	0.342507	2.00869	4.10343
GO:0018108	peptidyl-tyrosine phosphorylation	12	1139	138	22593	0.0590677	0.342507	1.72485	4.08149
GO:0001541	ovarian follicle development	6	1139	52	22593	0.0594236	0.342507	2.28875	4.07282
GO:0043392	negative regulation of DNA binding	4	1139	27	22593	0.0597449	0.342507	2.93864	4.06504
GO:0043484	regulation of RNA splicing	4	1139	27	22593	0.0597449	0.342507	2.93864	4.06504
GO:0002931	response to ischemia	4	1139	27	22593	0.0597449	0.342507	2.93864	4.06504
GO:0035987	endodermal cell differentiation	4	1139	27	22593	0.0597449	0.342507	2.93864	4.06504
GO:0033574	response to testosterone	4	1139	27	22593	0.0597449	0.342507	2.93864	4.06504
GO:0071902	positive regulation of protein serine/threonine kinase activity	4	1139	27	22593	0.0597449	0.342507	2.93864	4.06504
GO:0007249	I-kappaB kinase/NF-kappaB signaling	4	1139	27	22593	0.0597449	0.342507	2.93864	4.06504
GO:0001678	cellular glucose homeostasis	3	1139	16	22593	0.0604762	0.342507	3.71922	4.04749
GO:0055008	cardiac muscle tissue morphogenesis	3	1139	16	22593	0.0604762	0.342507	3.71922	4.04749
GO:0001706	endoderm formation	3	1139	16	22593	0.0604762	0.342507	3.71922	4.04749
GO:0050872	white fat cell differentiation	3	1139	16	22593	0.0604762	0.342507	3.71922	4.04749
GO:0061298	retina vasculature development in camera-type eye	3	1139	16	22593	0.0604762	0.342507	3.71922	4.04749
GO:0034314	Arp2/3 complex-mediated actin nucleation	3	1139	16	22593	0.0604762	0.342507	3.71922	4.04749
GO:0048870	cell motility	3	1139	16	22593	0.0604762	0.342507	3.71922	4.04749
GO:0070542	response to fatty acid	3	1139	16	22593	0.0604762	0.342507	3.71922	4.04749
GO:0030036	actin cytoskeleton organization	13	1139	154	22593	0.0607823	0.342507	1.67445	4.0402
GO:0045907	positive regulation of vasoconstriction	5	1139	40	22593	0.0638234	0.342507	2.47948	3.96977
GO:0001974	blood vessel remodeling	5	1139	40	22593	0.0638234	0.342507	2.47948	3.96977
GO:0001937	negative regulation of endothelial cell proliferation	4	1139	28	22593	0.0657817	0.342507	2.83369	3.92617
GO:0022029	telencephalon cell migration	2	1139	7	22593	0.0663637	0.342507	5.66738	3.91346
GO:0022038	corpus callosum development	2	1139	7	22593	0.0663637	0.342507	5.66738	3.91346
GO:0046825	regulation of protein export from nucleus	2	1139	7	22593	0.0663637	0.342507	5.66738	3.91346
GO:0048251	elastic fiber assembly	2	1139	7	22593	0.0663637	0.342507	5.66738	3.91346
GO:0021785	branchiomotor neuron axon guidance	2	1139	7	22593	0.0663637	0.342507	5.66738	3.91346
GO:0002138	retinoic acid biosynthetic process	2	1139	7	22593	0.0663637	0.342507	5.66738	3.91346
GO:0042473	outer ear morphogenesis	2	1139	7	22593	0.0663637	0.342507	5.66738	3.91346
GO:0060011	Sertoli cell proliferation	2	1139	7	22593	0.0663637	0.342507	5.66738	3.91346
GO:0021902	commitment of neuronal cell to specific neuron type in forebrain	2	1139	7	22593	0.0663637	0.342507	5.66738	3.91346
GO:0036010	protein localization to endosome	2	1139	7	22593	0.0663637	0.342507	5.66738	3.91346
GO:0071599	otic vesicle development	2	1139	7	22593	0.0663637	0.342507	5.66738	3.91346
GO:0010544	negative regulation of platelet activation	2	1139	7	22593	0.0663637	0.342507	5.66738	3.91346
GO:0001667	ameboidal-type cell migration	2	1139	7	22593	0.0663637	0.342507	5.66738	3.91346
GO:0030219	megakaryocyte differentiation	2	1139	7	22593	0.0663637	0.342507	5.66738	3.91346
GO:0008090	retrograde axon cargo transport	2	1139	7	22593	0.0663637	0.342507	5.66738	3.91346
GO:0043312	neutrophil degranulation	2	1139	7	22593	0.0663637	0.342507	5.66738	3.91346
GO:0070972	protein localization to endoplasmic reticulum	2	1139	7	22593	0.0663637	0.342507	5.66738	3.91346
GO:0006725	cellular aromatic compound metabolic process	2	1139	7	22593	0.0663637	0.342507	5.66738	3.91346
GO:0071711	basement membrane organization	2	1139	7	22593	0.0663637	0.342507	5.66738	3.91346
GO:0032287	peripheral nervous system myelin maintenance	2	1139	7	22593	0.0663637	0.342507	5.66738	3.91346
GO:0030913	paranodal junction assembly	2	1139	7	22593	0.0663637	0.342507	5.66738	3.91346
GO:0050807	regulation of synapse organization	2	1139	7	22593	0.0663637	0.342507	5.66738	3.91346
GO:0072112	glomerular visceral epithelial cell differentiation	2	1139	7	22593	0.0663637	0.342507	5.66738	3.91346
GO:0010042	response to manganese ion	2	1139	7	22593	0.0663637	0.342507	5.66738	3.91346
GO:0086014	atrial cardiac muscle cell action potential	2	1139	7	22593	0.0663637	0.342507	5.66738	3.91346
GO:0043276	anoikis	2	1139	7	22593	0.0663637	0.342507	5.66738	3.91346
GO:0042088	T-helper 1 type immune response	2	1139	7	22593	0.0663637	0.342507	5.66738	3.91346
GO:0048679	regulation of axon regeneration	2	1139	7	22593	0.0663637	0.342507	5.66738	3.91346
GO:0036302	atrioventricular canal development	2	1139	7	22593	0.0663637	0.342507	5.66738	3.91346
GO:0006927	transformed cell apoptotic process	2	1139	7	22593	0.0663637	0.342507	5.66738	3.91346
GO:2000727	positive regulation of cardiac muscle cell differentiation	2	1139	7	22593	0.0663637	0.342507	5.66738	3.91346
GO:2000778	positive regulation of interleukin-6 secretion	2	1139	7	22593	0.0663637	0.342507	5.66738	3.91346
GO:0060536	cartilage morphogenesis	2	1139	7	22593	0.0663637	0.342507	5.66738	3.91346
GO:0032790	ribosome disassembly	2	1139	7	22593	0.0663637	0.342507	5.66738	3.91346
GO:0030510	regulation of BMP signaling pathway	2	1139	7	22593	0.0663637	0.342507	5.66738	3.91346
GO:0043931	ossification involved in bone maturation	2	1139	7	22593	0.0663637	0.342507	5.66738	3.91346
GO:0014068	positive regulation of phosphatidylinositol 3-kinase signaling	6	1139	54	22593	0.0678924	0.342507	2.20398	3.88061
GO:0051291	protein heterooligomerization	8	1139	82	22593	0.068218	0.342507	1.9352	3.8737
GO:0042692	muscle cell differentiation	3	1139	17	22593	0.0686891	0.342507	3.50044	3.86378
GO:0008631	intrinsic apoptotic signaling pathway in response to oxidative stress	3	1139	17	22593	0.0686891	0.342507	3.50044	3.86378
GO:0021954	central nervous system neuron development	3	1139	17	22593	0.0686891	0.342507	3.50044	3.86378
GO:0010596	negative regulation of endothelial cell migration	3	1139	17	22593	0.0686891	0.342507	3.50044	3.86378
GO:0090280	positive regulation of calcium ion import	3	1139	17	22593	0.0686891	0.342507	3.50044	3.86378
GO:0043403	skeletal muscle tissue regeneration	3	1139	17	22593	0.0686891	0.342507	3.50044	3.86378
GO:0010800	positive regulation of peptidyl-threonine phosphorylation	3	1139	17	22593	0.0686891	0.342507	3.50044	3.86378
GO:0006911	phagocytosis, engulfment	3	1139	17	22593	0.0686891	0.342507	3.50044	3.86378
GO:0031668	cellular response to extracellular stimulus	3	1139	17	22593	0.0686891	0.342507	3.50044	3.86378
GO:0035855	megakaryocyte development	3	1139	17	22593	0.0686891	0.342507	3.50044	3.86378
GO:0001569	patterning of blood vessels	5	1139	41	22593	0.0688937	0.342507	2.419	3.85948
GO:0001656	metanephros development	5	1139	41	22593	0.0688937	0.342507	2.419	3.85948
GO:0055072	iron ion homeostasis	5	1139	41	22593	0.0688937	0.342507	2.419	3.85948
GO:0045600	positive regulation of fat cell differentiation	5	1139	41	22593	0.0688937	0.342507	2.419	3.85948
GO:0097191	extrinsic apoptotic signaling pathway	5	1139	41	22593	0.0688937	0.342507	2.419	3.85948
GO:0040008	regulation of growth	7	1139	68	22593	0.0689094	0.342507	2.04192	3.85916
GO:0007568	aging	12	1139	142	22593	0.0690923	0.342507	1.67627	3.85533
GO:0009636	response to toxic substance	8	1139	83	22593	0.0717868	0.342507	1.91189	3.80014
GO:0046034	ATP metabolic process	4	1139	29	22593	0.0721224	0.342507	2.73598	3.79341
GO:0007093	mitotic cell cycle checkpoint	4	1139	29	22593	0.0721224	0.342507	2.73598	3.79341
GO:0008625	extrinsic apoptotic signaling pathway via death domain receptors	4	1139	29	22593	0.0721224	0.342507	2.73598	3.79341
GO:0001702	gastrulation with mouth forming second	4	1139	29	22593	0.0721224	0.342507	2.73598	3.79341
GO:0001892	embryonic placenta development	4	1139	29	22593	0.0721224	0.342507	2.73598	3.79341
GO:0048147	negative regulation of fibroblast proliferation	4	1139	29	22593	0.0721224	0.342507	2.73598	3.79341
GO:0032147	activation of protein kinase activity	4	1139	29	22593	0.0721224	0.342507	2.73598	3.79341
GO:0046686	response to cadmium ion	4	1139	29	22593	0.0721224	0.342507	2.73598	3.79341
GO:0043525	positive regulation of neuron apoptotic process	6	1139	55	22593	0.0723753	0.342507	2.16391	3.78836
GO:0051402	neuron apoptotic process	5	1139	42	22593	0.0741795	0.342507	2.36141	3.75283
GO:0001666	response to hypoxia	15	1139	192	22593	0.0763511	0.342507	1.54967	3.71121
GO:0035335	peptidyl-tyrosine dephosphorylation	9	1139	99	22593	0.0764695	0.342507	1.80326	3.70897
GO:0035567	non-canonical Wnt signaling pathway	3	1139	18	22593	0.0773754	0.342507	3.30597	3.69198
GO:0002076	osteoblast development	3	1139	18	22593	0.0773754	0.342507	3.30597	3.69198
GO:0001731	formation of translation preinitiation complex	3	1139	18	22593	0.0773754	0.342507	3.30597	3.69198
GO:0001774	microglial cell activation	3	1139	18	22593	0.0773754	0.342507	3.30597	3.69198
GO:0045648	positive regulation of erythrocyte differentiation	3	1139	18	22593	0.0773754	0.342507	3.30597	3.69198
GO:0002526	acute inflammatory response	3	1139	18	22593	0.0773754	0.342507	3.30597	3.69198
GO:0097194	execution phase of apoptosis	3	1139	18	22593	0.0773754	0.342507	3.30597	3.69198
GO:0046426	negative regulation of JAK-STAT cascade	3	1139	18	22593	0.0773754	0.342507	3.30597	3.69198
GO:0022409	positive regulation of cell-cell adhesion	3	1139	18	22593	0.0773754	0.342507	3.30597	3.69198
GO:0071901	negative regulation of protein serine/threonine kinase activity	3	1139	18	22593	0.0773754	0.342507	3.30597	3.69198
GO:0030539	male genitalia development	3	1139	18	22593	0.0773754	0.342507	3.30597	3.69198
GO:0050714	positive regulation of protein secretion	4	1139	30	22593	0.0787614	0.342507	2.64478	3.66637
GO:0006730	one-carbon metabolic process	4	1139	30	22593	0.0787614	0.342507	2.64478	3.66637
GO:0051384	response to glucocorticoid	8	1139	85	22593	0.0792577	0.342507	1.8669	3.6573
GO:0050852	T cell receptor signaling pathway	5	1139	43	22593	0.0796789	0.342507	2.30649	3.64966
GO:0051726	regulation of cell cycle	12	1139	146	22593	0.0801568	0.342507	1.63034	3.64103
GO:0034755	iron ion transmembrane transport	2	1139	8	22593	0.0803729	0.342507	4.95896	3.63715
GO:0007183	SMAD protein complex assembly	2	1139	8	22593	0.0803729	0.342507	4.95896	3.63715
GO:0071493	cellular response to UV-B	2	1139	8	22593	0.0803729	0.342507	4.95896	3.63715
GO:0006465	signal peptide processing	2	1139	8	22593	0.0803729	0.342507	4.95896	3.63715
GO:0045084	positive regulation of interleukin-12 biosynthetic process	2	1139	8	22593	0.0803729	0.342507	4.95896	3.63715
GO:0033194	response to hydroperoxide	2	1139	8	22593	0.0803729	0.342507	4.95896	3.63715
GO:0000288	nuclear-transcribed mRNA catabolic process, deadenylation-dependent decay	2	1139	8	22593	0.0803729	0.342507	4.95896	3.63715
GO:0050774	negative regulation of dendrite morphogenesis	2	1139	8	22593	0.0803729	0.342507	4.95896	3.63715
GO:0071679	commissural neuron axon guidance	2	1139	8	22593	0.0803729	0.342507	4.95896	3.63715
GO:0060235	lens induction in camera-type eye	2	1139	8	22593	0.0803729	0.342507	4.95896	3.63715
GO:0070269	pyroptosis	2	1139	8	22593	0.0803729	0.342507	4.95896	3.63715
GO:0060136	embryonic process involved in female pregnancy	2	1139	8	22593	0.0803729	0.342507	4.95896	3.63715
GO:0060907	positive regulation of macrophage cytokine production	2	1139	8	22593	0.0803729	0.342507	4.95896	3.63715
GO:2000010	positive regulation of protein localization to cell surface	2	1139	8	22593	0.0803729	0.342507	4.95896	3.63715
GO:0030858	positive regulation of epithelial cell differentiation	2	1139	8	22593	0.0803729	0.342507	4.95896	3.63715
GO:0030850	prostate gland development	2	1139	8	22593	0.0803729	0.342507	4.95896	3.63715
GO:0010944	negative regulation of transcription by competitive promoter binding	2	1139	8	22593	0.0803729	0.342507	4.95896	3.63715
GO:0006119	oxidative phosphorylation	2	1139	8	22593	0.0803729	0.342507	4.95896	3.63715
GO:0060463	lung lobe morphogenesis	2	1139	8	22593	0.0803729	0.342507	4.95896	3.63715
GO:2001022	positive regulation of response to DNA damage stimulus	2	1139	8	22593	0.0803729	0.342507	4.95896	3.63715
GO:0032927	positive regulation of activin receptor signaling pathway	2	1139	8	22593	0.0803729	0.342507	4.95896	3.63715
GO:0042168	heme metabolic process	2	1139	8	22593	0.0803729	0.342507	4.95896	3.63715
GO:0051451	myoblast migration	2	1139	8	22593	0.0803729	0.342507	4.95896	3.63715
GO:0042308	negative regulation of protein import into nucleus	2	1139	8	22593	0.0803729	0.342507	4.95896	3.63715
GO:0061037	negative regulation of cartilage development	2	1139	8	22593	0.0803729	0.342507	4.95896	3.63715
GO:0060603	mammary gland duct morphogenesis	2	1139	8	22593	0.0803729	0.342507	4.95896	3.63715
GO:0034109	homotypic cell-cell adhesion	2	1139	8	22593	0.0803729	0.342507	4.95896	3.63715
GO:0006172	ADP biosynthetic process	2	1139	8	22593	0.0803729	0.342507	4.95896	3.63715
GO:0090050	positive regulation of cell migration involved in sprouting angiogenesis	2	1139	8	22593	0.0803729	0.342507	4.95896	3.63715
GO:0007399	nervous system development	25	1139	361	22593	0.08416	0.342507	1.37367	3.57072
GO:0030514	negative regulation of BMP signaling pathway	5	1139	44	22593	0.0853893	0.342507	2.25407	3.5498
GO:0015992	proton transport	7	1139	72	22593	0.0856552	0.342507	1.92848	3.54532
GO:0061025	membrane fusion	4	1139	31	22593	0.0856923	0.342507	2.55946	3.54469
GO:0060612	adipose tissue development	4	1139	31	22593	0.0856923	0.342507	2.55946	3.54469
GO:0031623	receptor internalization	4	1139	31	22593	0.0856923	0.342507	2.55946	3.54469
GO:0000302	response to reactive oxygen species	3	1139	19	22593	0.086514	0.342507	3.13197	3.53092
GO:0030279	negative regulation of ossification	3	1139	19	22593	0.086514	0.342507	3.13197	3.53092
GO:0090398	cellular senescence	3	1139	19	22593	0.086514	0.342507	3.13197	3.53092
GO:0030866	cortical actin cytoskeleton organization	3	1139	19	22593	0.086514	0.342507	3.13197	3.53092
GO:0016339	calcium-dependent cell-cell adhesion via plasma membrane cell adhesion molecules	3	1139	19	22593	0.086514	0.342507	3.13197	3.53092
GO:0032880	regulation of protein localization	6	1139	58	22593	0.086811	0.342507	2.05198	3.52598
GO:0015031	protein transport	39	1139	606	22593	0.0893636	0.342507	1.27656	3.48417
GO:0051897	positive regulation of protein kinase B signaling	8	1139	88	22593	0.0912961	0.342507	1.80326	3.4533
GO:0051781	positive regulation of cell division	5	1139	45	22593	0.0913079	0.342507	2.20398	3.45312
GO:0048812	neuron projection morphogenesis	6	1139	59	22593	0.0919481	0.342507	2.0172	3.44304
GO:0071300	cellular response to retinoic acid	6	1139	59	22593	0.0919481	0.342507	2.0172	3.44304
GO:0007067	mitotic nuclear division	19	1139	264	22593	0.0921094	0.342507	1.42758	3.44051
GO:0040014	regulation of multicellular organism growth	4	1139	32	22593	0.0929082	0.342507	2.47948	3.42805
GO:2001240	negative regulation of extrinsic apoptotic signaling pathway in absence of ligand	4	1139	32	22593	0.0929082	0.342507	2.47948	3.42805
GO:0090193	positive regulation of glomerulus development	1	1139	1	22593	0.0937595	0.342507	19.8358	3.41489
GO:1903045	neural crest cell migration involved in sympathetic nervous system development	1	1139	1	22593	0.0937595	0.342507	19.8358	3.41489
GO:0051066	dihydrobiopterin metabolic process	1	1139	1	22593	0.0937595	0.342507	19.8358	3.41489
GO:0051058	negative regulation of small GTPase mediated signal transduction	1	1139	1	22593	0.0937595	0.342507	19.8358	3.41489
GO:0042559	pteridine-containing compound biosynthetic process	1	1139	1	22593	0.0937595	0.342507	19.8358	3.41489
GO:0097101	blood vessel endothelial cell fate specification	1	1139	1	22593	0.0937595	0.342507	19.8358	3.41489
GO:0021837	motogenic signaling involved in postnatal olfactory bulb interneuron migration	1	1139	1	22593	0.0937595	0.342507	19.8358	3.41489
GO:0060853	Notch signaling pathway involved in arterial endothelial cell fate commitment	1	1139	1	22593	0.0937595	0.342507	19.8358	3.41489
GO:0001519	peptide amidation	1	1139	1	22593	0.0937595	0.342507	19.8358	3.41489
GO:0060035	notochord cell development	1	1139	1	22593	0.0937595	0.342507	19.8358	3.41489
GO:1902068	regulation of sphingolipid mediated signaling pathway	1	1139	1	22593	0.0937595	0.342507	19.8358	3.41489
GO:1902038	positive regulation of hematopoietic stem cell differentiation	1	1139	1	22593	0.0937595	0.342507	19.8358	3.41489
GO:0031052	chromosome breakage	1	1139	1	22593	0.0937595	0.342507	19.8358	3.41489
GO:0032581	ER-dependent peroxisome organization	1	1139	1	22593	0.0937595	0.342507	19.8358	3.41489
GO:0061582	intestinal epithelial cell migration	1	1139	1	22593	0.0937595	0.342507	19.8358	3.41489
GO:0060844	arterial endothelial cell fate commitment	1	1139	1	22593	0.0937595	0.342507	19.8358	3.41489
GO:1990089	response to nerve growth factor	1	1139	1	22593	0.0937595	0.342507	19.8358	3.41489
GO:0060876	semicircular canal formation	1	1139	1	22593	0.0937595	0.342507	19.8358	3.41489
GO:1902961	positive regulation of aspartic-type endopeptidase activity involved in amyloid precursor protein catabolic process	1	1139	1	22593	0.0937595	0.342507	19.8358	3.41489
GO:0060872	semicircular canal development	1	1139	1	22593	0.0937595	0.342507	19.8358	3.41489
GO:1902959	regulation of aspartic-type endopeptidase activity involved in amyloid precursor protein catabolic process	1	1139	1	22593	0.0937595	0.342507	19.8358	3.41489
GO:0051160	L-xylitol catabolic process	1	1139	1	22593	0.0937595	0.342507	19.8358	3.41489
GO:0090131	mesenchyme migration	1	1139	1	22593	0.0937595	0.342507	19.8358	3.41489
GO:2000977	regulation of forebrain neuron differentiation	1	1139	1	22593	0.0937595	0.342507	19.8358	3.41489
GO:0010464	regulation of mesenchymal cell proliferation	1	1139	1	22593	0.0937595	0.342507	19.8358	3.41489
GO:0060829	negative regulation of canonical Wnt signaling pathway involved in neural plate anterior/posterior pattern formation	1	1139	1	22593	0.0937595	0.342507	19.8358	3.41489
GO:0060825	fibroblast growth factor receptor signaling pathway involved in neural plate anterior/posterior pattern formation	1	1139	1	22593	0.0937595	0.342507	19.8358	3.41489
GO:0050653	chondroitin sulfate proteoglycan biosynthetic process, polysaccharide chain biosynthetic process	1	1139	1	22593	0.0937595	0.342507	19.8358	3.41489
GO:0045062	extrathymic T cell selection	1	1139	1	22593	0.0937595	0.342507	19.8358	3.41489
GO:0018032	protein amidation	1	1139	1	22593	0.0937595	0.342507	19.8358	3.41489
GO:0042666	negative regulation of ectodermal cell fate specification	1	1139	1	22593	0.0937595	0.342507	19.8358	3.41489
GO:0070495	negative regulation of thrombin receptor signaling pathway	1	1139	1	22593	0.0937595	0.342507	19.8358	3.41489
GO:0034699	response to luteinizing hormone	1	1139	1	22593	0.0937595	0.342507	19.8358	3.41489
GO:0008627	intrinsic apoptotic signaling pathway in response to osmotic stress	1	1139	1	22593	0.0937595	0.342507	19.8358	3.41489
GO:0021972	corticospinal neuron axon guidance through spinal cord	1	1139	1	22593	0.0937595	0.342507	19.8358	3.41489
GO:0006538	glutamate catabolic process	1	1139	1	22593	0.0937595	0.342507	19.8358	3.41489
GO:0035600	tRNA methylthiolation	1	1139	1	22593	0.0937595	0.342507	19.8358	3.41489
GO:0033125	negative regulation of GTP catabolic process	1	1139	1	22593	0.0937595	0.342507	19.8358	3.41489
GO:0009256	10-formyltetrahydrofolate metabolic process	1	1139	1	22593	0.0937595	0.342507	19.8358	3.41489
GO:0014812	muscle cell migration	1	1139	1	22593	0.0937595	0.342507	19.8358	3.41489
GO:0036018	cellular response to erythropoietin	1	1139	1	22593	0.0937595	0.342507	19.8358	3.41489
GO:0014822	detection of wounding	1	1139	1	22593	0.0937595	0.342507	19.8358	3.41489
GO:0032458	slow endocytic recycling	1	1139	1	22593	0.0937595	0.342507	19.8358	3.41489
GO:0052547	regulation of peptidase activity	1	1139	1	22593	0.0937595	0.342507	19.8358	3.41489
GO:0061467	basolateral protein localization	1	1139	1	22593	0.0937595	0.342507	19.8358	3.41489
GO:1901863	positive regulation of muscle tissue development	1	1139	1	22593	0.0937595	0.342507	19.8358	3.41489
GO:0019646	aerobic electron transport chain	1	1139	1	22593	0.0937595	0.342507	19.8358	3.41489
GO:1901860	positive regulation of mitochondrial DNA metabolic process	1	1139	1	22593	0.0937595	0.342507	19.8358	3.41489
GO:0046121	deoxyribonucleoside catabolic process	1	1139	1	22593	0.0937595	0.342507	19.8358	3.41489
GO:0048371	lateral mesodermal cell differentiation	1	1139	1	22593	0.0937595	0.342507	19.8358	3.41489
GO:1901021	positive regulation of calcium ion transmembrane transporter activity	1	1139	1	22593	0.0937595	0.342507	19.8358	3.41489
GO:0002041	intussusceptive angiogenesis	1	1139	1	22593	0.0937595	0.342507	19.8358	3.41489
GO:0071550	death-inducing signaling complex assembly	1	1139	1	22593	0.0937595	0.342507	19.8358	3.41489
GO:0060784	regulation of cell proliferation involved in tissue homeostasis	1	1139	1	22593	0.0937595	0.342507	19.8358	3.41489
GO:0090260	negative regulation of retinal ganglion cell axon guidance	1	1139	1	22593	0.0937595	0.342507	19.8358	3.41489
GO:0044819	mitotic G1/S transition checkpoint	1	1139	1	22593	0.0937595	0.342507	19.8358	3.41489
GO:1903209	positive regulation of oxidative stress-induced cell death	1	1139	1	22593	0.0937595	0.342507	19.8358	3.41489
GO:0010517	regulation of phospholipase activity	1	1139	1	22593	0.0937595	0.342507	19.8358	3.41489
GO:0070430	positive regulation of nucleotide-binding oligomerization domain containing 1 signaling pathway	1	1139	1	22593	0.0937595	0.342507	19.8358	3.41489
GO:0090246	convergent extension involved in somitogenesis	1	1139	1	22593	0.0937595	0.342507	19.8358	3.41489
GO:0090235	regulation of metaphase plate congression	1	1139	1	22593	0.0937595	0.342507	19.8358	3.41489
GO:0090232	positive regulation of spindle checkpoint	1	1139	1	22593	0.0937595	0.342507	19.8358	3.41489
GO:0031946	regulation of glucocorticoid biosynthetic process	1	1139	1	22593	0.0937595	0.342507	19.8358	3.41489
GO:0010557	positive regulation of macromolecule biosynthetic process	1	1139	1	22593	0.0937595	0.342507	19.8358	3.41489
GO:0014034	neural crest cell fate commitment	1	1139	1	22593	0.0937595	0.342507	19.8358	3.41489
GO:0035303	regulation of dephosphorylation	1	1139	1	22593	0.0937595	0.342507	19.8358	3.41489
GO:0070126	mitochondrial translational termination	1	1139	1	22593	0.0937595	0.342507	19.8358	3.41489
GO:0010727	negative regulation of hydrogen peroxide metabolic process	1	1139	1	22593	0.0937595	0.342507	19.8358	3.41489
GO:0003409	optic cup structural organization	1	1139	1	22593	0.0937595	0.342507	19.8358	3.41489
GO:0019290	siderophore biosynthetic process	1	1139	1	22593	0.0937595	0.342507	19.8358	3.41489
GO:1903284	positive regulation of glutathione peroxidase activity	1	1139	1	22593	0.0937595	0.342507	19.8358	3.41489
GO:1903285	positive regulation of hydrogen peroxide catabolic process	1	1139	1	22593	0.0937595	0.342507	19.8358	3.41489
GO:0006668	sphinganine-1-phosphate metabolic process	1	1139	1	22593	0.0937595	0.342507	19.8358	3.41489
GO:0071676	negative regulation of mononuclear cell migration	1	1139	1	22593	0.0937595	0.342507	19.8358	3.41489
GO:1901962	S-adenosyl-L-methionine transmembrane transport	1	1139	1	22593	0.0937595	0.342507	19.8358	3.41489
GO:0032307	negative regulation of prostaglandin secretion	1	1139	1	22593	0.0937595	0.342507	19.8358	3.41489
GO:0021599	abducens nerve formation	1	1139	1	22593	0.0937595	0.342507	19.8358	3.41489
GO:1901186	positive regulation of ERBB signaling pathway	1	1139	1	22593	0.0937595	0.342507	19.8358	3.41489
GO:0061350	planar cell polarity pathway involved in cardiac muscle tissue morphogenesis	1	1139	1	22593	0.0937595	0.342507	19.8358	3.41489
GO:0061354	planar cell polarity pathway involved in pericardium morphogenesis	1	1139	1	22593	0.0937595	0.342507	19.8358	3.41489
GO:0071602	phytosphingosine biosynthetic process	1	1139	1	22593	0.0937595	0.342507	19.8358	3.41489
GO:0061347	planar cell polarity pathway involved in outflow tract morphogenesis	1	1139	1	22593	0.0937595	0.342507	19.8358	3.41489
GO:0061348	planar cell polarity pathway involved in ventricular septum morphogenesis	1	1139	1	22593	0.0937595	0.342507	19.8358	3.41489
GO:0061349	planar cell polarity pathway involved in cardiac right atrium morphogenesis	1	1139	1	22593	0.0937595	0.342507	19.8358	3.41489
GO:0038172	interleukin-33-mediated signaling pathway	1	1139	1	22593	0.0937595	0.342507	19.8358	3.41489
GO:0061383	trabecula morphogenesis	1	1139	1	22593	0.0937595	0.342507	19.8358	3.41489
GO:0030149	sphingolipid catabolic process	1	1139	1	22593	0.0937595	0.342507	19.8358	3.41489
GO:0018272	protein-pyridoxal-5-phosphate linkage via peptidyl-N6-pyridoxal phosphate-L-lysine	1	1139	1	22593	0.0937595	0.342507	19.8358	3.41489
GO:0051164	L-xylitol metabolic process	1	1139	1	22593	0.0937595	0.342507	19.8358	3.41489
GO:0070925	organelle assembly	1	1139	1	22593	0.0937595	0.342507	19.8358	3.41489
GO:0006710	androgen catabolic process	1	1139	1	22593	0.0937595	0.342507	19.8358	3.41489
GO:0042851	L-alanine metabolic process	1	1139	1	22593	0.0937595	0.342507	19.8358	3.41489
GO:0000481	maturation of 5S rRNA	1	1139	1	22593	0.0937595	0.342507	19.8358	3.41489
GO:1902685	positive regulation of receptor localization to synapse	1	1139	1	22593	0.0937595	0.342507	19.8358	3.41489
GO:0051960	regulation of nervous system development	1	1139	1	22593	0.0937595	0.342507	19.8358	3.41489
GO:0046398	UDP-glucuronate metabolic process	1	1139	1	22593	0.0937595	0.342507	19.8358	3.41489
GO:0009956	radial pattern formation	1	1139	1	22593	0.0937595	0.342507	19.8358	3.41489
GO:0048521	negative regulation of behavior	1	1139	1	22593	0.0937595	0.342507	19.8358	3.41489
GO:0048532	anatomical structure arrangement	1	1139	1	22593	0.0937595	0.342507	19.8358	3.41489
GO:0021658	rhombomere 3 morphogenesis	1	1139	1	22593	0.0937595	0.342507	19.8358	3.41489
GO:1901297	positive regulation of canonical Wnt signaling pathway involved in cardiac muscle cell fate commitment	1	1139	1	22593	0.0937595	0.342507	19.8358	3.41489
GO:0002228	natural killer cell mediated immunity	1	1139	1	22593	0.0937595	0.342507	19.8358	3.41489
GO:0051946	regulation of glutamate uptake involved in transmission of nerve impulse	1	1139	1	22593	0.0937595	0.342507	19.8358	3.41489
GO:0060981	cell migration involved in coronary angiogenesis	1	1139	1	22593	0.0937595	0.342507	19.8358	3.41489
GO:1990145	maintenance of translational fidelity	1	1139	1	22593	0.0937595	0.342507	19.8358	3.41489
GO:0039507	suppression by virus of host molecular function	1	1139	1	22593	0.0937595	0.342507	19.8358	3.41489
GO:0035491	positive regulation of leukotriene production involved in inflammatory response	1	1139	1	22593	0.0937595	0.342507	19.8358	3.41489
GO:0050812	regulation of acyl-CoA biosynthetic process	1	1139	1	22593	0.0937595	0.342507	19.8358	3.41489
GO:1990166	protein localization to site of double-strand break	1	1139	1	22593	0.0937595	0.342507	19.8358	3.41489
GO:0003245	cardiac muscle tissue growth involved in heart morphogenesis	1	1139	1	22593	0.0937595	0.342507	19.8358	3.41489
GO:0045362	positive regulation of interleukin-1 biosynthetic process	1	1139	1	22593	0.0937595	0.342507	19.8358	3.41489
GO:0009822	alkaloid catabolic process	1	1139	1	22593	0.0937595	0.342507	19.8358	3.41489
GO:0072124	regulation of glomerular mesangial cell proliferation	1	1139	1	22593	0.0937595	0.342507	19.8358	3.41489
GO:0002503	peptide antigen assembly with MHC class II protein complex	1	1139	1	22593	0.0937595	0.342507	19.8358	3.41489
GO:1902514	regulation of generation of L-type calcium current	1	1139	1	22593	0.0937595	0.342507	19.8358	3.41489
GO:0002536	respiratory burst involved in inflammatory response	1	1139	1	22593	0.0937595	0.342507	19.8358	3.41489
GO:0002541	activation of plasma proteins involved in acute inflammatory response	1	1139	1	22593	0.0937595	0.342507	19.8358	3.41489
GO:0015781	pyrimidine nucleotide-sugar transport	1	1139	1	22593	0.0937595	0.342507	19.8358	3.41489
GO:0048613	embryonic ectodermal digestive tract morphogenesis	1	1139	1	22593	0.0937595	0.342507	19.8358	3.41489
GO:0000090	mitotic anaphase	1	1139	1	22593	0.0937595	0.342507	19.8358	3.41489
GO:0086066	atrial cardiac muscle cell to AV node cell communication	1	1139	1	22593	0.0937595	0.342507	19.8358	3.41489
GO:2000080	negative regulation of canonical Wnt signaling pathway involved in controlling type B pancreatic cell proliferation	1	1139	1	22593	0.0937595	0.342507	19.8358	3.41489
GO:0006848	pyruvate transport	1	1139	1	22593	0.0937595	0.342507	19.8358	3.41489
GO:0097154	GABAergic neuron differentiation	1	1139	1	22593	0.0937595	0.342507	19.8358	3.41489
GO:0046466	membrane lipid catabolic process	1	1139	1	22593	0.0937595	0.342507	19.8358	3.41489
GO:0006062	sorbitol catabolic process	1	1139	1	22593	0.0937595	0.342507	19.8358	3.41489
GO:0006065	UDP-glucuronate biosynthetic process	1	1139	1	22593	0.0937595	0.342507	19.8358	3.41489
GO:0006060	sorbitol metabolic process	1	1139	1	22593	0.0937595	0.342507	19.8358	3.41489
GO:0048160	primary follicle stage	1	1139	1	22593	0.0937595	0.342507	19.8358	3.41489
GO:1990401	embryonic lung development	1	1139	1	22593	0.0937595	0.342507	19.8358	3.41489
GO:0060446	branching involved in open tracheal system development	1	1139	1	22593	0.0937595	0.342507	19.8358	3.41489
GO:0050929	induction of negative chemotaxis	1	1139	1	22593	0.0937595	0.342507	19.8358	3.41489
GO:0035978	histone H2A-S139 phosphorylation	1	1139	1	22593	0.0937595	0.342507	19.8358	3.41489
GO:0060461	right lung morphogenesis	1	1139	1	22593	0.0937595	0.342507	19.8358	3.41489
GO:0051585	negative regulation of dopamine uptake involved in synaptic transmission	1	1139	1	22593	0.0937595	0.342507	19.8358	3.41489
GO:0060481	lobar bronchus epithelium development	1	1139	1	22593	0.0937595	0.342507	19.8358	3.41489
GO:0035921	desmosome disassembly	1	1139	1	22593	0.0937595	0.342507	19.8358	3.41489
GO:2001033	negative regulation of double-strand break repair via nonhomologous end joining	1	1139	1	22593	0.0937595	0.342507	19.8358	3.41489
GO:0044329	canonical Wnt signaling pathway involved in positive regulation of cell-cell adhesion	1	1139	1	22593	0.0937595	0.342507	19.8358	3.41489
GO:0044328	canonical Wnt signaling pathway involved in positive regulation of endothelial cell migration	1	1139	1	22593	0.0937595	0.342507	19.8358	3.41489
GO:0007634	optokinetic behavior	1	1139	1	22593	0.0937595	0.342507	19.8358	3.41489
GO:0044345	stromal-epithelial cell signaling involved in prostate gland development	1	1139	1	22593	0.0937595	0.342507	19.8358	3.41489
GO:0048677	axon extension involved in regeneration	1	1139	1	22593	0.0937595	0.342507	19.8358	3.41489
GO:0048685	negative regulation of collateral sprouting of intact axon in response to injury	1	1139	1	22593	0.0937595	0.342507	19.8358	3.41489
GO:2000521	negative regulation of immunological synapse formation	1	1139	1	22593	0.0937595	0.342507	19.8358	3.41489
GO:0001927	exocyst assembly	1	1139	1	22593	0.0937595	0.342507	19.8358	3.41489
GO:0072235	metanephric distal tubule development	1	1139	1	22593	0.0937595	0.342507	19.8358	3.41489
GO:0003131	mesodermal-endodermal cell signaling	1	1139	1	22593	0.0937595	0.342507	19.8358	3.41489
GO:0072214	metanephric cortex development	1	1139	1	22593	0.0937595	0.342507	19.8358	3.41489
GO:0072219	metanephric cortical collecting duct development	1	1139	1	22593	0.0937595	0.342507	19.8358	3.41489
GO:0072229	metanephric proximal convoluted tubule development	1	1139	1	22593	0.0937595	0.342507	19.8358	3.41489
GO:0072223	metanephric glomerular mesangium development	1	1139	1	22593	0.0937595	0.342507	19.8358	3.41489
GO:0015887	pantothenate transmembrane transport	1	1139	1	22593	0.0937595	0.342507	19.8358	3.41489
GO:2000194	regulation of female gonad development	1	1139	1	22593	0.0937595	0.342507	19.8358	3.41489
GO:2000176	positive regulation of pro-T cell differentiation	1	1139	1	22593	0.0937595	0.342507	19.8358	3.41489
GO:1903598	positive regulation of gap junction assembly	1	1139	1	22593	0.0937595	0.342507	19.8358	3.41489
GO:0036309	protein localization to M-band	1	1139	1	22593	0.0937595	0.342507	19.8358	3.41489
GO:0060302	negative regulation of cytokine activity	1	1139	1	22593	0.0937595	0.342507	19.8358	3.41489
GO:0072275	metanephric glomerulus morphogenesis	1	1139	1	22593	0.0937595	0.342507	19.8358	3.41489
GO:0072274	metanephric glomerular basement membrane development	1	1139	1	22593	0.0937595	0.342507	19.8358	3.41489
GO:0003167	atrioventricular bundle cell differentiation	1	1139	1	22593	0.0937595	0.342507	19.8358	3.41489
GO:0003163	sinoatrial node development	1	1139	1	22593	0.0937595	0.342507	19.8358	3.41489
GO:0072254	metanephric glomerular mesangial cell differentiation	1	1139	1	22593	0.0937595	0.342507	19.8358	3.41489
GO:0042108	positive regulation of cytokine biosynthetic process	1	1139	1	22593	0.0937595	0.342507	19.8358	3.41489
GO:0097332	response to antipsychotic drug	1	1139	1	22593	0.0937595	0.342507	19.8358	3.41489
GO:0097338	response to clozapine	1	1139	1	22593	0.0937595	0.342507	19.8358	3.41489
GO:0097350	neutrophil clearance	1	1139	1	22593	0.0937595	0.342507	19.8358	3.41489
GO:0060390	regulation of SMAD protein import into nucleus	1	1139	1	22593	0.0937595	0.342507	19.8358	3.41489
GO:0051463	negative regulation of cortisol secretion	1	1139	1	22593	0.0937595	0.342507	19.8358	3.41489
GO:2000696	regulation of epithelial cell differentiation involved in kidney development	1	1139	1	22593	0.0937595	0.342507	19.8358	3.41489
GO:0036371	protein localization to T-tubule	1	1139	1	22593	0.0937595	0.342507	19.8358	3.41489
GO:0071966	fungal-type cell wall polysaccharide metabolic process	1	1139	1	22593	0.0937595	0.342507	19.8358	3.41489
GO:0070060	'de novo' actin filament nucleation	1	1139	1	22593	0.0937595	0.342507	19.8358	3.41489
GO:0002462	tolerance induction to nonself antigen	1	1139	1	22593	0.0937595	0.342507	19.8358	3.41489
GO:0071971	extracellular vesicular exosome assembly	1	1139	1	22593	0.0937595	0.342507	19.8358	3.41489
GO:0015881	creatine transport	1	1139	1	22593	0.0937595	0.342507	19.8358	3.41489
GO:0018364	peptidyl-glutamine methylation	1	1139	1	22593	0.0937595	0.342507	19.8358	3.41489
GO:0034238	macrophage fusion	1	1139	1	22593	0.0937595	0.342507	19.8358	3.41489
GO:0015878	biotin transport	1	1139	1	22593	0.0937595	0.342507	19.8358	3.41489
GO:2000685	positive regulation of cellular response to X-ray	1	1139	1	22593	0.0937595	0.342507	19.8358	3.41489
GO:0036344	platelet morphogenesis	1	1139	1	22593	0.0937595	0.342507	19.8358	3.41489
GO:0042182	ketone catabolic process	1	1139	1	22593	0.0937595	0.342507	19.8358	3.41489
GO:2000666	negative regulation of interleukin-13 secretion	1	1139	1	22593	0.0937595	0.342507	19.8358	3.41489
GO:2000660	negative regulation of interleukin-1-mediated signaling pathway	1	1139	1	22593	0.0937595	0.342507	19.8358	3.41489
GO:2000663	negative regulation of interleukin-5 secretion	1	1139	1	22593	0.0937595	0.342507	19.8358	3.41489
GO:0015805	S-adenosyl-L-methionine transport	1	1139	1	22593	0.0937595	0.342507	19.8358	3.41489
GO:0007576	nucleolar fragmentation	1	1139	1	22593	0.0937595	0.342507	19.8358	3.41489
GO:0036399	TCR signalosome assembly	1	1139	1	22593	0.0937595	0.342507	19.8358	3.41489
GO:1900387	negative regulation of cell-cell adhesion by negative regulation of transcription from RNA polymerase II promoter	1	1139	1	22593	0.0937595	0.342507	19.8358	3.41489
GO:2000639	negative regulation of SREBP signaling pathway	1	1139	1	22593	0.0937595	0.342507	19.8358	3.41489
GO:0002758	innate immune response-activating signal transduction	1	1139	1	22593	0.0937595	0.342507	19.8358	3.41489
GO:2001311	lysobisphosphatidic acid metabolic process	1	1139	1	22593	0.0937595	0.342507	19.8358	3.41489
GO:0060606	tube closure	1	1139	1	22593	0.0937595	0.342507	19.8358	3.41489
GO:0061044	negative regulation of vascular wound healing	1	1139	1	22593	0.0937595	0.342507	19.8358	3.41489
GO:0061046	regulation of branching involved in lung morphogenesis	1	1139	1	22593	0.0937595	0.342507	19.8358	3.41489
GO:0060611	mammary gland fat development	1	1139	1	22593	0.0937595	0.342507	19.8358	3.41489
GO:0071250	cellular response to nitrite	1	1139	1	22593	0.0937595	0.342507	19.8358	3.41489
GO:0032769	negative regulation of monooxygenase activity	1	1139	1	22593	0.0937595	0.342507	19.8358	3.41489
GO:0042262	DNA protection	1	1139	1	22593	0.0937595	0.342507	19.8358	3.41489
GO:0032732	positive regulation of interleukin-1 production	1	1139	1	22593	0.0937595	0.342507	19.8358	3.41489
GO:0035751	regulation of lysosomal lumen pH	1	1139	1	22593	0.0937595	0.342507	19.8358	3.41489
GO:0070572	positive regulation of neuron projection regeneration	1	1139	1	22593	0.0937595	0.342507	19.8358	3.41489
GO:0060683	regulation of branching involved in salivary gland morphogenesis by epithelial-mesenchymal signaling	1	1139	1	22593	0.0937595	0.342507	19.8358	3.41489
GO:0060690	epithelial cell differentiation involved in salivary gland development	1	1139	1	22593	0.0937595	0.342507	19.8358	3.41489
GO:1900085	negative regulation of peptidyl-tyrosine autophosphorylation	1	1139	1	22593	0.0937595	0.342507	19.8358	3.41489
GO:2001239	regulation of extrinsic apoptotic signaling pathway in absence of ligand	1	1139	1	22593	0.0937595	0.342507	19.8358	3.41489
GO:2000739	regulation of mesenchymal stem cell differentiation	1	1139	1	22593	0.0937595	0.342507	19.8358	3.41489
GO:0035789	metanephric mesenchymal cell migration	1	1139	1	22593	0.0937595	0.342507	19.8358	3.41489
GO:2000313	regulation of fibroblast growth factor receptor signaling pathway involved in neural plate anterior/posterior pattern formation	1	1139	1	22593	0.0937595	0.342507	19.8358	3.41489
GO:2000312	regulation of kainate selective glutamate receptor activity	1	1139	1	22593	0.0937595	0.342507	19.8358	3.41489
GO:0035790	platelet-derived growth factor receptor-alpha signaling pathway	1	1139	1	22593	0.0937595	0.342507	19.8358	3.41489
GO:0044524	protein sulfhydration	1	1139	1	22593	0.0937595	0.342507	19.8358	3.41489
GO:0035772	interleukin-13-mediated signaling pathway	1	1139	1	22593	0.0937595	0.342507	19.8358	3.41489
GO:1900035	negative regulation of cellular response to heat	1	1139	1	22593	0.0937595	0.342507	19.8358	3.41489
GO:1900038	negative regulation of cellular response to hypoxia	1	1139	1	22593	0.0937595	0.342507	19.8358	3.41489
GO:2000795	negative regulation of epithelial cell proliferation involved in lung morphogenesis	1	1139	1	22593	0.0937595	0.342507	19.8358	3.41489
GO:2000794	regulation of epithelial cell proliferation involved in lung morphogenesis	1	1139	1	22593	0.0937595	0.342507	19.8358	3.41489
GO:2000793	cell proliferation involved in heart valve development	1	1139	1	22593	0.0937595	0.342507	19.8358	3.41489
GO:0034143	regulation of toll-like receptor 4 signaling pathway	1	1139	1	22593	0.0937595	0.342507	19.8358	3.41489
GO:0043063	intercellular bridge organization	1	1139	1	22593	0.0937595	0.342507	19.8358	3.41489
GO:2000303	regulation of ceramide biosynthetic process	1	1139	1	22593	0.0937595	0.342507	19.8358	3.41489
GO:0002663	positive regulation of B cell tolerance induction	1	1139	1	22593	0.0937595	0.342507	19.8358	3.41489
GO:0046705	CDP biosynthetic process	1	1139	1	22593	0.0937595	0.342507	19.8358	3.41489
GO:0002683	negative regulation of immune system process	1	1139	1	22593	0.0937595	0.342507	19.8358	3.41489
GO:0046722	lactic acid secretion	1	1139	1	22593	0.0937595	0.342507	19.8358	3.41489
GO:0045204	MAPK export from nucleus	1	1139	1	22593	0.0937595	0.342507	19.8358	3.41489
GO:0045210	FasL biosynthetic process	1	1139	1	22593	0.0937595	0.342507	19.8358	3.41489
GO:0002651	positive regulation of tolerance induction to self antigen	1	1139	1	22593	0.0937595	0.342507	19.8358	3.41489
GO:0046782	regulation of viral transcription	1	1139	1	22593	0.0937595	0.342507	19.8358	3.41489
GO:0030575	nuclear body organization	1	1139	1	22593	0.0937595	0.342507	19.8358	3.41489
GO:0061141	lung ciliated cell differentiation	1	1139	1	22593	0.0937595	0.342507	19.8358	3.41489
GO:0098911	regulation of ventricular cardiac muscle cell action potential	1	1139	1	22593	0.0937595	0.342507	19.8358	3.41489
GO:0060517	epithelial cell proliferation involved in prostatic bud elongation	1	1139	1	22593	0.0937595	0.342507	19.8358	3.41489
GO:0006195	purine nucleotide catabolic process	1	1139	1	22593	0.0937595	0.342507	19.8358	3.41489
GO:0090096	positive regulation of metanephric cap mesenchymal cell proliferation	1	1139	1	22593	0.0937595	0.342507	19.8358	3.41489
GO:0032774	RNA biosynthetic process	1	1139	1	22593	0.0937595	0.342507	19.8358	3.41489
GO:0051685	maintenance of ER location	1	1139	1	22593	0.0937595	0.342507	19.8358	3.41489
GO:2000812	regulation of barbed-end actin filament capping	1	1139	1	22593	0.0937595	0.342507	19.8358	3.41489
GO:0071387	cellular response to cortisol stimulus	1	1139	1	22593	0.0937595	0.342507	19.8358	3.41489
GO:2001153	positive regulation of renal water transport	1	1139	1	22593	0.0937595	0.342507	19.8358	3.41489
GO:2000802	positive regulation of endocardial cushion to mesenchymal transition involved in heart valve formation	1	1139	1	22593	0.0937595	0.342507	19.8358	3.41489
GO:0006225	UDP biosynthetic process	1	1139	1	22593	0.0937595	0.342507	19.8358	3.41489
GO:0098903	regulation of membrane repolarization during action potential	1	1139	1	22593	0.0937595	0.342507	19.8358	3.41489
GO:0098901	regulation of cardiac muscle cell action potential	1	1139	1	22593	0.0937595	0.342507	19.8358	3.41489
GO:0006240	dCDP biosynthetic process	1	1139	1	22593	0.0937595	0.342507	19.8358	3.41489
GO:0060567	negative regulation of DNA-templated transcription, termination	1	1139	1	22593	0.0937595	0.342507	19.8358	3.41489
GO:1900168	positive regulation of glial cell line-derived neurotrophic factor secretion	1	1139	1	22593	0.0937595	0.342507	19.8358	3.41489
GO:2000466	negative regulation of glycogen (starch) synthase activity	1	1139	1	22593	0.0937595	0.342507	19.8358	3.41489
GO:0051622	negative regulation of norepinephrine uptake	1	1139	1	22593	0.0937595	0.342507	19.8358	3.41489
GO:2000446	regulation of macrophage migration inhibitory factor signaling pathway	1	1139	1	22593	0.0937595	0.342507	19.8358	3.41489
GO:1900134	negative regulation of renin secretion into blood stream	1	1139	1	22593	0.0937595	0.342507	19.8358	3.41489
GO:0051640	organelle localization	1	1139	1	22593	0.0937595	0.342507	19.8358	3.41489
GO:2000420	negative regulation of eosinophil extravasation	1	1139	1	22593	0.0937595	0.342507	19.8358	3.41489
GO:2001189	negative regulation of T cell activation via T cell receptor contact with antigen bound to MHC molecule on antigen presenting cell	1	1139	1	22593	0.0937595	0.342507	19.8358	3.41489
GO:0045741	positive regulation of epidermal growth factor-activated receptor activity	2	1139	9	22593	0.09519	0.342507	4.40796	3.39305
GO:0009312	oligosaccharide biosynthetic process	2	1139	9	22593	0.09519	0.342507	4.40796	3.39305
GO:0022900	electron transport chain	2	1139	9	22593	0.09519	0.342507	4.40796	3.39305
GO:0007184	SMAD protein import into nucleus	2	1139	9	22593	0.09519	0.342507	4.40796	3.39305
GO:0061549	sympathetic ganglion development	2	1139	9	22593	0.09519	0.342507	4.40796	3.39305
GO:0001553	luteinization	2	1139	9	22593	0.09519	0.342507	4.40796	3.39305
GO:0009404	toxin metabolic process	2	1139	9	22593	0.09519	0.342507	4.40796	3.39305
GO:0014883	transition between fast and slow fiber	2	1139	9	22593	0.09519	0.342507	4.40796	3.39305
GO:0051001	negative regulation of nitric-oxide synthase activity	2	1139	9	22593	0.09519	0.342507	4.40796	3.39305
GO:0003417	growth plate cartilage development	2	1139	9	22593	0.09519	0.342507	4.40796	3.39305
GO:0006691	leukotriene metabolic process	2	1139	9	22593	0.09519	0.342507	4.40796	3.39305
GO:0019217	regulation of fatty acid metabolic process	2	1139	9	22593	0.09519	0.342507	4.40796	3.39305
GO:0035414	negative regulation of catenin import into nucleus	2	1139	9	22593	0.09519	0.342507	4.40796	3.39305
GO:0002218	activation of innate immune response	2	1139	9	22593	0.09519	0.342507	4.40796	3.39305
GO:1990126	retrograde transport, endosome to plasma membrane	2	1139	9	22593	0.09519	0.342507	4.40796	3.39305
GO:0010761	fibroblast migration	2	1139	9	22593	0.09519	0.342507	4.40796	3.39305
GO:0048667	cell morphogenesis involved in neuron differentiation	2	1139	9	22593	0.09519	0.342507	4.40796	3.39305
GO:0003203	endocardial cushion morphogenesis	2	1139	9	22593	0.09519	0.342507	4.40796	3.39305
GO:0002544	chronic inflammatory response	2	1139	9	22593	0.09519	0.342507	4.40796	3.39305
GO:0033674	positive regulation of kinase activity	2	1139	9	22593	0.09519	0.342507	4.40796	3.39305
GO:0035970	peptidyl-threonine dephosphorylation	2	1139	9	22593	0.09519	0.342507	4.40796	3.39305
GO:0043297	apical junction assembly	2	1139	9	22593	0.09519	0.342507	4.40796	3.39305
GO:0000185	activation of MAPKKK activity	2	1139	9	22593	0.09519	0.342507	4.40796	3.39305
GO:0007494	midgut development	2	1139	9	22593	0.09519	0.342507	4.40796	3.39305
GO:0035234	ectopic germ cell programmed cell death	2	1139	9	22593	0.09519	0.342507	4.40796	3.39305
GO:0051489	regulation of filopodium assembly	2	1139	9	22593	0.09519	0.342507	4.40796	3.39305
GO:0033603	positive regulation of dopamine secretion	2	1139	9	22593	0.09519	0.342507	4.40796	3.39305
GO:2000270	negative regulation of fibroblast apoptotic process	2	1139	9	22593	0.09519	0.342507	4.40796	3.39305
GO:0061032	visceral serous pericardium development	2	1139	9	22593	0.09519	0.342507	4.40796	3.39305
GO:0003094	glomerular filtration	2	1139	9	22593	0.09519	0.342507	4.40796	3.39305
GO:0033962	cytoplasmic mRNA processing body assembly	2	1139	9	22593	0.09519	0.342507	4.40796	3.39305
GO:0071243	cellular response to arsenic-containing substance	2	1139	9	22593	0.09519	0.342507	4.40796	3.39305
GO:0032727	positive regulation of interferon-alpha production	2	1139	9	22593	0.09519	0.342507	4.40796	3.39305
GO:0071223	cellular response to lipoteichoic acid	2	1139	9	22593	0.09519	0.342507	4.40796	3.39305
GO:0043068	positive regulation of programmed cell death	2	1139	9	22593	0.09519	0.342507	4.40796	3.39305
GO:0005979	regulation of glycogen biosynthetic process	2	1139	9	22593	0.09519	0.342507	4.40796	3.39305
GO:0071318	cellular response to ATP	2	1139	9	22593	0.09519	0.342507	4.40796	3.39305
GO:0008354	germ cell migration	2	1139	9	22593	0.09519	0.342507	4.40796	3.39305
GO:0035067	negative regulation of histone acetylation	2	1139	9	22593	0.09519	0.342507	4.40796	3.39305
GO:0035871	protein K11-linked deubiquitination	2	1139	9	22593	0.09519	0.342507	4.40796	3.39305
GO:0070613	regulation of protein processing	2	1139	9	22593	0.09519	0.342507	4.40796	3.39305
GO:0043434	response to peptide hormone	8	1139	89	22593	0.0955295	0.342535	1.783	3.38791
GO:0034097	response to cytokine	8	1139	89	22593	0.0955295	0.342535	1.783	3.38791
GO:0007163	establishment or maintenance of cell polarity	3	1139	20	22593	0.0960829	0.342535	2.97537	3.37958
GO:0010719	negative regulation of epithelial to mesenchymal transition	3	1139	20	22593	0.0960829	0.342535	2.97537	3.37958
GO:0045638	negative regulation of myeloid cell differentiation	3	1139	20	22593	0.0960829	0.342535	2.97537	3.37958
GO:0048593	camera-type eye morphogenesis	3	1139	20	22593	0.0960829	0.342535	2.97537	3.37958
GO:0030878	thyroid gland development	3	1139	20	22593	0.0960829	0.342535	2.97537	3.37958
GO:0046579	positive regulation of Ras protein signal transduction	3	1139	20	22593	0.0960829	0.342535	2.97537	3.37958
GO:0030500	regulation of bone mineralization	3	1139	20	22593	0.0960829	0.342535	2.97537	3.37958
GO:0090263	positive regulation of canonical Wnt signaling pathway	6	1139	60	22593	0.0972453	0.345971	1.98358	3.36223
GO:0006950	response to stress	6	1139	60	22593	0.0972453	0.345971	1.98358	3.36223
GO:0045595	regulation of cell differentiation	4	1139	33	22593	0.100401	0.350051	2.40434	3.31615
GO:0035116	embryonic hindlimb morphogenesis	4	1139	33	22593	0.100401	0.350051	2.40434	3.31615
GO:0046676	negative regulation of insulin secretion	4	1139	33	22593	0.100401	0.350051	2.40434	3.31615
GO:0032720	negative regulation of tumor necrosis factor production	4	1139	33	22593	0.100401	0.350051	2.40434	3.31615
GO:0007346	regulation of mitotic cell cycle	4	1139	33	22593	0.100401	0.350051	2.40434	3.31615
GO:0001934	positive regulation of protein phosphorylation	12	1139	153	22593	0.102057	0.350051	1.55575	3.29256
GO:0006461	protein complex assembly	6	1139	61	22593	0.102701	0.350051	1.95106	3.28348
GO:0042475	odontogenesis of dentin-containing tooth	6	1139	61	22593	0.102701	0.350051	1.95106	3.28348
GO:0031532	actin cytoskeleton reorganization	5	1139	47	22593	0.103756	0.350051	2.11019	3.26873
GO:0043154	negative regulation of cysteine-type endopeptidase activity involved in apoptotic process	7	1139	76	22593	0.104507	0.350051	1.82698	3.25833
GO:0045736	negative regulation of cyclin-dependent protein serine/threonine kinase activity	3	1139	21	22593	0.106059	0.350051	2.83369	3.23706
GO:0045921	positive regulation of exocytosis	3	1139	21	22593	0.106059	0.350051	2.83369	3.23706
GO:0008089	anterograde axon cargo transport	3	1139	21	22593	0.106059	0.350051	2.83369	3.23706
GO:0050880	regulation of blood vessel size	3	1139	21	22593	0.106059	0.350051	2.83369	3.23706
GO:0048557	embryonic digestive tract morphogenesis	3	1139	21	22593	0.106059	0.350051	2.83369	3.23706
GO:0060441	epithelial tube branching involved in lung morphogenesis	3	1139	21	22593	0.106059	0.350051	2.83369	3.23706
GO:0000132	establishment of mitotic spindle orientation	3	1139	21	22593	0.106059	0.350051	2.83369	3.23706
GO:0048814	regulation of dendrite morphogenesis	3	1139	21	22593	0.106059	0.350051	2.83369	3.23706
GO:0060079	regulation of excitatory postsynaptic membrane potential	4	1139	34	22593	0.108163	0.350051	2.33363	3.20872
GO:0006641	triglyceride metabolic process	4	1139	34	22593	0.108163	0.350051	2.33363	3.20872
GO:0051898	negative regulation of protein kinase B signaling	4	1139	34	22593	0.108163	0.350051	2.33363	3.20872
GO:0050873	brown fat cell differentiation	4	1139	34	22593	0.108163	0.350051	2.33363	3.20872
GO:0043523	regulation of neuron apoptotic process	4	1139	34	22593	0.108163	0.350051	2.33363	3.20872
GO:0060173	limb development	4	1139	34	22593	0.108163	0.350051	2.33363	3.20872
GO:0000086	G2/M transition of mitotic cell cycle	4	1139	34	22593	0.108163	0.350051	2.33363	3.20872
GO:0048013	ephrin receptor signaling pathway	4	1139	34	22593	0.108163	0.350051	2.33363	3.20872
GO:0030326	embryonic limb morphogenesis	6	1139	62	22593	0.108312	0.350051	1.9196	3.20673
GO:0007267	cell-cell signaling	7	1139	77	22593	0.109542	0.350051	1.80326	3.19044
GO:0001942	hair follicle development	5	1139	48	22593	0.110278	0.350051	2.06623	3.18078
GO:0045722	positive regulation of gluconeogenesis	2	1139	10	22593	0.110705	0.350051	3.96716	3.17521
GO:0060052	neurofilament cytoskeleton organization	2	1139	10	22593	0.110705	0.350051	3.96716	3.17521
GO:0097067	cellular response to thyroid hormone stimulus	2	1139	10	22593	0.110705	0.350051	3.96716	3.17521
GO:0045843	negative regulation of striated muscle tissue development	2	1139	10	22593	0.110705	0.350051	3.96716	3.17521
GO:0048339	paraxial mesoderm development	2	1139	10	22593	0.110705	0.350051	3.96716	3.17521
GO:0006646	phosphatidylethanolamine biosynthetic process	2	1139	10	22593	0.110705	0.350051	3.96716	3.17521
GO:0045576	mast cell activation	2	1139	10	22593	0.110705	0.350051	3.96716	3.17521
GO:0001763	morphogenesis of a branching structure	2	1139	10	22593	0.110705	0.350051	3.96716	3.17521
GO:0010656	negative regulation of muscle cell apoptotic process	2	1139	10	22593	0.110705	0.350051	3.96716	3.17521
GO:0043534	blood vessel endothelial cell migration	2	1139	10	22593	0.110705	0.350051	3.96716	3.17521
GO:0031110	regulation of microtubule polymerization or depolymerization	2	1139	10	22593	0.110705	0.350051	3.96716	3.17521
GO:2000484	positive regulation of interleukin-8 secretion	2	1139	10	22593	0.110705	0.350051	3.96716	3.17521
GO:0033628	regulation of cell adhesion mediated by integrin	2	1139	10	22593	0.110705	0.350051	3.96716	3.17521
GO:0060429	epithelium development	2	1139	10	22593	0.110705	0.350051	3.96716	3.17521
GO:0071850	mitotic cell cycle arrest	2	1139	10	22593	0.110705	0.350051	3.96716	3.17521
GO:0000012	single strand break repair	2	1139	10	22593	0.110705	0.350051	3.96716	3.17521
GO:0048730	epidermis morphogenesis	2	1139	10	22593	0.110705	0.350051	3.96716	3.17521
GO:0048703	embryonic viscerocranium morphogenesis	2	1139	10	22593	0.110705	0.350051	3.96716	3.17521
GO:0003198	epithelial to mesenchymal transition involved in endocardial cushion formation	2	1139	10	22593	0.110705	0.350051	3.96716	3.17521
GO:0003181	atrioventricular valve morphogenesis	2	1139	10	22593	0.110705	0.350051	3.96716	3.17521
GO:0010172	embryonic body morphogenesis	2	1139	10	22593	0.110705	0.350051	3.96716	3.17521
GO:0010225	response to UV-C	2	1139	10	22593	0.110705	0.350051	3.96716	3.17521
GO:0006268	DNA unwinding involved in DNA replication	2	1139	10	22593	0.110705	0.350051	3.96716	3.17521
GO:0060674	placenta blood vessel development	2	1139	10	22593	0.110705	0.350051	3.96716	3.17521
GO:0034101	erythrocyte homeostasis	2	1139	10	22593	0.110705	0.350051	3.96716	3.17521
GO:0007435	salivary gland morphogenesis	2	1139	10	22593	0.110705	0.350051	3.96716	3.17521
GO:0070507	regulation of microtubule cytoskeleton organization	2	1139	10	22593	0.110705	0.350051	3.96716	3.17521
GO:1901679	nucleotide transmembrane transport	2	1139	10	22593	0.110705	0.350051	3.96716	3.17521
GO:0000904	cell morphogenesis involved in differentiation	2	1139	10	22593	0.110705	0.350051	3.96716	3.17521
GO:0006631	fatty acid metabolic process	12	1139	156	22593	0.112431	0.350051	1.52583	3.15289
GO:0006935	chemotaxis	10	1139	124	22593	0.11254	0.350051	1.59966	3.15149
GO:0051301	cell division	24	1139	358	22593	0.113422	0.350051	1.32978	3.14023
GO:0006974	cellular response to DNA damage stimulus	26	1139	393	22593	0.114348	0.350051	1.31229	3.1285
GO:0072593	reactive oxygen species metabolic process	4	1139	35	22593	0.116184	0.350051	2.26695	3.10551
GO:0007188	adenylate cyclase-modulating G-protein coupled receptor signaling pathway	4	1139	35	22593	0.116184	0.350051	2.26695	3.10551
GO:0000079	regulation of cyclin-dependent protein serine/threonine kinase activity	4	1139	35	22593	0.116184	0.350051	2.26695	3.10551
GO:0043124	negative regulation of I-kappaB kinase/NF-kappaB signaling	4	1139	35	22593	0.116184	0.350051	2.26695	3.10551
GO:0071346	cellular response to interferon-gamma	4	1139	35	22593	0.116184	0.350051	2.26695	3.10551
GO:0006509	membrane protein ectodomain proteolysis	3	1139	22	22593	0.116418	0.350051	2.70488	3.10261
GO:0090503	RNA phosphodiester bond hydrolysis, exonucleolytic	3	1139	22	22593	0.116418	0.350051	2.70488	3.10261
GO:0048646	anatomical structure formation involved in morphogenesis	3	1139	22	22593	0.116418	0.350051	2.70488	3.10261
GO:0048675	axon extension	3	1139	22	22593	0.116418	0.350051	2.70488	3.10261
GO:0006807	nitrogen compound metabolic process	3	1139	22	22593	0.116418	0.350051	2.70488	3.10261
GO:0048010	vascular endothelial growth factor receptor signaling pathway	3	1139	22	22593	0.116418	0.350051	2.70488	3.10261
GO:0045216	cell-cell junction organization	3	1139	22	22593	0.116418	0.350051	2.70488	3.10261
GO:0035050	embryonic heart tube development	3	1139	22	22593	0.116418	0.350051	2.70488	3.10261
GO:0009267	cellular response to starvation	5	1139	49	22593	0.116993	0.350051	2.02406	3.0955
GO:0007219	Notch signaling pathway	7	1139	79	22593	0.119989	0.350051	1.7576	3.05902
GO:0042981	regulation of apoptotic process	13	1139	175	22593	0.121922	0.350051	1.47352	3.03597
GO:0048565	digestive tract development	4	1139	36	22593	0.124456	0.350051	2.20398	3.00629
GO:0032956	regulation of actin cytoskeleton organization	4	1139	36	22593	0.124456	0.350051	2.20398	3.00629
GO:0001944	vasculature development	4	1139	36	22593	0.124456	0.350051	2.20398	3.00629
GO:0006810	transport	110	1139	1928	22593	0.12534	0.350051	1.13171	2.99608
GO:0051592	response to calcium ion	6	1139	65	22593	0.126059	0.350051	1.831	2.98783
GO:0034976	response to endoplasmic reticulum stress	6	1139	65	22593	0.126059	0.350051	1.831	2.98783
GO:0000380	alternative mRNA splicing, via spliceosome	2	1139	11	22593	0.126816	0.350051	3.60651	2.97919
GO:0043651	linoleic acid metabolic process	2	1139	11	22593	0.126816	0.350051	3.60651	2.97919
GO:0001523	retinoid metabolic process	2	1139	11	22593	0.126816	0.350051	3.60651	2.97919
GO:0002011	morphogenesis of an epithelial sheet	2	1139	11	22593	0.126816	0.350051	3.60651	2.97919
GO:0060740	prostate gland epithelium morphogenesis	2	1139	11	22593	0.126816	0.350051	3.60651	2.97919
GO:0009100	glycoprotein metabolic process	2	1139	11	22593	0.126816	0.350051	3.60651	2.97919
GO:0014067	negative regulation of phosphatidylinositol 3-kinase signaling	2	1139	11	22593	0.126816	0.350051	3.60651	2.97919
GO:0051347	positive regulation of transferase activity	2	1139	11	22593	0.126816	0.350051	3.60651	2.97919
GO:0043517	positive regulation of DNA damage response, signal transduction by p53 class mediator	2	1139	11	22593	0.126816	0.350051	3.60651	2.97919
GO:0060122	inner ear receptor stereocilium organization	2	1139	11	22593	0.126816	0.350051	3.60651	2.97919
GO:0030033	microvillus assembly	2	1139	11	22593	0.126816	0.350051	3.60651	2.97919
GO:0031115	negative regulation of microtubule polymerization	2	1139	11	22593	0.126816	0.350051	3.60651	2.97919
GO:2000036	regulation of stem cell maintenance	2	1139	11	22593	0.126816	0.350051	3.60651	2.97919
GO:0048103	somatic stem cell division	2	1139	11	22593	0.126816	0.350051	3.60651	2.97919
GO:0006893	Golgi to plasma membrane transport	2	1139	11	22593	0.126816	0.350051	3.60651	2.97919
GO:0032940	secretion by cell	2	1139	11	22593	0.126816	0.350051	3.60651	2.97919
GO:0060484	lung-associated mesenchyme development	2	1139	11	22593	0.126816	0.350051	3.60651	2.97919
GO:0060324	face development	2	1139	11	22593	0.126816	0.350051	3.60651	2.97919
GO:2000279	negative regulation of DNA biosynthetic process	2	1139	11	22593	0.126816	0.350051	3.60651	2.97919
GO:0060644	mammary gland epithelial cell differentiation	2	1139	11	22593	0.126816	0.350051	3.60651	2.97919
GO:0061029	eyelid development in camera-type eye	2	1139	11	22593	0.126816	0.350051	3.60651	2.97919
GO:0071276	cellular response to cadmium ion	2	1139	11	22593	0.126816	0.350051	3.60651	2.97919
GO:0019752	carboxylic acid metabolic process	2	1139	11	22593	0.126816	0.350051	3.60651	2.97919
GO:1901653	cellular response to peptide	2	1139	11	22593	0.126816	0.350051	3.60651	2.97919
GO:0090026	positive regulation of monocyte chemotaxis	2	1139	11	22593	0.126816	0.350051	3.60651	2.97919
GO:0006402	mRNA catabolic process	3	1139	23	22593	0.127136	0.350051	2.58728	2.97555
GO:0007159	leukocyte cell-cell adhesion	3	1139	23	22593	0.127136	0.350051	2.58728	2.97555
GO:0007029	endoplasmic reticulum organization	3	1139	23	22593	0.127136	0.350051	2.58728	2.97555
GO:0001819	positive regulation of cytokine production	3	1139	23	22593	0.127136	0.350051	2.58728	2.97555
GO:0031146	SCF-dependent proteasomal ubiquitin-dependent protein catabolic process	3	1139	23	22593	0.127136	0.350051	2.58728	2.97555
GO:0010975	regulation of neuron projection development	3	1139	23	22593	0.127136	0.350051	2.58728	2.97555
GO:0042098	T cell proliferation	3	1139	23	22593	0.127136	0.350051	2.58728	2.97555
GO:0050900	leukocyte migration	3	1139	23	22593	0.127136	0.350051	2.58728	2.97555
GO:0006906	vesicle fusion	3	1139	23	22593	0.127136	0.350051	2.58728	2.97555
GO:1900026	positive regulation of substrate adhesion-dependent cell spreading	3	1139	23	22593	0.127136	0.350051	2.58728	2.97555
GO:0030511	positive regulation of transforming growth factor beta receptor signaling pathway	3	1139	23	22593	0.127136	0.350051	2.58728	2.97555
GO:0010976	positive regulation of neuron projection development	8	1139	96	22593	0.128182	0.350051	1.65299	2.96374
GO:0007409	axonogenesis	8	1139	96	22593	0.128182	0.350051	1.65299	2.96374
GO:0032869	cellular response to insulin stimulus	7	1139	81	22593	0.130928	0.350051	1.71421	2.93316
GO:0043406	positive regulation of MAP kinase activity	5	1139	51	22593	0.130982	0.350051	1.94469	2.93256
GO:0032482	Rab protein signal transduction	6	1139	66	22593	0.132269	0.350051	1.80326	2.91846
GO:0032088	negative regulation of NF-kappaB transcription factor activity	6	1139	66	22593	0.132269	0.350051	1.80326	2.91846
GO:0071222	cellular response to lipopolysaccharide	13	1139	178	22593	0.132791	0.350051	1.44868	2.91277
GO:0006605	protein targeting	4	1139	37	22593	0.132968	0.350051	2.14441	2.91085
GO:0006665	sphingolipid metabolic process	4	1139	37	22593	0.132968	0.350051	2.14441	2.91085
GO:0030968	endoplasmic reticulum unfolded protein response	4	1139	37	22593	0.132968	0.350051	2.14441	2.91085
GO:0070527	platelet aggregation	4	1139	37	22593	0.132968	0.350051	2.14441	2.91085
GO:0006409	tRNA export from nucleus	1	1139	2	22593	0.137287	0.350051	9.91791	2.86474
GO:0042537	benzene-containing compound metabolic process	1	1139	2	22593	0.137287	0.350051	9.91791	2.86474
GO:0070384	Harderian gland development	1	1139	2	22593	0.137287	0.350051	9.91791	2.86474
GO:0046884	follicle-stimulating hormone secretion	1	1139	2	22593	0.137287	0.350051	9.91791	2.86474
GO:0072577	endothelial cell apoptotic process	1	1139	2	22593	0.137287	0.350051	9.91791	2.86474
GO:0006427	histidyl-tRNA aminoacylation	1	1139	2	22593	0.137287	0.350051	9.91791	2.86474
GO:0035507	regulation of myosin-light-chain-phosphatase activity	1	1139	2	22593	0.137287	0.350051	9.91791	2.86474
GO:0021852	pyramidal neuron migration	1	1139	2	22593	0.137287	0.350051	9.91791	2.86474
GO:0046851	negative regulation of bone remodeling	1	1139	2	22593	0.137287	0.350051	9.91791	2.86474
GO:0006421	asparaginyl-tRNA aminoacylation	1	1139	2	22593	0.137287	0.350051	9.91791	2.86474
GO:0021831	embryonic olfactory bulb interneuron precursor migration	1	1139	2	22593	0.137287	0.350051	9.91791	2.86474
GO:0033292	T-tubule organization	1	1139	2	22593	0.137287	0.350051	9.91791	2.86474
GO:0021836	chemorepulsion involved in postnatal olfactory bulb interneuron migration	1	1139	2	22593	0.137287	0.350051	9.91791	2.86474
GO:0014916	regulation of lung blood pressure	1	1139	2	22593	0.137287	0.350051	9.91791	2.86474
GO:0033277	abortive mitotic cell cycle	1	1139	2	22593	0.137287	0.350051	9.91791	2.86474
GO:0072554	blood vessel lumenization	1	1139	2	22593	0.137287	0.350051	9.91791	2.86474
GO:0043624	cellular protein complex disassembly	1	1139	2	22593	0.137287	0.350051	9.91791	2.86474
GO:0060067	cervix development	1	1139	2	22593	0.137287	0.350051	9.91791	2.86474
GO:0060849	regulation of transcription involved in lymphatic endothelial cell fate commitment	1	1139	2	22593	0.137287	0.350051	9.91791	2.86474
GO:1902963	negative regulation of metalloendopeptidase activity involved in amyloid precursor protein catabolic process	1	1139	2	22593	0.137287	0.350051	9.91791	2.86474
GO:0021781	glial cell fate commitment	1	1139	2	22593	0.137287	0.350051	9.91791	2.86474
GO:0061552	ganglion morphogenesis	1	1139	2	22593	0.137287	0.350051	9.91791	2.86474
GO:0071409	cellular response to cycloheximide	1	1139	2	22593	0.137287	0.350051	9.91791	2.86474
GO:0021761	limbic system development	1	1139	2	22593	0.137287	0.350051	9.91791	2.86474
GO:0097049	motor neuron apoptotic process	1	1139	2	22593	0.137287	0.350051	9.91791	2.86474
GO:1900625	positive regulation of monocyte aggregation	1	1139	2	22593	0.137287	0.350051	9.91791	2.86474
GO:0097037	heme export	1	1139	2	22593	0.137287	0.350051	9.91791	2.86474
GO:0042488	positive regulation of odontogenesis of dentin-containing tooth	1	1139	2	22593	0.137287	0.350051	9.91791	2.86474
GO:0045837	negative regulation of membrane potential	1	1139	2	22593	0.137287	0.350051	9.91791	2.86474
GO:0001550	ovarian cumulus expansion	1	1139	2	22593	0.137287	0.350051	9.91791	2.86474
GO:0010430	fatty acid omega-oxidation	1	1139	2	22593	0.137287	0.350051	9.91791	2.86474
GO:0045077	negative regulation of interferon-gamma biosynthetic process	1	1139	2	22593	0.137287	0.350051	9.91791	2.86474
GO:0050651	dermatan sulfate proteoglycan biosynthetic process	1	1139	2	22593	0.137287	0.350051	9.91791	2.86474
GO:0006528	asparagine metabolic process	1	1139	2	22593	0.137287	0.350051	9.91791	2.86474
GO:0034696	response to prostaglandin F	1	1139	2	22593	0.137287	0.350051	9.91791	2.86474
GO:0008628	hormone-mediated apoptotic signaling pathway	1	1139	2	22593	0.137287	0.350051	9.91791	2.86474
GO:0006557	S-adenosylmethioninamine biosynthetic process	1	1139	2	22593	0.137287	0.350051	9.91791	2.86474
GO:0046985	positive regulation of hemoglobin biosynthetic process	1	1139	2	22593	0.137287	0.350051	9.91791	2.86474
GO:0035617	stress granule disassembly	1	1139	2	22593	0.137287	0.350051	9.91791	2.86474
GO:0032528	microvillus organization	1	1139	2	22593	0.137287	0.350051	9.91791	2.86474
GO:0035607	fibroblast growth factor receptor signaling pathway involved in orbitofrontal cortex development	1	1139	2	22593	0.137287	0.350051	9.91791	2.86474
GO:0009258	10-formyltetrahydrofolate catabolic process	1	1139	2	22593	0.137287	0.350051	9.91791	2.86474
GO:0046950	cellular ketone body metabolic process	1	1139	2	22593	0.137287	0.350051	9.91791	2.86474
GO:0032472	Golgi calcium ion transport	1	1139	2	22593	0.137287	0.350051	9.91791	2.86474
GO:1901898	negative regulation of relaxation of cardiac muscle	1	1139	2	22593	0.137287	0.350051	9.91791	2.86474
GO:0048378	regulation of lateral mesodermal cell fate specification	1	1139	2	22593	0.137287	0.350051	9.91791	2.86474
GO:1902170	cellular response to reactive nitrogen species	1	1139	2	22593	0.137287	0.350051	9.91791	2.86474
GO:0061441	renal artery morphogenesis	1	1139	2	22593	0.137287	0.350051	9.91791	2.86474
GO:0021893	cerebral cortex GABAergic interneuron fate commitment	1	1139	2	22593	0.137287	0.350051	9.91791	2.86474
GO:0021894	cerebral cortex GABAergic interneuron development	1	1139	2	22593	0.137287	0.350051	9.91791	2.86474
GO:0060760	positive regulation of response to cytokine stimulus	1	1139	2	22593	0.137287	0.350051	9.91791	2.86474
GO:0060764	cell-cell signaling involved in mammary gland development	1	1139	2	22593	0.137287	0.350051	9.91791	2.86474
GO:0048332	mesoderm morphogenesis	1	1139	2	22593	0.137287	0.350051	9.91791	2.86474
GO:0048320	axial mesoderm formation	1	1139	2	22593	0.137287	0.350051	9.91791	2.86474
GO:0070434	positive regulation of nucleotide-binding oligomerization domain containing 2 signaling pathway	1	1139	2	22593	0.137287	0.350051	9.91791	2.86474
GO:0010512	negative regulation of phosphatidylinositol biosynthetic process	1	1139	2	22593	0.137287	0.350051	9.91791	2.86474
GO:0018117	protein adenylylation	1	1139	2	22593	0.137287	0.350051	9.91791	2.86474
GO:1901019	regulation of calcium ion transmembrane transporter activity	1	1139	2	22593	0.137287	0.350051	9.91791	2.86474
GO:1903225	negative regulation of endodermal cell differentiation	1	1139	2	22593	0.137287	0.350051	9.91791	2.86474
GO:0045920	negative regulation of exocytosis	1	1139	2	22593	0.137287	0.350051	9.91791	2.86474
GO:1903244	positive regulation of cardiac muscle hypertrophy in response to stress	1	1139	2	22593	0.137287	0.350051	9.91791	2.86474
GO:0044869	negative regulation by host of viral exo-alpha-sialidase activity	1	1139	2	22593	0.137287	0.350051	9.91791	2.86474
GO:0090288	negative regulation of cellular response to growth factor stimulus	1	1139	2	22593	0.137287	0.350051	9.91791	2.86474
GO:0045023	G0 to G1 transition	1	1139	2	22593	0.137287	0.350051	9.91791	2.86474
GO:0001682	tRNA 5'-leader removal	1	1139	2	22593	0.137287	0.350051	9.91791	2.86474
GO:0006638	neutral lipid metabolic process	1	1139	2	22593	0.137287	0.350051	9.91791	2.86474
GO:0070124	mitochondrial translational initiation	1	1139	2	22593	0.137287	0.350051	9.91791	2.86474
GO:0003415	chondrocyte hypertrophy	1	1139	2	22593	0.137287	0.350051	9.91791	2.86474
GO:0070172	positive regulation of tooth mineralization	1	1139	2	22593	0.137287	0.350051	9.91791	2.86474
GO:0003413	chondrocyte differentiation involved in endochondral bone morphogenesis	1	1139	2	22593	0.137287	0.350051	9.91791	2.86474
GO:0003404	optic vesicle morphogenesis	1	1139	2	22593	0.137287	0.350051	9.91791	2.86474
GO:0044871	negative regulation by host of viral glycoprotein metabolic process	1	1139	2	22593	0.137287	0.350051	9.91791	2.86474
GO:0070168	negative regulation of biomineral tissue development	1	1139	2	22593	0.137287	0.350051	9.91791	2.86474
GO:0043316	cytotoxic T cell degranulation	1	1139	2	22593	0.137287	0.350051	9.91791	2.86474
GO:0042700	luteinizing hormone signaling pathway	1	1139	2	22593	0.137287	0.350051	9.91791	2.86474
GO:0002327	immature B cell differentiation	1	1139	2	22593	0.137287	0.350051	9.91791	2.86474
GO:0002314	germinal center B cell differentiation	1	1139	2	22593	0.137287	0.350051	9.91791	2.86474
GO:0043323	positive regulation of natural killer cell degranulation	1	1139	2	22593	0.137287	0.350051	9.91791	2.86474
GO:0021623	oculomotor nerve formation	1	1139	2	22593	0.137287	0.350051	9.91791	2.86474
GO:0072347	response to anesthetic	1	1139	2	22593	0.137287	0.350051	9.91791	2.86474
GO:0072331	signal transduction by p53 class mediator	1	1139	2	22593	0.137287	0.350051	9.91791	2.86474
GO:0008038	neuron recognition	1	1139	2	22593	0.137287	0.350051	9.91791	2.86474
GO:0019249	lactate biosynthetic process	1	1139	2	22593	0.137287	0.350051	9.91791	2.86474
GO:0033484	nitric oxide homeostasis	1	1139	2	22593	0.137287	0.350051	9.91791	2.86474
GO:1902766	skeletal muscle satellite cell migration	1	1139	2	22593	0.137287	0.350051	9.91791	2.86474
GO:0014048	regulation of glutamate secretion	1	1139	2	22593	0.137287	0.350051	9.91791	2.86474
GO:0021610	facial nerve morphogenesis	1	1139	2	22593	0.137287	0.350051	9.91791	2.86474
GO:0071670	smooth muscle cell chemotaxis	1	1139	2	22593	0.137287	0.350051	9.91791	2.86474
GO:0071672	negative regulation of smooth muscle cell chemotaxis	1	1139	2	22593	0.137287	0.350051	9.91791	2.86474
GO:0071657	positive regulation of granulocyte colony-stimulating factor production	1	1139	2	22593	0.137287	0.350051	9.91791	2.86474
GO:1902725	negative regulation of satellite cell differentiation	1	1139	2	22593	0.137287	0.350051	9.91791	2.86474
GO:1901189	positive regulation of ephrin receptor signaling pathway	1	1139	2	22593	0.137287	0.350051	9.91791	2.86474
GO:0051306	mitotic sister chromatid separation	1	1139	2	22593	0.137287	0.350051	9.91791	2.86474
GO:0043402	glucocorticoid mediated signaling pathway	1	1139	2	22593	0.137287	0.350051	9.91791	2.86474
GO:1901979	regulation of inward rectifier potassium channel activity	1	1139	2	22593	0.137287	0.350051	9.91791	2.86474
GO:0021568	rhombomere 2 development	1	1139	2	22593	0.137287	0.350051	9.91791	2.86474
GO:0071603	endothelial cell-cell adhesion	1	1139	2	22593	0.137287	0.350051	9.91791	2.86474
GO:0061344	regulation of cell adhesion involved in heart morphogenesis	1	1139	2	22593	0.137287	0.350051	9.91791	2.86474
GO:0043412	macromolecule modification	1	1139	2	22593	0.137287	0.350051	9.91791	2.86474
GO:0002826	negative regulation of T-helper 1 type immune response	1	1139	2	22593	0.137287	0.350051	9.91791	2.86474
GO:0060209	estrus	1	1139	2	22593	0.137287	0.350051	9.91791	2.86474
GO:0090362	positive regulation of platelet-derived growth factor production	1	1139	2	22593	0.137287	0.350051	9.91791	2.86474
GO:0060221	retinal rod cell differentiation	1	1139	2	22593	0.137287	0.350051	9.91791	2.86474
GO:0010649	regulation of cell communication by electrical coupling	1	1139	2	22593	0.137287	0.350051	9.91791	2.86474
GO:0035441	cell migration involved in vasculogenesis	1	1139	2	22593	0.137287	0.350051	9.91791	2.86474
GO:0010845	positive regulation of reciprocal meiotic recombination	1	1139	2	22593	0.137287	0.350051	9.91791	2.86474
GO:0051181	cofactor transport	1	1139	2	22593	0.137287	0.350051	9.91791	2.86474
GO:0010868	negative regulation of triglyceride biosynthetic process	1	1139	2	22593	0.137287	0.350051	9.91791	2.86474
GO:0044091	membrane biogenesis	1	1139	2	22593	0.137287	0.350051	9.91791	2.86474
GO:0044092	negative regulation of molecular function	1	1139	2	22593	0.137287	0.350051	9.91791	2.86474
GO:0070278	extracellular matrix constituent secretion	1	1139	2	22593	0.137287	0.350051	9.91791	2.86474
GO:0035481	positive regulation of Notch signaling pathway involved in heart induction	1	1139	2	22593	0.137287	0.350051	9.91791	2.86474
GO:0010808	positive regulation of synaptic vesicle priming	1	1139	2	22593	0.137287	0.350051	9.91791	2.86474
GO:0035470	positive regulation of vascular wound healing	1	1139	2	22593	0.137287	0.350051	9.91791	2.86474
GO:0035459	cargo loading into vesicle	1	1139	2	22593	0.137287	0.350051	9.91791	2.86474
GO:0006713	glucocorticoid catabolic process	1	1139	2	22593	0.137287	0.350051	9.91791	2.86474
GO:0010822	positive regulation of mitochondrion organization	1	1139	2	22593	0.137287	0.350051	9.91791	2.86474
GO:0010825	positive regulation of centrosome duplication	1	1139	2	22593	0.137287	0.350051	9.91791	2.86474
GO:0010827	regulation of glucose transport	1	1139	2	22593	0.137287	0.350051	9.91791	2.86474
GO:0023052	signaling	1	1139	2	22593	0.137287	0.350051	9.91791	2.86474
GO:0098528	skeletal muscle fiber differentiation	1	1139	2	22593	0.137287	0.350051	9.91791	2.86474
GO:0046386	deoxyribose phosphate catabolic process	1	1139	2	22593	0.137287	0.350051	9.91791	2.86474
GO:0021740	principal sensory nucleus of trigeminal nerve development	1	1139	2	22593	0.137287	0.350051	9.91791	2.86474
GO:0009957	epidermal cell fate specification	1	1139	2	22593	0.137287	0.350051	9.91791	2.86474
GO:0021649	vestibulocochlear nerve structural organization	1	1139	2	22593	0.137287	0.350051	9.91791	2.86474
GO:0046370	fructose biosynthetic process	1	1139	2	22593	0.137287	0.350051	9.91791	2.86474
GO:0043519	regulation of myosin II filament organization	1	1139	2	22593	0.137287	0.350051	9.91791	2.86474
GO:0038063	collagen-activated tyrosine kinase receptor signaling pathway	1	1139	2	22593	0.137287	0.350051	9.91791	2.86474
GO:0002930	trabecular meshwork development	1	1139	2	22593	0.137287	0.350051	9.91791	2.86474
GO:0035494	SNARE complex disassembly	1	1139	2	22593	0.137287	0.350051	9.91791	2.86474
GO:0060123	regulation of growth hormone secretion	1	1139	2	22593	0.137287	0.350051	9.91791	2.86474
GO:0060125	negative regulation of growth hormone secretion	1	1139	2	22593	0.137287	0.350051	9.91791	2.86474
GO:0045714	regulation of low-density lipoprotein particle receptor biosynthetic process	1	1139	2	22593	0.137287	0.350051	9.91791	2.86474
GO:0050867	positive regulation of cell activation	1	1139	2	22593	0.137287	0.350051	9.91791	2.86474
GO:0003342	proepicardium development	1	1139	2	22593	0.137287	0.350051	9.91791	2.86474
GO:0003365	establishment of cell polarity involved in ameboidal cell migration	1	1139	2	22593	0.137287	0.350051	9.91791	2.86474
GO:0031104	dendrite regeneration	1	1139	2	22593	0.137287	0.350051	9.91791	2.86474
GO:0090481	pyrimidine nucleotide-sugar transmembrane transport	1	1139	2	22593	0.137287	0.350051	9.91791	2.86474
GO:0060900	embryonic camera-type eye formation	1	1139	2	22593	0.137287	0.350051	9.91791	2.86474
GO:1990167	protein K27-linked deubiquitination	1	1139	2	22593	0.137287	0.350051	9.91791	2.86474
GO:0038001	paracrine signaling	1	1139	2	22593	0.137287	0.350051	9.91791	2.86474
GO:1902530	positive regulation of protein linear polyubiquitination	1	1139	2	22593	0.137287	0.350051	9.91791	2.86474
GO:0030825	positive regulation of cGMP metabolic process	1	1139	2	22593	0.137287	0.350051	9.91791	2.86474
GO:0015788	UDP-N-acetylglucosamine transport	1	1139	2	22593	0.137287	0.350051	9.91791	2.86474
GO:2000052	positive regulation of non-canonical Wnt signaling pathway	1	1139	2	22593	0.137287	0.350051	9.91791	2.86474
GO:0002537	nitric oxide production involved in inflammatory response	1	1139	2	22593	0.137287	0.350051	9.91791	2.86474
GO:0003221	right ventricular cardiac muscle tissue morphogenesis	1	1139	2	22593	0.137287	0.350051	9.91791	2.86474
GO:0045368	positive regulation of interleukin-13 biosynthetic process	1	1139	2	22593	0.137287	0.350051	9.91791	2.86474
GO:0031325	positive regulation of cellular metabolic process	1	1139	2	22593	0.137287	0.350051	9.91791	2.86474
GO:2000098	negative regulation of smooth muscle cell-matrix adhesion	1	1139	2	22593	0.137287	0.350051	9.91791	2.86474
GO:0072190	ureter urothelium development	1	1139	2	22593	0.137287	0.350051	9.91791	2.86474
GO:0086098	angiotensin-activated signaling pathway involved in heart process	1	1139	2	22593	0.137287	0.350051	9.91791	2.86474
GO:0033624	negative regulation of integrin activation	1	1139	2	22593	0.137287	0.350051	9.91791	2.86474
GO:0006067	ethanol metabolic process	1	1139	2	22593	0.137287	0.350051	9.91791	2.86474
GO:1902598	creatine transmembrane transport	1	1139	2	22593	0.137287	0.350051	9.91791	2.86474
GO:0001189	RNA polymerase I transcriptional preinitiation complex assembly at the promoter for the nuclear large rRNA transcript	1	1139	2	22593	0.137287	0.350051	9.91791	2.86474
GO:0046474	glycerophospholipid biosynthetic process	1	1139	2	22593	0.137287	0.350051	9.91791	2.86474
GO:0060401	cytosolic calcium ion transport	1	1139	2	22593	0.137287	0.350051	9.91791	2.86474
GO:0033693	neurofilament bundle assembly	1	1139	2	22593	0.137287	0.350051	9.91791	2.86474
GO:0072170	metanephric tubule development	1	1139	2	22593	0.137287	0.350051	9.91791	2.86474
GO:0072172	mesonephric tubule formation	1	1139	2	22593	0.137287	0.350051	9.91791	2.86474
GO:0010957	negative regulation of vitamin D biosynthetic process	1	1139	2	22593	0.137287	0.350051	9.91791	2.86474
GO:0060437	lung growth	1	1139	2	22593	0.137287	0.350051	9.91791	2.86474
GO:0060433	bronchus development	1	1139	2	22593	0.137287	0.350051	9.91791	2.86474
GO:0060434	bronchus morphogenesis	1	1139	2	22593	0.137287	0.350051	9.91791	2.86474
GO:0060435	bronchiole development	1	1139	2	22593	0.137287	0.350051	9.91791	2.86474
GO:0035998	7,8-dihydroneopterin 3'-triphosphate biosynthetic process	1	1139	2	22593	0.137287	0.350051	9.91791	2.86474
GO:0043217	myelin maintenance	1	1139	2	22593	0.137287	0.350051	9.91791	2.86474
GO:0060478	acrosomal vesicle exocytosis	1	1139	2	22593	0.137287	0.350051	9.91791	2.86474
GO:0097252	oligodendrocyte apoptotic process	1	1139	2	22593	0.137287	0.350051	9.91791	2.86474
GO:2001038	regulation of cellular response to drug	1	1139	2	22593	0.137287	0.350051	9.91791	2.86474
GO:0051570	regulation of histone H3-K9 methylation	1	1139	2	22593	0.137287	0.350051	9.91791	2.86474
GO:0051552	flavone metabolic process	1	1139	2	22593	0.137287	0.350051	9.91791	2.86474
GO:0071871	response to epinephrine	1	1139	2	22593	0.137287	0.350051	9.91791	2.86474
GO:1900248	negative regulation of cytoplasmic translational elongation	1	1139	2	22593	0.137287	0.350051	9.91791	2.86474
GO:0036273	response to statin	1	1139	2	22593	0.137287	0.350051	9.91791	2.86474
GO:0032918	spermidine acetylation	1	1139	2	22593	0.137287	0.350051	9.91791	2.86474
GO:0001941	postsynaptic membrane organization	1	1139	2	22593	0.137287	0.350051	9.91791	2.86474
GO:0036292	DNA rewinding	1	1139	2	22593	0.137287	0.350051	9.91791	2.86474
GO:0001928	regulation of exocyst assembly	1	1139	2	22593	0.137287	0.350051	9.91791	2.86474
GO:0072249	metanephric glomerular visceral epithelial cell development	1	1139	2	22593	0.137287	0.350051	9.91791	2.86474
GO:0003127	detection of nodal flow	1	1139	2	22593	0.137287	0.350051	9.91791	2.86474
GO:0021514	ventral spinal cord interneuron differentiation	1	1139	2	22593	0.137287	0.350051	9.91791	2.86474
GO:0021506	anterior neuropore closure	1	1139	2	22593	0.137287	0.350051	9.91791	2.86474
GO:0072208	metanephric smooth muscle tissue development	1	1139	2	22593	0.137287	0.350051	9.91791	2.86474
GO:0030719	P granule organization	1	1139	2	22593	0.137287	0.350051	9.91791	2.86474
GO:0003188	heart valve formation	1	1139	2	22593	0.137287	0.350051	9.91791	2.86474
GO:0072262	metanephric glomerular mesangial cell proliferation involved in metanephros development	1	1139	2	22593	0.137287	0.350051	9.91791	2.86474
GO:0014740	negative regulation of muscle hyperplasia	1	1139	2	22593	0.137287	0.350051	9.91791	2.86474
GO:0035280	miRNA loading onto RISC involved in gene silencing by miRNA	1	1139	2	22593	0.137287	0.350051	9.91791	2.86474
GO:0071140	resolution of mitotic recombination intermediates	1	1139	2	22593	0.137287	0.350051	9.91791	2.86474
GO:0002495	antigen processing and presentation of peptide antigen via MHC class II	1	1139	2	22593	0.137287	0.350051	9.91791	2.86474
GO:0007527	adult somatic muscle development	1	1139	2	22593	0.137287	0.350051	9.91791	2.86474
GO:0000105	histidine biosynthetic process	1	1139	2	22593	0.137287	0.350051	9.91791	2.86474
GO:2000650	negative regulation of sodium ion transmembrane transporter activity	1	1139	2	22593	0.137287	0.350051	9.91791	2.86474
GO:2000669	negative regulation of dendritic cell apoptotic process	1	1139	2	22593	0.137287	0.350051	9.91791	2.86474
GO:0070828	heterochromatin organization	1	1139	2	22593	0.137287	0.350051	9.91791	2.86474
GO:0048850	hypophysis morphogenesis	1	1139	2	22593	0.137287	0.350051	9.91791	2.86474
GO:0046600	negative regulation of centriole replication	1	1139	2	22593	0.137287	0.350051	9.91791	2.86474
GO:2000276	negative regulation of oxidative phosphorylation uncoupler activity	1	1139	2	22593	0.137287	0.350051	9.91791	2.86474
GO:0002790	peptide secretion	1	1139	2	22593	0.137287	0.350051	9.91791	2.86474
GO:0034184	positive regulation of maintenance of mitotic sister chromatid cohesion	1	1139	2	22593	0.137287	0.350051	9.91791	2.86474
GO:0019836	hemolysis by symbiont of host erythrocytes	1	1139	2	22593	0.137287	0.350051	9.91791	2.86474
GO:2000254	regulation of male germ cell proliferation	1	1139	2	22593	0.137287	0.350051	9.91791	2.86474
GO:0002711	positive regulation of T cell mediated immunity	1	1139	2	22593	0.137287	0.350051	9.91791	2.86474
GO:0061000	negative regulation of dendritic spine development	1	1139	2	22593	0.137287	0.350051	9.91791	2.86474
GO:0003057	regulation of the force of heart contraction by chemical signal	1	1139	2	22593	0.137287	0.350051	9.91791	2.86474
GO:0061033	secretion by lung epithelial cell involved in lung growth	1	1139	2	22593	0.137287	0.350051	9.91791	2.86474
GO:0000961	negative regulation of mitochondrial RNA catabolic process	1	1139	2	22593	0.137287	0.350051	9.91791	2.86474
GO:0000964	mitochondrial RNA 5'-end processing	1	1139	2	22593	0.137287	0.350051	9.91791	2.86474
GO:0010260	organ senescence	1	1139	2	22593	0.137287	0.350051	9.91791	2.86474
GO:0048820	hair follicle maturation	1	1139	2	22593	0.137287	0.350051	9.91791	2.86474
GO:1901534	positive regulation of hematopoietic progenitor cell differentiation	1	1139	2	22593	0.137287	0.350051	9.91791	2.86474
GO:0033028	myeloid cell apoptotic process	1	1139	2	22593	0.137287	0.350051	9.91791	2.86474
GO:0001300	chronological cell aging	1	1139	2	22593	0.137287	0.350051	9.91791	2.86474
GO:0071281	cellular response to iron ion	1	1139	2	22593	0.137287	0.350051	9.91791	2.86474
GO:0070571	negative regulation of neuron projection regeneration	1	1139	2	22593	0.137287	0.350051	9.91791	2.86474
GO:0097459	iron ion import into cell	1	1139	2	22593	0.137287	0.350051	9.91791	2.86474
GO:0035759	mesangial cell-matrix adhesion	1	1139	2	22593	0.137287	0.350051	9.91791	2.86474
GO:0042249	establishment of planar polarity of embryonic epithelium	1	1139	2	22593	0.137287	0.350051	9.91791	2.86474
GO:0070563	negative regulation of vitamin D receptor signaling pathway	1	1139	2	22593	0.137287	0.350051	9.91791	2.86474
GO:0035791	platelet-derived growth factor receptor-beta signaling pathway	1	1139	2	22593	0.137287	0.350051	9.91791	2.86474
GO:2000766	negative regulation of cytoplasmic translation	1	1139	2	22593	0.137287	0.350051	9.91791	2.86474
GO:1900041	negative regulation of interleukin-2 secretion	1	1139	2	22593	0.137287	0.350051	9.91791	2.86474
GO:2000777	positive regulation of proteasomal ubiquitin-dependent protein catabolic process involved in cellular response to hypoxia	1	1139	2	22593	0.137287	0.350051	9.91791	2.86474
GO:2000791	negative regulation of mesenchymal cell proliferation involved in lung development	1	1139	2	22593	0.137287	0.350051	9.91791	2.86474
GO:2000342	negative regulation of chemokine (C-X-C motif) ligand 2 production	1	1139	2	22593	0.137287	0.350051	9.91791	2.86474
GO:1900037	regulation of cellular response to hypoxia	1	1139	2	22593	0.137287	0.350051	9.91791	2.86474
GO:0051791	medium-chain fatty acid metabolic process	1	1139	2	22593	0.137287	0.350051	9.91791	2.86474
GO:0031652	positive regulation of heat generation	1	1139	2	22593	0.137287	0.350051	9.91791	2.86474
GO:0034059	response to anoxia	1	1139	2	22593	0.137287	0.350051	9.91791	2.86474
GO:0002689	negative regulation of leukocyte chemotaxis	1	1139	2	22593	0.137287	0.350051	9.91791	2.86474
GO:0061145	lung smooth muscle development	1	1139	2	22593	0.137287	0.350051	9.91791	2.86474
GO:0061158	3'-UTR-mediated mRNA destabilization	1	1139	2	22593	0.137287	0.350051	9.91791	2.86474
GO:0060532	bronchus cartilage development	1	1139	2	22593	0.137287	0.350051	9.91791	2.86474
GO:0061193	taste bud development	1	1139	2	22593	0.137287	0.350051	9.91791	2.86474
GO:0035904	aorta development	1	1139	2	22593	0.137287	0.350051	9.91791	2.86474
GO:0032796	uropod organization	1	1139	2	22593	0.137287	0.350051	9.91791	2.86474
GO:1903016	negative regulation of exo-alpha-sialidase activity	1	1139	2	22593	0.137287	0.350051	9.91791	2.86474
GO:1903019	negative regulation of glycoprotein metabolic process	1	1139	2	22593	0.137287	0.350051	9.91791	2.86474
GO:0035026	leading edge cell differentiation	1	1139	2	22593	0.137287	0.350051	9.91791	2.86474
GO:0061097	regulation of protein tyrosine kinase activity	1	1139	2	22593	0.137287	0.350051	9.91791	2.86474
GO:0060599	lateral sprouting involved in mammary gland duct morphogenesis	1	1139	2	22593	0.137287	0.350051	9.91791	2.86474
GO:0035854	eosinophil fate commitment	1	1139	2	22593	0.137287	0.350051	9.91791	2.86474
GO:0090024	negative regulation of neutrophil chemotaxis	1	1139	2	22593	0.137287	0.350051	9.91791	2.86474
GO:0035063	nuclear speck organization	1	1139	2	22593	0.137287	0.350051	9.91791	2.86474
GO:0035864	response to potassium ion	1	1139	2	22593	0.137287	0.350051	9.91791	2.86474
GO:0060562	epithelial tube morphogenesis	1	1139	2	22593	0.137287	0.350051	9.91791	2.86474
GO:1900170	negative regulation of glucocorticoid mediated signaling pathway	1	1139	2	22593	0.137287	0.350051	9.91791	2.86474
GO:0043954	cellular component maintenance	1	1139	2	22593	0.137287	0.350051	9.91791	2.86474
GO:1900138	negative regulation of phospholipase A2 activity	1	1139	2	22593	0.137287	0.350051	9.91791	2.86474
GO:0051654	establishment of mitochondrion localization	1	1139	2	22593	0.137287	0.350051	9.91791	2.86474
GO:2001180	negative regulation of interleukin-10 secretion	1	1139	2	22593	0.137287	0.350051	9.91791	2.86474
GO:2000401	regulation of lymphocyte migration	1	1139	2	22593	0.137287	0.350051	9.91791	2.86474
GO:0016476	regulation of embryonic cell shape	1	1139	2	22593	0.137287	0.350051	9.91791	2.86474
GO:0009449	gamma-aminobutyric acid biosynthetic process	1	1139	2	22593	0.137287	0.350051	9.91791	2.86474
GO:0007178	transmembrane receptor protein serine/threonine kinase signaling pathway	3	1139	24	22593	0.138189	0.35019	2.47948	2.85528
GO:0021772	olfactory bulb development	3	1139	24	22593	0.138189	0.35019	2.47948	2.85528
GO:0010575	positive regulation vascular endothelial growth factor production	3	1139	24	22593	0.138189	0.35019	2.47948	2.85528
GO:0006094	gluconeogenesis	3	1139	24	22593	0.138189	0.35019	2.47948	2.85528
GO:0032967	positive regulation of collagen biosynthetic process	3	1139	24	22593	0.138189	0.35019	2.47948	2.85528
GO:2000377	regulation of reactive oxygen species metabolic process	3	1139	24	22593	0.138189	0.35019	2.47948	2.85528
GO:2000352	negative regulation of endothelial cell apoptotic process	3	1139	24	22593	0.138189	0.35019	2.47948	2.85528
GO:0009416	response to light stimulus	3	1139	24	22593	0.138189	0.35019	2.47948	2.85528
GO:0009611	response to wounding	5	1139	52	22593	0.138246	0.35019	1.90729	2.85469
GO:0007010	cytoskeleton organization	8	1139	98	22593	0.138449	0.350449	1.61925	2.85257
GO:0006606	protein import into nucleus	4	1139	38	22593	0.14171	0.352803	2.08798	2.81898
GO:0043407	negative regulation of MAP kinase activity	4	1139	38	22593	0.14171	0.352803	2.08798	2.81898
GO:0048167	regulation of synaptic plasticity	4	1139	38	22593	0.14171	0.352803	2.08798	2.81898
GO:0071456	cellular response to hypoxia	7	1139	83	22593	0.142341	0.352803	1.6729	2.81257
GO:0007605	sensory perception of sound	10	1139	131	22593	0.142639	0.352803	1.51418	2.80956
GO:0021879	forebrain neuron differentiation	2	1139	12	22593	0.143431	0.352803	3.30597	2.80158
GO:0048268	clathrin coat assembly	2	1139	12	22593	0.143431	0.352803	3.30597	2.80158
GO:0070306	lens fiber cell differentiation	2	1139	12	22593	0.143431	0.352803	3.30597	2.80158
GO:0045059	positive thymic T cell selection	2	1139	12	22593	0.143431	0.352803	3.30597	2.80158
GO:0010613	positive regulation of cardiac muscle hypertrophy	2	1139	12	22593	0.143431	0.352803	3.30597	2.80158
GO:0040037	negative regulation of fibroblast growth factor receptor signaling pathway	2	1139	12	22593	0.143431	0.352803	3.30597	2.80158
GO:0030238	male sex determination	2	1139	12	22593	0.143431	0.352803	3.30597	2.80158
GO:0045019	negative regulation of nitric oxide biosynthetic process	2	1139	12	22593	0.143431	0.352803	3.30597	2.80158
GO:0035313	wound healing, spreading of epidermal cells	2	1139	12	22593	0.143431	0.352803	3.30597	2.80158
GO:0055003	cardiac myofibril assembly	2	1139	12	22593	0.143431	0.352803	3.30597	2.80158
GO:0050778	positive regulation of immune response	2	1139	12	22593	0.143431	0.352803	3.30597	2.80158
GO:0050771	negative regulation of axonogenesis	2	1139	12	22593	0.143431	0.352803	3.30597	2.80158
GO:0009142	nucleoside triphosphate biosynthetic process	2	1139	12	22593	0.143431	0.352803	3.30597	2.80158
GO:0051896	regulation of protein kinase B signaling	2	1139	12	22593	0.143431	0.352803	3.30597	2.80158
GO:0060272	embryonic skeletal joint morphogenesis	2	1139	12	22593	0.143431	0.352803	3.30597	2.80158
GO:0031274	positive regulation of pseudopodium assembly	2	1139	12	22593	0.143431	0.352803	3.30597	2.80158
GO:0060252	positive regulation of glial cell proliferation	2	1139	12	22593	0.143431	0.352803	3.30597	2.80158
GO:0030903	notochord development	2	1139	12	22593	0.143431	0.352803	3.30597	2.80158
GO:0019363	pyridine nucleotide biosynthetic process	2	1139	12	22593	0.143431	0.352803	3.30597	2.80158
GO:0003222	ventricular trabecula myocardium morphogenesis	2	1139	12	22593	0.143431	0.352803	3.30597	2.80158
GO:0048172	regulation of short-term neuronal synaptic plasticity	2	1139	12	22593	0.143431	0.352803	3.30597	2.80158
GO:0060487	lung epithelial cell differentiation	2	1139	12	22593	0.143431	0.352803	3.30597	2.80158
GO:0001935	endothelial cell proliferation	2	1139	12	22593	0.143431	0.352803	3.30597	2.80158
GO:2000178	negative regulation of neural precursor cell proliferation	2	1139	12	22593	0.143431	0.352803	3.30597	2.80158
GO:0097284	hepatocyte apoptotic process	2	1139	12	22593	0.143431	0.352803	3.30597	2.80158
GO:0006940	regulation of smooth muscle contraction	2	1139	12	22593	0.143431	0.352803	3.30597	2.80158
GO:1903543	positive regulation of exosomal secretion	2	1139	12	22593	0.143431	0.352803	3.30597	2.80158
GO:0033555	multicellular organismal response to stress	2	1139	12	22593	0.143431	0.352803	3.30597	2.80158
GO:0060317	cardiac epithelial to mesenchymal transition	2	1139	12	22593	0.143431	0.352803	3.30597	2.80158
GO:0034260	negative regulation of GTPase activity	2	1139	12	22593	0.143431	0.352803	3.30597	2.80158
GO:0060394	negative regulation of pathway-restricted SMAD protein phosphorylation	2	1139	12	22593	0.143431	0.352803	3.30597	2.80158
GO:0042267	natural killer cell mediated cytotoxicity	2	1139	12	22593	0.143431	0.352803	3.30597	2.80158
GO:0032700	negative regulation of interleukin-17 production	2	1139	12	22593	0.143431	0.352803	3.30597	2.80158
GO:0043032	positive regulation of macrophage activation	2	1139	12	22593	0.143431	0.352803	3.30597	2.80158
GO:0035810	positive regulation of urine volume	2	1139	12	22593	0.143431	0.352803	3.30597	2.80158
GO:0045732	positive regulation of protein catabolic process	5	1139	53	22593	0.145682	0.357836	1.8713	2.7791
GO:0045668	negative regulation of osteoblast differentiation	5	1139	53	22593	0.145682	0.357836	1.8713	2.7791
GO:0043552	positive regulation of phosphatidylinositol 3-kinase activity	3	1139	25	22593	0.149552	0.365537	2.3803	2.74128
GO:0072332	intrinsic apoptotic signaling pathway by p53 class mediator	3	1139	25	22593	0.149552	0.365537	2.3803	2.74128
GO:0030100	regulation of endocytosis	3	1139	25	22593	0.149552	0.365537	2.3803	2.74128
GO:0090501	RNA phosphodiester bond hydrolysis	3	1139	25	22593	0.149552	0.365537	2.3803	2.74128
GO:0046488	phosphatidylinositol metabolic process	3	1139	25	22593	0.149552	0.365537	2.3803	2.74128
GO:0007498	mesoderm development	3	1139	25	22593	0.149552	0.365537	2.3803	2.74128
GO:2000378	negative regulation of reactive oxygen species metabolic process	3	1139	25	22593	0.149552	0.365537	2.3803	2.74128
GO:0006979	response to oxidative stress	10	1139	134	22593	0.156692	0.366816	1.48029	2.67399
GO:0018107	peptidyl-threonine phosphorylation	4	1139	40	22593	0.159842	0.366816	1.98358	2.64528
GO:0034446	substrate adhesion-dependent cell spreading	4	1139	40	22593	0.159842	0.366816	1.98358	2.64528
GO:0048536	spleen development	4	1139	40	22593	0.159842	0.366816	1.98358	2.64528
GO:0046855	inositol phosphate dephosphorylation	2	1139	13	22593	0.160463	0.366816	3.05166	2.63969
GO:0021795	cerebral cortex cell migration	2	1139	13	22593	0.160463	0.366816	3.05166	2.63969
GO:0033993	response to lipid	2	1139	13	22593	0.160463	0.366816	3.05166	2.63969
GO:0060828	regulation of canonical Wnt signaling pathway	2	1139	13	22593	0.160463	0.366816	3.05166	2.63969
GO:0007095	mitotic G2 DNA damage checkpoint	2	1139	13	22593	0.160463	0.366816	3.05166	2.63969
GO:0050673	epithelial cell proliferation	2	1139	13	22593	0.160463	0.366816	3.05166	2.63969
GO:0006536	glutamate metabolic process	2	1139	13	22593	0.160463	0.366816	3.05166	2.63969
GO:0000245	spliceosomal complex assembly	2	1139	13	22593	0.160463	0.366816	3.05166	2.63969
GO:0010592	positive regulation of lamellipodium assembly	2	1139	13	22593	0.160463	0.366816	3.05166	2.63969
GO:0030206	chondroitin sulfate biosynthetic process	2	1139	13	22593	0.160463	0.366816	3.05166	2.63969
GO:0001783	B cell apoptotic process	2	1139	13	22593	0.160463	0.366816	3.05166	2.63969
GO:0070266	necroptotic process	2	1139	13	22593	0.160463	0.366816	3.05166	2.63969
GO:0010867	positive regulation of triglyceride biosynthetic process	2	1139	13	22593	0.160463	0.366816	3.05166	2.63969
GO:0045667	regulation of osteoblast differentiation	2	1139	13	22593	0.160463	0.366816	3.05166	2.63969
GO:0002237	response to molecule of bacterial origin	2	1139	13	22593	0.160463	0.366816	3.05166	2.63969
GO:0003214	cardiac left ventricle morphogenesis	2	1139	13	22593	0.160463	0.366816	3.05166	2.63969
GO:2000060	positive regulation of protein ubiquitination involved in ubiquitin-dependent protein catabolic process	2	1139	13	22593	0.160463	0.366816	3.05166	2.63969
GO:0033630	positive regulation of cell adhesion mediated by integrin	2	1139	13	22593	0.160463	0.366816	3.05166	2.63969
GO:0006882	cellular zinc ion homeostasis	2	1139	13	22593	0.160463	0.366816	3.05166	2.63969
GO:0060445	branching involved in salivary gland morphogenesis	2	1139	13	22593	0.160463	0.366816	3.05166	2.63969
GO:0050982	detection of mechanical stimulus	2	1139	13	22593	0.160463	0.366816	3.05166	2.63969
GO:0043268	positive regulation of potassium ion transport	2	1139	13	22593	0.160463	0.366816	3.05166	2.63969
GO:0060389	pathway-restricted SMAD protein phosphorylation	2	1139	13	22593	0.160463	0.366816	3.05166	2.63969
GO:0032743	positive regulation of interleukin-2 production	2	1139	13	22593	0.160463	0.366816	3.05166	2.63969
GO:0006360	transcription from RNA polymerase I promoter	2	1139	13	22593	0.160463	0.366816	3.05166	2.63969
GO:0007252	I-kappaB phosphorylation	2	1139	13	22593	0.160463	0.366816	3.05166	2.63969
GO:0042416	dopamine biosynthetic process	2	1139	13	22593	0.160463	0.366816	3.05166	2.63969
GO:0010389	regulation of G2/M transition of mitotic cell cycle	2	1139	13	22593	0.160463	0.366816	3.05166	2.63969
GO:1902230	negative regulation of intrinsic apoptotic signaling pathway in response to DNA damage	2	1139	13	22593	0.160463	0.366816	3.05166	2.63969
GO:0033762	response to glucagon	2	1139	13	22593	0.160463	0.366816	3.05166	2.63969
GO:0009435	NAD biosynthetic process	2	1139	13	22593	0.160463	0.366816	3.05166	2.63969
GO:0042476	odontogenesis	3	1139	26	22593	0.1612	0.366816	2.28875	2.63307
GO:0010634	positive regulation of epithelial cell migration	3	1139	26	22593	0.1612	0.366816	2.28875	2.63307
GO:0016032	viral process	3	1139	26	22593	0.1612	0.366816	2.28875	2.63307
GO:0001895	retina homeostasis	3	1139	26	22593	0.1612	0.366816	2.28875	2.63307
GO:0071364	cellular response to epidermal growth factor stimulus	3	1139	26	22593	0.1612	0.366816	2.28875	2.63307
GO:0006417	regulation of translation	9	1139	119	22593	0.164019	0.366816	1.50019	2.60807
GO:0008360	regulation of cell shape	9	1139	119	22593	0.164019	0.366816	1.50019	2.60807
GO:0030855	epithelial cell differentiation	6	1139	71	22593	0.165382	0.366816	1.67627	2.59613
GO:0030317	sperm motility	5	1139	56	22593	0.168965	0.366816	1.77106	2.5652
GO:1901215	negative regulation of neuron death	4	1139	41	22593	0.16921	0.366816	1.9352	2.56312
GO:0016197	endosomal transport	4	1139	41	22593	0.16921	0.366816	1.9352	2.56312
GO:0045880	positive regulation of smoothened signaling pathway	3	1139	27	22593	0.17311	0.366816	2.20398	2.53024
GO:0002009	morphogenesis of an epithelium	3	1139	27	22593	0.17311	0.366816	2.20398	2.53024
GO:0010718	positive regulation of epithelial to mesenchymal transition	3	1139	27	22593	0.17311	0.366816	2.20398	2.53024
GO:0090307	spindle assembly involved in mitosis	3	1139	27	22593	0.17311	0.366816	2.20398	2.53024
GO:0035108	limb morphogenesis	3	1139	27	22593	0.17311	0.366816	2.20398	2.53024
GO:0043401	steroid hormone mediated signaling pathway	5	1139	57	22593	0.17703	0.366816	1.73998	2.49793
GO:0043586	tongue development	2	1139	14	22593	0.177834	0.366816	2.83369	2.4914
GO:0021854	hypothalamus development	2	1139	14	22593	0.177834	0.366816	2.83369	2.4914
GO:0007212	dopamine receptor signaling pathway	2	1139	14	22593	0.177834	0.366816	2.83369	2.4914
GO:0051146	striated muscle cell differentiation	2	1139	14	22593	0.177834	0.366816	2.83369	2.4914
GO:0008610	lipid biosynthetic process	2	1139	14	22593	0.177834	0.366816	2.83369	2.4914
GO:0046939	nucleotide phosphorylation	2	1139	14	22593	0.177834	0.366816	2.83369	2.4914
GO:0060766	negative regulation of androgen receptor signaling pathway	2	1139	14	22593	0.177834	0.366816	2.83369	2.4914
GO:0051000	positive regulation of nitric-oxide synthase activity	2	1139	14	22593	0.177834	0.366816	2.83369	2.4914
GO:0006656	phosphatidylcholine biosynthetic process	2	1139	14	22593	0.177834	0.366816	2.83369	2.4914
GO:0018279	protein N-linked glycosylation via asparagine	2	1139	14	22593	0.177834	0.366816	2.83369	2.4914
GO:0033327	Leydig cell differentiation	2	1139	14	22593	0.177834	0.366816	2.83369	2.4914
GO:0060993	kidney morphogenesis	2	1139	14	22593	0.177834	0.366816	2.83369	2.4914
GO:0032270	positive regulation of cellular protein metabolic process	2	1139	14	22593	0.177834	0.366816	2.83369	2.4914
GO:0030048	actin filament-based movement	2	1139	14	22593	0.177834	0.366816	2.83369	2.4914
GO:0030837	negative regulation of actin filament polymerization	2	1139	14	22593	0.177834	0.366816	2.83369	2.4914
GO:0006024	glycosaminoglycan biosynthetic process	2	1139	14	22593	0.177834	0.366816	2.83369	2.4914
GO:0050921	positive regulation of chemotaxis	2	1139	14	22593	0.177834	0.366816	2.83369	2.4914
GO:0035136	forelimb morphogenesis	2	1139	14	22593	0.177834	0.366816	2.83369	2.4914
GO:0048011	neurotrophin TRK receptor signaling pathway	2	1139	14	22593	0.177834	0.366816	2.83369	2.4914
GO:0048715	negative regulation of oligodendrocyte differentiation	2	1139	14	22593	0.177834	0.366816	2.83369	2.4914
GO:0051443	positive regulation of ubiquitin-protein transferase activity	2	1139	14	22593	0.177834	0.366816	2.83369	2.4914
GO:0048856	anatomical structure development	2	1139	14	22593	0.177834	0.366816	2.83369	2.4914
GO:0019886	antigen processing and presentation of exogenous peptide antigen via MHC class II	2	1139	14	22593	0.177834	0.366816	2.83369	2.4914
GO:0031629	synaptic vesicle fusion to presynaptic membrane	2	1139	14	22593	0.177834	0.366816	2.83369	2.4914
GO:0035909	aorta morphogenesis	2	1139	14	22593	0.177834	0.366816	2.83369	2.4914
GO:1900153	positive regulation of nuclear-transcribed mRNA catabolic process, deadenylation-dependent decay	2	1139	14	22593	0.177834	0.366816	2.83369	2.4914
GO:1903078	positive regulation of protein localization to plasma membrane	1	1139	3	22593	0.178721	0.366816	6.61194	2.48422
GO:0030423	targeting of mRNA for destruction involved in RNA interference	1	1139	3	22593	0.178721	0.366816	6.61194	2.48422
GO:0051088	PMA-inducible membrane protein ectodomain proteolysis	1	1139	3	22593	0.178721	0.366816	6.61194	2.48422
GO:0035523	protein K29-linked deubiquitination	1	1139	3	22593	0.178721	0.366816	6.61194	2.48422
GO:0051047	positive regulation of secretion	1	1139	3	22593	0.178721	0.366816	6.61194	2.48422
GO:0070358	actin polymerization-dependent cell motility	1	1139	3	22593	0.178721	0.366816	6.61194	2.48422
GO:0046061	dATP catabolic process	1	1139	3	22593	0.178721	0.366816	6.61194	2.48422
GO:0021869	forebrain ventricular zone progenitor cell division	1	1139	3	22593	0.178721	0.366816	6.61194	2.48422
GO:0006452	translational frameshifting	1	1139	3	22593	0.178721	0.366816	6.61194	2.48422
GO:0046881	positive regulation of follicle-stimulating hormone secretion	1	1139	3	22593	0.178721	0.366816	6.61194	2.48422
GO:0021847	ventricular zone neuroblast division	1	1139	3	22593	0.178721	0.366816	6.61194	2.48422
GO:0006431	methionyl-tRNA aminoacylation	1	1139	3	22593	0.178721	0.366816	6.61194	2.48422
GO:0019471	4-hydroxyproline metabolic process	1	1139	3	22593	0.178721	0.366816	6.61194	2.48422
GO:0007181	transforming growth factor beta receptor complex assembly	1	1139	3	22593	0.178721	0.366816	6.61194	2.48422
GO:0021801	cerebral cortex radial glia guided migration	1	1139	3	22593	0.178721	0.366816	6.61194	2.48422
GO:0043620	regulation of DNA-templated transcription in response to stress	1	1139	3	22593	0.178721	0.366816	6.61194	2.48422
GO:0043652	engulfment of apoptotic cell	1	1139	3	22593	0.178721	0.366816	6.61194	2.48422
GO:0021769	orbitofrontal cortex development	1	1139	3	22593	0.178721	0.366816	6.61194	2.48422
GO:0097051	establishment of protein localization to endoplasmic reticulum membrane	1	1139	3	22593	0.178721	0.366816	6.61194	2.48422
GO:0090160	Golgi to lysosome transport	1	1139	3	22593	0.178721	0.366816	6.61194	2.48422
GO:0090166	Golgi disassembly	1	1139	3	22593	0.178721	0.366816	6.61194	2.48422
GO:1990009	retinal cell apoptotic process	1	1139	3	22593	0.178721	0.366816	6.61194	2.48422
GO:0051106	positive regulation of DNA ligation	1	1139	3	22593	0.178721	0.366816	6.61194	2.48422
GO:0045085	negative regulation of interleukin-2 biosynthetic process	1	1139	3	22593	0.178721	0.366816	6.61194	2.48422
GO:0007098	centrosome cycle	1	1139	3	22593	0.178721	0.366816	6.61194	2.48422
GO:0045047	protein targeting to ER	1	1139	3	22593	0.178721	0.366816	6.61194	2.48422
GO:0009236	cobalamin biosynthetic process	1	1139	3	22593	0.178721	0.366816	6.61194	2.48422
GO:0070487	monocyte aggregation	1	1139	3	22593	0.178721	0.366816	6.61194	2.48422
GO:0006556	S-adenosylmethionine biosynthetic process	1	1139	3	22593	0.178721	0.366816	6.61194	2.48422
GO:0035622	intrahepatic bile duct development	1	1139	3	22593	0.178721	0.366816	6.61194	2.48422
GO:0071578	zinc ion transmembrane import	1	1139	3	22593	0.178721	0.366816	6.61194	2.48422
GO:0021988	olfactory lobe development	1	1139	3	22593	0.178721	0.366816	6.61194	2.48422
GO:0009264	deoxyribonucleotide catabolic process	1	1139	3	22593	0.178721	0.366816	6.61194	2.48422
GO:0033128	negative regulation of histone phosphorylation	1	1139	3	22593	0.178721	0.366816	6.61194	2.48422
GO:0006598	polyamine catabolic process	1	1139	3	22593	0.178721	0.366816	6.61194	2.48422
GO:0006597	spermine biosynthetic process	1	1139	3	22593	0.178721	0.366816	6.61194	2.48422
GO:0043687	post-translational protein modification	1	1139	3	22593	0.178721	0.366816	6.61194	2.48422
GO:0046952	ketone body catabolic process	1	1139	3	22593	0.178721	0.366816	6.61194	2.48422
GO:0009299	mRNA transcription	1	1139	3	22593	0.178721	0.366816	6.61194	2.48422
GO:0000271	polysaccharide biosynthetic process	1	1139	3	22593	0.178721	0.366816	6.61194	2.48422
GO:0000291	nuclear-transcribed mRNA catabolic process, exonucleolytic	1	1139	3	22593	0.178721	0.366816	6.61194	2.48422
GO:0061470	T follicular helper cell differentiation	1	1139	3	22593	0.178721	0.366816	6.61194	2.48422
GO:0046103	inosine biosynthetic process	1	1139	3	22593	0.178721	0.366816	6.61194	2.48422
GO:0019677	NAD catabolic process	1	1139	3	22593	0.178721	0.366816	6.61194	2.48422
GO:0021885	forebrain cell migration	1	1139	3	22593	0.178721	0.366816	6.61194	2.48422
GO:0021882	regulation of transcription from RNA polymerase II promoter involved in forebrain neuron fate commitment	1	1139	3	22593	0.178721	0.366816	6.61194	2.48422
GO:1901026	ripoptosome assembly involved in necroptotic process	1	1139	3	22593	0.178721	0.366816	6.61194	2.48422
GO:0002068	glandular epithelial cell development	1	1139	3	22593	0.178721	0.366816	6.61194	2.48422
GO:1900740	positive regulation of protein insertion into mitochondrial membrane involved in apoptotic signaling pathway	1	1139	3	22593	0.178721	0.366816	6.61194	2.48422
GO:0045905	positive regulation of translational termination	1	1139	3	22593	0.178721	0.366816	6.61194	2.48422
GO:0051036	regulation of endosome size	1	1139	3	22593	0.178721	0.366816	6.61194	2.48422
GO:0045900	negative regulation of translational elongation	1	1139	3	22593	0.178721	0.366816	6.61194	2.48422
GO:1903237	negative regulation of leukocyte tethering or rolling	1	1139	3	22593	0.178721	0.366816	6.61194	2.48422
GO:0010593	negative regulation of lamellipodium assembly	1	1139	3	22593	0.178721	0.366816	6.61194	2.48422
GO:0090276	regulation of peptide hormone secretion	1	1139	3	22593	0.178721	0.366816	6.61194	2.48422
GO:0090271	positive regulation of fibroblast growth factor production	1	1139	3	22593	0.178721	0.366816	6.61194	2.48422
GO:0072383	plus-end-directed vesicle transport along microtubule	1	1139	3	22593	0.178721	0.366816	6.61194	2.48422
GO:0042775	mitochondrial ATP synthesis coupled electron transport	1	1139	3	22593	0.178721	0.366816	6.61194	2.48422
GO:0045541	negative regulation of cholesterol biosynthetic process	1	1139	3	22593	0.178721	0.366816	6.61194	2.48422
GO:0010715	regulation of extracellular matrix disassembly	1	1139	3	22593	0.178721	0.366816	6.61194	2.48422
GO:0035305	negative regulation of dephosphorylation	1	1139	3	22593	0.178721	0.366816	6.61194	2.48422
GO:0003401	axis elongation	1	1139	3	22593	0.178721	0.366816	6.61194	2.48422
GO:0055014	atrial cardiac muscle cell development	1	1139	3	22593	0.178721	0.366816	6.61194	2.48422
GO:0035359	negative regulation of peroxisome proliferator activated receptor signaling pathway	1	1139	3	22593	0.178721	0.366816	6.61194	2.48422
GO:0045585	positive regulation of cytotoxic T cell differentiation	1	1139	3	22593	0.178721	0.366816	6.61194	2.48422
GO:0072350	tricarboxylic acid metabolic process	1	1139	3	22593	0.178721	0.366816	6.61194	2.48422
GO:0071677	positive regulation of mononuclear cell migration	1	1139	3	22593	0.178721	0.366816	6.61194	2.48422
GO:0001710	mesodermal cell fate commitment	1	1139	3	22593	0.178721	0.366816	6.61194	2.48422
GO:0071674	mononuclear cell migration	1	1139	3	22593	0.178721	0.366816	6.61194	2.48422
GO:0090311	regulation of protein deacetylation	1	1139	3	22593	0.178721	0.366816	6.61194	2.48422
GO:0046208	spermine catabolic process	1	1139	3	22593	0.178721	0.366816	6.61194	2.48422
GO:0071639	positive regulation of monocyte chemotactic protein-1 production	1	1139	3	22593	0.178721	0.366816	6.61194	2.48422
GO:0021571	rhombomere 5 development	1	1139	3	22593	0.178721	0.366816	6.61194	2.48422
GO:0021570	rhombomere 4 development	1	1139	3	22593	0.178721	0.366816	6.61194	2.48422
GO:0043415	positive regulation of skeletal muscle tissue regeneration	1	1139	3	22593	0.178721	0.366816	6.61194	2.48422
GO:0061364	apoptotic process involved in luteolysis	1	1139	3	22593	0.178721	0.366816	6.61194	2.48422
GO:0060263	regulation of respiratory burst	1	1139	3	22593	0.178721	0.366816	6.61194	2.48422
GO:1903378	positive regulation of oxidative stress-induced neuron intrinsic apoptotic signaling pathway	1	1139	3	22593	0.178721	0.366816	6.61194	2.48422
GO:0031223	auditory behavior	1	1139	3	22593	0.178721	0.366816	6.61194	2.48422
GO:0038155	interleukin-23-mediated signaling pathway	1	1139	3	22593	0.178721	0.366816	6.61194	2.48422
GO:0010641	positive regulation of platelet-derived growth factor receptor signaling pathway	1	1139	3	22593	0.178721	0.366816	6.61194	2.48422
GO:0070232	regulation of T cell apoptotic process	1	1139	3	22593	0.178721	0.366816	6.61194	2.48422
GO:0010829	negative regulation of glucose transport	1	1139	3	22593	0.178721	0.366816	6.61194	2.48422
GO:0042853	L-alanine catabolic process	1	1139	3	22593	0.178721	0.366816	6.61194	2.48422
GO:0043490	malate-aspartate shuttle	1	1139	3	22593	0.178721	0.366816	6.61194	2.48422
GO:0019344	cysteine biosynthetic process	1	1139	3	22593	0.178721	0.366816	6.61194	2.48422
GO:0021754	facial nucleus development	1	1139	3	22593	0.178721	0.366816	6.61194	2.48422
GO:0002291	T cell activation via T cell receptor contact with antigen bound to MHC molecule on antigen presenting cell	1	1139	3	22593	0.178721	0.366816	6.61194	2.48422
GO:0090402	oncogene-induced cell senescence	1	1139	3	22593	0.178721	0.366816	6.61194	2.48422
GO:0060161	positive regulation of dopamine receptor signaling pathway	1	1139	3	22593	0.178721	0.366816	6.61194	2.48422
GO:0002246	wound healing involved in inflammatory response	1	1139	3	22593	0.178721	0.366816	6.61194	2.48422
GO:0001866	NK T cell proliferation	1	1139	3	22593	0.178721	0.366816	6.61194	2.48422
GO:1901203	positive regulation of extracellular matrix assembly	1	1139	3	22593	0.178721	0.366816	6.61194	2.48422
GO:0032275	luteinizing hormone secretion	1	1139	3	22593	0.178721	0.366816	6.61194	2.48422
GO:0060931	sinoatrial node cell development	1	1139	3	22593	0.178721	0.366816	6.61194	2.48422
GO:0051220	cytoplasmic sequestering of protein	1	1139	3	22593	0.178721	0.366816	6.61194	2.48422
GO:0051252	regulation of RNA metabolic process	1	1139	3	22593	0.178721	0.366816	6.61194	2.48422
GO:0086003	cardiac muscle cell contraction	1	1139	3	22593	0.178721	0.366816	6.61194	2.48422
GO:0003347	epicardial cell to mesenchymal cell transition	1	1139	3	22593	0.178721	0.366816	6.61194	2.48422
GO:0051250	negative regulation of lymphocyte activation	1	1139	3	22593	0.178721	0.366816	6.61194	2.48422
GO:0002922	positive regulation of humoral immune response	1	1139	3	22593	0.178721	0.366816	6.61194	2.48422
GO:1990168	protein K33-linked deubiquitination	1	1139	3	22593	0.178721	0.366816	6.61194	2.48422
GO:0048133	male germ-line stem cell asymmetric division	1	1139	3	22593	0.178721	0.366816	6.61194	2.48422
GO:1902513	regulation of organelle transport along microtubule	1	1139	3	22593	0.178721	0.366816	6.61194	2.48422
GO:0003253	cardiac neural crest cell migration involved in outflow tract morphogenesis	1	1139	3	22593	0.178721	0.366816	6.61194	2.48422
GO:0003256	regulation of transcription from RNA polymerase II promoter involved in myocardial precursor cell differentiation	1	1139	3	22593	0.178721	0.366816	6.61194	2.48422
GO:2000049	positive regulation of cell-cell adhesion mediated by cadherin	1	1139	3	22593	0.178721	0.366816	6.61194	2.48422
GO:0010909	positive regulation of heparan sulfate proteoglycan biosynthetic process	1	1139	3	22593	0.178721	0.366816	6.61194	2.48422
GO:2000054	negative regulation of Wnt signaling pathway involved in dorsal/ventral axis specification	1	1139	3	22593	0.178721	0.366816	6.61194	2.48422
GO:0048609	multicellular organismal reproductive process	1	1139	3	22593	0.178721	0.366816	6.61194	2.48422
GO:2000483	negative regulation of interleukin-8 secretion	1	1139	3	22593	0.178721	0.366816	6.61194	2.48422
GO:2000041	negative regulation of planar cell polarity pathway involved in axis elongation	1	1139	3	22593	0.178721	0.366816	6.61194	2.48422
GO:0031345	negative regulation of cell projection organization	1	1139	3	22593	0.178721	0.366816	6.61194	2.48422
GO:0030859	polarized epithelial cell differentiation	1	1139	3	22593	0.178721	0.366816	6.61194	2.48422
GO:0031328	positive regulation of cellular biosynthetic process	1	1139	3	22593	0.178721	0.366816	6.61194	2.48422
GO:0086070	SA node cell to atrial cardiac muscle cell communication	1	1139	3	22593	0.178721	0.366816	6.61194	2.48422
GO:0050999	regulation of nitric-oxide synthase activity	1	1139	3	22593	0.178721	0.366816	6.61194	2.48422
GO:0033623	regulation of integrin activation	1	1139	3	22593	0.178721	0.366816	6.61194	2.48422
GO:0072197	ureter morphogenesis	1	1139	3	22593	0.178721	0.366816	6.61194	2.48422
GO:0010918	positive regulation of mitochondrial membrane potential	1	1139	3	22593	0.178721	0.366816	6.61194	2.48422
GO:0003278	apoptotic process involved in heart morphogenesis	1	1139	3	22593	0.178721	0.366816	6.61194	2.48422
GO:0003273	cell migration involved in endocardial cushion formation	1	1139	3	22593	0.178721	0.366816	6.61194	2.48422
GO:0072144	glomerular mesangial cell development	1	1139	3	22593	0.178721	0.366816	6.61194	2.48422
GO:0086015	SA node cell action potential	1	1139	3	22593	0.178721	0.366816	6.61194	2.48422
GO:0048194	Golgi vesicle budding	1	1139	3	22593	0.178721	0.366816	6.61194	2.48422
GO:0006123	mitochondrial electron transport, cytochrome c to oxygen	1	1139	3	22593	0.178721	0.366816	6.61194	2.48422
GO:0060443	mammary gland morphogenesis	1	1139	3	22593	0.178721	0.366816	6.61194	2.48422
GO:0032946	positive regulation of mononuclear cell proliferation	1	1139	3	22593	0.178721	0.366816	6.61194	2.48422
GO:0070779	D-aspartate import	1	1139	3	22593	0.178721	0.366816	6.61194	2.48422
GO:0035947	regulation of gluconeogenesis by regulation of transcription from RNA polymerase II promoter	1	1139	3	22593	0.178721	0.366816	6.61194	2.48422
GO:0060480	lung goblet cell differentiation	1	1139	3	22593	0.178721	0.366816	6.61194	2.48422
GO:0071873	response to norepinephrine	1	1139	3	22593	0.178721	0.366816	6.61194	2.48422
GO:0044337	canonical Wnt signaling pathway involved in positive regulation of apoptotic process	1	1139	3	22593	0.178721	0.366816	6.61194	2.48422
GO:0031401	positive regulation of protein modification process	1	1139	3	22593	0.178721	0.366816	6.61194	2.48422
GO:0000018	regulation of DNA recombination	1	1139	3	22593	0.178721	0.366816	6.61194	2.48422
GO:2000121	regulation of removal of superoxide radicals	1	1139	3	22593	0.178721	0.366816	6.61194	2.48422
GO:0015888	thiamine transport	1	1139	3	22593	0.178721	0.366816	6.61194	2.48422
GO:2000195	negative regulation of female gonad development	1	1139	3	22593	0.178721	0.366816	6.61194	2.48422
GO:0002439	chronic inflammatory response to antigenic stimulus	1	1139	3	22593	0.178721	0.366816	6.61194	2.48422
GO:0009750	response to fructose	1	1139	3	22593	0.178721	0.366816	6.61194	2.48422
GO:0006949	syncytium formation	1	1139	3	22593	0.178721	0.366816	6.61194	2.48422
GO:1903551	regulation of extracellular vesicular exosome assembly	1	1139	3	22593	0.178721	0.366816	6.61194	2.48422
GO:0045408	regulation of interleukin-6 biosynthetic process	1	1139	3	22593	0.178721	0.366816	6.61194	2.48422
GO:0046543	development of secondary female sexual characteristics	1	1139	3	22593	0.178721	0.366816	6.61194	2.48422
GO:0060341	regulation of cellular localization	1	1139	3	22593	0.178721	0.366816	6.61194	2.48422
GO:0035284	brain segmentation	1	1139	3	22593	0.178721	0.366816	6.61194	2.48422
GO:0060379	cardiac muscle cell myoblast differentiation	1	1139	3	22593	0.178721	0.366816	6.61194	2.48422
GO:0071934	thiamine transmembrane transport	1	1139	3	22593	0.178721	0.366816	6.61194	2.48422
GO:0070884	regulation of calcineurin-NFAT signaling cascade	1	1139	3	22593	0.178721	0.366816	6.61194	2.48422
GO:0070085	glycosylation	1	1139	3	22593	0.178721	0.366816	6.61194	2.48422
GO:0006925	inflammatory cell apoptotic process	1	1139	3	22593	0.178721	0.366816	6.61194	2.48422
GO:0051466	positive regulation of corticotropin-releasing hormone secretion	1	1139	3	22593	0.178721	0.366816	6.61194	2.48422
GO:0097374	sensory neuron axon guidance	1	1139	3	22593	0.178721	0.366816	6.61194	2.48422
GO:0007529	establishment of synaptic specificity at neuromuscular junction	1	1139	3	22593	0.178721	0.366816	6.61194	2.48422
GO:0034241	positive regulation of macrophage fusion	1	1139	3	22593	0.178721	0.366816	6.61194	2.48422
GO:0070814	hydrogen sulfide biosynthetic process	1	1139	3	22593	0.178721	0.366816	6.61194	2.48422
GO:0009642	response to light intensity	1	1139	3	22593	0.178721	0.366816	6.61194	2.48422
GO:0031587	positive regulation of inositol 1,4,5-trisphosphate-sensitive calcium-release channel activity	1	1139	3	22593	0.178721	0.366816	6.61194	2.48422
GO:0048841	regulation of axon extension involved in axon guidance	1	1139	3	22593	0.178721	0.366816	6.61194	2.48422
GO:1902306	negative regulation of sodium ion transmembrane transport	1	1139	3	22593	0.178721	0.366816	6.61194	2.48422
GO:0002763	positive regulation of myeloid leukocyte differentiation	1	1139	3	22593	0.178721	0.366816	6.61194	2.48422
GO:0003006	developmental process involved in reproduction	1	1139	3	22593	0.178721	0.366816	6.61194	2.48422
GO:0006282	regulation of DNA repair	1	1139	3	22593	0.178721	0.366816	6.61194	2.48422
GO:0046668	regulation of retinal cell programmed cell death	1	1139	3	22593	0.178721	0.366816	6.61194	2.48422
GO:0061042	vascular wound healing	1	1139	3	22593	0.178721	0.366816	6.61194	2.48422
GO:0032651	regulation of interleukin-1 beta production	1	1139	3	22593	0.178721	0.366816	6.61194	2.48422
GO:0006304	DNA modification	1	1139	3	22593	0.178721	0.366816	6.61194	2.48422
GO:2001242	regulation of intrinsic apoptotic signaling pathway	1	1139	3	22593	0.178721	0.366816	6.61194	2.48422
GO:0035722	interleukin-12-mediated signaling pathway	1	1139	3	22593	0.178721	0.366816	6.61194	2.48422
GO:0071225	cellular response to muramyl dipeptide	1	1139	3	22593	0.178721	0.366816	6.61194	2.48422
GO:0015936	coenzyme A metabolic process	1	1139	3	22593	0.178721	0.366816	6.61194	2.48422
GO:0036462	TRAIL-activated apoptotic signaling pathway	1	1139	3	22593	0.178721	0.366816	6.61194	2.48422
GO:0036465	synaptic vesicle recycling	1	1139	3	22593	0.178721	0.366816	6.61194	2.48422
GO:2000301	negative regulation of synaptic vesicle exocytosis	1	1139	3	22593	0.178721	0.366816	6.61194	2.48422
GO:2000304	positive regulation of ceramide biosynthetic process	1	1139	3	22593	0.178721	0.366816	6.61194	2.48422
GO:0019724	B cell mediated immunity	1	1139	3	22593	0.178721	0.366816	6.61194	2.48422
GO:0072034	renal vesicle induction	1	1139	3	22593	0.178721	0.366816	6.61194	2.48422
GO:0060538	skeletal muscle organ development	1	1139	3	22593	0.178721	0.366816	6.61194	2.48422
GO:0072012	glomerulus vasculature development	1	1139	3	22593	0.178721	0.366816	6.61194	2.48422
GO:0006177	GMP biosynthetic process	1	1139	3	22593	0.178721	0.366816	6.61194	2.48422
GO:0045200	establishment of neuroblast polarity	1	1139	3	22593	0.178721	0.366816	6.61194	2.48422
GO:0061138	morphogenesis of a branching epithelium	1	1139	3	22593	0.178721	0.366816	6.61194	2.48422
GO:0090091	positive regulation of extracellular matrix disassembly	1	1139	3	22593	0.178721	0.366816	6.61194	2.48422
GO:0006203	dGTP catabolic process	1	1139	3	22593	0.178721	0.366816	6.61194	2.48422
GO:0035022	positive regulation of Rac protein signal transduction	1	1139	3	22593	0.178721	0.366816	6.61194	2.48422
GO:0090038	negative regulation of protein kinase C signaling	1	1139	3	22593	0.178721	0.366816	6.61194	2.48422
GO:0035089	establishment of apical/basal cell polarity	1	1139	3	22593	0.178721	0.366816	6.61194	2.48422
GO:0006227	dUDP biosynthetic process	1	1139	3	22593	0.178721	0.366816	6.61194	2.48422
GO:0070672	response to interleukin-15	1	1139	3	22593	0.178721	0.366816	6.61194	2.48422
GO:0090027	negative regulation of monocyte chemotaxis	1	1139	3	22593	0.178721	0.366816	6.61194	2.48422
GO:0045963	negative regulation of dopamine metabolic process	1	1139	3	22593	0.178721	0.366816	6.61194	2.48422
GO:0007343	egg activation	1	1139	3	22593	0.178721	0.366816	6.61194	2.48422
GO:1900126	negative regulation of hyaluronan biosynthetic process	1	1139	3	22593	0.178721	0.366816	6.61194	2.48422
GO:0009447	putrescine catabolic process	1	1139	3	22593	0.178721	0.366816	6.61194	2.48422
GO:0032526	response to retinoic acid	5	1139	58	22593	0.185236	0.378665	1.70998	2.43256
GO:0051259	protein oligomerization	5	1139	58	22593	0.185236	0.378665	1.70998	2.43256
GO:0003007	heart morphogenesis	5	1139	58	22593	0.185236	0.378665	1.70998	2.43256
GO:0006406	mRNA export from nucleus	3	1139	28	22593	0.185256	0.378665	2.12527	2.43241
GO:0055010	ventricular cardiac muscle tissue morphogenesis	3	1139	28	22593	0.185256	0.378665	2.12527	2.43241
GO:0048169	regulation of long-term neuronal synaptic plasticity	3	1139	28	22593	0.185256	0.378665	2.12527	2.43241
GO:0048015	phosphatidylinositol-mediated signaling	3	1139	28	22593	0.185256	0.378665	2.12527	2.43241
GO:0021762	substantia nigra development	4	1139	43	22593	0.188492	0.383929	1.84519	2.40742
GO:0007595	lactation	4	1139	43	22593	0.188492	0.383929	1.84519	2.40742
GO:0010977	negative regulation of neuron projection development	4	1139	43	22593	0.188492	0.383929	1.84519	2.40742
GO:0006909	phagocytosis	4	1139	43	22593	0.188492	0.383929	1.84519	2.40742
GO:0032760	positive regulation of tumor necrosis factor production	4	1139	43	22593	0.188492	0.383929	1.84519	2.40742
GO:0032729	positive regulation of interferon-gamma production	4	1139	43	22593	0.188492	0.383929	1.84519	2.40742
GO:0006919	activation of cysteine-type endopeptidase activity involved in apoptotic process	6	1139	75	22593	0.19412	0.386897	1.58687	2.36498
GO:0045725	positive regulation of glycogen biosynthetic process	2	1139	15	22593	0.195472	0.386897	2.64478	2.35497
GO:0033280	response to vitamin D	2	1139	15	22593	0.195472	0.386897	2.64478	2.35497
GO:0060065	uterus development	2	1139	15	22593	0.195472	0.386897	2.64478	2.35497
GO:0050678	regulation of epithelial cell proliferation	2	1139	15	22593	0.195472	0.386897	2.64478	2.35497
GO:0002042	cell migration involved in sprouting angiogenesis	2	1139	15	22593	0.195472	0.386897	2.64478	2.35497
GO:0001655	urogenital system development	2	1139	15	22593	0.195472	0.386897	2.64478	2.35497
GO:0030220	platelet formation	2	1139	15	22593	0.195472	0.386897	2.64478	2.35497
GO:0042744	hydrogen peroxide catabolic process	2	1139	15	22593	0.195472	0.386897	2.64478	2.35497
GO:0006672	ceramide metabolic process	2	1139	15	22593	0.195472	0.386897	2.64478	2.35497
GO:0001759	organ induction	2	1139	15	22593	0.195472	0.386897	2.64478	2.35497
GO:0031297	replication fork processing	2	1139	15	22593	0.195472	0.386897	2.64478	2.35497
GO:0002224	toll-like receptor signaling pathway	2	1139	15	22593	0.195472	0.386897	2.64478	2.35497
GO:0002230	positive regulation of defense response to virus by host	2	1139	15	22593	0.195472	0.386897	2.64478	2.35497
GO:0086004	regulation of cardiac muscle cell contraction	2	1139	15	22593	0.195472	0.386897	2.64478	2.35497
GO:0030949	positive regulation of vascular endothelial growth factor receptor signaling pathway	2	1139	15	22593	0.195472	0.386897	2.64478	2.35497
GO:0051279	regulation of release of sequestered calcium ion into cytosol	2	1139	15	22593	0.195472	0.386897	2.64478	2.35497
GO:0006825	copper ion transport	2	1139	15	22593	0.195472	0.386897	2.64478	2.35497
GO:0050930	induction of positive chemotaxis	2	1139	15	22593	0.195472	0.386897	2.64478	2.35497
GO:2000114	regulation of establishment of cell polarity	2	1139	15	22593	0.195472	0.386897	2.64478	2.35497
GO:0006956	complement activation	2	1139	15	22593	0.195472	0.386897	2.64478	2.35497
GO:0006998	nuclear envelope organization	2	1139	15	22593	0.195472	0.386897	2.64478	2.35497
GO:0003148	outflow tract septum morphogenesis	2	1139	15	22593	0.195472	0.386897	2.64478	2.35497
GO:0051497	negative regulation of stress fiber assembly	2	1139	15	22593	0.195472	0.386897	2.64478	2.35497
GO:0070848	response to growth factor	2	1139	15	22593	0.195472	0.386897	2.64478	2.35497
GO:0046685	response to arsenic-containing substance	2	1139	15	22593	0.195472	0.386897	2.64478	2.35497
GO:0006376	mRNA splice site selection	2	1139	15	22593	0.195472	0.386897	2.64478	2.35497
GO:0007413	axonal fasciculation	2	1139	15	22593	0.195472	0.386897	2.64478	2.35497
GO:0051770	positive regulation of nitric-oxide synthase biosynthetic process	2	1139	15	22593	0.195472	0.386897	2.64478	2.35497
GO:0046716	muscle cell cellular homeostasis	2	1139	15	22593	0.195472	0.386897	2.64478	2.35497
GO:2000811	negative regulation of anoikis	2	1139	15	22593	0.195472	0.386897	2.64478	2.35497
GO:0006479	protein methylation	3	1139	29	22593	0.197615	0.386897	2.05198	2.33923
GO:0045664	regulation of neuron differentiation	3	1139	29	22593	0.197615	0.386897	2.05198	2.33923
GO:0043029	T cell homeostasis	3	1139	29	22593	0.197615	0.386897	2.05198	2.33923
GO:0015991	ATP hydrolysis coupled proton transport	3	1139	29	22593	0.197615	0.386897	2.05198	2.33923
GO:0032091	negative regulation of protein binding	4	1139	44	22593	0.198384	0.386897	1.80326	2.33363
GO:0008286	insulin receptor signaling pathway	5	1139	60	22593	0.202047	0.386897	1.65299	2.30724
GO:0045087	innate immune response	20	1139	319	22593	0.204577	0.386897	1.24363	2.28928
GO:0002376	immune system process	22	1139	355	22593	0.205012	0.386897	1.22926	2.28622
GO:0009615	response to virus	7	1139	93	22593	0.20585	0.386897	1.49302	2.28034
GO:0045597	positive regulation of cell differentiation	4	1139	45	22593	0.208428	0.386897	1.76318	2.26238
GO:0032755	positive regulation of interleukin-6 production	4	1139	45	22593	0.208428	0.386897	1.76318	2.26238
GO:0006446	regulation of translational initiation	3	1139	30	22593	0.210164	0.386897	1.98358	2.25041
GO:0045840	positive regulation of mitosis	3	1139	30	22593	0.210164	0.386897	1.98358	2.25041
GO:0051209	release of sequestered calcium ion into cytosol	3	1139	30	22593	0.210164	0.386897	1.98358	2.25041
GO:0090305	nucleic acid phosphodiester bond hydrolysis	7	1139	94	22593	0.212723	0.386897	1.47714	2.23295
GO:0021846	cell proliferation in forebrain	2	1139	16	22593	0.213311	0.386897	2.47948	2.22897
GO:0046827	positive regulation of protein export from nucleus	2	1139	16	22593	0.213311	0.386897	2.47948	2.22897
GO:0001516	prostaglandin biosynthetic process	2	1139	16	22593	0.213311	0.386897	2.47948	2.22897
GO:0060037	pharyngeal system development	2	1139	16	22593	0.213311	0.386897	2.47948	2.22897
GO:1902043	positive regulation of extrinsic apoptotic signaling pathway via death domain receptors	2	1139	16	22593	0.213311	0.386897	2.47948	2.22897
GO:0021799	cerebral cortex radially oriented cell migration	2	1139	16	22593	0.213311	0.386897	2.47948	2.22897
GO:0001522	pseudouridine synthesis	2	1139	16	22593	0.213311	0.386897	2.47948	2.22897
GO:0007088	regulation of mitosis	2	1139	16	22593	0.213311	0.386897	2.47948	2.22897
GO:0007094	mitotic spindle assembly checkpoint	2	1139	16	22593	0.213311	0.386897	2.47948	2.22897
GO:0032456	endocytic recycling	2	1139	16	22593	0.213311	0.386897	2.47948	2.22897
GO:0071542	dopaminergic neuron differentiation	2	1139	16	22593	0.213311	0.386897	2.47948	2.22897
GO:0042573	retinoic acid metabolic process	2	1139	16	22593	0.213311	0.386897	2.47948	2.22897
GO:0006693	prostaglandin metabolic process	2	1139	16	22593	0.213311	0.386897	2.47948	2.22897
GO:0001709	cell fate determination	2	1139	16	22593	0.213311	0.386897	2.47948	2.22897
GO:0050870	positive regulation of T cell activation	2	1139	16	22593	0.213311	0.386897	2.47948	2.22897
GO:0043488	regulation of mRNA stability	2	1139	16	22593	0.213311	0.386897	2.47948	2.22897
GO:0048598	embryonic morphogenesis	2	1139	16	22593	0.213311	0.386897	2.47948	2.22897
GO:0010035	response to inorganic substance	2	1139	16	22593	0.213311	0.386897	2.47948	2.22897
GO:2000648	positive regulation of stem cell proliferation	2	1139	16	22593	0.213311	0.386897	2.47948	2.22897
GO:0006198	cAMP catabolic process	2	1139	16	22593	0.213311	0.386897	2.47948	2.22897
GO:0006897	endocytosis	12	1139	180	22593	0.215352	0.386897	1.32239	2.21523
GO:1903076	regulation of protein localization to plasma membrane	1	1139	4	22593	0.218164	0.386897	4.95896	2.19651
GO:0090191	negative regulation of branching involved in ureteric bud morphogenesis	1	1139	4	22593	0.218164	0.386897	4.95896	2.19651
GO:0030422	production of siRNA involved in RNA interference	1	1139	4	22593	0.218164	0.386897	4.95896	2.19651
GO:0042524	negative regulation of tyrosine phosphorylation of Stat5 protein	1	1139	4	22593	0.218164	0.386897	4.95896	2.19651
GO:0051048	negative regulation of secretion	1	1139	4	22593	0.218164	0.386897	4.95896	2.19651
GO:0051051	negative regulation of transport	1	1139	4	22593	0.218164	0.386897	4.95896	2.19651
GO:0046060	dATP metabolic process	1	1139	4	22593	0.218164	0.386897	4.95896	2.19651
GO:0035502	metanephric part of ureteric bud development	1	1139	4	22593	0.218164	0.386897	4.95896	2.19651
GO:0006499	N-terminal protein myristoylation	1	1139	4	22593	0.218164	0.386897	4.95896	2.19651
GO:0046040	IMP metabolic process	1	1139	4	22593	0.218164	0.386897	4.95896	2.19651
GO:1902065	response to L-glutamate	1	1139	4	22593	0.218164	0.386897	4.95896	2.19651
GO:0072513	positive regulation of secondary heart field cardioblast proliferation	1	1139	4	22593	0.218164	0.386897	4.95896	2.19651
GO:0048208	COPII vesicle coating	1	1139	4	22593	0.218164	0.386897	4.95896	2.19651
GO:0007221	positive regulation of transcription of Notch receptor target	1	1139	4	22593	0.218164	0.386897	4.95896	2.19651
GO:0002175	protein localization to paranode region of axon	1	1139	4	22593	0.218164	0.386897	4.95896	2.19651
GO:0002176	male germ cell proliferation	1	1139	4	22593	0.218164	0.386897	4.95896	2.19651
GO:0019563	glycerol catabolic process	1	1139	4	22593	0.218164	0.386897	4.95896	2.19651
GO:1990086	lens fiber cell apoptotic process	1	1139	4	22593	0.218164	0.386897	4.95896	2.19651
GO:0042481	regulation of odontogenesis	1	1139	4	22593	0.218164	0.386897	4.95896	2.19651
GO:2000973	regulation of pro-B cell differentiation	1	1139	4	22593	0.218164	0.386897	4.95896	2.19651
GO:0090175	regulation of establishment of planar polarity	1	1139	4	22593	0.218164	0.386897	4.95896	2.19651
GO:0060018	astrocyte fate commitment	1	1139	4	22593	0.218164	0.386897	4.95896	2.19651
GO:0014834	skeletal muscle satellite cell maintenance involved in skeletal muscle regeneration	1	1139	4	22593	0.218164	0.386897	4.95896	2.19651
GO:0032507	maintenance of protein location in cell	1	1139	4	22593	0.218164	0.386897	4.95896	2.19651
GO:0006543	glutamine catabolic process	1	1139	4	22593	0.218164	0.386897	4.95896	2.19651
GO:0033158	regulation of protein import into nucleus, translocation	1	1139	4	22593	0.218164	0.386897	4.95896	2.19651
GO:0072675	osteoclast fusion	1	1139	4	22593	0.218164	0.386897	4.95896	2.19651
GO:0034620	cellular response to unfolded protein	1	1139	4	22593	0.218164	0.386897	4.95896	2.19651
GO:1902177	positive regulation of oxidative stress-induced intrinsic apoptotic signaling pathway	1	1139	4	22593	0.218164	0.386897	4.95896	2.19651
GO:1901897	regulation of relaxation of cardiac muscle	1	1139	4	22593	0.218164	0.386897	4.95896	2.19651
GO:0060732	positive regulation of inositol phosphate biosynthetic process	1	1139	4	22593	0.218164	0.386897	4.95896	2.19651
GO:1901888	regulation of cell junction assembly	1	1139	4	22593	0.218164	0.386897	4.95896	2.19651
GO:0032489	regulation of Cdc42 protein signal transduction	1	1139	4	22593	0.218164	0.386897	4.95896	2.19651
GO:0060743	epithelial cell maturation involved in prostate gland development	1	1139	4	22593	0.218164	0.386897	4.95896	2.19651
GO:0061448	connective tissue development	1	1139	4	22593	0.218164	0.386897	4.95896	2.19651
GO:0021892	cerebral cortex GABAergic interneuron differentiation	1	1139	4	22593	0.218164	0.386897	4.95896	2.19651
GO:1901844	regulation of cell communication by electrical coupling involved in cardiac conduction	1	1139	4	22593	0.218164	0.386897	4.95896	2.19651
GO:1901841	regulation of high voltage-gated calcium channel activity	1	1139	4	22593	0.218164	0.386897	4.95896	2.19651
GO:1900744	regulation of p38MAPK cascade	1	1139	4	22593	0.218164	0.386897	4.95896	2.19651
GO:0031937	positive regulation of chromatin silencing	1	1139	4	22593	0.218164	0.386897	4.95896	2.19651
GO:0045901	positive regulation of translational elongation	1	1139	4	22593	0.218164	0.386897	4.95896	2.19651
GO:0090231	regulation of spindle checkpoint	1	1139	4	22593	0.218164	0.386897	4.95896	2.19651
GO:0070459	prolactin secretion	1	1139	4	22593	0.218164	0.386897	4.95896	2.19651
GO:0042592	homeostatic process	1	1139	4	22593	0.218164	0.386897	4.95896	2.19651
GO:0032497	detection of lipopolysaccharide	1	1139	4	22593	0.218164	0.386897	4.95896	2.19651
GO:0030204	chondroitin sulfate metabolic process	1	1139	4	22593	0.218164	0.386897	4.95896	2.19651
GO:0051295	establishment of meiotic spindle localization	1	1139	4	22593	0.218164	0.386897	4.95896	2.19651
GO:0042737	drug catabolic process	1	1139	4	22593	0.218164	0.386897	4.95896	2.19651
GO:0050779	RNA destabilization	1	1139	4	22593	0.218164	0.386897	4.95896	2.19651
GO:0043320	natural killer cell degranulation	1	1139	4	22593	0.218164	0.386897	4.95896	2.19651
GO:0019276	UDP-N-acetylgalactosamine metabolic process	1	1139	4	22593	0.218164	0.386897	4.95896	2.19651
GO:0072337	modified amino acid transport	1	1139	4	22593	0.218164	0.386897	4.95896	2.19651
GO:0045578	negative regulation of B cell differentiation	1	1139	4	22593	0.218164	0.386897	4.95896	2.19651
GO:0021615	glossopharyngeal nerve morphogenesis	1	1139	4	22593	0.218164	0.386897	4.95896	2.19651
GO:0021559	trigeminal nerve development	1	1139	4	22593	0.218164	0.386897	4.95896	2.19651
GO:0021545	cranial nerve development	1	1139	4	22593	0.218164	0.386897	4.95896	2.19651
GO:0032354	response to follicle-stimulating hormone	1	1139	4	22593	0.218164	0.386897	4.95896	2.19651
GO:0001738	morphogenesis of a polarized epithelium	1	1139	4	22593	0.218164	0.386897	4.95896	2.19651
GO:0051348	negative regulation of transferase activity	1	1139	4	22593	0.218164	0.386897	4.95896	2.19651
GO:0038165	oncostatin-M-mediated signaling pathway	1	1139	4	22593	0.218164	0.386897	4.95896	2.19651
GO:1903361	protein localization to basolateral plasma membrane	1	1139	4	22593	0.218164	0.386897	4.95896	2.19651
GO:0061384	heart trabecula morphogenesis	1	1139	4	22593	0.218164	0.386897	4.95896	2.19651
GO:0055099	response to high density lipoprotein particle	1	1139	4	22593	0.218164	0.386897	4.95896	2.19651
GO:0055098	response to low-density lipoprotein particle	1	1139	4	22593	0.218164	0.386897	4.95896	2.19651
GO:0051365	cellular response to potassium ion starvation	1	1139	4	22593	0.218164	0.386897	4.95896	2.19651
GO:0006742	NADP catabolic process	1	1139	4	22593	0.218164	0.386897	4.95896	2.19651
GO:0034435	cholesterol esterification	1	1139	4	22593	0.218164	0.386897	4.95896	2.19651
GO:0009912	auditory receptor cell fate commitment	1	1139	4	22593	0.218164	0.386897	4.95896	2.19651
GO:0034465	response to carbon monoxide	1	1139	4	22593	0.218164	0.386897	4.95896	2.19651
GO:0045619	regulation of lymphocyte differentiation	1	1139	4	22593	0.218164	0.386897	4.95896	2.19651
GO:0010803	regulation of tumor necrosis factor-mediated signaling pathway	1	1139	4	22593	0.218164	0.386897	4.95896	2.19651
GO:0009972	cytidine deamination	1	1139	4	22593	0.218164	0.386897	4.95896	2.19651
GO:0051964	negative regulation of synapse assembly	1	1139	4	22593	0.218164	0.386897	4.95896	2.19651
GO:0048550	negative regulation of pinocytosis	1	1139	4	22593	0.218164	0.386897	4.95896	2.19651
GO:0048592	eye morphogenesis	1	1139	4	22593	0.218164	0.386897	4.95896	2.19651
GO:1902603	carnitine transmembrane transport	1	1139	4	22593	0.218164	0.386897	4.95896	2.19651
GO:0060998	regulation of dendritic spine development	1	1139	4	22593	0.218164	0.386897	4.95896	2.19651
GO:0001839	neural plate morphogenesis	1	1139	4	22593	0.218164	0.386897	4.95896	2.19651
GO:0032204	regulation of telomere maintenance	1	1139	4	22593	0.218164	0.386897	4.95896	2.19651
GO:0032227	negative regulation of synaptic transmission, dopaminergic	1	1139	4	22593	0.218164	0.386897	4.95896	2.19651
GO:0060977	coronary vasculature morphogenesis	1	1139	4	22593	0.218164	0.386897	4.95896	2.19651
GO:0002248	connective tissue replacement involved in inflammatory response wound healing	1	1139	4	22593	0.218164	0.386897	4.95896	2.19651
GO:0060155	platelet dense granule organization	1	1139	4	22593	0.218164	0.386897	4.95896	2.19651
GO:1901224	positive regulation of NIK/NF-kappaB signaling	1	1139	4	22593	0.218164	0.386897	4.95896	2.19651
GO:0003383	apical constriction	1	1139	4	22593	0.218164	0.386897	4.95896	2.19651
GO:0050820	positive regulation of coagulation	1	1139	4	22593	0.218164	0.386897	4.95896	2.19651
GO:0070213	protein auto-ADP-ribosylation	1	1139	4	22593	0.218164	0.386897	4.95896	2.19651
GO:0045347	negative regulation of MHC class II biosynthetic process	1	1139	4	22593	0.218164	0.386897	4.95896	2.19651
GO:0002520	immune system development	1	1139	4	22593	0.218164	0.386897	4.95896	2.19651
GO:0002521	leukocyte differentiation	1	1139	4	22593	0.218164	0.386897	4.95896	2.19651
GO:0045329	carnitine biosynthetic process	1	1139	4	22593	0.218164	0.386897	4.95896	2.19651
GO:0072126	positive regulation of glomerular mesangial cell proliferation	1	1139	4	22593	0.218164	0.386897	4.95896	2.19651
GO:0009812	flavonoid metabolic process	1	1139	4	22593	0.218164	0.386897	4.95896	2.19651
GO:0030835	negative regulation of actin filament depolymerization	1	1139	4	22593	0.218164	0.386897	4.95896	2.19651
GO:0002551	mast cell chemotaxis	1	1139	4	22593	0.218164	0.386897	4.95896	2.19651
GO:0019058	viral life cycle	1	1139	4	22593	0.218164	0.386897	4.95896	2.19651
GO:0000722	telomere maintenance via recombination	1	1139	4	22593	0.218164	0.386897	4.95896	2.19651
GO:0019087	transformation of host cell by virus	1	1139	4	22593	0.218164	0.386897	4.95896	2.19651
GO:0035986	senescence-associated heterochromatin focus assembly	1	1139	4	22593	0.218164	0.386897	4.95896	2.19651
GO:0043201	response to leucine	1	1139	4	22593	0.218164	0.386897	4.95896	2.19651
GO:0010883	regulation of lipid storage	1	1139	4	22593	0.218164	0.386897	4.95896	2.19651
GO:2000507	positive regulation of energy homeostasis	1	1139	4	22593	0.218164	0.386897	4.95896	2.19651
GO:0032970	regulation of actin filament-based process	1	1139	4	22593	0.218164	0.386897	4.95896	2.19651
GO:0042063	gliogenesis	1	1139	4	22593	0.218164	0.386897	4.95896	2.19651
GO:0042093	T-helper cell differentiation	1	1139	4	22593	0.218164	0.386897	4.95896	2.19651
GO:0034316	negative regulation of Arp2/3 complex-mediated actin nucleation	1	1139	4	22593	0.218164	0.386897	4.95896	2.19651
GO:0008295	spermidine biosynthetic process	1	1139	4	22593	0.218164	0.386897	4.95896	2.19651
GO:0036289	peptidyl-serine autophosphorylation	1	1139	4	22593	0.218164	0.386897	4.95896	2.19651
GO:0072218	metanephric ascending thin limb development	1	1139	4	22593	0.218164	0.386897	4.95896	2.19651
GO:0018406	protein C-linked glycosylation via 2'-alpha-mannosyl-L-tryptophan	1	1139	4	22593	0.218164	0.386897	4.95896	2.19651
GO:0072210	metanephric nephron development	1	1139	4	22593	0.218164	0.386897	4.95896	2.19651
GO:0048014	Tie signaling pathway	1	1139	4	22593	0.218164	0.386897	4.95896	2.19651
GO:2000189	positive regulation of cholesterol homeostasis	1	1139	4	22593	0.218164	0.386897	4.95896	2.19651
GO:0072201	negative regulation of mesenchymal cell proliferation	1	1139	4	22593	0.218164	0.386897	4.95896	2.19651
GO:0002430	complement receptor mediated signaling pathway	1	1139	4	22593	0.218164	0.386897	4.95896	2.19651
GO:0048713	regulation of oligodendrocyte differentiation	1	1139	4	22593	0.218164	0.386897	4.95896	2.19651
GO:1902459	positive regulation of stem cell maintenance	1	1139	4	22593	0.218164	0.386897	4.95896	2.19651
GO:0006933	negative regulation of cell adhesion involved in substrate-bound cell migration	1	1139	4	22593	0.218164	0.386897	4.95896	2.19651
GO:1903553	positive regulation of extracellular vesicular exosome assembly	1	1139	4	22593	0.218164	0.386897	4.95896	2.19651
GO:0003195	tricuspid valve formation	1	1139	4	22593	0.218164	0.386897	4.95896	2.19651
GO:0003192	mitral valve formation	1	1139	4	22593	0.218164	0.386897	4.95896	2.19651
GO:0046533	negative regulation of photoreceptor cell differentiation	1	1139	4	22593	0.218164	0.386897	4.95896	2.19651
GO:0003183	mitral valve morphogenesis	1	1139	4	22593	0.218164	0.386897	4.95896	2.19651
GO:0072278	metanephric comma-shaped body morphogenesis	1	1139	4	22593	0.218164	0.386897	4.95896	2.19651
GO:0046545	development of primary female sexual characteristics	1	1139	4	22593	0.218164	0.386897	4.95896	2.19651
GO:0045415	negative regulation of interleukin-8 biosynthetic process	1	1139	4	22593	0.218164	0.386897	4.95896	2.19651
GO:0072289	metanephric nephron tubule formation	1	1139	4	22593	0.218164	0.386897	4.95896	2.19651
GO:0003161	cardiac conduction system development	1	1139	4	22593	0.218164	0.386897	4.95896	2.19651
GO:0033563	dorsal/ventral axon guidance	1	1139	4	22593	0.218164	0.386897	4.95896	2.19651
GO:0042117	monocyte activation	1	1139	4	22593	0.218164	0.386897	4.95896	2.19651
GO:0060318	definitive erythrocyte differentiation	1	1139	4	22593	0.218164	0.386897	4.95896	2.19651
GO:0070885	negative regulation of calcineurin-NFAT signaling cascade	1	1139	4	22593	0.218164	0.386897	4.95896	2.19651
GO:0060350	endochondral bone morphogenesis	1	1139	4	22593	0.218164	0.386897	4.95896	2.19651
GO:0034261	negative regulation of Ras GTPase activity	1	1139	4	22593	0.218164	0.386897	4.95896	2.19651
GO:0002481	antigen processing and presentation of exogenous protein antigen via MHC class Ib, TAP-dependent	1	1139	4	22593	0.218164	0.386897	4.95896	2.19651
GO:0031507	heterochromatin assembly	1	1139	4	22593	0.218164	0.386897	4.95896	2.19651
GO:2000637	positive regulation of gene silencing by miRNA	1	1139	4	22593	0.218164	0.386897	4.95896	2.19651
GO:0015015	heparan sulfate proteoglycan biosynthetic process, enzymatic modification	1	1139	4	22593	0.218164	0.386897	4.95896	2.19651
GO:0014706	striated muscle tissue development	1	1139	4	22593	0.218164	0.386897	4.95896	2.19651
GO:0002741	positive regulation of cytokine secretion involved in immune response	1	1139	4	22593	0.218164	0.386897	4.95896	2.19651
GO:0019852	L-ascorbic acid metabolic process	1	1139	4	22593	0.218164	0.386897	4.95896	2.19651
GO:0046654	tetrahydrofolate biosynthetic process	1	1139	4	22593	0.218164	0.386897	4.95896	2.19651
GO:0061030	epithelial cell differentiation involved in mammary gland alveolus development	1	1139	4	22593	0.218164	0.386897	4.95896	2.19651
GO:0019896	axon transport of mitochondrion	1	1139	4	22593	0.218164	0.386897	4.95896	2.19651
GO:0061072	iris morphogenesis	1	1139	4	22593	0.218164	0.386897	4.95896	2.19651
GO:0010273	detoxification of copper ion	1	1139	4	22593	0.218164	0.386897	4.95896	2.19651
GO:0033026	negative regulation of mast cell apoptotic process	1	1139	4	22593	0.218164	0.386897	4.95896	2.19651
GO:2001257	regulation of cation channel activity	1	1139	4	22593	0.218164	0.386897	4.95896	2.19651
GO:2001258	negative regulation of cation channel activity	1	1139	4	22593	0.218164	0.386897	4.95896	2.19651
GO:0016557	peroxisome membrane biogenesis	1	1139	4	22593	0.218164	0.386897	4.95896	2.19651
GO:0006311	meiotic gene conversion	1	1139	4	22593	0.218164	0.386897	4.95896	2.19651
GO:0006363	termination of RNA polymerase I transcription	1	1139	4	22593	0.218164	0.386897	4.95896	2.19651
GO:0070574	cadmium ion transmembrane transport	1	1139	4	22593	0.218164	0.386897	4.95896	2.19651
GO:0097461	ferric iron import into cell	1	1139	4	22593	0.218164	0.386897	4.95896	2.19651
GO:0060686	negative regulation of prostatic bud formation	1	1139	4	22593	0.218164	0.386897	4.95896	2.19651
GO:0071205	protein localization to juxtaparanode region of axon	1	1139	4	22593	0.218164	0.386897	4.95896	2.19651
GO:0060693	regulation of branching involved in salivary gland morphogenesis	1	1139	4	22593	0.218164	0.386897	4.95896	2.19651
GO:0022615	protein to membrane docking	1	1139	4	22593	0.218164	0.386897	4.95896	2.19651
GO:2000741	positive regulation of mesenchymal stem cell differentiation	1	1139	4	22593	0.218164	0.386897	4.95896	2.19651
GO:0006356	regulation of transcription from RNA polymerase I promoter	1	1139	4	22593	0.218164	0.386897	4.95896	2.19651
GO:0007442	hindgut morphogenesis	1	1139	4	22593	0.218164	0.386897	4.95896	2.19651
GO:0031670	cellular response to nutrient	1	1139	4	22593	0.218164	0.386897	4.95896	2.19651
GO:0007412	axon target recognition	1	1139	4	22593	0.218164	0.386897	4.95896	2.19651
GO:0007423	sensory organ development	1	1139	4	22593	0.218164	0.386897	4.95896	2.19651
GO:0002666	positive regulation of T cell tolerance induction	1	1139	4	22593	0.218164	0.386897	4.95896	2.19651
GO:0010310	regulation of hydrogen peroxide metabolic process	1	1139	4	22593	0.218164	0.386897	4.95896	2.19651
GO:0045213	neurotransmitter receptor metabolic process	1	1139	4	22593	0.218164	0.386897	4.95896	2.19651
GO:0007260	tyrosine phosphorylation of STAT protein	1	1139	4	22593	0.218164	0.386897	4.95896	2.19651
GO:0061157	mRNA destabilization	1	1139	4	22593	0.218164	0.386897	4.95896	2.19651
GO:0060535	trachea cartilage morphogenesis	1	1139	4	22593	0.218164	0.386897	4.95896	2.19651
GO:0060512	prostate gland morphogenesis	1	1139	4	22593	0.218164	0.386897	4.95896	2.19651
GO:0030540	female genitalia development	1	1139	4	22593	0.218164	0.386897	4.95896	2.19651
GO:0060596	mammary placode formation	1	1139	4	22593	0.218164	0.386897	4.95896	2.19651
GO:0035021	negative regulation of Rac protein signal transduction	1	1139	4	22593	0.218164	0.386897	4.95896	2.19651
GO:0060591	chondroblast differentiation	1	1139	4	22593	0.218164	0.386897	4.95896	2.19651
GO:0019695	choline metabolic process	1	1139	4	22593	0.218164	0.386897	4.95896	2.19651
GO:0006207	'de novo' pyrimidine nucleobase biosynthetic process	1	1139	4	22593	0.218164	0.386897	4.95896	2.19651
GO:0070668	positive regulation of mast cell proliferation	1	1139	4	22593	0.218164	0.386897	4.95896	2.19651
GO:0035088	establishment or maintenance of apical/basal cell polarity	1	1139	4	22593	0.218164	0.386897	4.95896	2.19651
GO:0008366	axon ensheathment	1	1139	4	22593	0.218164	0.386897	4.95896	2.19651
GO:0042345	regulation of NF-kappaB import into nucleus	1	1139	4	22593	0.218164	0.386897	4.95896	2.19651
GO:0035878	nail development	1	1139	4	22593	0.218164	0.386897	4.95896	2.19651
GO:0071322	cellular response to carbohydrate stimulus	1	1139	4	22593	0.218164	0.386897	4.95896	2.19651
GO:0051612	negative regulation of serotonin uptake	1	1139	4	22593	0.218164	0.386897	4.95896	2.19651
GO:0016482	cytoplasmic transport	1	1139	4	22593	0.218164	0.386897	4.95896	2.19651
GO:1900121	negative regulation of receptor binding	1	1139	4	22593	0.218164	0.386897	4.95896	2.19651
GO:0051668	localization within membrane	1	1139	4	22593	0.218164	0.386897	4.95896	2.19651
GO:0009411	response to UV	4	1139	46	22593	0.218613	0.387495	1.72485	2.19355
GO:0016579	protein deubiquitination	5	1139	62	22593	0.219341	0.388589	1.59966	2.18875
GO:0048511	rhythmic process	9	1139	129	22593	0.220259	0.390016	1.38389	2.18273
GO:0048568	embryonic organ development	3	1139	31	22593	0.222881	0.393858	1.9196	2.16566
GO:0060412	ventricular septum morphogenesis	3	1139	31	22593	0.222881	0.393858	1.9196	2.16566
GO:0007631	feeding behavior	3	1139	31	22593	0.222881	0.393858	1.9196	2.16566
GO:0030501	positive regulation of bone mineralization	3	1139	31	22593	0.222881	0.393858	1.9196	2.16566
GO:0019226	transmission of nerve impulse	2	1139	17	22593	0.231292	0.406453	2.33363	2.11221
GO:0030111	regulation of Wnt signaling pathway	2	1139	17	22593	0.231292	0.406453	2.33363	2.11221
GO:0048546	digestive tract morphogenesis	2	1139	17	22593	0.231292	0.406453	2.33363	2.11221
GO:0048566	embryonic digestive tract development	2	1139	17	22593	0.231292	0.406453	2.33363	2.11221
GO:1901216	positive regulation of neuron death	2	1139	17	22593	0.231292	0.406453	2.33363	2.11221
GO:0048026	positive regulation of mRNA splicing, via spliceosome	2	1139	17	22593	0.231292	0.406453	2.33363	2.11221
GO:0006939	smooth muscle contraction	2	1139	17	22593	0.231292	0.406453	2.33363	2.11221
GO:0051482	positive regulation of cytosolic calcium ion concentration involved in phospholipase C-activating G-protein coupled signaling pathway	2	1139	17	22593	0.231292	0.406453	2.33363	2.11221
GO:0007274	neuromuscular synaptic transmission	2	1139	17	22593	0.231292	0.406453	2.33363	2.11221
GO:0007250	activation of NF-kappaB-inducing kinase activity	2	1139	17	22593	0.231292	0.406453	2.33363	2.11221
GO:0042346	positive regulation of NF-kappaB import into nucleus	2	1139	17	22593	0.231292	0.406453	2.33363	2.11221
GO:0050821	protein stabilization	7	1139	97	22593	0.233825	0.409303	1.43145	2.0965
GO:0007626	locomotory behavior	7	1139	97	22593	0.233825	0.409303	1.43145	2.0965
GO:0050808	synapse organization	3	1139	32	22593	0.235742	0.409303	1.85961	2.08472
GO:2001238	positive regulation of extrinsic apoptotic signaling pathway	3	1139	32	22593	0.235742	0.409303	1.85961	2.08472
GO:0060271	cilium morphogenesis	5	1139	64	22593	0.237066	0.409303	1.54967	2.07664
GO:0030182	neuron differentiation	8	1139	115	22593	0.240178	0.409303	1.37988	2.05783
GO:0000209	protein polyubiquitination	6	1139	81	22593	0.240332	0.409303	1.46932	2.0569
GO:0042254	ribosome biogenesis	6	1139	81	22593	0.240332	0.409303	1.46932	2.0569
GO:0046777	protein autophosphorylation	11	1139	168	22593	0.244245	0.409303	1.29877	2.0336
GO:0045165	cell fate commitment	5	1139	65	22593	0.246071	0.409303	1.52583	2.02285
GO:0010468	regulation of gene expression	15	1139	240	22593	0.247736	0.409303	1.23974	2.01312
GO:0032321	positive regulation of Rho GTPase activity	7	1139	99	22593	0.248259	0.409303	1.40253	2.01008
GO:0006338	chromatin remodeling	6	1139	82	22593	0.248337	0.409303	1.4514	2.00963
GO:0007040	lysosome organization	3	1139	33	22593	0.248727	0.409303	1.80326	2.00736
GO:0051281	positive regulation of release of sequestered calcium ion into cytosol	3	1139	33	22593	0.248727	0.409303	1.80326	2.00736
GO:0042130	negative regulation of T cell proliferation	3	1139	33	22593	0.248727	0.409303	1.80326	2.00736
GO:0046856	phosphatidylinositol dephosphorylation	2	1139	18	22593	0.249359	0.409303	2.20398	2.0037
[truncated: 1,484 more rows]

## Sheet: GO2Gene
GOID	GOTerm	QueryID	Symbol	Description	P-Value	FDR	Enrichment
GO:0006355	regulation of transcription, DNA-templated	Med21	Med21	SRB7 (Suppressor of RNA polymerase B) homolog (S. cerevisiae), isoform CRA_c	6.4807e-10	2.25723e-06	1.68759
GO:0006355	regulation of transcription, DNA-templated	Nfia	Nfia	Nuclear factor 1 A-type	6.4807e-10	2.25723e-06	1.68759
GO:0006355	regulation of transcription, DNA-templated	Zfp874b	Zfp874b	Regulator of sex-limitation candidate 16	6.4807e-10	2.25723e-06	1.68759
GO:0006355	regulation of transcription, DNA-templated	Six4	Six4	Homeobox protein SIX4	6.4807e-10	2.25723e-06	1.68759
GO:0006355	regulation of transcription, DNA-templated	Gm14403	Gm14403	MCG112779	6.4807e-10	2.25723e-06	1.68759
GO:0006355	regulation of transcription, DNA-templated	Zfp54	Zfp54	Protein Zfp54	6.4807e-10	2.25723e-06	1.68759
GO:0006355	regulation of transcription, DNA-templated	Zfp715	Zfp715	Protein Zfp715	6.4807e-10	2.25723e-06	1.68759
GO:0006355	regulation of transcription, DNA-templated	Zfp65	Zfp65	Protein Zfp65	6.4807e-10	2.25723e-06	1.68759
GO:0006355	regulation of transcription, DNA-templated	Gm20939	Gm20939	Protein Gm20939	6.4807e-10	2.25723e-06	1.68759
GO:0006355	regulation of transcription, DNA-templated	Eaf1	Eaf1	ELL-associated factor 1	6.4807e-10	2.25723e-06	1.68759
GO:0006355	regulation of transcription, DNA-templated	Sp3	Sp3	Transcription factor Sp3	6.4807e-10	2.25723e-06	1.68759
GO:0006355	regulation of transcription, DNA-templated	Commd6	Commd6	COMM domain containing 6	6.4807e-10	2.25723e-06	1.68759
GO:0006355	regulation of transcription, DNA-templated	Dlx2	Dlx2	Homeobox protein DLX-2	6.4807e-10	2.25723e-06	1.68759
GO:0006355	regulation of transcription, DNA-templated	Zfp934	Zfp934	EG630579 protein	6.4807e-10	2.25723e-06	1.68759
GO:0006355	regulation of transcription, DNA-templated	Hoxa5	Hoxa5	Homeobox protein Hox-A5	6.4807e-10	2.25723e-06	1.68759
GO:0006355	regulation of transcription, DNA-templated	Fzd7	Fzd7	Frizzled-7	6.4807e-10	2.25723e-06	1.68759
GO:0006355	regulation of transcription, DNA-templated	Mcts2	Mcts2	Malignant T-cell-amplified sequence 2	6.4807e-10	2.25723e-06	1.68759
GO:0006355	regulation of transcription, DNA-templated	Prrx1	Prrx1	Paired mesoderm homeobox protein 1	6.4807e-10	2.25723e-06	1.68759
GO:0006355	regulation of transcription, DNA-templated	Klf3	Klf3	Kruppel-like factor 3 (Basic), isoform CRA_c	6.4807e-10	2.25723e-06	1.68759
GO:0006355	regulation of transcription, DNA-templated	Zfp52	Zfp52	Mszf75	6.4807e-10	2.25723e-06	1.68759
GO:0006355	regulation of transcription, DNA-templated	Zscan30	Zscan30	Zinc finger protein 397 opposite strand	6.4807e-10	2.25723e-06	1.68759
GO:0006355	regulation of transcription, DNA-templated	Mta3	Mta3	Mta3 protein	6.4807e-10	2.25723e-06	1.68759
GO:0006355	regulation of transcription, DNA-templated	Zbtb43	Zbtb43	Zinc finger and BTB domain-containing protein 43	6.4807e-10	2.25723e-06	1.68759
GO:0006355	regulation of transcription, DNA-templated	Zbtb8b	Zbtb8b	Zinc finger and BTB domain-containing protein 8B	6.4807e-10	2.25723e-06	1.68759
GO:0006355	regulation of transcription, DNA-templated	Gm14139	Gm14139	Similar to KRAB zinc finger protein 6D	6.4807e-10	2.25723e-06	1.68759
GO:0006355	regulation of transcription, DNA-templated	Tfap2a	Tfap2a	Transcription factor AP-2-alpha	6.4807e-10	2.25723e-06	1.68759
GO:0006355	regulation of transcription, DNA-templated	Zfp809	Zfp809	Zinc finger protein 809	6.4807e-10	2.25723e-06	1.68759
GO:0006355	regulation of transcription, DNA-templated	Cebpb	Cebpb	NF-IL6	6.4807e-10	2.25723e-06	1.68759
GO:0006355	regulation of transcription, DNA-templated	Eid1	Eid1	Putative uncharacterized protein	6.4807e-10	2.25723e-06	1.68759
GO:0006355	regulation of transcription, DNA-templated	Zfp110	Zfp110	Neurotrophin receptor-interacting factor 1	6.4807e-10	2.25723e-06	1.68759
GO:0006355	regulation of transcription, DNA-templated	Zfp871	Zfp871	Protein Zfp871	6.4807e-10	2.25723e-06	1.68759
GO:0006355	regulation of transcription, DNA-templated	Maf	Maf	Transcription factor Maf	6.4807e-10	2.25723e-06	1.68759
GO:0006355	regulation of transcription, DNA-templated	Sbno1	Sbno1	Sbno1 protein	6.4807e-10	2.25723e-06	1.68759
GO:0006355	regulation of transcription, DNA-templated	Nr2f2	Nr2f2	COUP transcription factor 2	6.4807e-10	2.25723e-06	1.68759
GO:0006355	regulation of transcription, DNA-templated	Zbtb6	Zbtb6	Zinc finger and BTB domain-containing protein 6	6.4807e-10	2.25723e-06	1.68759
GO:0006355	regulation of transcription, DNA-templated	Jun	Jun	Transcription factor AP-1	6.4807e-10	2.25723e-06	1.68759
GO:0006355	regulation of transcription, DNA-templated	Hipk1	Hipk1	Homeodomain interacting protein kinase 1	6.4807e-10	2.25723e-06	1.68759
GO:0006355	regulation of transcription, DNA-templated	Smad5	Smad5	Mothers against decapentaplegic homolog 5	6.4807e-10	2.25723e-06	1.68759
GO:0006355	regulation of transcription, DNA-templated	3110052M02Rik	3110052M02Rik	Protein 3110052M02Rik	6.4807e-10	2.25723e-06	1.68759
GO:0006355	regulation of transcription, DNA-templated	Zfhx4	Zfhx4	Zinc finger homeobox protein 4	6.4807e-10	2.25723e-06	1.68759
GO:0006355	regulation of transcription, DNA-templated	Hoxa3	Hoxa3	Homeobox protein Hox-A3	6.4807e-10	2.25723e-06	1.68759
GO:0006355	regulation of transcription, DNA-templated	Zfp605	Zfp605	Protein Zfp605	6.4807e-10	2.25723e-06	1.68759
GO:0006355	regulation of transcription, DNA-templated	Klf6	Klf6	Krueppel-like factor 6	6.4807e-10	2.25723e-06	1.68759
GO:0006355	regulation of transcription, DNA-templated	Atf3	Atf3	Activating transcription factor 3	6.4807e-10	2.25723e-06	1.68759
GO:0006355	regulation of transcription, DNA-templated	Zfp40	Zfp40	Protein Zfp40	6.4807e-10	2.25723e-06	1.68759
GO:0006355	regulation of transcription, DNA-templated	Relb	Relb	Transcription factor RelB	6.4807e-10	2.25723e-06	1.68759
GO:0006355	regulation of transcription, DNA-templated	Zfp882	Zfp882	Protein Zfp882	6.4807e-10	2.25723e-06	1.68759
GO:0006355	regulation of transcription, DNA-templated	Pcgf5	Pcgf5	Pcgf5 protein	6.4807e-10	2.25723e-06	1.68759
GO:0006355	regulation of transcription, DNA-templated	Zfp808	Zfp808	Protein Zfp808	6.4807e-10	2.25723e-06	1.68759
GO:0006355	regulation of transcription, DNA-templated	Setd7	Setd7	Histone-lysine N-methyltransferase SETD7	6.4807e-10	2.25723e-06	1.68759
GO:0006355	regulation of transcription, DNA-templated	Rarg	Rarg	Retinoic acid receptor gamma	6.4807e-10	2.25723e-06	1.68759
GO:0006355	regulation of transcription, DNA-templated	Purb	Purb	Transcriptional activator protein Pur-beta	6.4807e-10	2.25723e-06	1.68759
GO:0006355	regulation of transcription, DNA-templated	Ppargc1a	Ppargc1a	Peroxisome proliferator-activated receptor gamma coactivator 1-alpha	6.4807e-10	2.25723e-06	1.68759
GO:0006355	regulation of transcription, DNA-templated	Zfp354a	Zfp354a	Zinc finger protein 354A	6.4807e-10	2.25723e-06	1.68759
GO:0006355	regulation of transcription, DNA-templated	Yeats4	Yeats4	YEATS domain-containing protein 4	6.4807e-10	2.25723e-06	1.68759
GO:0006355	regulation of transcription, DNA-templated	Klf4	Klf4	Krueppel-like factor 4	6.4807e-10	2.25723e-06	1.68759
GO:0006355	regulation of transcription, DNA-templated	Zbtb1	Zbtb1	Putative uncharacterized protein	6.4807e-10	2.25723e-06	1.68759
GO:0006355	regulation of transcription, DNA-templated	Mier1	Mier1	Mesoderm induction early response protein 1	6.4807e-10	2.25723e-06	1.68759
GO:0006355	regulation of transcription, DNA-templated	Crebzf	Crebzf	CREB/ATF bZIP transcription factor	6.4807e-10	2.25723e-06	1.68759
GO:0006355	regulation of transcription, DNA-templated	Tsc22d2	Tsc22d2	TSC22D2 isoform 4	6.4807e-10	2.25723e-06	1.68759
GO:0006355	regulation of transcription, DNA-templated	Esf1	Esf1	ESF1, nucleolar pre-rRNA processing protein, homolog (S. cerevisiae)	6.4807e-10	2.25723e-06	1.68759
GO:0006355	regulation of transcription, DNA-templated	Tle3	Tle3	Transducin-like enhancer protein 3	6.4807e-10	2.25723e-06	1.68759
GO:0006355	regulation of transcription, DNA-templated	Hmga2	Hmga2	High mobility group protein HMGI-C	6.4807e-10	2.25723e-06	1.68759
GO:0006355	regulation of transcription, DNA-templated	Nupr1	Nupr1	Nuclear protein 1	6.4807e-10	2.25723e-06	1.68759
GO:0006355	regulation of transcription, DNA-templated	Foxc1	Foxc1	Forkhead box protein C1	6.4807e-10	2.25723e-06	1.68759
GO:0006355	regulation of transcription, DNA-templated	Etv3	Etv3	ETS translocation variant 3	6.4807e-10	2.25723e-06	1.68759
GO:0006355	regulation of transcription, DNA-templated	Taf2	Taf2	Transcription initiation factor TFIID subunit 2	6.4807e-10	2.25723e-06	1.68759
GO:0006355	regulation of transcription, DNA-templated	Gm13154	Gm13154	Protein Gm13154	6.4807e-10	2.25723e-06	1.68759
GO:0006355	regulation of transcription, DNA-templated	Ctnnd1	Ctnnd1	Catenin delta-1	6.4807e-10	2.25723e-06	1.68759
GO:0006355	regulation of transcription, DNA-templated	Hoxa2	Hoxa2	Homeobox protein Hox-A2	6.4807e-10	2.25723e-06	1.68759
GO:0006355	regulation of transcription, DNA-templated	Pura	Pura	Transcriptional activator protein Pur-alpha	6.4807e-10	2.25723e-06	1.68759
GO:0006355	regulation of transcription, DNA-templated	Nfib	Nfib	Nuclear factor I/B	6.4807e-10	2.25723e-06	1.68759
GO:0006355	regulation of transcription, DNA-templated	Prmt3	Prmt3	Protein arginine N-methyltransferase 3	6.4807e-10	2.25723e-06	1.68759
GO:0006355	regulation of transcription, DNA-templated	Litaf	Litaf	Lipopolysaccharide-induced tumor necrosis factor-alpha factor homolog	6.4807e-10	2.25723e-06	1.68759
GO:0006355	regulation of transcription, DNA-templated	Tcf12	Tcf12	Putative uncharacterized protein	6.4807e-10	2.25723e-06	1.68759
GO:0006355	regulation of transcription, DNA-templated	Smad9	Smad9	Mothers against decapentaplegic homolog 9	6.4807e-10	2.25723e-06	1.68759
GO:0006355	regulation of transcription, DNA-templated	Foxo1	Foxo1	Putative uncharacterized protein	6.4807e-10	2.25723e-06	1.68759
GO:0006355	regulation of transcription, DNA-templated	Taf7l	Taf7l	Transcription initiation factor TFIID subunit 7-like	6.4807e-10	2.25723e-06	1.68759
GO:0006355	regulation of transcription, DNA-templated	Mterfd3	Mterf2	Transcription termination factor 2, mitochondrial	6.4807e-10	2.25723e-06	1.68759
GO:0006355	regulation of transcription, DNA-templated	2610044O15Rik8	2610044O15Rik8	Protein 2610044O15Rik8	6.4807e-10	2.25723e-06	1.68759
GO:0006355	regulation of transcription, DNA-templated	Hoxc13	Hoxc13	Homeobox protein Hox-C13	6.4807e-10	2.25723e-06	1.68759
GO:0006355	regulation of transcription, DNA-templated	Gm14325	Gm14325	Protein Gm14325	6.4807e-10	2.25723e-06	1.68759
GO:0006355	regulation of transcription, DNA-templated	Zfp30	Zfp30	Zinc finger protein 30	6.4807e-10	2.25723e-06	1.68759
GO:0006355	regulation of transcription, DNA-templated	Twist1	Twist1	Twist-related protein 1	6.4807e-10	2.25723e-06	1.68759
GO:0006355	regulation of transcription, DNA-templated	Wwtr1	Wwtr1	WW domain-containing transcription regulator protein 1	6.4807e-10	2.25723e-06	1.68759
GO:0006355	regulation of transcription, DNA-templated	A530054K11Rik	A530054K11Rik	Uncharacterized protein	6.4807e-10	2.25723e-06	1.68759
GO:0006355	regulation of transcription, DNA-templated	Dr1	Dr1	Putative uncharacterized protein	6.4807e-10	2.25723e-06	1.68759
GO:0006355	regulation of transcription, DNA-templated	Ccnc	Ccnc	Ccnc protein	6.4807e-10	2.25723e-06	1.68759
GO:0006355	regulation of transcription, DNA-templated	Tbx18	Tbx18	T-box18	6.4807e-10	2.25723e-06	1.68759
GO:0006355	regulation of transcription, DNA-templated	Chd1	Chd1	Chromodomain-helicase-DNA-binding protein 1	6.4807e-10	2.25723e-06	1.68759
GO:0006355	regulation of transcription, DNA-templated	Tbx3	Tbx3	T-box transcription factor TBX3	6.4807e-10	2.25723e-06	1.68759
GO:0006355	regulation of transcription, DNA-templated	E2f3	E2f3	E2F transcription factor 3	6.4807e-10	2.25723e-06	1.68759
GO:0006355	regulation of transcription, DNA-templated	Hoxa1	Hoxa1	Homeobox A1	6.4807e-10	2.25723e-06	1.68759
GO:0006355	regulation of transcription, DNA-templated	Cebpd	Cebpd	CCAAT/enhancer binding protein (C/EBP), delta	6.4807e-10	2.25723e-06	1.68759
GO:0006355	regulation of transcription, DNA-templated	Runx2	Runx2	Runt-related transcription factor 2	6.4807e-10	2.25723e-06	1.68759
GO:0006355	regulation of transcription, DNA-templated	Efemp1	Efemp1	EGF-containing fibulin-like extracellular matrix protein 1	6.4807e-10	2.25723e-06	1.68759
GO:0006355	regulation of transcription, DNA-templated	Dpf3	Dpf3	D4 zinc and double PHD finger family 3 splice variant a	6.4807e-10	2.25723e-06	1.68759
GO:0006355	regulation of transcription, DNA-templated	Mnda	Mnda	Interferon-activable protein 205-B	6.4807e-10	2.25723e-06	1.68759
GO:0006355	regulation of transcription, DNA-templated	Snai2	Snai2	Zinc finger protein SNAI2	6.4807e-10	2.25723e-06	1.68759
GO:0006355	regulation of transcription, DNA-templated	Scai	Scai	Protein SCAI	6.4807e-10	2.25723e-06	1.68759
GO:0006355	regulation of transcription, DNA-templated	Ajuba	Ajuba	LIM domain-containing protein ajuba	6.4807e-10	2.25723e-06	1.68759
GO:0006355	regulation of transcription, DNA-templated	Zxdb	Zxdb	Zinc finger X-linked protein ZXDB	6.4807e-10	2.25723e-06	1.68759
GO:0006355	regulation of transcription, DNA-templated	Nfat5	Nfat5	Nuclear factor of-activated T-cells 5	6.4807e-10	2.25723e-06	1.68759
GO:0006355	regulation of transcription, DNA-templated	Creb5	Creb5	cAMP responsive element binding protein 5	6.4807e-10	2.25723e-06	1.68759
GO:0006355	regulation of transcription, DNA-templated	Commd8	Commd8	COMM domain-containing protein 8	6.4807e-10	2.25723e-06	1.68759
GO:0006355	regulation of transcription, DNA-templated	Pax9	Pax9	Paired box protein Pax-9	6.4807e-10	2.25723e-06	1.68759
GO:0006355	regulation of transcription, DNA-templated	Taf1b	Taf1b	TATA box-binding protein-associated factor RNA polymerase I subunit B	6.4807e-10	2.25723e-06	1.68759
GO:0006355	regulation of transcription, DNA-templated	Zfp948	Zfp948	Protein Zfp948	6.4807e-10	2.25723e-06	1.68759
GO:0006355	regulation of transcription, DNA-templated	Klf9	Klf9	Krueppel-like factor 9	6.4807e-10	2.25723e-06	1.68759
GO:0006355	regulation of transcription, DNA-templated	Fli1	Fli1	Friend leukemia integration 1 transcription factor	6.4807e-10	2.25723e-06	1.68759
GO:0006355	regulation of transcription, DNA-templated	Gm14322	Gm14322	Protein Gm14322	6.4807e-10	2.25723e-06	1.68759
GO:0006355	regulation of transcription, DNA-templated	Zfp280c	Zfp280c	Zinc finger protein 280C	6.4807e-10	2.25723e-06	1.68759
GO:0006355	regulation of transcription, DNA-templated	Bhlhe41	Bhlhe41	Class E basic helix-loop-helix protein 41	6.4807e-10	2.25723e-06	1.68759
GO:0006355	regulation of transcription, DNA-templated	Zfp316	Zfp316	Zinc finger protein 316, isoform CRA_a	6.4807e-10	2.25723e-06	1.68759
GO:0006355	regulation of transcription, DNA-templated	Atf5	Atf5	Cyclic AMP-dependent transcription factor ATF-5	6.4807e-10	2.25723e-06	1.68759
GO:0006355	regulation of transcription, DNA-templated	Rbpj	Rbpj	J-kappa recombination signal binding protein	6.4807e-10	2.25723e-06	1.68759
GO:0006355	regulation of transcription, DNA-templated	Ifi204	Ifi204	Interferon-activable protein 204	6.4807e-10	2.25723e-06	1.68759
GO:0006355	regulation of transcription, DNA-templated	Zfp658	Zfp658	Putative uncharacterized protein	6.4807e-10	2.25723e-06	1.68759
GO:0006355	regulation of transcription, DNA-templated	Esr2	Esr2	Estrogen receptor beta	6.4807e-10	2.25723e-06	1.68759
GO:0006355	regulation of transcription, DNA-templated	Jade1	Jade1	Protein Jade-1	6.4807e-10	2.25723e-06	1.68759
GO:0006355	regulation of transcription, DNA-templated	Etv5	Etv5	ETS translocation variant 5	6.4807e-10	2.25723e-06	1.68759
GO:0006355	regulation of transcription, DNA-templated	A630089N07Rik	A630089N07Rik	MCG4790, isoform CRA_e	6.4807e-10	2.25723e-06	1.68759
GO:0006355	regulation of transcription, DNA-templated	Id4	Id4	DNA-binding protein inhibitor ID-4	6.4807e-10	2.25723e-06	1.68759
GO:0006355	regulation of transcription, DNA-templated	Zfp367	Zfp367	Zinc finger protein 367	6.4807e-10	2.25723e-06	1.68759
GO:0006355	regulation of transcription, DNA-templated	Foxc2	Foxc2	Forkhead box C2	6.4807e-10	2.25723e-06	1.68759
GO:0006355	regulation of transcription, DNA-templated	Aff4	Aff4	AF4/FMR2 family member 4	6.4807e-10	2.25723e-06	1.68759
GO:0006355	regulation of transcription, DNA-templated	Prdm9	Prdm9	PR-domain containing protein 9	6.4807e-10	2.25723e-06	1.68759
GO:0006355	regulation of transcription, DNA-templated	Elk3	Elk3	New Ets	6.4807e-10	2.25723e-06	1.68759
GO:0006355	regulation of transcription, DNA-templated	Zfpm2	Zfpm2	FOG-2S transcriptional co-factor	6.4807e-10	2.25723e-06	1.68759
GO:0006355	regulation of transcription, DNA-templated	Zfp938	Zfp938	Protein Zfp938	6.4807e-10	2.25723e-06	1.68759
GO:0006355	regulation of transcription, DNA-templated	Zfp820	Zfp820	Protein Zfp820	6.4807e-10	2.25723e-06	1.68759
GO:0006355	regulation of transcription, DNA-templated	Zfp281	Zfp281	Putative uncharacterized protein	6.4807e-10	2.25723e-06	1.68759
GO:0006355	regulation of transcription, DNA-templated	Trib3	Trib3	Putative uncharacterized protein	6.4807e-10	2.25723e-06	1.68759
GO:0006355	regulation of transcription, DNA-templated	Smad1	Smad1	Mothers against decapentaplegic homolog 1	6.4807e-10	2.25723e-06	1.68759
GO:0006355	regulation of transcription, DNA-templated	Gata2	Gata2	Endothelial transcription factor GATA-2	6.4807e-10	2.25723e-06	1.68759
GO:0006355	regulation of transcription, DNA-templated	Foxf2	Foxf2	Forkhead box protein F2	6.4807e-10	2.25723e-06	1.68759
GO:0006355	regulation of transcription, DNA-templated	Meis1	Meis1	Homeobox protein Meis1	6.4807e-10	2.25723e-06	1.68759
GO:0006355	regulation of transcription, DNA-templated	Irx2	Irx2	Iroquois-class homeodomain protein IRX-2	6.4807e-10	2.25723e-06	1.68759
GO:0006355	regulation of transcription, DNA-templated	Slirp	Slirp	SRA stem-loop-interacting RNA-binding protein, mitochondrial	6.4807e-10	2.25723e-06	1.68759
GO:0006355	regulation of transcription, DNA-templated	Satb2	Satb2	DNA-binding protein SATB2	6.4807e-10	2.25723e-06	1.68759
GO:0006355	regulation of transcription, DNA-templated	Zfp329	Zfp329	Zinc finger protein 329	6.4807e-10	2.25723e-06	1.68759
GO:0006355	regulation of transcription, DNA-templated	Nr2f1	Nr2f1	COUP transcription factor 1	6.4807e-10	2.25723e-06	1.68759
GO:0006355	regulation of transcription, DNA-templated	Med19	Med19	Putative uncharacterized protein	6.4807e-10	2.25723e-06	1.68759
GO:0006355	regulation of transcription, DNA-templated	Zfp512	Zfp512	Zinc finger protein 512	6.4807e-10	2.25723e-06	1.68759
GO:0006355	regulation of transcription, DNA-templated	Yy1	Yy1	Transcriptional repressor protein YY1	6.4807e-10	2.25723e-06	1.68759
GO:0006355	regulation of transcription, DNA-templated	Gmeb2	Gmeb2	Glucocorticoid modulatory element-binding protein 2	6.4807e-10	2.25723e-06	1.68759
GO:0006355	regulation of transcription, DNA-templated	Mecom	Mecom	Evi1 protein	6.4807e-10	2.25723e-06	1.68759
GO:0006355	regulation of transcription, DNA-templated	Irx1	Irx1	Iroquois-class homeodomain protein IRX-1	6.4807e-10	2.25723e-06	1.68759
GO:0006355	regulation of transcription, DNA-templated	Pcbd1	Pcbd1	Pterin-4-alpha-carbinolamine dehydratase	6.4807e-10	2.25723e-06	1.68759
GO:0006355	regulation of transcription, DNA-templated	Sox9	Sox9	Sox9 isoform 10	6.4807e-10	2.25723e-06	1.68759
GO:0006355	regulation of transcription, DNA-templated	Klf12	Klf12	Krueppel-like factor 12	6.4807e-10	2.25723e-06	1.68759
GO:0006355	regulation of transcription, DNA-templated	Foxg1	Foxg1	Putative uncharacterized protein	6.4807e-10	2.25723e-06	1.68759
GO:0006355	regulation of transcription, DNA-templated	Nr3c1	Nr3c1	Glucocorticoid receptor beta	6.4807e-10	2.25723e-06	1.68759
GO:0006355	regulation of transcription, DNA-templated	Kdm4c	Kdm4c	Jumonji domain containing 2C	6.4807e-10	2.25723e-06	1.68759
GO:0006355	regulation of transcription, DNA-templated	Tead1	Tead1	Transcriptional enhancer factor TEF-1	6.4807e-10	2.25723e-06	1.68759
GO:0006355	regulation of transcription, DNA-templated	Irak1bp1	Irak1bp1	Interleukin-1 receptor-associated kinase 1 binding protein 1, isoform CRA_b	6.4807e-10	2.25723e-06	1.68759
GO:0006355	regulation of transcription, DNA-templated	Cbx6	Cbx6	Chromobox protein homolog 6	6.4807e-10	2.25723e-06	1.68759
GO:0006355	regulation of transcription, DNA-templated	Sarnp	Sarnp	SAP domain-containing ribonucleoprotein	6.4807e-10	2.25723e-06	1.68759
GO:0006355	regulation of transcription, DNA-templated	Fbxw7	Fbxw7	F-box/WD repeat-containing protein 7	6.4807e-10	2.25723e-06	1.68759
GO:0006355	regulation of transcription, DNA-templated	Tfdp1	Tfdp1	Transcription factor Dp-1	6.4807e-10	2.25723e-06	1.68759
GO:0006355	regulation of transcription, DNA-templated	Lrif1	Lrif1	Ligand-dependent nuclear receptor-interacting factor 1	6.4807e-10	2.25723e-06	1.68759
GO:0006355	regulation of transcription, DNA-templated	Dach2	Dach2	Dachshund homolog 2	6.4807e-10	2.25723e-06	1.68759
GO:0006355	regulation of transcription, DNA-templated	Pmf1	Pmf1	Putative uncharacterized protein	6.4807e-10	2.25723e-06	1.68759
GO:0006355	regulation of transcription, DNA-templated	Zeb1	Zeb1	Zinc finger E-box binding homeobox 1	6.4807e-10	2.25723e-06	1.68759
GO:0006355	regulation of transcription, DNA-templated	Ebf3	Ebf3	Transcription factor COE3	6.4807e-10	2.25723e-06	1.68759
GO:0006355	regulation of transcription, DNA-templated	Six1	Six1	Putative uncharacterized protein	6.4807e-10	2.25723e-06	1.68759
GO:0006355	regulation of transcription, DNA-templated	Rsl1	Rsl1	Regulator of sex limited protein 1	6.4807e-10	2.25723e-06	1.68759
GO:0006355	regulation of transcription, DNA-templated	Gm14418	Gm14418	Protein Gm14418	6.4807e-10	2.25723e-06	1.68759
GO:0006355	regulation of transcription, DNA-templated	Mcts1	Mcts1	Malignant T-cell-amplified sequence 1	6.4807e-10	2.25723e-06	1.68759
GO:0006355	regulation of transcription, DNA-templated	Tbx15	Tbx15	T-box transcription factor TBX15	6.4807e-10	2.25723e-06	1.68759
GO:0006355	regulation of transcription, DNA-templated	Shox2	Shox2	Short stature homeobox protein 2	6.4807e-10	2.25723e-06	1.68759
GO:0006355	regulation of transcription, DNA-templated	Myc	Myc	Myc proto-oncogene protein	6.4807e-10	2.25723e-06	1.68759
GO:0006355	regulation of transcription, DNA-templated	2210404O09Rik	2210404O09Rik	Uncharacterized protein	6.4807e-10	2.25723e-06	1.68759
GO:0006355	regulation of transcription, DNA-templated	Zik1	Zik1	Zinc finger protein interacting with ribonucleoprotein K	6.4807e-10	2.25723e-06	1.68759
GO:0006355	regulation of transcription, DNA-templated	Fhl2	Fhl2	Four and a half LIM domains protein 2	6.4807e-10	2.25723e-06	1.68759
GO:0006355	regulation of transcription, DNA-templated	Foxf1	Foxf1	Putative uncharacterized protein	6.4807e-10	2.25723e-06	1.68759
GO:0006355	regulation of transcription, DNA-templated	Ets1	Ets1	Protein C-ets-1	6.4807e-10	2.25723e-06	1.68759
GO:0006355	regulation of transcription, DNA-templated	Per2	Per2	Period circadian protein homolog 2	6.4807e-10	2.25723e-06	1.68759
GO:0006355	regulation of transcription, DNA-templated	Hdgf	Hdgf	Hepatoma-derived growth factor	6.4807e-10	2.25723e-06	1.68759
GO:0006355	regulation of transcription, DNA-templated	Zbtb33	Zbtb33	Zbtb33 protein	6.4807e-10	2.25723e-06	1.68759
GO:0006355	regulation of transcription, DNA-templated	Hoxa4	Hoxa4	Homeobox protein Hox-A4	6.4807e-10	2.25723e-06	1.68759
GO:0006355	regulation of transcription, DNA-templated	Ptpn14	Ptpn14	Putative uncharacterized protein	6.4807e-10	2.25723e-06	1.68759
GO:0006355	regulation of transcription, DNA-templated	Zfp697	Zfp697	Zinc finger protein 697, isoform CRA_a	6.4807e-10	2.25723e-06	1.68759
GO:0006355	regulation of transcription, DNA-templated	Vgll3	Vgll3	Transcription cofactor vestigial-like protein 3	6.4807e-10	2.25723e-06	1.68759
GO:0006355	regulation of transcription, DNA-templated	Brms1l	Brms1l	Breast cancer metastasis-suppressor 1-like protein	6.4807e-10	2.25723e-06	1.68759
GO:0006355	regulation of transcription, DNA-templated	Zfp790	Zfp790	Protein Zfp790	6.4807e-10	2.25723e-06	1.68759
GO:0006355	regulation of transcription, DNA-templated	Ebf1	Ebf1	Transcription factor COE1	6.4807e-10	2.25723e-06	1.68759
GO:0006355	regulation of transcription, DNA-templated	Zfp800	Zfp800	Zinc finger protein 800	6.4807e-10	2.25723e-06	1.68759
GO:0006355	regulation of transcription, DNA-templated	Camta1	Camta1	Calmodulin-binding transcription activator 1	6.4807e-10	2.25723e-06	1.68759
GO:0006355	regulation of transcription, DNA-templated	Ctnnd2	Ctnnd2	Ctnnd2 protein	6.4807e-10	2.25723e-06	1.68759
GO:0006355	regulation of transcription, DNA-templated	Sfmbt2	Sfmbt2	Putative uncharacterized protein	6.4807e-10	2.25723e-06	1.68759
GO:0000122	negative regulation of transcription from RNA polymerase II promoter	Nfia	Nfia	Nuclear factor 1 A-type	3.89214e-09	6.77816e-06	2.20717
GO:0000122	negative regulation of transcription from RNA polymerase II promoter	Hist2h3c1	Hist2h3c1	Histone H3.2	3.89214e-09	6.77816e-06	2.20717
GO:0000122	negative regulation of transcription from RNA polymerase II promoter	Wwp2	Wwp2	E3 ubiquitin-protein ligase WWP2 short isoform	3.89214e-09	6.77816e-06	2.20717
GO:0000122	negative regulation of transcription from RNA polymerase II promoter	Sp3	Sp3	Transcription factor Sp3	3.89214e-09	6.77816e-06	2.20717
GO:0000122	negative regulation of transcription from RNA polymerase II promoter	Dlx2	Dlx2	Homeobox protein DLX-2	3.89214e-09	6.77816e-06	2.20717
GO:0000122	negative regulation of transcription from RNA polymerase II promoter	Pkia	Pkia	cAMP-dependent protein kinase inhibitor alpha	3.89214e-09	6.77816e-06	2.20717
GO:0000122	negative regulation of transcription from RNA polymerase II promoter	Prrx1	Prrx1	Paired mesoderm homeobox protein 1	3.89214e-09	6.77816e-06	2.20717
GO:0000122	negative regulation of transcription from RNA polymerase II promoter	Zbtb4	Zbtb4	Protein Zbtb4	3.89214e-09	6.77816e-06	2.20717
GO:0000122	negative regulation of transcription from RNA polymerase II promoter	Ankrd1	Ankrd1	Ankyrin repeat domain-containing protein 1	3.89214e-09	6.77816e-06	2.20717
GO:0000122	negative regulation of transcription from RNA polymerase II promoter	Plk3	Plk3	Serine/threonine-protein kinase PLK3	3.89214e-09	6.77816e-06	2.20717
GO:0000122	negative regulation of transcription from RNA polymerase II promoter	Tfap2a	Tfap2a	Transcription factor AP-2-alpha	3.89214e-09	6.77816e-06	2.20717
GO:0000122	negative regulation of transcription from RNA polymerase II promoter	Cav1	Cav1	Caveolin-1	3.89214e-09	6.77816e-06	2.20717
GO:0000122	negative regulation of transcription from RNA polymerase II promoter	Eid1	Eid1	Putative uncharacterized protein	3.89214e-09	6.77816e-06	2.20717
GO:0000122	negative regulation of transcription from RNA polymerase II promoter	Maf	Maf	Transcription factor Maf	3.89214e-09	6.77816e-06	2.20717
GO:0000122	negative regulation of transcription from RNA polymerase II promoter	Nr2f2	Nr2f2	COUP transcription factor 2	3.89214e-09	6.77816e-06	2.20717
GO:0000122	negative regulation of transcription from RNA polymerase II promoter	Ifi203	Ifi203	Interferon-activable protein 203	3.89214e-09	6.77816e-06	2.20717
GO:0000122	negative regulation of transcription from RNA polymerase II promoter	Hipk1	Hipk1	Homeodomain interacting protein kinase 1	3.89214e-09	6.77816e-06	2.20717
GO:0000122	negative regulation of transcription from RNA polymerase II promoter	Atf3	Atf3	Activating transcription factor 3	3.89214e-09	6.77816e-06	2.20717
GO:0000122	negative regulation of transcription from RNA polymerase II promoter	Relb	Relb	Transcription factor RelB	3.89214e-09	6.77816e-06	2.20717
GO:0000122	negative regulation of transcription from RNA polymerase II promoter	Skil	Skil	Ski-like protein	3.89214e-09	6.77816e-06	2.20717
GO:0000122	negative regulation of transcription from RNA polymerase II promoter	Rarg	Rarg	Retinoic acid receptor gamma	3.89214e-09	6.77816e-06	2.20717
GO:0000122	negative regulation of transcription from RNA polymerase II promoter	Purb	Purb	Transcriptional activator protein Pur-beta	3.89214e-09	6.77816e-06	2.20717
GO:0000122	negative regulation of transcription from RNA polymerase II promoter	Zfp354a	Zfp354a	Zinc finger protein 354A	3.89214e-09	6.77816e-06	2.20717
GO:0000122	negative regulation of transcription from RNA polymerase II promoter	Klf4	Klf4	Krueppel-like factor 4	3.89214e-09	6.77816e-06	2.20717
GO:0000122	negative regulation of transcription from RNA polymerase II promoter	Zbtb1	Zbtb1	Putative uncharacterized protein	3.89214e-09	6.77816e-06	2.20717
GO:0000122	negative regulation of transcription from RNA polymerase II promoter	Met	Met	Met protein	3.89214e-09	6.77816e-06	2.20717
GO:0000122	negative regulation of transcription from RNA polymerase II promoter	Hmga2	Hmga2	High mobility group protein HMGI-C	3.89214e-09	6.77816e-06	2.20717
GO:0000122	negative regulation of transcription from RNA polymerase II promoter	Strn3	Strn3	Strn3 protein	3.89214e-09	6.77816e-06	2.20717
GO:0000122	negative regulation of transcription from RNA polymerase II promoter	Etv3	Etv3	ETS translocation variant 3	3.89214e-09	6.77816e-06	2.20717
GO:0000122	negative regulation of transcription from RNA polymerase II promoter	Mtdh	Mtdh	Protein LYRIC	3.89214e-09	6.77816e-06	2.20717
GO:0000122	negative regulation of transcription from RNA polymerase II promoter	Hoxa2	Hoxa2	Homeobox protein Hox-A2	3.89214e-09	6.77816e-06	2.20717
GO:0000122	negative regulation of transcription from RNA polymerase II promoter	Fnip2	Fnip2	Fnip2 protein	3.89214e-09	6.77816e-06	2.20717
GO:0000122	negative regulation of transcription from RNA polymerase II promoter	Cdc73	Cdc73	Parafibromin	3.89214e-09	6.77816e-06	2.20717
GO:0000122	negative regulation of transcription from RNA polymerase II promoter	Nfib	Nfib	Nuclear factor I/B	3.89214e-09	6.77816e-06	2.20717
GO:0000122	negative regulation of transcription from RNA polymerase II promoter	Foxo1	Foxo1	Putative uncharacterized protein	3.89214e-09	6.77816e-06	2.20717
GO:0000122	negative regulation of transcription from RNA polymerase II promoter	Twist1	Twist1	Twist-related protein 1	3.89214e-09	6.77816e-06	2.20717
GO:0000122	negative regulation of transcription from RNA polymerase II promoter	Wwtr1	Wwtr1	WW domain-containing transcription regulator protein 1	3.89214e-09	6.77816e-06	2.20717
GO:0000122	negative regulation of transcription from RNA polymerase II promoter	Fnip1	Fnip1	Folliculin-interacting protein 1	3.89214e-09	6.77816e-06	2.20717
GO:0000122	negative regulation of transcription from RNA polymerase II promoter	Tbx18	Tbx18	T-box18	3.89214e-09	6.77816e-06	2.20717
GO:0000122	negative regulation of transcription from RNA polymerase II promoter	AI607873	AI607873	AI607873 protein	3.89214e-09	6.77816e-06	2.20717
GO:0000122	negative regulation of transcription from RNA polymerase II promoter	Tbx3	Tbx3	T-box transcription factor TBX3	3.89214e-09	6.77816e-06	2.20717
GO:0000122	negative regulation of transcription from RNA polymerase II promoter	Snai2	Snai2	Zinc finger protein SNAI2	3.89214e-09	6.77816e-06	2.20717
GO:0000122	negative regulation of transcription from RNA polymerase II promoter	Ajuba	Ajuba	LIM domain-containing protein ajuba	3.89214e-09	6.77816e-06	2.20717
GO:0000122	negative regulation of transcription from RNA polymerase II promoter	Bhlhe41	Bhlhe41	Class E basic helix-loop-helix protein 41	3.89214e-09	6.77816e-06	2.20717
GO:0000122	negative regulation of transcription from RNA polymerase II promoter	Rbpj	Rbpj	J-kappa recombination signal binding protein	3.89214e-09	6.77816e-06	2.20717
GO:0000122	negative regulation of transcription from RNA polymerase II promoter	Esr2	Esr2	Estrogen receptor beta	3.89214e-09	6.77816e-06	2.20717
GO:0000122	negative regulation of transcription from RNA polymerase II promoter	Nog	Nog	Noggin	3.89214e-09	6.77816e-06	2.20717
GO:0000122	negative regulation of transcription from RNA polymerase II promoter	Irf2bpl	Irf2bpl	Interferon regulatory factor 2-binding protein-like	3.89214e-09	6.77816e-06	2.20717
GO:0000122	negative regulation of transcription from RNA polymerase II promoter	Strap	Strap	Serine/threonine kinase receptor associated protein	3.89214e-09	6.77816e-06	2.20717
GO:0000122	negative regulation of transcription from RNA polymerase II promoter	Id4	Id4	DNA-binding protein inhibitor ID-4	3.89214e-09	6.77816e-06	2.20717
GO:0000122	negative regulation of transcription from RNA polymerase II promoter	Foxc2	Foxc2	Forkhead box C2	3.89214e-09	6.77816e-06	2.20717
GO:0000122	negative regulation of transcription from RNA polymerase II promoter	Zfpm2	Zfpm2	FOG-2S transcriptional co-factor	3.89214e-09	6.77816e-06	2.20717
GO:0000122	negative regulation of transcription from RNA polymerase II promoter	Zfp281	Zfp281	Putative uncharacterized protein	3.89214e-09	6.77816e-06	2.20717
GO:0000122	negative regulation of transcription from RNA polymerase II promoter	Otud7b	Otud7b	OTU domain-containing protein 7B	3.89214e-09	6.77816e-06	2.20717
GO:0000122	negative regulation of transcription from RNA polymerase II promoter	Gata2	Gata2	Endothelial transcription factor GATA-2	3.89214e-09	6.77816e-06	2.20717
GO:0000122	negative regulation of transcription from RNA polymerase II promoter	Satb2	Satb2	DNA-binding protein SATB2	3.89214e-09	6.77816e-06	2.20717
GO:0000122	negative regulation of transcription from RNA polymerase II promoter	Nr2f1	Nr2f1	COUP transcription factor 1	3.89214e-09	6.77816e-06	2.20717
GO:0000122	negative regulation of transcription from RNA polymerase II promoter	Yy1	Yy1	Transcriptional repressor protein YY1	3.89214e-09	6.77816e-06	2.20717
GO:0000122	negative regulation of transcription from RNA polymerase II promoter	Sox9	Sox9	Sox9 isoform 10	3.89214e-09	6.77816e-06	2.20717
GO:0000122	negative regulation of transcription from RNA polymerase II promoter	Klf12	Klf12	Krueppel-like factor 12	3.89214e-09	6.77816e-06	2.20717
GO:0000122	negative regulation of transcription from RNA polymerase II promoter	Foxg1	Foxg1	Putative uncharacterized protein	3.89214e-09	6.77816e-06	2.20717
GO:0000122	negative regulation of transcription from RNA polymerase II promoter	Cbx6	Cbx6	Chromobox protein homolog 6	3.89214e-09	6.77816e-06	2.20717
GO:0000122	negative regulation of transcription from RNA polymerase II promoter	Sarnp	Sarnp	SAP domain-containing ribonucleoprotein	3.89214e-09	6.77816e-06	2.20717
GO:0000122	negative regulation of transcription from RNA polymerase II promoter	Zeb1	Zeb1	Zinc finger E-box binding homeobox 1	3.89214e-09	6.77816e-06	2.20717
GO:0000122	negative regulation of transcription from RNA polymerase II promoter	Six1	Six1	Putative uncharacterized protein	3.89214e-09	6.77816e-06	2.20717
GO:0000122	negative regulation of transcription from RNA polymerase II promoter	Rsl1	Rsl1	Regulator of sex limited protein 1	3.89214e-09	6.77816e-06	2.20717
GO:0000122	negative regulation of transcription from RNA polymerase II promoter	Bend6	Bend6	BEN domain-containing protein 6	3.89214e-09	6.77816e-06	2.20717
GO:0000122	negative regulation of transcription from RNA polymerase II promoter	Tbx15	Tbx15	T-box transcription factor TBX15	3.89214e-09	6.77816e-06	2.20717
GO:0000122	negative regulation of transcription from RNA polymerase II promoter	Shox2	Shox2	Short stature homeobox protein 2	3.89214e-09	6.77816e-06	2.20717
GO:0000122	negative regulation of transcription from RNA polymerase II promoter	Fgfr1	Fgfr1	Fibroblast growth factor receptor 1 IIIB	3.89214e-09	6.77816e-06	2.20717
GO:0000122	negative regulation of transcription from RNA polymerase II promoter	Myc	Myc	Myc proto-oncogene protein	3.89214e-09	6.77816e-06	2.20717
GO:0000122	negative regulation of transcription from RNA polymerase II promoter	Fhl2	Fhl2	Four and a half LIM domains protein 2	3.89214e-09	6.77816e-06	2.20717
GO:0000122	negative regulation of transcription from RNA polymerase II promoter	Foxf1	Foxf1	Putative uncharacterized protein	3.89214e-09	6.77816e-06	2.20717
GO:0000122	negative regulation of transcription from RNA polymerase II promoter	Per2	Per2	Period circadian protein homolog 2	3.89214e-09	6.77816e-06	2.20717
GO:0000122	negative regulation of transcription from RNA polymerase II promoter	Hdgf	Hdgf	Hepatoma-derived growth factor	3.89214e-09	6.77816e-06	2.20717
GO:0000122	negative regulation of transcription from RNA polymerase II promoter	Brms1l	Brms1l	Breast cancer metastasis-suppressor 1-like protein	3.89214e-09	6.77816e-06	2.20717
GO:0000122	negative regulation of transcription from RNA polymerase II promoter	Traf6	Traf6	TNF receptor-associated factor 6	3.89214e-09	6.77816e-06	2.20717
GO:0045944	positive regulation of transcription from RNA polymerase II promoter	Med21	Med21	SRB7 (Suppressor of RNA polymerase B) homolog (S. cerevisiae), isoform CRA_c	4.02087e-08	4.31038e-05	1.93368
GO:0045944	positive regulation of transcription from RNA polymerase II promoter	Nfia	Nfia	Nuclear factor 1 A-type	4.02087e-08	4.31038e-05	1.93368
GO:0045944	positive regulation of transcription from RNA polymerase II promoter	Six4	Six4	Homeobox protein SIX4	4.02087e-08	4.31038e-05	1.93368
GO:0045944	positive regulation of transcription from RNA polymerase II promoter	Hmgn3	Hmgn3	High mobility group nucleosome-binding domain-containing protein 3	4.02087e-08	4.31038e-05	1.93368
GO:0045944	positive regulation of transcription from RNA polymerase II promoter	Eif4a3	Eif4a3	Eukaryotic initiation factor 4A-III	4.02087e-08	4.31038e-05	1.93368
GO:0045944	positive regulation of transcription from RNA polymerase II promoter	Wwp2	Wwp2	E3 ubiquitin-protein ligase WWP2 short isoform	4.02087e-08	4.31038e-05	1.93368
GO:0045944	positive regulation of transcription from RNA polymerase II promoter	Eaf1	Eaf1	ELL-associated factor 1	4.02087e-08	4.31038e-05	1.93368
GO:0045944	positive regulation of transcription from RNA polymerase II promoter	Dlx2	Dlx2	Homeobox protein DLX-2	4.02087e-08	4.31038e-05	1.93368
GO:0045944	positive regulation of transcription from RNA polymerase II promoter	Hoxa5	Hoxa5	Homeobox protein Hox-A5	4.02087e-08	4.31038e-05	1.93368
GO:0045944	positive regulation of transcription from RNA polymerase II promoter	Ankrd1	Ankrd1	Ankyrin repeat domain-containing protein 1	4.02087e-08	4.31038e-05	1.93368
GO:0045944	positive regulation of transcription from RNA polymerase II promoter	Tfap2a	Tfap2a	Transcription factor AP-2-alpha	4.02087e-08	4.31038e-05	1.93368
GO:0045944	positive regulation of transcription from RNA polymerase II promoter	Arhgef2	Arhgef2	Rho guanine nucleotide exchange factor 2	4.02087e-08	4.31038e-05	1.93368
GO:0045944	positive regulation of transcription from RNA polymerase II promoter	Prpf6	Prpf6	Pre-mRNA-processing factor 6	4.02087e-08	4.31038e-05	1.93368
GO:0045944	positive regulation of transcription from RNA polymerase II promoter	Cebpb	Cebpb	NF-IL6	4.02087e-08	4.31038e-05	1.93368
GO:0045944	positive regulation of transcription from RNA polymerase II promoter	Maf	Maf	Transcription factor Maf	4.02087e-08	4.31038e-05	1.93368
GO:0045944	positive regulation of transcription from RNA polymerase II promoter	Pkd2	Pkd2	Polycystin-2	4.02087e-08	4.31038e-05	1.93368
GO:0045944	positive regulation of transcription from RNA polymerase II promoter	Jun	Jun	Transcription factor AP-1	4.02087e-08	4.31038e-05	1.93368
GO:0045944	positive regulation of transcription from RNA polymerase II promoter	Smad5	Smad5	Mothers against decapentaplegic homolog 5	4.02087e-08	4.31038e-05	1.93368
GO:0045944	positive regulation of transcription from RNA polymerase II promoter	Klf6	Klf6	Krueppel-like factor 6	4.02087e-08	4.31038e-05	1.93368
GO:0045944	positive regulation of transcription from RNA polymerase II promoter	Rhoq	Rhoq	Rho-related GTP-binding protein RhoQ	4.02087e-08	4.31038e-05	1.93368
GO:0045944	positive regulation of transcription from RNA polymerase II promoter	Atf3	Atf3	Activating transcription factor 3	4.02087e-08	4.31038e-05	1.93368
GO:0045944	positive regulation of transcription from RNA polymerase II promoter	Relb	Relb	Transcription factor RelB	4.02087e-08	4.31038e-05	1.93368
GO:0045944	positive regulation of transcription from RNA polymerase II promoter	Rarg	Rarg	Retinoic acid receptor gamma	4.02087e-08	4.31038e-05	1.93368
GO:0045944	positive regulation of transcription from RNA polymerase II promoter	Ppargc1a	Ppargc1a	Peroxisome proliferator-activated receptor gamma coactivator 1-alpha	4.02087e-08	4.31038e-05	1.93368
GO:0045944	positive regulation of transcription from RNA polymerase II promoter	Cyr61	Cyr61	Protein CYR61	4.02087e-08	4.31038e-05	1.93368
GO:0045944	positive regulation of transcription from RNA polymerase II promoter	Sdpr	Sdpr	Serum deprivation-response protein	4.02087e-08	4.31038e-05	1.93368
GO:0045944	positive regulation of transcription from RNA polymerase II promoter	Klf4	Klf4	Krueppel-like factor 4	4.02087e-08	4.31038e-05	1.93368
GO:0045944	positive regulation of transcription from RNA polymerase II promoter	Met	Met	Met protein	4.02087e-08	4.31038e-05	1.93368
GO:0045944	positive regulation of transcription from RNA polymerase II promoter	Cbfb	Cbfb	Core-binding factor subunit beta	4.02087e-08	4.31038e-05	1.93368
GO:0045944	positive regulation of transcription from RNA polymerase II promoter	Hmga2	Hmga2	High mobility group protein HMGI-C	4.02087e-08	4.31038e-05	1.93368
GO:0045944	positive regulation of transcription from RNA polymerase II promoter	Foxc1	Foxc1	Forkhead box protein C1	4.02087e-08	4.31038e-05	1.93368
GO:0045944	positive regulation of transcription from RNA polymerase II promoter	Strn3	Strn3	Strn3 protein	4.02087e-08	4.31038e-05	1.93368
GO:0045944	positive regulation of transcription from RNA polymerase II promoter	Taf2	Taf2	Transcription initiation factor TFIID subunit 2	4.02087e-08	4.31038e-05	1.93368
GO:0045944	positive regulation of transcription from RNA polymerase II promoter	Hoxa2	Hoxa2	Homeobox protein Hox-A2	4.02087e-08	4.31038e-05	1.93368
GO:0045944	positive regulation of transcription from RNA polymerase II promoter	Cdc73	Cdc73	Parafibromin	4.02087e-08	4.31038e-05	1.93368
GO:0045944	positive regulation of transcription from RNA polymerase II promoter	Nfib	Nfib	Nuclear factor I/B	4.02087e-08	4.31038e-05	1.93368
GO:0045944	positive regulation of transcription from RNA polymerase II promoter	Tcf12	Tcf12	Putative uncharacterized protein	4.02087e-08	4.31038e-05	1.93368
GO:0045944	positive regulation of transcription from RNA polymerase II promoter	Foxo1	Foxo1	Putative uncharacterized protein	4.02087e-08	4.31038e-05	1.93368
GO:0045944	positive regulation of transcription from RNA polymerase II promoter	Hoxc13	Hoxc13	Homeobox protein Hox-C13	4.02087e-08	4.31038e-05	1.93368
GO:0045944	positive regulation of transcription from RNA polymerase II promoter	Twist1	Twist1	Twist-related protein 1	4.02087e-08	4.31038e-05	1.93368
GO:0045944	positive regulation of transcription from RNA polymerase II promoter	Wwtr1	Wwtr1	WW domain-containing transcription regulator protein 1	4.02087e-08	4.31038e-05	1.93368
GO:0045944	positive regulation of transcription from RNA polymerase II promoter	Hoxa1	Hoxa1	Homeobox A1	4.02087e-08	4.31038e-05	1.93368
GO:0045944	positive regulation of transcription from RNA polymerase II promoter	Cebpd	Cebpd	CCAAT/enhancer binding protein (C/EBP), delta	4.02087e-08	4.31038e-05	1.93368
GO:0045944	positive regulation of transcription from RNA polymerase II promoter	Runx2	Runx2	Runt-related transcription factor 2	4.02087e-08	4.31038e-05	1.93368
GO:0045944	positive regulation of transcription from RNA polymerase II promoter	Nfat5	Nfat5	Nuclear factor of-activated T-cells 5	4.02087e-08	4.31038e-05	1.93368
GO:0045944	positive regulation of transcription from RNA polymerase II promoter	S1pr1	S1pr1	Sphingosine 1-phosphate receptor 1	4.02087e-08	4.31038e-05	1.93368
GO:0045944	positive regulation of transcription from RNA polymerase II promoter	Wnt5a	Wnt5a	Protein Wnt-5a	4.02087e-08	4.31038e-05	1.93368
GO:0045944	positive regulation of transcription from RNA polymerase II promoter	Creb5	Creb5	cAMP responsive element binding protein 5	4.02087e-08	4.31038e-05	1.93368
GO:0045944	positive regulation of transcription from RNA polymerase II promoter	Pax9	Pax9	Paired box protein Pax-9	4.02087e-08	4.31038e-05	1.93368
GO:0045944	positive regulation of transcription from RNA polymerase II promoter	Klf9	Klf9	Krueppel-like factor 9	4.02087e-08	4.31038e-05	1.93368
GO:0045944	positive regulation of transcription from RNA polymerase II promoter	Fli1	Fli1	Friend leukemia integration 1 transcription factor	4.02087e-08	4.31038e-05	1.93368
GO:0045944	positive regulation of transcription from RNA polymerase II promoter	Atf5	Atf5	Cyclic AMP-dependent transcription factor ATF-5	4.02087e-08	4.31038e-05	1.93368
GO:0045944	positive regulation of transcription from RNA polymerase II promoter	Rbpj	Rbpj	J-kappa recombination signal binding protein	4.02087e-08	4.31038e-05	1.93368
GO:0045944	positive regulation of transcription from RNA polymerase II promoter	Esr2	Esr2	Estrogen receptor beta	4.02087e-08	4.31038e-05	1.93368
GO:0045944	positive regulation of transcription from RNA polymerase II promoter	Jade1	Jade1	Protein Jade-1	4.02087e-08	4.31038e-05	1.93368
GO:0045944	positive regulation of transcription from RNA polymerase II promoter	Nog	Nog	Noggin	4.02087e-08	4.31038e-05	1.93368
GO:0045944	positive regulation of transcription from RNA polymerase II promoter	Etv5	Etv5	ETS translocation variant 5	4.02087e-08	4.31038e-05	1.93368
GO:0045944	positive regulation of transcription from RNA polymerase II promoter	Irf2bpl	Irf2bpl	Interferon regulatory factor 2-binding protein-like	4.02087e-08	4.31038e-05	1.93368
GO:0045944	positive regulation of transcription from RNA polymerase II promoter	Id4	Id4	DNA-binding protein inhibitor ID-4	4.02087e-08	4.31038e-05	1.93368
GO:0045944	positive regulation of transcription from RNA polymerase II promoter	Foxc2	Foxc2	Forkhead box C2	4.02087e-08	4.31038e-05	1.93368
GO:0045944	positive regulation of transcription from RNA polymerase II promoter	Prdm9	Prdm9	PR-domain containing protein 9	4.02087e-08	4.31038e-05	1.93368
GO:0045944	positive regulation of transcription from RNA polymerase II promoter	Elk3	Elk3	New Ets	4.02087e-08	4.31038e-05	1.93368
GO:0045944	positive regulation of transcription from RNA polymerase II promoter	Zfpm2	Zfpm2	FOG-2S transcriptional co-factor	4.02087e-08	4.31038e-05	1.93368
GO:0045944	positive regulation of transcription from RNA polymerase II promoter	Smad1	Smad1	Mothers against decapentaplegic homolog 1	4.02087e-08	4.31038e-05	1.93368
GO:0045944	positive regulation of transcription from RNA polymerase II promoter	Gata2	Gata2	Endothelial transcription factor GATA-2	4.02087e-08	4.31038e-05	1.93368
GO:0045944	positive regulation of transcription from RNA polymerase II promoter	Foxf2	Foxf2	Forkhead box protein F2	4.02087e-08	4.31038e-05	1.93368
GO:0045944	positive regulation of transcription from RNA polymerase II promoter	Meis1	Meis1	Homeobox protein Meis1	4.02087e-08	4.31038e-05	1.93368
GO:0045944	positive regulation of transcription from RNA polymerase II promoter	Satb2	Satb2	DNA-binding protein SATB2	4.02087e-08	4.31038e-05	1.93368
GO:0045944	positive regulation of transcription from RNA polymerase II promoter	Nr2f1	Nr2f1	COUP transcription factor 1	4.02087e-08	4.31038e-05	1.93368
GO:0045944	positive regulation of transcription from RNA polymerase II promoter	Yy1	Yy1	Transcriptional repressor protein YY1	4.02087e-08	4.31038e-05	1.93368
GO:0045944	positive regulation of transcription from RNA polymerase II promoter	Mecom	Mecom	Evi1 protein	4.02087e-08	4.31038e-05	1.93368
GO:0045944	positive regulation of transcription from RNA polymerase II promoter	Raf1	Raf1	RAF proto-oncogene serine/threonine-protein kinase	4.02087e-08	4.31038e-05	1.93368
GO:0045944	positive regulation of transcription from RNA polymerase II promoter	Sox9	Sox9	Sox9 isoform 10	4.02087e-08	4.31038e-05	1.93368
GO:0045944	positive regulation of transcription from RNA polymerase II promoter	Klf12	Klf12	Krueppel-like factor 12	4.02087e-08	4.31038e-05	1.93368
GO:0045944	positive regulation of transcription from RNA polymerase II promoter	Ifrd1	Ifrd1	Interferon-related developmental regulator 1	4.02087e-08	4.31038e-05	1.93368
GO:0045944	positive regulation of transcription from RNA polymerase II promoter	Nr3c1	Nr3c1	Glucocorticoid receptor beta	4.02087e-08	4.31038e-05	1.93368
GO:0045944	positive regulation of transcription from RNA polymerase II promoter	Tead1	Tead1	Transcriptional enhancer factor TEF-1	4.02087e-08	4.31038e-05	1.93368
GO:0045944	positive regulation of transcription from RNA polymerase II promoter	Ppp3ca	Ppp3ca	Serine/threonine-protein phosphatase 2B catalytic subunit alpha isoform	4.02087e-08	4.31038e-05	1.93368
GO:0045944	positive regulation of transcription from RNA polymerase II promoter	Zfp462	Zfp462	Zinc finger protein 462	4.02087e-08	4.31038e-05	1.93368
GO:0045944	positive regulation of transcription from RNA polymerase II promoter	Zeb1	Zeb1	Zinc finger E-box binding homeobox 1	4.02087e-08	4.31038e-05	1.93368
GO:0045944	positive regulation of transcription from RNA polymerase II promoter	Ebf3	Ebf3	Transcription factor COE3	4.02087e-08	4.31038e-05	1.93368
GO:0045944	positive regulation of transcription from RNA polymerase II promoter	Six1	Six1	Putative uncharacterized protein	4.02087e-08	4.31038e-05	1.93368
GO:0045944	positive regulation of transcription from RNA polymerase II promoter	Nampt	Nampt	Putative uncharacterized protein	4.02087e-08	4.31038e-05	1.93368
GO:0045944	positive regulation of transcription from RNA polymerase II promoter	Shox2	Shox2	Short stature homeobox protein 2	4.02087e-08	4.31038e-05	1.93368
GO:0045944	positive regulation of transcription from RNA polymerase II promoter	Fgfr1	Fgfr1	Fibroblast growth factor receptor 1 IIIB	4.02087e-08	4.31038e-05	1.93368
GO:0045944	positive regulation of transcription from RNA polymerase II promoter	Myc	Myc	Myc proto-oncogene protein	4.02087e-08	4.31038e-05	1.93368
GO:0045944	positive regulation of transcription from RNA polymerase II promoter	Foxf1	Foxf1	Putative uncharacterized protein	4.02087e-08	4.31038e-05	1.93368
GO:0045944	positive regulation of transcription from RNA polymerase II promoter	Ets1	Ets1	Protein C-ets-1	4.02087e-08	4.31038e-05	1.93368
GO:0045944	positive regulation of transcription from RNA polymerase II promoter	Hdgf	Hdgf	Hepatoma-derived growth factor	4.02087e-08	4.31038e-05	1.93368
GO:0045944	positive regulation of transcription from RNA polymerase II promoter	Ebf1	Ebf1	Transcription factor COE1	4.02087e-08	4.31038e-05	1.93368
GO:0045944	positive regulation of transcription from RNA polymerase II promoter	Tlr4	Tlr4	Toll-like receptor 4	4.02087e-08	4.31038e-05	1.93368
GO:0045944	positive regulation of transcription from RNA polymerase II promoter	Traf6	Traf6	TNF receptor-associated factor 6	4.02087e-08	4.31038e-05	1.93368
GO:0045944	positive regulation of transcription from RNA polymerase II promoter	Chuk	Chuk	Chuk protein	4.02087e-08	4.31038e-05	1.93368
GO:0006351	transcription, DNA-templated	Med21	Med21	SRB7 (Suppressor of RNA polymerase B) homolog (S. cerevisiae), isoform CRA_c	4.95019e-08	4.31038e-05	1.65566
GO:0006351	transcription, DNA-templated	Nfia	Nfia	Nuclear factor 1 A-type	4.95019e-08	4.31038e-05	1.65566
GO:0006351	transcription, DNA-templated	Six4	Six4	Homeobox protein SIX4	4.95019e-08	4.31038e-05	1.65566
GO:0006351	transcription, DNA-templated	Twistnb	Twistnb	TWIST neighbor	4.95019e-08	4.31038e-05	1.65566
GO:0006351	transcription, DNA-templated	Eaf1	Eaf1	ELL-associated factor 1	4.95019e-08	4.31038e-05	1.65566
GO:0006351	transcription, DNA-templated	Sp3	Sp3	Transcription factor Sp3	4.95019e-08	4.31038e-05	1.65566
GO:0006351	transcription, DNA-templated	Commd6	Commd6	COMM domain containing 6	4.95019e-08	4.31038e-05	1.65566
GO:0006351	transcription, DNA-templated	Hoxa5	Hoxa5	Homeobox protein Hox-A5	4.95019e-08	4.31038e-05	1.65566
GO:0006351	transcription, DNA-templated	Mcts2	Mcts2	Malignant T-cell-amplified sequence 2	4.95019e-08	4.31038e-05	1.65566
GO:0006351	transcription, DNA-templated	Klf3	Klf3	Kruppel-like factor 3 (Basic), isoform CRA_c	4.95019e-08	4.31038e-05	1.65566
GO:0006351	transcription, DNA-templated	Zbtb43	Zbtb43	Zinc finger and BTB domain-containing protein 43	4.95019e-08	4.31038e-05	1.65566
GO:0006351	transcription, DNA-templated	Zbtb8b	Zbtb8b	Zinc finger and BTB domain-containing protein 8B	4.95019e-08	4.31038e-05	1.65566
GO:0006351	transcription, DNA-templated	Tfap2a	Tfap2a	Transcription factor AP-2-alpha	4.95019e-08	4.31038e-05	1.65566
GO:0006351	transcription, DNA-templated	Zfp809	Zfp809	Zinc finger protein 809	4.95019e-08	4.31038e-05	1.65566
GO:0006351	transcription, DNA-templated	Cebpb	Cebpb	NF-IL6	4.95019e-08	4.31038e-05	1.65566
GO:0006351	transcription, DNA-templated	Eid1	Eid1	Putative uncharacterized protein	4.95019e-08	4.31038e-05	1.65566
GO:0006351	transcription, DNA-templated	Zfp110	Zfp110	Neurotrophin receptor-interacting factor 1	4.95019e-08	4.31038e-05	1.65566
GO:0006351	transcription, DNA-templated	Maf	Maf	Transcription factor Maf	4.95019e-08	4.31038e-05	1.65566
GO:0006351	transcription, DNA-templated	Nr2f2	Nr2f2	COUP transcription factor 2	4.95019e-08	4.31038e-05	1.65566
GO:0006351	transcription, DNA-templated	Zbtb6	Zbtb6	Zinc finger and BTB domain-containing protein 6	4.95019e-08	4.31038e-05	1.65566
GO:0006351	transcription, DNA-templated	Jun	Jun	Transcription factor AP-1	4.95019e-08	4.31038e-05	1.65566
GO:0006351	transcription, DNA-templated	Hipk1	Hipk1	Homeodomain interacting protein kinase 1	4.95019e-08	4.31038e-05	1.65566
GO:0006351	transcription, DNA-templated	Smad5	Smad5	Mothers against decapentaplegic homolog 5	4.95019e-08	4.31038e-05	1.65566
GO:0006351	transcription, DNA-templated	Zfhx4	Zfhx4	Zinc finger homeobox protein 4	4.95019e-08	4.31038e-05	1.65566
GO:0006351	transcription, DNA-templated	Hoxa3	Hoxa3	Homeobox protein Hox-A3	4.95019e-08	4.31038e-05	1.65566
GO:0006351	transcription, DNA-templated	Klf6	Klf6	Krueppel-like factor 6	4.95019e-08	4.31038e-05	1.65566
GO:0006351	transcription, DNA-templated	Atf3	Atf3	Activating transcription factor 3	4.95019e-08	4.31038e-05	1.65566
GO:0006351	transcription, DNA-templated	Relb	Relb	Transcription factor RelB	4.95019e-08	4.31038e-05	1.65566
GO:0006351	transcription, DNA-templated	Pcgf5	Pcgf5	Pcgf5 protein	4.95019e-08	4.31038e-05	1.65566
GO:0006351	transcription, DNA-templated	Setd7	Setd7	Histone-lysine N-methyltransferase SETD7	4.95019e-08	4.31038e-05	1.65566
GO:0006351	transcription, DNA-templated	Rarg	Rarg	Retinoic acid receptor gamma	4.95019e-08	4.31038e-05	1.65566
GO:0006351	transcription, DNA-templated	Purb	Purb	Transcriptional activator protein Pur-beta	4.95019e-08	4.31038e-05	1.65566
GO:0006351	transcription, DNA-templated	Ppargc1a	Ppargc1a	Peroxisome proliferator-activated receptor gamma coactivator 1-alpha	4.95019e-08	4.31038e-05	1.65566
GO:0006351	transcription, DNA-templated	Zfp354a	Zfp354a	Zinc finger protein 354A	4.95019e-08	4.31038e-05	1.65566
GO:0006351	transcription, DNA-templated	Yeats4	Yeats4	YEATS domain-containing protein 4	4.95019e-08	4.31038e-05	1.65566
GO:0006351	transcription, DNA-templated	Klf4	Klf4	Krueppel-like factor 4	4.95019e-08	4.31038e-05	1.65566
GO:0006351	transcription, DNA-templated	Zbtb1	Zbtb1	Putative uncharacterized protein	4.95019e-08	4.31038e-05	1.65566
GO:0006351	transcription, DNA-templated	Mier1	Mier1	Mesoderm induction early response protein 1	4.95019e-08	4.31038e-05	1.65566
GO:0006351	transcription, DNA-templated	Crebzf	Crebzf	CREB/ATF bZIP transcription factor	4.95019e-08	4.31038e-05	1.65566
GO:0006351	transcription, DNA-templated	Esf1	Esf1	ESF1, nucleolar pre-rRNA processing protein, homolog (S. cerevisiae)	4.95019e-08	4.31038e-05	1.65566
GO:0006351	transcription, DNA-templated	Tle3	Tle3	Transducin-like enhancer protein 3	4.95019e-08	4.31038e-05	1.65566
GO:0006351	transcription, DNA-templated	Hmga2	Hmga2	High mobility group protein HMGI-C	4.95019e-08	4.31038e-05	1.65566
GO:0006351	transcription, DNA-templated	Nupr1	Nupr1	Nuclear protein 1	4.95019e-08	4.31038e-05	1.65566
GO:0006351	transcription, DNA-templated	Foxc1	Foxc1	Forkhead box protein C1	4.95019e-08	4.31038e-05	1.65566
GO:0006351	transcription, DNA-templated	Etv3	Etv3	ETS translocation variant 3	4.95019e-08	4.31038e-05	1.65566
GO:0006351	transcription, DNA-templated	Taf2	Taf2	Transcription initiation factor TFIID subunit 2	4.95019e-08	4.31038e-05	1.65566
GO:0006351	transcription, DNA-templated	Ctnnd1	Ctnnd1	Catenin delta-1	4.95019e-08	4.31038e-05	1.65566
GO:0006351	transcription, DNA-templated	Hoxa2	Hoxa2	Homeobox protein Hox-A2	4.95019e-08	4.31038e-05	1.65566
GO:0006351	transcription, DNA-templated	Pura	Pura	Transcriptional activator protein Pur-alpha	4.95019e-08	4.31038e-05	1.65566
GO:0006351	transcription, DNA-templated	Cdc73	Cdc73	Parafibromin	4.95019e-08	4.31038e-05	1.65566
GO:0006351	transcription, DNA-templated	Nfib	Nfib	Nuclear factor I/B	4.95019e-08	4.31038e-05	1.65566
GO:0006351	transcription, DNA-templated	Litaf	Litaf	Lipopolysaccharide-induced tumor necrosis factor-alpha factor homolog	4.95019e-08	4.31038e-05	1.65566
GO:0006351	transcription, DNA-templated	Tcf12	Tcf12	Putative uncharacterized protein	4.95019e-08	4.31038e-05	1.65566
GO:0006351	transcription, DNA-templated	Smad9	Smad9	Mothers against decapentaplegic homolog 9	4.95019e-08	4.31038e-05	1.65566
GO:0006351	transcription, DNA-templated	Foxo1	Foxo1	Putative uncharacterized protein	4.95019e-08	4.31038e-05	1.65566
GO:0006351	transcription, DNA-templated	Col4a2	Col4a2	Procollagen, type IV, alpha 2, isoform CRA_a	4.95019e-08	4.31038e-05	1.65566
GO:0006351	transcription, DNA-templated	Tmem18	Tmem18	Transmembrane protein 18	4.95019e-08	4.31038e-05	1.65566
GO:0006351	transcription, DNA-templated	Taf7l	Taf7l	Transcription initiation factor TFIID subunit 7-like	4.95019e-08	4.31038e-05	1.65566
GO:0006351	transcription, DNA-templated	Mterfd3	Mterf2	Transcription termination factor 2, mitochondrial	4.95019e-08	4.31038e-05	1.65566
GO:0006351	transcription, DNA-templated	Hoxc13	Hoxc13	Homeobox protein Hox-C13	4.95019e-08	4.31038e-05	1.65566
GO:0006351	transcription, DNA-templated	Zfp30	Zfp30	Zinc finger protein 30	4.95019e-08	4.31038e-05	1.65566
GO:0006351	transcription, DNA-templated	Twist1	Twist1	Twist-related protein 1	4.95019e-08	4.31038e-05	1.65566
GO:0006351	transcription, DNA-templated	Wwtr1	Wwtr1	WW domain-containing transcription regulator protein 1	4.95019e-08	4.31038e-05	1.65566
GO:0006351	transcription, DNA-templated	Dr1	Dr1	Putative uncharacterized protein	4.95019e-08	4.31038e-05	1.65566
GO:0006351	transcription, DNA-templated	Ccnc	Ccnc	Ccnc protein	4.95019e-08	4.31038e-05	1.65566
GO:0006351	transcription, DNA-templated	Tbx18	Tbx18	T-box18	4.95019e-08	4.31038e-05	1.65566
GO:0006351	transcription, DNA-templated	Chd1	Chd1	Chromodomain-helicase-DNA-binding protein 1	4.95019e-08	4.31038e-05	1.65566
GO:0006351	transcription, DNA-templated	Tbx3	Tbx3	T-box transcription factor TBX3	4.95019e-08	4.31038e-05	1.65566
GO:0006351	transcription, DNA-templated	E2f3	E2f3	E2F transcription factor 3	4.95019e-08	4.31038e-05	1.65566
GO:0006351	transcription, DNA-templated	Hoxa1	Hoxa1	Homeobox A1	4.95019e-08	4.31038e-05	1.65566
GO:0006351	transcription, DNA-templated	Cebpd	Cebpd	CCAAT/enhancer binding protein (C/EBP), delta	4.95019e-08	4.31038e-05	1.65566
GO:0006351	transcription, DNA-templated	Runx2	Runx2	Runt-related transcription factor 2	4.95019e-08	4.31038e-05	1.65566
GO:0006351	transcription, DNA-templated	Dpf3	Dpf3	D4 zinc and double PHD finger family 3 splice variant a	4.95019e-08	4.31038e-05	1.65566
GO:0006351	transcription, DNA-templated	Mnda	Mnda	Interferon-activable protein 205-B	4.95019e-08	4.31038e-05	1.65566
GO:0006351	transcription, DNA-templated	Snai2	Snai2	Zinc finger protein SNAI2	4.95019e-08	4.31038e-05	1.65566
GO:0006351	transcription, DNA-templated	Scai	Scai	Protein SCAI	4.95019e-08	4.31038e-05	1.65566
GO:0006351	transcription, DNA-templated	Ajuba	Ajuba	LIM domain-containing protein ajuba	4.95019e-08	4.31038e-05	1.65566
GO:0006351	transcription, DNA-templated	Zxdb	Zxdb	Zinc finger X-linked protein ZXDB	4.95019e-08	4.31038e-05	1.65566
GO:0006351	transcription, DNA-templated	Nfat5	Nfat5	Nuclear factor of-activated T-cells 5	4.95019e-08	4.31038e-05	1.65566
GO:0006351	transcription, DNA-templated	Creb5	Creb5	cAMP responsive element binding protein 5	4.95019e-08	4.31038e-05	1.65566
GO:0006351	transcription, DNA-templated	Commd8	Commd8	COMM domain-containing protein 8	4.95019e-08	4.31038e-05	1.65566
GO:0006351	transcription, DNA-templated	Pax9	Pax9	Paired box protein Pax-9	4.95019e-08	4.31038e-05	1.65566
GO:0006351	transcription, DNA-templated	Taf1b	Taf1b	TATA box-binding protein-associated factor RNA polymerase I subunit B	4.95019e-08	4.31038e-05	1.65566
GO:0006351	transcription, DNA-templated	Klf9	Klf9	Krueppel-like factor 9	4.95019e-08	4.31038e-05	1.65566
GO:0006351	transcription, DNA-templated	Fli1	Fli1	Friend leukemia integration 1 transcription factor	4.95019e-08	4.31038e-05	1.65566
GO:0006351	transcription, DNA-templated	Zfp280c	Zfp280c	Zinc finger protein 280C	4.95019e-08	4.31038e-05	1.65566
GO:0006351	transcription, DNA-templated	Bhlhe41	Bhlhe41	Class E basic helix-loop-helix protein 41	4.95019e-08	4.31038e-05	1.65566
GO:0006351	transcription, DNA-templated	Zfp316	Zfp316	Zinc finger protein 316, isoform CRA_a	4.95019e-08	4.31038e-05	1.65566
GO:0006351	transcription, DNA-templated	Atf5	Atf5	Cyclic AMP-dependent transcription factor ATF-5	4.95019e-08	4.31038e-05	1.65566
GO:0006351	transcription, DNA-templated	Rbpj	Rbpj	J-kappa recombination signal binding protein	4.95019e-08	4.31038e-05	1.65566
GO:0006351	transcription, DNA-templated	Ifi204	Ifi204	Interferon-activable protein 204	4.95019e-08	4.31038e-05	1.65566
GO:0006351	transcription, DNA-templated	Esr2	Esr2	Estrogen receptor beta	4.95019e-08	4.31038e-05	1.65566
GO:0006351	transcription, DNA-templated	Jade1	Jade1	Protein Jade-1	4.95019e-08	4.31038e-05	1.65566
GO:0006351	transcription, DNA-templated	Id4	Id4	DNA-binding protein inhibitor ID-4	4.95019e-08	4.31038e-05	1.65566
GO:0006351	transcription, DNA-templated	Zfp367	Zfp367	Zinc finger protein 367	4.95019e-08	4.31038e-05	1.65566
GO:0006351	transcription, DNA-templated	Foxc2	Foxc2	Forkhead box C2	4.95019e-08	4.31038e-05	1.65566
GO:0006351	transcription, DNA-templated	Aff4	Aff4	AF4/FMR2 family member 4	4.95019e-08	4.31038e-05	1.65566
GO:0006351	transcription, DNA-templated	Prdm9	Prdm9	PR-domain containing protein 9	4.95019e-08	4.31038e-05	1.65566
GO:0006351	transcription, DNA-templated	Elk3	Elk3	New Ets	4.95019e-08	4.31038e-05	1.65566
GO:0006351	transcription, DNA-templated	Zfpm2	Zfpm2	FOG-2S transcriptional co-factor	4.95019e-08	4.31038e-05	1.65566
GO:0006351	transcription, DNA-templated	Zfp281	Zfp281	Putative uncharacterized protein	4.95019e-08	4.31038e-05	1.65566
GO:0006351	transcription, DNA-templated	Trib3	Trib3	Putative uncharacterized protein	4.95019e-08	4.31038e-05	1.65566
GO:0006351	transcription, DNA-templated	Smad1	Smad1	Mothers against decapentaplegic homolog 1	4.95019e-08	4.31038e-05	1.65566
GO:0006351	transcription, DNA-templated	Gata2	Gata2	Endothelial transcription factor GATA-2	4.95019e-08	4.31038e-05	1.65566
GO:0006351	transcription, DNA-templated	Foxf2	Foxf2	Forkhead box protein F2	4.95019e-08	4.31038e-05	1.65566
GO:0006351	transcription, DNA-templated	Meis1	Meis1	Homeobox protein Meis1	4.95019e-08	4.31038e-05	1.65566
GO:0006351	transcription, DNA-templated	Znrd1	Znrd1	DNA-directed RNA polymerase subunit	4.95019e-08	4.31038e-05	1.65566
GO:0006351	transcription, DNA-templated	Slirp	Slirp	SRA stem-loop-interacting RNA-binding protein, mitochondrial	4.95019e-08	4.31038e-05	1.65566
GO:0006351	transcription, DNA-templated	Satb2	Satb2	DNA-binding protein SATB2	4.95019e-08	4.31038e-05	1.65566
GO:0006351	transcription, DNA-templated	Zfp329	Zfp329	Zinc finger protein 329	4.95019e-08	4.31038e-05	1.65566
GO:0006351	transcription, DNA-templated	Nr2f1	Nr2f1	COUP transcription factor 1	4.95019e-08	4.31038e-05	1.65566
GO:0006351	transcription, DNA-templated	Med19	Med19	Putative uncharacterized protein	4.95019e-08	4.31038e-05	1.65566
GO:0006351	transcription, DNA-templated	Zfp512	Zfp512	Zinc finger protein 512	4.95019e-08	4.31038e-05	1.65566
GO:0006351	transcription, DNA-templated	Yy1	Yy1	Transcriptional repressor protein YY1	4.95019e-08	4.31038e-05	1.65566
GO:0006351	transcription, DNA-templated	Gmeb2	Gmeb2	Glucocorticoid modulatory element-binding protein 2	4.95019e-08	4.31038e-05	1.65566
GO:0006351	transcription, DNA-templated	Polr2m	Polr2m	DNA-directed RNA polymerase II subunit GRINL1A	4.95019e-08	4.31038e-05	1.65566
GO:0006351	transcription, DNA-templated	Mecom	Mecom	Evi1 protein	4.95019e-08	4.31038e-05	1.65566
GO:0006351	transcription, DNA-templated	Pcbd1	Pcbd1	Pterin-4-alpha-carbinolamine dehydratase	4.95019e-08	4.31038e-05	1.65566
GO:0006351	transcription, DNA-templated	Sox9	Sox9	Sox9 isoform 10	4.95019e-08	4.31038e-05	1.65566
GO:0006351	transcription, DNA-templated	Klf12	Klf12	Krueppel-like factor 12	4.95019e-08	4.31038e-05	1.65566
GO:0006351	transcription, DNA-templated	Foxg1	Foxg1	Putative uncharacterized protein	4.95019e-08	4.31038e-05	1.65566
GO:0006351	transcription, DNA-templated	Nr3c1	Nr3c1	Glucocorticoid receptor beta	4.95019e-08	4.31038e-05	1.65566
GO:0006351	transcription, DNA-templated	Kdm4c	Kdm4c	Jumonji domain containing 2C	4.95019e-08	4.31038e-05	1.65566
GO:0006351	transcription, DNA-templated	Tead1	Tead1	Transcriptional enhancer factor TEF-1	4.95019e-08	4.31038e-05	1.65566
GO:0006351	transcription, DNA-templated	Irak1bp1	Irak1bp1	Interleukin-1 receptor-associated kinase 1 binding protein 1, isoform CRA_b	4.95019e-08	4.31038e-05	1.65566
GO:0006351	transcription, DNA-templated	Cbx6	Cbx6	Chromobox protein homolog 6	4.95019e-08	4.31038e-05	1.65566
GO:0006351	transcription, DNA-templated	Sarnp	Sarnp	SAP domain-containing ribonucleoprotein	4.95019e-08	4.31038e-05	1.65566
GO:0006351	transcription, DNA-templated	Tfdp1	Tfdp1	Transcription factor Dp-1	4.95019e-08	4.31038e-05	1.65566
GO:0006351	transcription, DNA-templated	Polr2a	Polr2a	DNA-directed RNA polymerase II subunit RPB1	4.95019e-08	4.31038e-05	1.65566
GO:0006351	transcription, DNA-templated	Lrif1	Lrif1	Ligand-dependent nuclear receptor-interacting factor 1	4.95019e-08	4.31038e-05	1.65566
GO:0006351	transcription, DNA-templated	Dach2	Dach2	Dachshund homolog 2	4.95019e-08	4.31038e-05	1.65566
GO:0006351	transcription, DNA-templated	Pmf1	Pmf1	Putative uncharacterized protein	4.95019e-08	4.31038e-05	1.65566
GO:0006351	transcription, DNA-templated	Zeb1	Zeb1	Zinc finger E-box binding homeobox 1	4.95019e-08	4.31038e-05	1.65566
GO:0006351	transcription, DNA-templated	Ebf3	Ebf3	Transcription factor COE3	4.95019e-08	4.31038e-05	1.65566
GO:0006351	transcription, DNA-templated	Six1	Six1	Putative uncharacterized protein	4.95019e-08	4.31038e-05	1.65566
GO:0006351	transcription, DNA-templated	Mcts1	Mcts1	Malignant T-cell-amplified sequence 1	4.95019e-08	4.31038e-05	1.65566
GO:0006351	transcription, DNA-templated	Tbx15	Tbx15	T-box transcription factor TBX15	4.95019e-08	4.31038e-05	1.65566
GO:0006351	transcription, DNA-templated	Myc	Myc	Myc proto-oncogene protein	4.95019e-08	4.31038e-05	1.65566
GO:0006351	transcription, DNA-templated	Zik1	Zik1	Zinc finger protein interacting with ribonucleoprotein K	4.95019e-08	4.31038e-05	1.65566
GO:0006351	transcription, DNA-templated	Fhl2	Fhl2	Four and a half LIM domains protein 2	4.95019e-08	4.31038e-05	1.65566
GO:0006351	transcription, DNA-templated	Foxf1	Foxf1	Putative uncharacterized protein	4.95019e-08	4.31038e-05	1.65566
GO:0006351	transcription, DNA-templated	Ets1	Ets1	Protein C-ets-1	4.95019e-08	4.31038e-05	1.65566
GO:0006351	transcription, DNA-templated	Per2	Per2	Period circadian protein homolog 2	4.95019e-08	4.31038e-05	1.65566
GO:0006351	transcription, DNA-templated	Hdgf	Hdgf	Hepatoma-derived growth factor	4.95019e-08	4.31038e-05	1.65566
GO:0006351	transcription, DNA-templated	Zbtb33	Zbtb33	Zbtb33 protein	4.95019e-08	4.31038e-05	1.65566
GO:0006351	transcription, DNA-templated	Hoxa4	Hoxa4	Homeobox protein Hox-A4	4.95019e-08	4.31038e-05	1.65566
GO:0006351	transcription, DNA-templated	Ptpn14	Ptpn14	Putative uncharacterized protein	4.95019e-08	4.31038e-05	1.65566
GO:0006351	transcription, DNA-templated	Zfp697	Zfp697	Zinc finger protein 697, isoform CRA_a	4.95019e-08	4.31038e-05	1.65566
GO:0006351	transcription, DNA-templated	Vgll3	Vgll3	Transcription cofactor vestigial-like protein 3	4.95019e-08	4.31038e-05	1.65566
GO:0006351	transcription, DNA-templated	Brms1l	Brms1l	Breast cancer metastasis-suppressor 1-like protein	4.95019e-08	4.31038e-05	1.65566
GO:0006351	transcription, DNA-templated	Ebf1	Ebf1	Transcription factor COE1	4.95019e-08	4.31038e-05	1.65566
GO:0006351	transcription, DNA-templated	Zfp800	Zfp800	Zinc finger protein 800	4.95019e-08	4.31038e-05	1.65566
GO:0006351	transcription, DNA-templated	Gtf3c4	Gtf3c4	General transcription factor 3C polypeptide 4	4.95019e-08	4.31038e-05	1.65566
GO:0006351	transcription, DNA-templated	Camta1	Camta1	Calmodulin-binding transcription activator 1	4.95019e-08	4.31038e-05	1.65566
GO:0006351	transcription, DNA-templated	Ctnnd2	Ctnnd2	Ctnnd2 protein	4.95019e-08	4.31038e-05	1.65566
GO:0050919	negative chemotaxis	Flrt3	Flrt3	Fibronectin leucine rich transmembrane protein 3, isoform CRA_b	5.79949e-07	0.000386095	10.4399
GO:0050919	negative chemotaxis	Ryk	Ryk	Tyrosine-protein kinase RYK	5.79949e-07	0.000386095	10.4399
GO:0050919	negative chemotaxis	Nrp2	Nrp2	Neuropilin-2	5.79949e-07	0.000386095	10.4399
GO:0050919	negative chemotaxis	Epha7	Epha7	Receptor protein-tyrosine kinase	5.79949e-07	0.000386095	10.4399
GO:0050919	negative chemotaxis	Pdgfa	Pdgfa	Platelet-derived growth factor subunit A	5.79949e-07	0.000386095	10.4399
GO:0050919	negative chemotaxis	Wnt5a	Wnt5a	Protein Wnt-5a	5.79949e-07	0.000386095	10.4399
GO:0050919	negative chemotaxis	Flrt2	Flrt2	Putative uncharacterized protein	5.79949e-07	0.000386095	10.4399
GO:0050919	negative chemotaxis	Slit2	Slit2	Slit2 protein	5.79949e-07	0.000386095	10.4399
GO:0050919	negative chemotaxis	Sema3a	Sema3a	Semaphorin-3A	5.79949e-07	0.000386095	10.4399
GO:0050919	negative chemotaxis	Rhoa	Rhoa	Transforming protein RhoA	5.79949e-07	0.000386095	10.4399
GO:0007155	cell adhesion	Cyp1b1	Cyp1b1	Putative uncharacterized protein	6.65108e-07	0.000386095	2.12013
GO:0007155	cell adhesion	Nov	Nov	Putative uncharacterized protein	6.65108e-07	0.000386095	2.12013
GO:0007155	cell adhesion	Spp1	Spp1	Osteopontin	6.65108e-07	0.000386095	2.12013
GO:0007155	cell adhesion	Pcdhb9	Pcdhb9	Protein Pcdhb9	6.65108e-07	0.000386095	2.12013
GO:0007155	cell adhesion	Svep1	Svep1	Sushi, von Willebrand factor type A, EGF and pentraxin domain-containing protein 1	6.65108e-07	0.000386095	2.12013
GO:0007155	cell adhesion	Col12a1	Col12a1	Collagen alpha-1(XII) chain	6.65108e-07	0.000386095	2.12013
GO:0007155	cell adhesion	Klra1	Klra1	T-cell surface glycoprotein YE1/48	6.65108e-07	0.000386095	2.12013
GO:0007155	cell adhesion	Vcl	Vcl	Vinculin	6.65108e-07	0.000386095	2.12013
GO:0007155	cell adhesion	Nrp2	Nrp2	Neuropilin-2	6.65108e-07	0.000386095	2.12013
GO:0007155	cell adhesion	Ctgf	Ctgf	Connective tissue growth factor	6.65108e-07	0.000386095	2.12013
GO:0007155	cell adhesion	Ppap2b	Ppap2b	Lipid phosphate phosphohydrolase 3	6.65108e-07	0.000386095	2.12013
GO:0007155	cell adhesion	Wisp1	Wisp1	WNT1-inducible-signaling pathway protein 1	6.65108e-07	0.000386095	2.12013
GO:0007155	cell adhesion	Emb	Emb	Embigin	6.65108e-07	0.000386095	2.12013
GO:0007155	cell adhesion	Pcdh7	Pcdh7	Protein Pcdh7	6.65108e-07	0.000386095	2.12013
GO:0007155	cell adhesion	Cyr61	Cyr61	Protein CYR61	6.65108e-07	0.000386095	2.12013
GO:0007155	cell adhesion	Specc1	Specc1	Putative uncharacterized protein	6.65108e-07	0.000386095	2.12013
GO:0007155	cell adhesion	Klra2	Klra2	Killer cell lectin-like receptor subfamily A member 2	6.65108e-07	0.000386095	2.12013
GO:0007155	cell adhesion	Prkx	Prkx	cAMP-dependent protein kinase catalytic subunit PRKX	6.65108e-07	0.000386095	2.12013
GO:0007155	cell adhesion	Cd34	Cd34	Putative uncharacterized protein	6.65108e-07	0.000386095	2.12013
GO:0007155	cell adhesion	Lamb2	Lamb2	Putative uncharacterized protein	6.65108e-07	0.000386095	2.12013
GO:0007155	cell adhesion	Nid1	Nid1	Nidogen-1	6.65108e-07	0.000386095	2.12013
GO:0007155	cell adhesion	Adam23	Adam23	Disintegrin and metalloproteinase domain-containing protein 23	6.65108e-07	0.000386095	2.12013
GO:0007155	cell adhesion	Ctnnd1	Ctnnd1	Catenin delta-1	6.65108e-07	0.000386095	2.12013
GO:0007155	cell adhesion	Pcdh19	Pcdh19	Protocadherin-19	6.65108e-07	0.000386095	2.12013
GO:0007155	cell adhesion	Myh9	Myh9	Myh9 protein	6.65108e-07	0.000386095	2.12013
GO:0007155	cell adhesion	Fat4	Fat4	Protocadherin Fat 4	6.65108e-07	0.000386095	2.12013
GO:0007155	cell adhesion	Pcdhb16	Pcdhb16	Protocadherin beta 16	6.65108e-07	0.000386095	2.12013
GO:0007155	cell adhesion	Rac1	Rac1	RAS-related C3 botulinum substrate 1	6.65108e-07	0.000386095	2.12013
GO:0007155	cell adhesion	Thbs2	Thbs2	Thrombospondin-2	6.65108e-07	0.000386095	2.12013
GO:0007155	cell adhesion	Pcdh18	Pcdh18	Protocadherin 18	6.65108e-07	0.000386095	2.12013
GO:0007155	cell adhesion	Ajuba	Ajuba	LIM domain-containing protein ajuba	6.65108e-07	0.000386095	2.12013
GO:0007155	cell adhesion	Alcam	Alcam	CD166 antigen	6.65108e-07	0.000386095	2.12013
GO:0007155	cell adhesion	Col8a1	Col8a1	Collagen alpha-1(VIII) chain	6.65108e-07	0.000386095	2.12013
GO:0007155	cell adhesion	Cd44	Cd44	CD44 antigen	6.65108e-07	0.000386095	2.12013
GO:0007155	cell adhesion	Nuak1	Nuak1	NUAK family SNF1-like kinase 1	6.65108e-07	0.000386095	2.12013
GO:0007155	cell adhesion	Epha2	Epha2	Ephrin type-A receptor 2	6.65108e-07	0.000386095	2.12013
GO:0007155	cell adhesion	Kitl	Kitl	Kit ligand	6.65108e-07	0.000386095	2.12013
GO:0007155	cell adhesion	Ptprk	Ptprk	Protein-tyrosine-phosphatase	6.65108e-07	0.000386095	2.12013
GO:0007155	cell adhesion	Ncam1	Ncam1	Neural cell adhesion molecule 1	6.65108e-07	0.000386095	2.12013
GO:0007155	cell adhesion	Tenm3	Tenm3	Odz3 protein	6.65108e-07	0.000386095	2.12013
GO:0007155	cell adhesion	Lpp	Lpp	Lipoma-preferred partner homolog	6.65108e-07	0.000386095	2.12013
GO:0007155	cell adhesion	Rhob	Rhob	Rho-related GTP-binding protein RhoB	6.65108e-07	0.000386095	2.12013
GO:0007155	cell adhesion	Adam9	Adam9	Disintegrin and metalloproteinase domain-containing protein 9	6.65108e-07	0.000386095	2.12013
GO:0007155	cell adhesion	Ptprf	Ptprf	Receptor-type tyrosine-protein phosphatase F	6.65108e-07	0.000386095	2.12013
GO:0007155	cell adhesion	Edil3	Edil3	EGF-like repeat and discoidin I-like domain-containing protein 3	6.65108e-07	0.000386095	2.12013
GO:0007155	cell adhesion	Ddr2	Ddr2	Discoidin domain-containing receptor 2	6.65108e-07	0.000386095	2.12013
GO:0007155	cell adhesion	Cd47	Cd47	Leukocyte surface antigen CD47	6.65108e-07	0.000386095	2.12013
GO:0007155	cell adhesion	Cdh11	Cdh11	Cadherin-11	6.65108e-07	0.000386095	2.12013
GO:0007155	cell adhesion	Fblim1	Fblim1	Filamin-binding LIM protein 1	6.65108e-07	0.000386095	2.12013
GO:0007155	cell adhesion	Vcam1	Vcam1	Vascular cell adhesion protein 1	6.65108e-07	0.000386095	2.12013
GO:0007155	cell adhesion	Fbln5	Fbln5	Fibulin-5	6.65108e-07	0.000386095	2.12013
GO:0007155	cell adhesion	Efnb2	Efnb2	Ephrin-B2	6.65108e-07	0.000386095	2.12013
GO:0007155	cell adhesion	Rgmb	Rgmb	RGM domain family member B	6.65108e-07	0.000386095	2.12013
GO:0007155	cell adhesion	9430020K01Rik	9430020K01Rik	Uncharacterized protein	6.65108e-07	0.000386095	2.12013
GO:0007155	cell adhesion	Klra7	Klra7	Truncated lectin-related NK cell receptor	6.65108e-07	0.000386095	2.12013
GO:0007155	cell adhesion	Negr1	Negr1	Neuronal growth regulator 1	6.65108e-07	0.000386095	2.12013
GO:0007155	cell adhesion	Klra4	Klra4	Killer cell lectin-like receptor subfamily A member 32	6.65108e-07	0.000386095	2.12013
GO:0007155	cell adhesion	Rhoa	Rhoa	Transforming protein RhoA	6.65108e-07	0.000386095	2.12013
GO:0007155	cell adhesion	Ctnnd2	Ctnnd2	Ctnnd2 protein	6.65108e-07	0.000386095	2.12013
GO:0001525	angiogenesis	Cyp1b1	Cyp1b1	Putative uncharacterized protein	1.29672e-06	0.000645212	2.80861
GO:0001525	angiogenesis	Tnfaip2	Tnfaip2	Tumor necrosis factor, alpha-induced protein 2, isoform CRA_a	1.29672e-06	0.000645212	2.80861
GO:0001525	angiogenesis	Angpt1	Angpt1	Angiopoietin-1	1.29672e-06	0.000645212	2.80861
GO:0001525	angiogenesis	Krit1	Krit1	KRIT1, ankyrin repeat containing, isoform CRA_a	1.29672e-06	0.000645212	2.80861
GO:0001525	angiogenesis	Thy1	Thy1	Thy-1 membrane glycoprotein	1.29672e-06	0.000645212	2.80861
GO:0001525	angiogenesis	Cav1	Cav1	Caveolin-1	1.29672e-06	0.000645212	2.80861
GO:0001525	angiogenesis	Nrp2	Nrp2	Neuropilin-2	1.29672e-06	0.000645212	2.80861
GO:0001525	angiogenesis	Ctgf	Ctgf	Connective tissue growth factor	1.29672e-06	0.000645212	2.80861
GO:0001525	angiogenesis	Jun	Jun	Transcription factor AP-1	1.29672e-06	0.000645212	2.80861
GO:0001525	angiogenesis	Smad5	Smad5	Mothers against decapentaplegic homolog 5	1.29672e-06	0.000645212	2.80861
GO:0001525	angiogenesis	Hoxa3	Hoxa3	Homeobox protein Hox-A3	1.29672e-06	0.000645212	2.80861
GO:0001525	angiogenesis	Sat1	Sat1	Diamine acetyltransferase 1	1.29672e-06	0.000645212	2.80861
GO:0001525	angiogenesis	Prkx	Prkx	cAMP-dependent protein kinase catalytic subunit PRKX	1.29672e-06	0.000645212	2.80861
GO:0001525	angiogenesis	Myh9	Myh9	Myh9 protein	1.29672e-06	0.000645212	2.80861
GO:0001525	angiogenesis	Col4a2	Col4a2	Procollagen, type IV, alpha 2, isoform CRA_a	1.29672e-06	0.000645212	2.80861
GO:0001525	angiogenesis	Ptgs2	Ptgs2	Prostaglandin G/H synthase 2	1.29672e-06	0.000645212	2.80861
GO:0001525	angiogenesis	Pdgfa	Pdgfa	Platelet-derived growth factor subunit A	1.29672e-06	0.000645212	2.80861
GO:0001525	angiogenesis	S1pr1	S1pr1	Sphingosine 1-phosphate receptor 1	1.29672e-06	0.000645212	2.80861
GO:0001525	angiogenesis	Col8a1	Col8a1	Collagen alpha-1(VIII) chain	1.29672e-06	0.000645212	2.80861
GO:0001525	angiogenesis	Rbpj	Rbpj	J-kappa recombination signal binding protein	1.29672e-06	0.000645212	2.80861
GO:0001525	angiogenesis	Epha2	Epha2	Ephrin type-A receptor 2	1.29672e-06	0.000645212	2.80861
GO:0001525	angiogenesis	Elk3	Elk3	New Ets	1.29672e-06	0.000645212	2.80861
GO:0001525	angiogenesis	Serpine1	Serpine1	Serine or cysteine peptidase inhibitor clade E member 1	1.29672e-06	0.000645212	2.80861
GO:0001525	angiogenesis	Meis1	Meis1	Homeobox protein Meis1	1.29672e-06	0.000645212	2.80861
GO:0001525	angiogenesis	Rhob	Rhob	Rho-related GTP-binding protein RhoB	1.29672e-06	0.000645212	2.80861
GO:0001525	angiogenesis	Col4a1	Col4a1	Collagen alpha-1(IV) chain	1.29672e-06	0.000645212	2.80861
GO:0001525	angiogenesis	Figf	Figf	Vascular endothelial growth factor D	1.29672e-06	0.000645212	2.80861
GO:0001525	angiogenesis	Arhgap24	Arhgap24	Rho GTPase-activating protein 24	1.29672e-06	0.000645212	2.80861
GO:0001525	angiogenesis	Fgfr1	Fgfr1	Fibroblast growth factor receptor 1 IIIB	1.29672e-06	0.000645212	2.80861
GO:0001525	angiogenesis	Efnb2	Efnb2	Ephrin-B2	1.29672e-06	0.000645212	2.80861
GO:0001525	angiogenesis	Rtn4	Rtn4	Reticulon-4	1.29672e-06	0.000645212	2.80861
GO:0001525	angiogenesis	Ereg	Ereg	Proepiregulin	1.29672e-06	0.000645212	2.80861
GO:0048701	embryonic cranial skeleton morphogenesis	Six4	Six4	Homeobox protein SIX4	1.69125e-06	0.000736326	6.80085
GO:0048701	embryonic cranial skeleton morphogenesis	Eif4a3	Eif4a3	Eukaryotic initiation factor 4A-III	1.69125e-06	0.000736326	6.80085
GO:0048701	embryonic cranial skeleton morphogenesis	Dlx2	Dlx2	Homeobox protein DLX-2	1.69125e-06	0.000736326	6.80085
GO:0048701	embryonic cranial skeleton morphogenesis	Prrx1	Prrx1	Paired mesoderm homeobox protein 1	1.69125e-06	0.000736326	6.80085
GO:0048701	embryonic cranial skeleton morphogenesis	Tfap2a	Tfap2a	Transcription factor AP-2-alpha	1.69125e-06	0.000736326	6.80085
GO:0048701	embryonic cranial skeleton morphogenesis	Pdgfra	Pdgfra	Platelet-derived growth factor receptor alpha	1.69125e-06	0.000736326	6.80085
GO:0048701	embryonic cranial skeleton morphogenesis	Twist1	Twist1	Twist-related protein 1	1.69125e-06	0.000736326	6.80085
GO:0048701	embryonic cranial skeleton morphogenesis	Runx2	Runx2	Runt-related transcription factor 2	1.69125e-06	0.000736326	6.80085
GO:0048701	embryonic cranial skeleton morphogenesis	Foxc2	Foxc2	Forkhead box C2	1.69125e-06	0.000736326	6.80085
GO:0048701	embryonic cranial skeleton morphogenesis	Six1	Six1	Putative uncharacterized protein	1.69125e-06	0.000736326	6.80085
GO:0048701	embryonic cranial skeleton morphogenesis	Tbx15	Tbx15	T-box transcription factor TBX15	1.69125e-06	0.000736326	6.80085
GO:0048701	embryonic cranial skeleton morphogenesis	Tgfbr2	Tgfbr2	TGF-beta receptor type-2	1.69125e-06	0.000736326	6.80085
GO:0043065	positive regulation of apoptotic process	Cyp1b1	Cyp1b1	Putative uncharacterized protein	1.28848e-05	0.00498641	2.36947
GO:0043065	positive regulation of apoptotic process	Zak	Zak	Mitogen-activated protein kinase kinase kinase MLT	1.28848e-05	0.00498641	2.36947
GO:0043065	positive regulation of apoptotic process	Hoxa5	Hoxa5	Homeobox protein Hox-A5	1.28848e-05	0.00498641	2.36947
GO:0043065	positive regulation of apoptotic process	Zfp346	Zfp346	Zinc finger protein 346	1.28848e-05	0.00498641	2.36947
GO:0043065	positive regulation of apoptotic process	Trim35	Trim35	Tripartite motif-containing protein 35	1.28848e-05	0.00498641	2.36947
GO:0043065	positive regulation of apoptotic process	Anxa1	Anxa1	Annexin A1	1.28848e-05	0.00498641	2.36947
GO:0043065	positive regulation of apoptotic process	Zmat3	Zmat3	Zinc finger matrin type 3	1.28848e-05	0.00498641	2.36947
GO:0043065	positive regulation of apoptotic process	Ankrd1	Ankrd1	Ankyrin repeat domain-containing protein 1	1.28848e-05	0.00498641	2.36947
GO:0043065	positive regulation of apoptotic process	Gadd45b	Gadd45b	Growth arrest and DNA damage-inducible protein GADD45 beta	1.28848e-05	0.00498641	2.36947
GO:0043065	positive regulation of apoptotic process	Sav1	Sav1	Protein salvador homolog 1	1.28848e-05	0.00498641	2.36947
GO:0043065	positive regulation of apoptotic process	Jun	Jun	Transcription factor AP-1	1.28848e-05	0.00498641	2.36947
GO:0043065	positive regulation of apoptotic process	Epha7	Epha7	Receptor protein-tyrosine kinase	1.28848e-05	0.00498641	2.36947
GO:0043065	positive regulation of apoptotic process	Fas	Fas	Fas	1.28848e-05	0.00498641	2.36947
GO:0043065	positive regulation of apoptotic process	Rarg	Rarg	Retinoic acid receptor gamma	1.28848e-05	0.00498641	2.36947
GO:0043065	positive regulation of apoptotic process	Cyr61	Cyr61	Protein CYR61	1.28848e-05	0.00498641	2.36947
GO:0043065	positive regulation of apoptotic process	Hmga2	Hmga2	High mobility group protein HMGI-C	1.28848e-05	0.00498641	2.36947
GO:0043065	positive regulation of apoptotic process	Nupr1	Nupr1	Nuclear protein 1	1.28848e-05	0.00498641	2.36947
GO:0043065	positive regulation of apoptotic process	Foxo1	Foxo1	Putative uncharacterized protein	1.28848e-05	0.00498641	2.36947
GO:0043065	positive regulation of apoptotic process	Map3k5	Map3k5	Mitogen-activated protein kinase kinase kinase 5	1.28848e-05	0.00498641	2.36947
GO:0043065	positive regulation of apoptotic process	Ptgs2	Ptgs2	Prostaglandin G/H synthase 2	1.28848e-05	0.00498641	2.36947
GO:0043065	positive regulation of apoptotic process	Phlda1	Phlda1	Pleckstrin homology-like domain family A member 1	1.28848e-05	0.00498641	2.36947
GO:0043065	positive regulation of apoptotic process	Esr2	Esr2	Estrogen receptor beta	1.28848e-05	0.00498641	2.36947
GO:0043065	positive regulation of apoptotic process	Slit2	Slit2	Slit2 protein	1.28848e-05	0.00498641	2.36947
GO:0043065	positive regulation of apoptotic process	Rhob	Rhob	Rho-related GTP-binding protein RhoB	1.28848e-05	0.00498641	2.36947
GO:0043065	positive regulation of apoptotic process	Sfrp1	Sfrp1	Secreted frizzled-related protein 1	1.28848e-05	0.00498641	2.36947
GO:0043065	positive regulation of apoptotic process	Jmy	Jmy	Junction-mediating and -regulatory protein	1.28848e-05	0.00498641	2.36947
GO:0043065	positive regulation of apoptotic process	Dusp1	Dusp1	Dual specificity protein phosphatase 1	1.28848e-05	0.00498641	2.36947
GO:0043065	positive regulation of apoptotic process	Casp12	Casp12	Caspase-12	1.28848e-05	0.00498641	2.36947
GO:0043065	positive regulation of apoptotic process	Ptprf	Ptprf	Receptor-type tyrosine-protein phosphatase F	1.28848e-05	0.00498641	2.36947
GO:0043065	positive regulation of apoptotic process	Clip3	Clip3	CAP-Gly domain-containing linker protein 3	1.28848e-05	0.00498641	2.36947
GO:0043065	positive regulation of apoptotic process	Gadd45a	Gadd45a	Growth arrest and DNA damage-inducible protein GADD45 alpha	1.28848e-05	0.00498641	2.36947
GO:0043065	positive regulation of apoptotic process	Slk	Slk	Slk protein	1.28848e-05	0.00498641	2.36947
GO:0043065	positive regulation of apoptotic process	Zfp622	Zfp622	Putative uncharacterized protein	1.28848e-05	0.00498641	2.36947
GO:0043065	positive regulation of apoptotic process	Ifit2	Ifit2	Interferon-induced protein with tetratricopeptide repeats 2	1.28848e-05	0.00498641	2.36947
GO:0043065	positive regulation of apoptotic process	Tlr4	Tlr4	Toll-like receptor 4	1.28848e-05	0.00498641	2.36947
GO:0048704	embryonic skeletal system morphogenesis	Six4	Six4	Homeobox protein SIX4	1.95957e-05	0.00599085	4.68847
GO:0048704	embryonic skeletal system morphogenesis	Hoxa5	Hoxa5	Homeobox protein Hox-A5	1.95957e-05	0.00599085	4.68847
GO:0048704	embryonic skeletal system morphogenesis	Prrx1	Prrx1	Paired mesoderm homeobox protein 1	1.95957e-05	0.00599085	4.68847
GO:0048704	embryonic skeletal system morphogenesis	Hoxa3	Hoxa3	Homeobox protein Hox-A3	1.95957e-05	0.00599085	4.68847
GO:0048704	embryonic skeletal system morphogenesis	Hoxa2	Hoxa2	Homeobox protein Hox-A2	1.95957e-05	0.00599085	4.68847
GO:0048704	embryonic skeletal system morphogenesis	Twist1	Twist1	Twist-related protein 1	1.95957e-05	0.00599085	4.68847
GO:0048704	embryonic skeletal system morphogenesis	Foxc2	Foxc2	Forkhead box C2	1.95957e-05	0.00599085	4.68847
GO:0048704	embryonic skeletal system morphogenesis	Satb2	Satb2	DNA-binding protein SATB2	1.95957e-05	0.00599085	4.68847
GO:0048704	embryonic skeletal system morphogenesis	Zeb1	Zeb1	Zinc finger E-box binding homeobox 1	1.95957e-05	0.00599085	4.68847
GO:0048704	embryonic skeletal system morphogenesis	Six1	Six1	Putative uncharacterized protein	1.95957e-05	0.00599085	4.68847
GO:0048704	embryonic skeletal system morphogenesis	Tbx15	Tbx15	T-box transcription factor TBX15	1.95957e-05	0.00599085	4.68847
GO:0048704	embryonic skeletal system morphogenesis	Mfsd7b	Mfsd7b	Feline leukemia virus subgroup C receptor-related protein 1	1.95957e-05	0.00599085	4.68847
GO:0048704	embryonic skeletal system morphogenesis	Hoxa4	Hoxa4	Homeobox protein Hox-A4	1.95957e-05	0.00599085	4.68847
GO:0006366	transcription from RNA polymerase II promoter	Med21	Med21	SRB7 (Suppressor of RNA polymerase B) homolog (S. cerevisiae), isoform CRA_c	1.96609e-05	0.00599085	1.92072
GO:0006366	transcription from RNA polymerase II promoter	Nfia	Nfia	Nuclear factor 1 A-type	1.96609e-05	0.00599085	1.92072
GO:0006366	transcription from RNA polymerase II promoter	Wwp2	Wwp2	E3 ubiquitin-protein ligase WWP2 short isoform	1.96609e-05	0.00599085	1.92072
GO:0006366	transcription from RNA polymerase II promoter	Sp3	Sp3	Transcription factor Sp3	1.96609e-05	0.00599085	1.92072
GO:0006366	transcription from RNA polymerase II promoter	Ankrd1	Ankrd1	Ankyrin repeat domain-containing protein 1	1.96609e-05	0.00599085	1.92072
GO:0006366	transcription from RNA polymerase II promoter	Tfap2a	Tfap2a	Transcription factor AP-2-alpha	1.96609e-05	0.00599085	1.92072
GO:0006366	transcription from RNA polymerase II promoter	Cebpb	Cebpb	NF-IL6	1.96609e-05	0.00599085	1.92072
GO:0006366	transcription from RNA polymerase II promoter	Zfp110	Zfp110	Neurotrophin receptor-interacting factor 1	1.96609e-05	0.00599085	1.92072
GO:0006366	transcription from RNA polymerase II promoter	Maf	Maf	Transcription factor Maf	1.96609e-05	0.00599085	1.92072
GO:0006366	transcription from RNA polymerase II promoter	Nr2f2	Nr2f2	COUP transcription factor 2	1.96609e-05	0.00599085	1.92072
GO:0006366	transcription from RNA polymerase II promoter	Jun	Jun	Transcription factor AP-1	1.96609e-05	0.00599085	1.92072
GO:0006366	transcription from RNA polymerase II promoter	Smad5	Smad5	Mothers against decapentaplegic homolog 5	1.96609e-05	0.00599085	1.92072
GO:0006366	transcription from RNA polymerase II promoter	Atf3	Atf3	Activating transcription factor 3	1.96609e-05	0.00599085	1.92072
GO:0006366	transcription from RNA polymerase II promoter	Relb	Relb	Transcription factor RelB	1.96609e-05	0.00599085	1.92072
GO:0006366	transcription from RNA polymerase II promoter	Rarg	Rarg	Retinoic acid receptor gamma	1.96609e-05	0.00599085	1.92072
GO:0006366	transcription from RNA polymerase II promoter	Ppargc1a	Ppargc1a	Peroxisome proliferator-activated receptor gamma coactivator 1-alpha	1.96609e-05	0.00599085	1.92072
GO:0006366	transcription from RNA polymerase II promoter	Klf4	Klf4	Krueppel-like factor 4	1.96609e-05	0.00599085	1.92072
GO:0006366	transcription from RNA polymerase II promoter	Hmga2	Hmga2	High mobility group protein HMGI-C	1.96609e-05	0.00599085	1.92072
GO:0006366	transcription from RNA polymerase II promoter	Foxc1	Foxc1	Forkhead box protein C1	1.96609e-05	0.00599085	1.92072
GO:0006366	transcription from RNA polymerase II promoter	Etv3	Etv3	ETS translocation variant 3	1.96609e-05	0.00599085	1.92072
GO:0006366	transcription from RNA polymerase II promoter	Nfib	Nfib	Nuclear factor I/B	1.96609e-05	0.00599085	1.92072
GO:0006366	transcription from RNA polymerase II promoter	Foxo1	Foxo1	Putative uncharacterized protein	1.96609e-05	0.00599085	1.92072
GO:0006366	transcription from RNA polymerase II promoter	Hoxc13	Hoxc13	Homeobox protein Hox-C13	1.96609e-05	0.00599085	1.92072
GO:0006366	transcription from RNA polymerase II promoter	Twist1	Twist1	Twist-related protein 1	1.96609e-05	0.00599085	1.92072
GO:0006366	transcription from RNA polymerase II promoter	Tbx18	Tbx18	T-box18	1.96609e-05	0.00599085	1.92072
GO:0006366	transcription from RNA polymerase II promoter	Cebpd	Cebpd	CCAAT/enhancer binding protein (C/EBP), delta	1.96609e-05	0.00599085	1.92072
GO:0006366	transcription from RNA polymerase II promoter	Runx2	Runx2	Runt-related transcription factor 2	1.96609e-05	0.00599085	1.92072
GO:0006366	transcription from RNA polymerase II promoter	Snai2	Snai2	Zinc finger protein SNAI2	1.96609e-05	0.00599085	1.92072
GO:0006366	transcription from RNA polymerase II promoter	Creb5	Creb5	cAMP responsive element binding protein 5	1.96609e-05	0.00599085	1.92072
GO:0006366	transcription from RNA polymerase II promoter	Pax9	Pax9	Paired box protein Pax-9	1.96609e-05	0.00599085	1.92072
GO:0006366	transcription from RNA polymerase II promoter	Klf9	Klf9	Krueppel-like factor 9	1.96609e-05	0.00599085	1.92072
GO:0006366	transcription from RNA polymerase II promoter	Fli1	Fli1	Friend leukemia integration 1 transcription factor	1.96609e-05	0.00599085	1.92072
GO:0006366	transcription from RNA polymerase II promoter	Bhlhe41	Bhlhe41	Class E basic helix-loop-helix protein 41	1.96609e-05	0.00599085	1.92072
GO:0006366	transcription from RNA polymerase II promoter	Rbpj	Rbpj	J-kappa recombination signal binding protein	1.96609e-05	0.00599085	1.92072
GO:0006366	transcription from RNA polymerase II promoter	Esr2	Esr2	Estrogen receptor beta	1.96609e-05	0.00599085	1.92072
GO:0006366	transcription from RNA polymerase II promoter	Jade1	Jade1	Protein Jade-1	1.96609e-05	0.00599085	1.92072
GO:0006366	transcription from RNA polymerase II promoter	Etv5	Etv5	ETS translocation variant 5	1.96609e-05	0.00599085	1.92072
GO:0006366	transcription from RNA polymerase II promoter	Foxc2	Foxc2	Forkhead box C2	1.96609e-05	0.00599085	1.92072
GO:0006366	transcription from RNA polymerase II promoter	Elk3	Elk3	New Ets	1.96609e-05	0.00599085	1.92072
GO:0006366	transcription from RNA polymerase II promoter	Gata2	Gata2	Endothelial transcription factor GATA-2	1.96609e-05	0.00599085	1.92072
GO:0006366	transcription from RNA polymerase II promoter	Foxf2	Foxf2	Forkhead box protein F2	1.96609e-05	0.00599085	1.92072
GO:0006366	transcription from RNA polymerase II promoter	Meis1	Meis1	Homeobox protein Meis1	1.96609e-05	0.00599085	1.92072
GO:0006366	transcription from RNA polymerase II promoter	Med19	Med19	Putative uncharacterized protein	1.96609e-05	0.00599085	1.92072
GO:0006366	transcription from RNA polymerase II promoter	Yy1	Yy1	Transcriptional repressor protein YY1	1.96609e-05	0.00599085	1.92072
GO:0006366	transcription from RNA polymerase II promoter	Sox9	Sox9	Sox9 isoform 10	1.96609e-05	0.00599085	1.92072
GO:0006366	transcription from RNA polymerase II promoter	Klf12	Klf12	Krueppel-like factor 12	1.96609e-05	0.00599085	1.92072
GO:0006366	transcription from RNA polymerase II promoter	Nr3c1	Nr3c1	Glucocorticoid receptor beta	1.96609e-05	0.00599085	1.92072
GO:0006366	transcription from RNA polymerase II promoter	Sarnp	Sarnp	SAP domain-containing ribonucleoprotein	1.96609e-05	0.00599085	1.92072
GO:0006366	transcription from RNA polymerase II promoter	Polr2a	Polr2a	DNA-directed RNA polymerase II subunit RPB1	1.96609e-05	0.00599085	1.92072
GO:0006366	transcription from RNA polymerase II promoter	Bend6	Bend6	BEN domain-containing protein 6	1.96609e-05	0.00599085	1.92072
GO:0006366	transcription from RNA polymerase II promoter	Tbx15	Tbx15	T-box transcription factor TBX15	1.96609e-05	0.00599085	1.92072
GO:0006366	transcription from RNA polymerase II promoter	Myc	Myc	Myc proto-oncogene protein	1.96609e-05	0.00599085	1.92072
GO:0006366	transcription from RNA polymerase II promoter	Foxf1	Foxf1	Putative uncharacterized protein	1.96609e-05	0.00599085	1.92072
GO:0006366	transcription from RNA polymerase II promoter	Ets1	Ets1	Protein C-ets-1	1.96609e-05	0.00599085	1.92072
GO:0006366	transcription from RNA polymerase II promoter	Hdgf	Hdgf	Hepatoma-derived growth factor	1.96609e-05	0.00599085	1.92072
GO:0035329	hippo signaling	Lats2	Lats2	Serine/threonine-protein kinase LATS2	2.06403e-05	0.00599085	8.81592
GO:0035329	hippo signaling	Mob1a	Mob1a	MOB kinase activator 1A	2.06403e-05	0.00599085	8.81592
GO:0035329	hippo signaling	Sav1	Sav1	Protein salvador homolog 1	2.06403e-05	0.00599085	8.81592
GO:0035329	hippo signaling	Amot	Amot	Angiomotin	2.06403e-05	0.00599085	8.81592
GO:0035329	hippo signaling	Amotl2	Amotl2	Angiomotin-like protein 2	2.06403e-05	0.00599085	8.81592
GO:0035329	hippo signaling	Fat4	Fat4	Protocadherin Fat 4	2.06403e-05	0.00599085	8.81592
GO:0035329	hippo signaling	Wwtr1	Wwtr1	WW domain-containing transcription regulator protein 1	2.06403e-05	0.00599085	8.81592
GO:0035329	hippo signaling	Tead1	Tead1	Transcriptional enhancer factor TEF-1	2.06403e-05	0.00599085	8.81592
GO:0002053	positive regulation of mesenchymal cell proliferation	Prrx1	Prrx1	Paired mesoderm homeobox protein 1	6.73562e-05	0.0177834	5.36103
GO:0002053	positive regulation of mesenchymal cell proliferation	Tbx18	Tbx18	T-box18	6.73562e-05	0.0177834	5.36103
GO:0002053	positive regulation of mesenchymal cell proliferation	Pdgfa	Pdgfa	Platelet-derived growth factor subunit A	6.73562e-05	0.0177834	5.36103
GO:0002053	positive regulation of mesenchymal cell proliferation	Wnt5a	Wnt5a	Protein Wnt-5a	6.73562e-05	0.0177834	5.36103
GO:0002053	positive regulation of mesenchymal cell proliferation	Sox9	Sox9	Sox9 isoform 10	6.73562e-05	0.0177834	5.36103
GO:0002053	positive regulation of mesenchymal cell proliferation	Shox2	Shox2	Short stature homeobox protein 2	6.73562e-05	0.0177834	5.36103
GO:0002053	positive regulation of mesenchymal cell proliferation	Fgfr1	Fgfr1	Fibroblast growth factor receptor 1 IIIB	6.73562e-05	0.0177834	5.36103
GO:0002053	positive regulation of mesenchymal cell proliferation	Myc	Myc	Myc proto-oncogene protein	6.73562e-05	0.0177834	5.36103
GO:0002053	positive regulation of mesenchymal cell proliferation	Foxf1	Foxf1	Putative uncharacterized protein	6.73562e-05	0.0177834	5.36103
GO:0002053	positive regulation of mesenchymal cell proliferation	Tgfbr2	Tgfbr2	TGF-beta receptor type-2	6.73562e-05	0.0177834	5.36103
GO:0006468	protein phosphorylation	Zak	Zak	Mitogen-activated protein kinase kinase kinase MLT	7.14806e-05	0.0177834	1.80039
GO:0006468	protein phosphorylation	Nuak2	Nuak2	NUAK family SNF1-like kinase 2	7.14806e-05	0.0177834	1.80039
GO:0006468	protein phosphorylation	Lats2	Lats2	Serine/threonine-protein kinase LATS2	7.14806e-05	0.0177834	1.80039
GO:0006468	protein phosphorylation	Trio	Trio	Triple functional domain protein	7.14806e-05	0.0177834	1.80039
GO:0006468	protein phosphorylation	Mapkapk3	Mapkapk3	MAP kinase-activated protein kinase 3	7.14806e-05	0.0177834	1.80039
GO:0006468	protein phosphorylation	Nek9	Nek9	MKIAA1995 protein	7.14806e-05	0.0177834	1.80039
GO:0006468	protein phosphorylation	Acvr2a	Acvr2a	Serine/threonine-protein kinase receptor	7.14806e-05	0.0177834	1.80039
GO:0006468	protein phosphorylation	Ryk	Ryk	Tyrosine-protein kinase RYK	7.14806e-05	0.0177834	1.80039
GO:0006468	protein phosphorylation	Plk3	Plk3	Serine/threonine-protein kinase PLK3	7.14806e-05	0.0177834	1.80039
GO:0006468	protein phosphorylation	Cab39	Cab39	Calcium-binding protein 39	7.14806e-05	0.0177834	1.80039
GO:0006468	protein phosphorylation	Map4k3	Map4k3	Mitogen-activated protein kinase kinase kinase kinase 3	7.14806e-05	0.0177834	1.80039
GO:0006468	protein phosphorylation	Dyrk2	Dyrk2	Dual specificity tyrosine-phosphorylation-regulated kinase 2	7.14806e-05	0.0177834	1.80039
GO:0006468	protein phosphorylation	Nek7	Nek7	Putative uncharacterized protein	7.14806e-05	0.0177834	1.80039
GO:0006468	protein phosphorylation	Hipk1	Hipk1	Homeodomain interacting protein kinase 1	7.14806e-05	0.0177834	1.80039
GO:0006468	protein phosphorylation	Epha7	Epha7	Receptor protein-tyrosine kinase	7.14806e-05	0.0177834	1.80039
GO:0006468	protein phosphorylation	Smad5	Smad5	Mothers against decapentaplegic homolog 5	7.14806e-05	0.0177834	1.80039
GO:0006468	protein phosphorylation	Sgk3	Sgk3	Serine/threonine-protein kinase Sgk3	7.14806e-05	0.0177834	1.80039
GO:0006468	protein phosphorylation	Tex14	Tex14	Inactive serine/threonine-protein kinase TEX14	7.14806e-05	0.0177834	1.80039
GO:0006468	protein phosphorylation	Map3k2	Map3k2	Mitogen activated protein kinase kinase kinase 2	7.14806e-05	0.0177834	1.80039
GO:0006468	protein phosphorylation	Ror1	Ror1	Ror1 protein	7.14806e-05	0.0177834	1.80039
GO:0006468	protein phosphorylation	Prkx	Prkx	cAMP-dependent protein kinase catalytic subunit PRKX	7.14806e-05	0.0177834	1.80039
GO:0006468	protein phosphorylation	Cdk14	Cdk14	Cyclin-dependent kinase 14	7.14806e-05	0.0177834	1.80039
GO:0006468	protein phosphorylation	Met	Met	Met protein	7.14806e-05	0.0177834	1.80039
GO:0006468	protein phosphorylation	Cdkn1a	Cdkn1a	Cyclin-dependent kinase inhibitor 1A variant 2	7.14806e-05	0.0177834	1.80039
GO:0006468	protein phosphorylation	Pak4	Pak4	Serine/threonine-protein kinase PAK 4	7.14806e-05	0.0177834	1.80039
GO:0006468	protein phosphorylation	Fnip2	Fnip2	Fnip2 protein	7.14806e-05	0.0177834	1.80039
GO:0006468	protein phosphorylation	Pdgfra	Pdgfra	Platelet-derived growth factor receptor alpha	7.14806e-05	0.0177834	1.80039
GO:0006468	protein phosphorylation	Smad9	Smad9	Mothers against decapentaplegic homolog 9	7.14806e-05	0.0177834	1.80039
GO:0006468	protein phosphorylation	Map3k12	Map3k12	Mitogen-activated protein kinase kinase kinase 12	7.14806e-05	0.0177834	1.80039
GO:0006468	protein phosphorylation	Map3k5	Map3k5	Mitogen-activated protein kinase kinase kinase 5	7.14806e-05	0.0177834	1.80039
GO:0006468	protein phosphorylation	Ulk4	Ulk4	Serine/threonine-protein kinase ULK4	7.14806e-05	0.0177834	1.80039
GO:0006468	protein phosphorylation	Nrbp1	Nrbp1	Nuclear receptor-binding protein	7.14806e-05	0.0177834	1.80039
GO:0006468	protein phosphorylation	Wnt5a	Wnt5a	Protein Wnt-5a	7.14806e-05	0.0177834	1.80039
GO:0006468	protein phosphorylation	Dclk1	Dclk1	Dclk1 protein	7.14806e-05	0.0177834	1.80039
GO:0006468	protein phosphorylation	Prkg2	Prkg2	cGMP-dependent protein kinase	7.14806e-05	0.0177834	1.80039
GO:0006468	protein phosphorylation	Nuak1	Nuak1	NUAK family SNF1-like kinase 1	7.14806e-05	0.0177834	1.80039
GO:0006468	protein phosphorylation	Pdgfrb	Pdgfrb	Tyrosine-protein kinase receptor	7.14806e-05	0.0177834	1.80039
GO:0006468	protein phosphorylation	Epha2	Epha2	Ephrin type-A receptor 2	7.14806e-05	0.0177834	1.80039
GO:0006468	protein phosphorylation	Camk2d	Camk2d	Calcium/calmodulin-dependent protein kinase type II subunit delta	7.14806e-05	0.0177834	1.80039
GO:0006468	protein phosphorylation	Trib3	Trib3	Putative uncharacterized protein	7.14806e-05	0.0177834	1.80039
GO:0006468	protein phosphorylation	Smad1	Smad1	Mothers against decapentaplegic homolog 1	7.14806e-05	0.0177834	1.80039
GO:0006468	protein phosphorylation	Prkci	Prkci	Protein kinase C iota type	7.14806e-05	0.0177834	1.80039
GO:0006468	protein phosphorylation	Rock2	Rock2	Rho-associated protein kinase 2	7.14806e-05	0.0177834	1.80039
GO:0006468	protein phosphorylation	Map3k4	Map3k4	Mitogen-activated protein kinase kinase kinase 4	7.14806e-05	0.0177834	1.80039
GO:0006468	protein phosphorylation	Raf1	Raf1	RAF proto-oncogene serine/threonine-protein kinase	7.14806e-05	0.0177834	1.80039
GO:0006468	protein phosphorylation	Sox9	Sox9	Sox9 isoform 10	7.14806e-05	0.0177834	1.80039
GO:0006468	protein phosphorylation	Prkacb	Prkacb	cAMP-dependent protein kinase catalytic subunit beta transcript variant 5	7.14806e-05	0.0177834	1.80039
GO:0006468	protein phosphorylation	Ddr2	Ddr2	Discoidin domain-containing receptor 2	7.14806e-05	0.0177834	1.80039
GO:0006468	protein phosphorylation	Tgfbr3	Tgfbr3	Transforming growth factor beta receptor type 3	7.14806e-05	0.0177834	1.80039
GO:0006468	protein phosphorylation	Slk	Slk	Slk protein	7.14806e-05	0.0177834	1.80039
GO:0006468	protein phosphorylation	Map3k3	Map3k3	Putative uncharacterized protein	7.14806e-05	0.0177834	1.80039
GO:0006468	protein phosphorylation	Fgfr1	Fgfr1	Fibroblast growth factor receptor 1 IIIB	7.14806e-05	0.0177834	1.80039
GO:0006468	protein phosphorylation	Plk2	Plk2	Serine/threonine-protein kinase PLK2	7.14806e-05	0.0177834	1.80039
GO:0006468	protein phosphorylation	Tgfbr2	Tgfbr2	TGF-beta receptor type-2	7.14806e-05	0.0177834	1.80039
GO:0006468	protein phosphorylation	Stk11	Stk11	Serine/threonine-protein kinase STK11	7.14806e-05	0.0177834	1.80039
GO:0006468	protein phosphorylation	Axl	Axl	Tyrosine-protein kinase receptor UFO	7.14806e-05	0.0177834	1.80039
GO:0006468	protein phosphorylation	Chuk	Chuk	Chuk protein	7.14806e-05	0.0177834	1.80039
GO:0090103	cochlea morphogenesis	Tbx18	Tbx18	T-box18	8.39091e-05	0.0194837	6.89942
GO:0090103	cochlea morphogenesis	Hoxa1	Hoxa1	Homeobox A1	8.39091e-05	0.0194837	6.89942
GO:0090103	cochlea morphogenesis	Rac1	Rac1	RAS-related C3 botulinum substrate 1	8.39091e-05	0.0194837	6.89942
GO:0090103	cochlea morphogenesis	Wnt5a	Wnt5a	Protein Wnt-5a	8.39091e-05	0.0194837	6.89942
GO:0090103	cochlea morphogenesis	Dvl3	Dvl3	Segment polarity protein dishevelled homolog DVL-3	8.39091e-05	0.0194837	6.89942
GO:0090103	cochlea morphogenesis	Sox9	Sox9	Sox9 isoform 10	8.39091e-05	0.0194837	6.89942
GO:0090103	cochlea morphogenesis	Zeb1	Zeb1	Zinc finger E-box binding homeobox 1	8.39091e-05	0.0194837	6.89942
GO:0090103	cochlea morphogenesis	Six1	Six1	Putative uncharacterized protein	8.39091e-05	0.0194837	6.89942
GO:0001649	osteoblast differentiation	Spp1	Spp1	Osteopontin	0.000102417	0.0210454	3.15149
GO:0001649	osteoblast differentiation	Cltc	Cltc	Clathrin heavy chain 1	0.000102417	0.0210454	3.15149
GO:0001649	osteoblast differentiation	Tpm4	Tpm4	Tropomyosin alpha-4 chain	0.000102417	0.0210454	3.15149
GO:0001649	osteoblast differentiation	Cyr61	Cyr61	Protein CYR61	0.000102417	0.0210454	3.15149
GO:0001649	osteoblast differentiation	Syncrip	Syncrip	Heterogeneous nuclear ribonucleoprotein Q	0.000102417	0.0210454	3.15149
GO:0001649	osteoblast differentiation	Cbfb	Cbfb	Core-binding factor subunit beta	0.000102417	0.0210454	3.15149
GO:0001649	osteoblast differentiation	Twist1	Twist1	Twist-related protein 1	0.000102417	0.0210454	3.15149
GO:0001649	osteoblast differentiation	Wwtr1	Wwtr1	WW domain-containing transcription regulator protein 1	0.000102417	0.0210454	3.15149
GO:0001649	osteoblast differentiation	Ddx21	Ddx21	Putative uncharacterized protein	0.000102417	0.0210454	3.15149
GO:0001649	osteoblast differentiation	Runx2	Runx2	Runt-related transcription factor 2	0.000102417	0.0210454	3.15149
GO:0001649	osteoblast differentiation	Snai2	Snai2	Zinc finger protein SNAI2	0.000102417	0.0210454	3.15149
GO:0001649	osteoblast differentiation	Nog	Nog	Noggin	0.000102417	0.0210454	3.15149
GO:0001649	osteoblast differentiation	Epha2	Epha2	Ephrin type-A receptor 2	0.000102417	0.0210454	3.15149
GO:0001649	osteoblast differentiation	Sfrp1	Sfrp1	Secreted frizzled-related protein 1	0.000102417	0.0210454	3.15149
GO:0001649	osteoblast differentiation	Shox2	Shox2	Short stature homeobox protein 2	0.000102417	0.0210454	3.15149
GO:0001649	osteoblast differentiation	Alyref	Alyref	THO complex subunit 4	0.000102417	0.0210454	3.15149
GO:0001649	osteoblast differentiation	Fhl2	Fhl2	Four and a half LIM domains protein 2	0.000102417	0.0210454	3.15149
GO:0001657	ureteric bud development	Smad5	Smad5	Mothers against decapentaplegic homolog 5	0.000106021	0.0210454	4.54571
GO:0001657	ureteric bud development	Foxc1	Foxc1	Forkhead box protein C1	0.000106021	0.0210454	4.54571
GO:0001657	ureteric bud development	Smad9	Smad9	Mothers against decapentaplegic homolog 9	0.000106021	0.0210454	4.54571
GO:0001657	ureteric bud development	Bdnf	Bdnf	Brain-derived neurotrophic factor transcript variant 5	0.000106021	0.0210454	4.54571
GO:0001657	ureteric bud development	Nog	Nog	Noggin	0.000106021	0.0210454	4.54571
GO:0001657	ureteric bud development	Foxc2	Foxc2	Forkhead box C2	0.000106021	0.0210454	4.54571
GO:0001657	ureteric bud development	Slit2	Slit2	Slit2 protein	0.000106021	0.0210454	4.54571
GO:0001657	ureteric bud development	Smad1	Smad1	Mothers against decapentaplegic homolog 1	0.000106021	0.0210454	4.54571
GO:0001657	ureteric bud development	Sfrp1	Sfrp1	Secreted frizzled-related protein 1	0.000106021	0.0210454	4.54571
GO:0001657	ureteric bud development	Six1	Six1	Putative uncharacterized protein	0.000106021	0.0210454	4.54571
GO:0001657	ureteric bud development	Fgfr1	Fgfr1	Fibroblast growth factor receptor 1 IIIB	0.000106021	0.0210454	4.54571
GO:0048661	positive regulation of smooth muscle cell proliferation	Jun	Jun	Transcription factor AP-1	0.000114433	0.0210454	3.84874
GO:0048661	positive regulation of smooth muscle cell proliferation	Ppargc1a	Ppargc1a	Peroxisome proliferator-activated receptor gamma coactivator 1-alpha	0.000114433	0.0210454	3.84874
GO:0048661	positive regulation of smooth muscle cell proliferation	Ptgs2	Ptgs2	Prostaglandin G/H synthase 2	0.000114433	0.0210454	3.84874
GO:0048661	positive regulation of smooth muscle cell proliferation	S1pr1	S1pr1	Sphingosine 1-phosphate receptor 1	0.000114433	0.0210454	3.84874
GO:0048661	positive regulation of smooth muscle cell proliferation	Pdgfrb	Pdgfrb	Tyrosine-protein kinase receptor	0.000114433	0.0210454	3.84874
GO:0048661	positive regulation of smooth muscle cell proliferation	Rbpj	Rbpj	J-kappa recombination signal binding protein	0.000114433	0.0210454	3.84874
GO:0048661	positive regulation of smooth muscle cell proliferation	Rab5a	Rab5a	Putative uncharacterized protein	0.000114433	0.0210454	3.84874
GO:0048661	positive regulation of smooth muscle cell proliferation	Camk2d	Camk2d	Calcium/calmodulin-dependent protein kinase type II subunit delta	0.000114433	0.0210454	3.84874
GO:0048661	positive regulation of smooth muscle cell proliferation	C3ar1	C3ar1	C3a anaphylatoxin chemotactic receptor	0.000114433	0.0210454	3.84874
GO:0048661	positive regulation of smooth muscle cell proliferation	Nampt	Nampt	Putative uncharacterized protein	0.000114433	0.0210454	3.84874
GO:0048661	positive regulation of smooth muscle cell proliferation	Tgfbr2	Tgfbr2	TGF-beta receptor type-2	0.000114433	0.0210454	3.84874
GO:0048661	positive regulation of smooth muscle cell proliferation	Ereg	Ereg	Proepiregulin	0.000114433	0.0210454	3.84874
GO:0048661	positive regulation of smooth muscle cell proliferation	Traf6	Traf6	TNF receptor-associated factor 6	0.000114433	0.0210454	3.84874
GO:0008284	positive regulation of cell proliferation	Pdgfc	Pdgfc	Platelet-derived growth factor C	0.000114804	0.0210454	1.89305
GO:0008284	positive regulation of cell proliferation	Mta3	Mta3	Mta3 protein	0.000114804	0.0210454	1.89305
GO:0008284	positive regulation of cell proliferation	Txnl4b	Txnl4b	Thioredoxin-like protein 4B	0.000114804	0.0210454	1.89305
GO:0008284	positive regulation of cell proliferation	Fgf7	Fgf7	Fibroblast growth factor 7	0.000114804	0.0210454	1.89305
GO:0008284	positive regulation of cell proliferation	Cxcl12	Cxcl12	Stromal cell-derived factor 1	0.000114804	0.0210454	1.89305
GO:0008284	positive regulation of cell proliferation	Ctgf	Ctgf	Connective tissue growth factor	0.000114804	0.0210454	1.89305
GO:0008284	positive regulation of cell proliferation	Jun	Jun	Transcription factor AP-1	0.000114804	0.0210454	1.89305
GO:0008284	positive regulation of cell proliferation	Hipk1	Hipk1	Homeodomain interacting protein kinase 1	0.000114804	0.0210454	1.89305
GO:0008284	positive regulation of cell proliferation	Eif5a2	Eif5a2	Eukaryotic translation initiation factor 5A-2	0.000114804	0.0210454	1.89305
GO:0008284	positive regulation of cell proliferation	Hoxa3	Hoxa3	Homeobox protein Hox-A3	0.000114804	0.0210454	1.89305
GO:0008284	positive regulation of cell proliferation	Atf3	Atf3	Activating transcription factor 3	0.000114804	0.0210454	1.89305
GO:0008284	positive regulation of cell proliferation	Rarg	Rarg	Retinoic acid receptor gamma	0.000114804	0.0210454	1.89305
GO:0008284	positive regulation of cell proliferation	Hmga2	Hmga2	High mobility group protein HMGI-C	0.000114804	0.0210454	1.89305
GO:0008284	positive regulation of cell proliferation	Pura	Pura	Transcriptional activator protein Pur-alpha	0.000114804	0.0210454	1.89305
GO:0008284	positive regulation of cell proliferation	Pdgfra	Pdgfra	Platelet-derived growth factor receptor alpha	0.000114804	0.0210454	1.89305
GO:0008284	positive regulation of cell proliferation	Apln	Apln	Apelin	0.000114804	0.0210454	1.89305
GO:0008284	positive regulation of cell proliferation	Wwtr1	Wwtr1	WW domain-containing transcription regulator protein 1	0.000114804	0.0210454	1.89305
GO:0008284	positive regulation of cell proliferation	Ptgs2	Ptgs2	Prostaglandin G/H synthase 2	0.000114804	0.0210454	1.89305
GO:0008284	positive regulation of cell proliferation	Csf1	Csf1	Macrophage colony-stimulating factor 1	0.000114804	0.0210454	1.89305
GO:0008284	positive regulation of cell proliferation	Tbx3	Tbx3	T-box transcription factor TBX3	0.000114804	0.0210454	1.89305
GO:0008284	positive regulation of cell proliferation	E2f3	E2f3	E2F transcription factor 3	0.000114804	0.0210454	1.89305
GO:0008284	positive regulation of cell proliferation	Tns3	Tns3	Tensin-3	0.000114804	0.0210454	1.89305
GO:0008284	positive regulation of cell proliferation	Runx2	Runx2	Runt-related transcription factor 2	0.000114804	0.0210454	1.89305
GO:0008284	positive regulation of cell proliferation	Pdgfa	Pdgfa	Platelet-derived growth factor subunit A	0.000114804	0.0210454	1.89305
GO:0008284	positive regulation of cell proliferation	S1pr1	S1pr1	Sphingosine 1-phosphate receptor 1	0.000114804	0.0210454	1.89305
GO:0008284	positive regulation of cell proliferation	Wnt5a	Wnt5a	Protein Wnt-5a	0.000114804	0.0210454	1.89305
GO:0008284	positive regulation of cell proliferation	F2r	F2r	Proteinase-activated receptor 1	0.000114804	0.0210454	1.89305
GO:0008284	positive regulation of cell proliferation	Pdgfrb	Pdgfrb	Tyrosine-protein kinase receptor	0.000114804	0.0210454	1.89305
GO:0008284	positive regulation of cell proliferation	Rbpj	Rbpj	J-kappa recombination signal binding protein	0.000114804	0.0210454	1.89305
GO:0008284	positive regulation of cell proliferation	Acer3	Acer3	Alkaline ceramidase 3	0.000114804	0.0210454	1.89305
GO:0008284	positive regulation of cell proliferation	Id4	Id4	DNA-binding protein inhibitor ID-4	0.000114804	0.0210454	1.89305
GO:0008284	positive regulation of cell proliferation	Kitl	Kitl	Kit ligand	0.000114804	0.0210454	1.89305
GO:0008284	positive regulation of cell proliferation	Il15	Il15	Interleukin-15	0.000114804	0.0210454	1.89305
GO:0008284	positive regulation of cell proliferation	Osmr	Osmr	Oncostatin M receptor	0.000114804	0.0210454	1.89305
GO:0008284	positive regulation of cell proliferation	Sox9	Sox9	Sox9 isoform 10	0.000114804	0.0210454	1.89305
GO:0008284	positive regulation of cell proliferation	Sfrp1	Sfrp1	Secreted frizzled-related protein 1	0.000114804	0.0210454	1.89305
GO:0008284	positive regulation of cell proliferation	Kdm4c	Kdm4c	Jumonji domain containing 2C	0.000114804	0.0210454	1.89305
GO:0008284	positive regulation of cell proliferation	Figf	Figf	Vascular endothelial growth factor D	0.000114804	0.0210454	1.89305
GO:0008284	positive regulation of cell proliferation	Ddr2	Ddr2	Discoidin domain-containing receptor 2	0.000114804	0.0210454	1.89305
GO:0008284	positive regulation of cell proliferation	Cd47	Cd47	Leukocyte surface antigen CD47	0.000114804	0.0210454	1.89305
GO:0008284	positive regulation of cell proliferation	Stx3	Stx3	Putative uncharacterized protein	0.000114804	0.0210454	1.89305
GO:0008284	positive regulation of cell proliferation	Fgfr1	Fgfr1	Fibroblast growth factor receptor 1 IIIB	0.000114804	0.0210454	1.89305
GO:0008284	positive regulation of cell proliferation	Myc	Myc	Myc proto-oncogene protein	0.000114804	0.0210454	1.89305
GO:0008284	positive regulation of cell proliferation	Ets1	Ets1	Protein C-ets-1	0.000114804	0.0210454	1.89305
GO:0008284	positive regulation of cell proliferation	Rps15a	Rps15a	40S ribosomal protein S15a	0.000114804	0.0210454	1.89305
GO:0008284	positive regulation of cell proliferation	Ereg	Ereg	Proepiregulin	0.000114804	0.0210454	1.89305
GO:0001568	blood vessel development	Chm	Chm	Rab proteins geranylgeranyltransferase component A 1	0.0001303	0.022252	3.79214
GO:0001568	blood vessel development	Ppap2b	Ppap2b	Lipid phosphate phosphohydrolase 3	0.0001303	0.022252	3.79214
GO:0001568	blood vessel development	Foxc1	Foxc1	Forkhead box protein C1	0.0001303	0.022252	3.79214
GO:0001568	blood vessel development	Foxo1	Foxo1	Putative uncharacterized protein	0.0001303	0.022252	3.79214
GO:0001568	blood vessel development	Tbx3	Tbx3	T-box transcription factor TBX3	0.0001303	0.022252	3.79214
GO:0001568	blood vessel development	Pdgfrb	Pdgfrb	Tyrosine-protein kinase receptor	0.0001303	0.022252	3.79214
GO:0001568	blood vessel development	Epha2	Epha2	Ephrin type-A receptor 2	0.0001303	0.022252	3.79214
GO:0001568	blood vessel development	Foxc2	Foxc2	Forkhead box C2	0.0001303	0.022252	3.79214
GO:0001568	blood vessel development	Lox	Lox	Protein-lysine 6-oxidase	0.0001303	0.022252	3.79214
GO:0001568	blood vessel development	Tgfbr3	Tgfbr3	Transforming growth factor beta receptor type 3	0.0001303	0.022252	3.79214
GO:0001568	blood vessel development	Map3k3	Map3k3	Putative uncharacterized protein	0.0001303	0.022252	3.79214
GO:0001568	blood vessel development	Foxf1	Foxf1	Putative uncharacterized protein	0.0001303	0.022252	3.79214
GO:0001568	blood vessel development	Mfsd7b	Mfsd7b	Feline leukemia virus subgroup C receptor-related protein 1	0.0001303	0.022252	3.79214
GO:0030154	cell differentiation	Tnfaip2	Tnfaip2	Tumor necrosis factor, alpha-induced protein 2, isoform CRA_a	0.000159213	0.022252	1.69865
GO:0030154	cell differentiation	Angpt1	Angpt1	Angiopoietin-1	0.000159213	0.022252	1.69865
GO:0030154	cell differentiation	Dlx2	Dlx2	Homeobox protein DLX-2	0.000159213	0.022252	1.69865
GO:0030154	cell differentiation	Spp1	Spp1	Osteopontin	0.000159213	0.022252	1.69865
GO:0030154	cell differentiation	Gadd45b	Gadd45b	Growth arrest and DNA damage-inducible protein GADD45 beta	0.000159213	0.022252	1.69865
GO:0030154	cell differentiation	Cebpb	Cebpb	NF-IL6	0.000159213	0.022252	1.69865
GO:0030154	cell differentiation	Nrp2	Nrp2	Neuropilin-2	0.000159213	0.022252	1.69865
GO:0030154	cell differentiation	Eid1	Eid1	Putative uncharacterized protein	0.000159213	0.022252	1.69865
GO:0030154	cell differentiation	Ctgf	Ctgf	Connective tissue growth factor	0.000159213	0.022252	1.69865
GO:0030154	cell differentiation	Tdrd5	Tdrd5	Tudor domain-containing protein 5	0.000159213	0.022252	1.69865
GO:0030154	cell differentiation	Ttll7	Ttll7	Tubulin polyglutamylase TTLL7	0.000159213	0.022252	1.69865
GO:0030154	cell differentiation	Smad5	Smad5	Mothers against decapentaplegic homolog 5	0.000159213	0.022252	1.69865
GO:0030154	cell differentiation	Qk	Qk	Putative uncharacterized protein	0.000159213	0.022252	1.69865
GO:0030154	cell differentiation	Purb	Purb	Transcriptional activator protein Pur-beta	0.000159213	0.022252	1.69865
GO:0030154	cell differentiation	Klf4	Klf4	Krueppel-like factor 4	0.000159213	0.022252	1.69865
GO:0030154	cell differentiation	Zbtb1	Zbtb1	Putative uncharacterized protein	0.000159213	0.022252	1.69865
GO:0030154	cell differentiation	Prkx	Prkx	cAMP-dependent protein kinase catalytic subunit PRKX	0.000159213	0.022252	1.69865
GO:0030154	cell differentiation	Caprin1	Caprin1	Caprin1 protein	0.000159213	0.022252	1.69865
GO:0030154	cell differentiation	Tle3	Tle3	Transducin-like enhancer protein 3	0.000159213	0.022252	1.69865
GO:0030154	cell differentiation	Etv3	Etv3	ETS translocation variant 3	0.000159213	0.022252	1.69865
GO:0030154	cell differentiation	Pura	Pura	Transcriptional activator protein Pur-alpha	0.000159213	0.022252	1.69865
GO:0030154	cell differentiation	Tcf12	Tcf12	Putative uncharacterized protein	0.000159213	0.022252	1.69865
GO:0030154	cell differentiation	Foxo1	Foxo1	Putative uncharacterized protein	0.000159213	0.022252	1.69865
GO:0030154	cell differentiation	Taf7l	Taf7l	Transcription initiation factor TFIID subunit 7-like	0.000159213	0.022252	1.69865
GO:0030154	cell differentiation	Twist1	Twist1	Twist-related protein 1	0.000159213	0.022252	1.69865
GO:0030154	cell differentiation	Abhd5	Abhd5	1-acylglycerol-3-phosphate O-acyltransferase ABHD5	0.000159213	0.022252	1.69865
GO:0030154	cell differentiation	Tbx18	Tbx18	T-box18	0.000159213	0.022252	1.69865
GO:0030154	cell differentiation	Wnt5a	Wnt5a	Protein Wnt-5a	0.000159213	0.022252	1.69865
GO:0030154	cell differentiation	Dclk1	Dclk1	Dclk1 protein	0.000159213	0.022252	1.69865
GO:0030154	cell differentiation	Lgals3	Lgals3	Galectin-3	0.000159213	0.022252	1.69865
GO:0030154	cell differentiation	Rab5a	Rab5a	Putative uncharacterized protein	0.000159213	0.022252	1.69865
GO:0030154	cell differentiation	Nog	Nog	Noggin	0.000159213	0.022252	1.69865
GO:0030154	cell differentiation	Etv5	Etv5	ETS translocation variant 5	0.000159213	0.022252	1.69865
GO:0030154	cell differentiation	Pmp22	Pmp22	Peripheral myelin protein 22	0.000159213	0.022252	1.69865
GO:0030154	cell differentiation	Epha2	Epha2	Ephrin type-A receptor 2	0.000159213	0.022252	1.69865
GO:0030154	cell differentiation	Elk3	Elk3	New Ets	0.000159213	0.022252	1.69865
GO:0030154	cell differentiation	Arf6	Arf6	ADP-ribosylation factor 6	0.000159213	0.022252	1.69865
GO:0030154	cell differentiation	Tenm3	Tenm3	Odz3 protein	0.000159213	0.022252	1.69865
GO:0030154	cell differentiation	Zfp281	Zfp281	Putative uncharacterized protein	0.000159213	0.022252	1.69865
GO:0030154	cell differentiation	Spata6	Spata6	Spata6 protein	0.000159213	0.022252	1.69865
GO:0030154	cell differentiation	Slit2	Slit2	Slit2 protein	0.000159213	0.022252	1.69865
GO:0030154	cell differentiation	Gata2	Gata2	Endothelial transcription factor GATA-2	0.000159213	0.022252	1.69865
GO:0030154	cell differentiation	Rhob	Rhob	Rho-related GTP-binding protein RhoB	0.000159213	0.022252	1.69865
GO:0030154	cell differentiation	Yy1	Yy1	Transcriptional repressor protein YY1	0.000159213	0.022252	1.69865
GO:0030154	cell differentiation	Mecom	Mecom	Evi1 protein	0.000159213	0.022252	1.69865
GO:0030154	cell differentiation	Raf1	Raf1	RAF proto-oncogene serine/threonine-protein kinase	0.000159213	0.022252	1.69865
GO:0030154	cell differentiation	Rhbdd1	Rhbdd1	Rhomboid-related protein 4	0.000159213	0.022252	1.69865
GO:0030154	cell differentiation	Sox9	Sox9	Sox9 isoform 10	0.000159213	0.022252	1.69865
GO:0030154	cell differentiation	Sfrp1	Sfrp1	Secreted frizzled-related protein 1	0.000159213	0.022252	1.69865
GO:0030154	cell differentiation	Ifrd1	Ifrd1	Interferon-related developmental regulator 1	0.000159213	0.022252	1.69865
GO:0030154	cell differentiation	Eda2r	Eda2r	Eda2r protein	0.000159213	0.022252	1.69865
GO:0030154	cell differentiation	Figf	Figf	Vascular endothelial growth factor D	0.000159213	0.022252	1.69865
GO:0030154	cell differentiation	Arhgap24	Arhgap24	Rho GTPase-activating protein 24	0.000159213	0.022252	1.69865
GO:0030154	cell differentiation	Zeb1	Zeb1	Zinc finger E-box binding homeobox 1	0.000159213	0.022252	1.69865
GO:0030154	cell differentiation	Efnb2	Efnb2	Ephrin-B2	0.000159213	0.022252	1.69865
GO:0030154	cell differentiation	Ets1	Ets1	Protein C-ets-1	0.000159213	0.022252	1.69865
GO:0030154	cell differentiation	Tgfbr2	Tgfbr2	TGF-beta receptor type-2	0.000159213	0.022252	1.69865
GO:0030154	cell differentiation	Stk11	Stk11	Serine/threonine-protein kinase STK11	0.000159213	0.022252	1.69865
GO:0030154	cell differentiation	Sema3a	Sema3a	Semaphorin-3A	0.000159213	0.022252	1.69865
GO:0030154	cell differentiation	Rhoa	Rhoa	Transforming protein RhoA	0.000159213	0.022252	1.69865
GO:0030154	cell differentiation	Ereg	Ereg	Proepiregulin	0.000159213	0.022252	1.69865
GO:0030154	cell differentiation	Axl	Axl	Tyrosine-protein kinase receptor UFO	0.000159213	0.022252	1.69865
GO:0045892	negative regulation of transcription, DNA-templated	Six4	Six4	Homeobox protein SIX4	0.000164139	0.022252	1.80984
GO:0045892	negative regulation of transcription, DNA-templated	Wwp2	Wwp2	E3 ubiquitin-protein ligase WWP2 short isoform	0.000164139	0.022252	1.80984
GO:0045892	negative regulation of transcription, DNA-templated	Sp3	Sp3	Transcription factor Sp3	0.000164139	0.022252	1.80984
GO:0045892	negative regulation of transcription, DNA-templated	Zbtb4	Zbtb4	Protein Zbtb4	0.000164139	0.022252	1.80984
GO:0045892	negative regulation of transcription, DNA-templated	Tfap2a	Tfap2a	Transcription factor AP-2-alpha	0.000164139	0.022252	1.80984
GO:0045892	negative regulation of transcription, DNA-templated	Cebpb	Cebpb	NF-IL6	0.000164139	0.022252	1.80984
GO:0045892	negative regulation of transcription, DNA-templated	Eid1	Eid1	Putative uncharacterized protein	0.000164139	0.022252	1.80984
GO:0045892	negative regulation of transcription, DNA-templated	Nr2f2	Nr2f2	COUP transcription factor 2	0.000164139	0.022252	1.80984
GO:0045892	negative regulation of transcription, DNA-templated	Jun	Jun	Transcription factor AP-1	0.000164139	0.022252	1.80984
GO:0045892	negative regulation of transcription, DNA-templated	Atf3	Atf3	Activating transcription factor 3	0.000164139	0.022252	1.80984
GO:0045892	negative regulation of transcription, DNA-templated	Relb	Relb	Transcription factor RelB	0.000164139	0.022252	1.80984
GO:0045892	negative regulation of transcription, DNA-templated	Lims1	Lims1	LIM and senescent cell antigen-like domains 1 isoform D	0.000164139	0.022252	1.80984
GO:0045892	negative regulation of transcription, DNA-templated	Purb	Purb	Transcriptional activator protein Pur-beta	0.000164139	0.022252	1.80984
GO:0045892	negative regulation of transcription, DNA-templated	Ywhab	Ywhab	14-3-3 protein beta/alpha	0.000164139	0.022252	1.80984
GO:0045892	negative regulation of transcription, DNA-templated	Klf4	Klf4	Krueppel-like factor 4	0.000164139	0.022252	1.80984
GO:0045892	negative regulation of transcription, DNA-templated	Crebzf	Crebzf	CREB/ATF bZIP transcription factor	0.000164139	0.022252	1.80984
GO:0045892	negative regulation of transcription, DNA-templated	Set	Set	Protein SET	0.000164139	0.022252	1.80984
GO:0045892	negative regulation of transcription, DNA-templated	Hmga2	Hmga2	High mobility group protein HMGI-C	0.000164139	0.022252	1.80984
GO:0045892	negative regulation of transcription, DNA-templated	Strn3	Strn3	Strn3 protein	0.000164139	0.022252	1.80984
GO:0045892	negative regulation of transcription, DNA-templated	Pura	Pura	Transcriptional activator protein Pur-alpha	0.000164139	0.022252	1.80984
GO:0045892	negative regulation of transcription, DNA-templated	Twist1	Twist1	Twist-related protein 1	0.000164139	0.022252	1.80984
GO:0045892	negative regulation of transcription, DNA-templated	Psmc5	Psmc5	26S protease regulatory subunit 8	0.000164139	0.022252	1.80984
GO:0045892	negative regulation of transcription, DNA-templated	Tbx3	Tbx3	T-box transcription factor TBX3	0.000164139	0.022252	1.80984
GO:0045892	negative regulation of transcription, DNA-templated	Cebpd	Cebpd	CCAAT/enhancer binding protein (C/EBP), delta	0.000164139	0.022252	1.80984
GO:0045892	negative regulation of transcription, DNA-templated	Runx2	Runx2	Runt-related transcription factor 2	0.000164139	0.022252	1.80984
GO:0045892	negative regulation of transcription, DNA-templated	Wnt5a	Wnt5a	Protein Wnt-5a	0.000164139	0.022252	1.80984
GO:0045892	negative regulation of transcription, DNA-templated	Pax9	Pax9	Paired box protein Pax-9	0.000164139	0.022252	1.80984
GO:0045892	negative regulation of transcription, DNA-templated	Bhlhe41	Bhlhe41	Class E basic helix-loop-helix protein 41	0.000164139	0.022252	1.80984
GO:0045892	negative regulation of transcription, DNA-templated	Rbpj	Rbpj	J-kappa recombination signal binding protein	0.000164139	0.022252	1.80984
GO:0045892	negative regulation of transcription, DNA-templated	Id4	Id4	DNA-binding protein inhibitor ID-4	0.000164139	0.022252	1.80984
GO:0045892	negative regulation of transcription, DNA-templated	Elk3	Elk3	New Ets	0.000164139	0.022252	1.80984
GO:0045892	negative regulation of transcription, DNA-templated	Zfpm2	Zfpm2	FOG-2S transcriptional co-factor	0.000164139	0.022252	1.80984
GO:0045892	negative regulation of transcription, DNA-templated	Ptprk	Ptprk	Protein-tyrosine-phosphatase	0.000164139	0.022252	1.80984
GO:0045892	negative regulation of transcription, DNA-templated	Zfp281	Zfp281	Putative uncharacterized protein	0.000164139	0.022252	1.80984
GO:0045892	negative regulation of transcription, DNA-templated	Trib3	Trib3	Putative uncharacterized protein	0.000164139	0.022252	1.80984
GO:0045892	negative regulation of transcription, DNA-templated	Foxf2	Foxf2	Forkhead box protein F2	0.000164139	0.022252	1.80984
GO:0045892	negative regulation of transcription, DNA-templated	Nrg1	Nrg1	Type III neuregulin 1	0.000164139	0.022252	1.80984
GO:0045892	negative regulation of transcription, DNA-templated	Mecom	Mecom	Evi1 protein	0.000164139	0.022252	1.80984
GO:0045892	negative regulation of transcription, DNA-templated	Sox9	Sox9	Sox9 isoform 10	0.000164139	0.022252	1.80984
GO:0045892	negative regulation of transcription, DNA-templated	Sfrp1	Sfrp1	Secreted frizzled-related protein 1	0.000164139	0.022252	1.80984
GO:0045892	negative regulation of transcription, DNA-templated	Foxg1	Foxg1	Putative uncharacterized protein	0.000164139	0.022252	1.80984
GO:0045892	negative regulation of transcription, DNA-templated	Zeb1	Zeb1	Zinc finger E-box binding homeobox 1	0.000164139	0.022252	1.80984
GO:0045892	negative regulation of transcription, DNA-templated	Rsl1	Rsl1	Regulator of sex limited protein 1	0.000164139	0.022252	1.80984
GO:0045892	negative regulation of transcription, DNA-templated	Inpp5k	Inpp5k	Inositol polyphosphate 5-phosphatase K	0.000164139	0.022252	1.80984
GO:0045892	negative regulation of transcription, DNA-templated	Fhl2	Fhl2	Four and a half LIM domains protein 2	0.000164139	0.022252	1.80984
GO:0045892	negative regulation of transcription, DNA-templated	Per2	Per2	Period circadian protein homolog 2	0.000164139	0.022252	1.80984
GO:0045892	negative regulation of transcription, DNA-templated	Zbtb33	Zbtb33	Zbtb33 protein	0.000164139	0.022252	1.80984
GO:0045892	negative regulation of transcription, DNA-templated	Basp1	Basp1	Brain acid soluble protein 1	0.000164139	0.022252	1.80984
GO:0045892	negative regulation of transcription, DNA-templated	Ereg	Ereg	Proepiregulin	0.000164139	0.022252	1.80984
GO:0045892	negative regulation of transcription, DNA-templated	Traf6	Traf6	TNF receptor-associated factor 6	0.000164139	0.022252	1.80984
GO:0051216	cartilage development	Dlx2	Dlx2	Homeobox protein DLX-2	0.000166557	0.022252	3.47127
GO:0051216	cartilage development	Prrx1	Prrx1	Paired mesoderm homeobox protein 1	0.000166557	0.022252	3.47127
GO:0051216	cartilage development	Smad5	Smad5	Mothers against decapentaplegic homolog 5	0.000166557	0.022252	3.47127
GO:0051216	cartilage development	Hoxa3	Hoxa3	Homeobox protein Hox-A3	0.000166557	0.022252	3.47127
GO:0051216	cartilage development	Csgalnact1	Csgalnact1	Chondroitin sulfate N-acetylgalactosaminyltransferase 1	0.000166557	0.022252	3.47127
GO:0051216	cartilage development	Smad9	Smad9	Mothers against decapentaplegic homolog 9	0.000166557	0.022252	3.47127
GO:0051216	cartilage development	Wnt5a	Wnt5a	Protein Wnt-5a	0.000166557	0.022252	3.47127
GO:0051216	cartilage development	Cd44	Cd44	CD44 antigen	0.000166557	0.022252	3.47127
GO:0051216	cartilage development	Nog	Nog	Noggin	0.000166557	0.022252	3.47127
GO:0051216	cartilage development	Smad1	Smad1	Mothers against decapentaplegic homolog 1	0.000166557	0.022252	3.47127
GO:0051216	cartilage development	Satb2	Satb2	DNA-binding protein SATB2	0.000166557	0.022252	3.47127
GO:0051216	cartilage development	Sox9	Sox9	Sox9 isoform 10	0.000166557	0.022252	3.47127
GO:0051216	cartilage development	Zeb1	Zeb1	Zinc finger E-box binding homeobox 1	0.000166557	0.022252	3.47127
GO:0051216	cartilage development	Tgfbr2	Tgfbr2	TGF-beta receptor type-2	0.000166557	0.022252	3.47127
GO:0010628	positive regulation of gene expression	Cyp1b1	Cyp1b1	Putative uncharacterized protein	0.000167704	0.022252	2.16518
GO:0010628	positive regulation of gene expression	Tfap2a	Tfap2a	Transcription factor AP-2-alpha	0.000167704	0.022252	2.16518
GO:0010628	positive regulation of gene expression	Cav1	Cav1	Caveolin-1	0.000167704	0.022252	2.16518
GO:0010628	positive regulation of gene expression	Maf	Maf	Transcription factor Maf	0.000167704	0.022252	2.16518
GO:0010628	positive regulation of gene expression	Ctgf	Ctgf	Connective tissue growth factor	0.000167704	0.022252	2.16518
GO:0010628	positive regulation of gene expression	Pkd2	Pkd2	Polycystin-2	0.000167704	0.022252	2.16518
GO:0010628	positive regulation of gene expression	Relb	Relb	Transcription factor RelB	0.000167704	0.022252	2.16518
GO:0010628	positive regulation of gene expression	Qk	Qk	Putative uncharacterized protein	0.000167704	0.022252	2.16518
GO:0010628	positive regulation of gene expression	Lims1	Lims1	LIM and senescent cell antigen-like domains 1 isoform D	0.000167704	0.022252	2.16518
GO:0010628	positive regulation of gene expression	Rarg	Rarg	Retinoic acid receptor gamma	0.000167704	0.022252	2.16518
GO:0010628	positive regulation of gene expression	Met	Met	Met protein	0.000167704	0.022252	2.16518
GO:0010628	positive regulation of gene expression	Cd34	Cd34	Putative uncharacterized protein	0.000167704	0.022252	2.16518
GO:0010628	positive regulation of gene expression	Hmga2	Hmga2	High mobility group protein HMGI-C	0.000167704	0.022252	2.16518
GO:0010628	positive regulation of gene expression	Foxc1	Foxc1	Forkhead box protein C1	0.000167704	0.022252	2.16518
GO:0010628	positive regulation of gene expression	Spry2	Spry2	Sprouty homolog 2 (Drosophila)	0.000167704	0.022252	2.16518
GO:0010628	positive regulation of gene expression	Tcf12	Tcf12	Putative uncharacterized protein	0.000167704	0.022252	2.16518
GO:0010628	positive regulation of gene expression	Twist1	Twist1	Twist-related protein 1	0.000167704	0.022252	2.16518
GO:0010628	positive regulation of gene expression	Csf1	Csf1	Macrophage colony-stimulating factor 1	0.000167704	0.022252	2.16518
GO:0010628	positive regulation of gene expression	Ank2	Ank2	Ankyrin-2	0.000167704	0.022252	2.16518
GO:0010628	positive regulation of gene expression	Runx2	Runx2	Runt-related transcription factor 2	0.000167704	0.022252	2.16518
GO:0010628	positive regulation of gene expression	Cyp3a13	Cyp3a13	Cytochrome P450, family 3, subfamily a, polypeptide 13	0.000167704	0.022252	2.16518
GO:0010628	positive regulation of gene expression	Nfat5	Nfat5	Nuclear factor of-activated T-cells 5	0.000167704	0.022252	2.16518
GO:0010628	positive regulation of gene expression	Cd44	Cd44	CD44 antigen	0.000167704	0.022252	2.16518
GO:0010628	positive regulation of gene expression	Rbpj	Rbpj	J-kappa recombination signal binding protein	0.000167704	0.022252	2.16518
GO:0010628	positive regulation of gene expression	Serpine1	Serpine1	Serine or cysteine peptidase inhibitor clade E member 1	0.000167704	0.022252	2.16518
GO:0010628	positive regulation of gene expression	Smad1	Smad1	Mothers against decapentaplegic homolog 1	0.000167704	0.022252	2.16518
GO:0010628	positive regulation of gene expression	Yy1	Yy1	Transcriptional repressor protein YY1	0.000167704	0.022252	2.16518
GO:0010628	positive regulation of gene expression	Sox9	Sox9	Sox9 isoform 10	0.000167704	0.022252	2.16518
GO:0010628	positive regulation of gene expression	Kdm4c	Kdm4c	Jumonji domain containing 2C	0.000167704	0.022252	2.16518
GO:0010628	positive regulation of gene expression	Msn	Msn	Moesin	0.000167704	0.022252	2.16518
GO:0010628	positive regulation of gene expression	Ezr	Ezr	Ezrin	0.000167704	0.022252	2.16518
GO:0045893	positive regulation of transcription, DNA-templated	Nfia	Nfia	Nuclear factor 1 A-type	0.000170672	0.022252	1.80654
GO:0045893	positive regulation of transcription, DNA-templated	Picalm	Picalm	Putative uncharacterized protein	0.000170672	0.022252	1.80654
GO:0045893	positive regulation of transcription, DNA-templated	Six4	Six4	Homeobox protein SIX4	0.000170672	0.022252	1.80654
GO:0045893	positive regulation of transcription, DNA-templated	Sp3	Sp3	Transcription factor Sp3	0.000170672	0.022252	1.80654
GO:0045893	positive regulation of transcription, DNA-templated	Fzd7	Fzd7	Frizzled-7	0.000170672	0.022252	1.80654
GO:0045893	positive regulation of transcription, DNA-templated	Tfap2a	Tfap2a	Transcription factor AP-2-alpha	0.000170672	0.022252	1.80654
GO:0045893	positive regulation of transcription, DNA-templated	Cebpb	Cebpb	NF-IL6	0.000170672	0.022252	1.80654
GO:0045893	positive regulation of transcription, DNA-templated	Nr2f2	Nr2f2	COUP transcription factor 2	0.000170672	0.022252	1.80654
GO:0045893	positive regulation of transcription, DNA-templated	Jun	Jun	Transcription factor AP-1	0.000170672	0.022252	1.80654
GO:0045893	positive regulation of transcription, DNA-templated	Setd7	Setd7	Histone-lysine N-methyltransferase SETD7	0.000170672	0.022252	1.80654
GO:0045893	positive regulation of transcription, DNA-templated	Ppargc1a	Ppargc1a	Peroxisome proliferator-activated receptor gamma coactivator 1-alpha	0.000170672	0.022252	1.80654
GO:0045893	positive regulation of transcription, DNA-templated	Map3k2	Map3k2	Mitogen activated protein kinase kinase kinase 2	0.000170672	0.022252	1.80654
GO:0045893	positive regulation of transcription, DNA-templated	Klf4	Klf4	Krueppel-like factor 4	0.000170672	0.022252	1.80654
GO:0045893	positive regulation of transcription, DNA-templated	Foxc1	Foxc1	Forkhead box protein C1	0.000170672	0.022252	1.80654
GO:0045893	positive regulation of transcription, DNA-templated	Nfib	Nfib	Nuclear factor I/B	0.000170672	0.022252	1.80654
GO:0045893	positive regulation of transcription, DNA-templated	Tcf12	Tcf12	Putative uncharacterized protein	0.000170672	0.022252	1.80654
GO:0045893	positive regulation of transcription, DNA-templated	Smad9	Smad9	Mothers against decapentaplegic homolog 9	0.000170672	0.022252	1.80654
GO:0045893	positive regulation of transcription, DNA-templated	Foxo1	Foxo1	Putative uncharacterized protein	0.000170672	0.022252	1.80654
GO:0045893	positive regulation of transcription, DNA-templated	Ywhah	Ywhah	14-3-3 protein eta	0.000170672	0.022252	1.80654
GO:0045893	positive regulation of transcription, DNA-templated	Tbx3	Tbx3	T-box transcription factor TBX3	0.000170672	0.022252	1.80654
GO:0045893	positive regulation of transcription, DNA-templated	E2f3	E2f3	E2F transcription factor 3	0.000170672	0.022252	1.80654
GO:0045893	positive regulation of transcription, DNA-templated	Runx2	Runx2	Runt-related transcription factor 2	0.000170672	0.022252	1.80654
GO:0045893	positive regulation of transcription, DNA-templated	Zxdb	Zxdb	Zinc finger X-linked protein ZXDB	0.000170672	0.022252	1.80654
GO:0045893	positive regulation of transcription, DNA-templated	Wnt5a	Wnt5a	Protein Wnt-5a	0.000170672	0.022252	1.80654
GO:0045893	positive regulation of transcription, DNA-templated	Creb5	Creb5	cAMP responsive element binding protein 5	0.000170672	0.022252	1.80654
GO:0045893	positive regulation of transcription, DNA-templated	F2r	F2r	Proteinase-activated receptor 1	0.000170672	0.022252	1.80654
GO:0045893	positive regulation of transcription, DNA-templated	Rbpj	Rbpj	J-kappa recombination signal binding protein	0.000170672	0.022252	1.80654
GO:0045893	positive regulation of transcription, DNA-templated	Dvl3	Dvl3	Segment polarity protein dishevelled homolog DVL-3	0.000170672	0.022252	1.80654
GO:0045893	positive regulation of transcription, DNA-templated	Esr2	Esr2	Estrogen receptor beta	0.000170672	0.022252	1.80654
GO:0045893	positive regulation of transcription, DNA-templated	Etv5	Etv5	ETS translocation variant 5	0.000170672	0.022252	1.80654
GO:0045893	positive regulation of transcription, DNA-templated	Cdk5rap2	Cdk5rap2	CDK5 regulatory subunit-associated protein 2	0.000170672	0.022252	1.80654
GO:0045893	positive regulation of transcription, DNA-templated	Foxc2	Foxc2	Forkhead box C2	0.000170672	0.022252	1.80654
GO:0045893	positive regulation of transcription, DNA-templated	Trim16	Trim16	Tripartite motif-containing protein 16	0.000170672	0.022252	1.80654
GO:0045893	positive regulation of transcription, DNA-templated	Zfpm2	Zfpm2	FOG-2S transcriptional co-factor	0.000170672	0.022252	1.80654
GO:0045893	positive regulation of transcription, DNA-templated	Zfp281	Zfp281	Putative uncharacterized protein	0.000170672	0.022252	1.80654
GO:0045893	positive regulation of transcription, DNA-templated	Foxf2	Foxf2	Forkhead box protein F2	0.000170672	0.022252	1.80654
GO:0045893	positive regulation of transcription, DNA-templated	Mecom	Mecom	Evi1 protein	0.000170672	0.022252	1.80654
GO:0045893	positive regulation of transcription, DNA-templated	Pcbd1	Pcbd1	Pterin-4-alpha-carbinolamine dehydratase	0.000170672	0.022252	1.80654
GO:0045893	positive regulation of transcription, DNA-templated	Sox9	Sox9	Sox9 isoform 10	0.000170672	0.022252	1.80654
GO:0045893	positive regulation of transcription, DNA-templated	Sfrp1	Sfrp1	Secreted frizzled-related protein 1	0.000170672	0.022252	1.80654
GO:0045893	positive regulation of transcription, DNA-templated	Tfdp1	Tfdp1	Transcription factor Dp-1	0.000170672	0.022252	1.80654
GO:0045893	positive regulation of transcription, DNA-templated	Ebf3	Ebf3	Transcription factor COE3	0.000170672	0.022252	1.80654
GO:0045893	positive regulation of transcription, DNA-templated	Six1	Six1	Putative uncharacterized protein	0.000170672	0.022252	1.80654
GO:0045893	positive regulation of transcription, DNA-templated	Myc	Myc	Myc proto-oncogene protein	0.000170672	0.022252	1.80654
GO:0045893	positive regulation of transcription, DNA-templated	Inpp5k	Inpp5k	Inositol polyphosphate 5-phosphatase K	0.000170672	0.022252	1.80654
GO:0045893	positive regulation of transcription, DNA-templated	Foxf1	Foxf1	Putative uncharacterized protein	0.000170672	0.022252	1.80654
GO:0045893	positive regulation of transcription, DNA-templated	Ets1	Ets1	Protein C-ets-1	0.000170672	0.022252	1.80654
GO:0045893	positive regulation of transcription, DNA-templated	Rgmb	Rgmb	RGM domain family member B	0.000170672	0.022252	1.80654
GO:0045893	positive regulation of transcription, DNA-templated	Ebf1	Ebf1	Transcription factor COE1	0.000170672	0.022252	1.80654
GO:0045893	positive regulation of transcription, DNA-templated	Ppm1a	Ppm1a	Protein phosphatase 1A	0.000170672	0.022252	1.80654
GO:0006915	apoptotic process	Caap1	Caap1	Putative uncharacterized protein	0.000173814	0.022252	1.79366
GO:0006915	apoptotic process	Ghitm	Ghitm	Growth hormone-inducible transmembrane protein	0.000173814	0.022252	1.79366
GO:0006915	apoptotic process	Nuak2	Nuak2	NUAK family SNF1-like kinase 2	0.000173814	0.022252	1.79366
GO:0006915	apoptotic process	Them4	Them4	Putative uncharacterized protein	0.000173814	0.022252	1.79366
GO:0006915	apoptotic process	Xiap	Xiap	E3 ubiquitin-protein ligase XIAP	0.000173814	0.022252	1.79366
GO:0006915	apoptotic process	Trim35	Trim35	Tripartite motif-containing protein 35	0.000173814	0.022252	1.79366
GO:0006915	apoptotic process	Zmat3	Zmat3	Zinc finger matrin type 3	0.000173814	0.022252	1.79366
GO:0006915	apoptotic process	Plk3	Plk3	Serine/threonine-protein kinase PLK3	0.000173814	0.022252	1.79366
GO:0006915	apoptotic process	1810011O10Rik	1810011O10Rik	Uncharacterized protein C8orf4 homolog	0.000173814	0.022252	1.79366
GO:0006915	apoptotic process	Gadd45b	Gadd45b	Growth arrest and DNA damage-inducible protein GADD45 beta	0.000173814	0.022252	1.79366
GO:0006915	apoptotic process	Zfp110	Zfp110	Neurotrophin receptor-interacting factor 1	0.000173814	0.022252	1.79366
GO:0006915	apoptotic process	Rtn3	Rtn3	Putative uncharacterized protein	0.000173814	0.022252	1.79366
GO:0006915	apoptotic process	Dyrk2	Dyrk2	Dual specificity tyrosine-phosphorylation-regulated kinase 2	0.000173814	0.022252	1.79366
GO:0006915	apoptotic process	Epha7	Epha7	Receptor protein-tyrosine kinase	0.000173814	0.022252	1.79366
GO:0006915	apoptotic process	Tnfrsf21	Tnfrsf21	Putative uncharacterized protein	0.000173814	0.022252	1.79366
GO:0006915	apoptotic process	Fas	Fas	Fas	0.000173814	0.022252	1.79366
GO:0006915	apoptotic process	Purb	Purb	Transcriptional activator protein Pur-beta	0.000173814	0.022252	1.79366
GO:0006915	apoptotic process	Gabarap	Gabarap	Gamma-aminobutyric acid receptor-associated protein	0.000173814	0.022252	1.79366
GO:0006915	apoptotic process	Pak4	Pak4	Serine/threonine-protein kinase PAK 4	0.000173814	0.022252	1.79366
GO:0006915	apoptotic process	Pura	Pura	Transcriptional activator protein Pur-alpha	0.000173814	0.022252	1.79366
GO:0006915	apoptotic process	Litaf	Litaf	Lipopolysaccharide-induced tumor necrosis factor-alpha factor homolog	0.000173814	0.022252	1.79366
GO:0006915	apoptotic process	Foxo1	Foxo1	Putative uncharacterized protein	0.000173814	0.022252	1.79366
GO:0006915	apoptotic process	Map3k5	Map3k5	Mitogen-activated protein kinase kinase kinase 5	0.000173814	0.022252	1.79366
GO:0006915	apoptotic process	Phlda1	Phlda1	Pleckstrin homology-like domain family A member 1	0.000173814	0.022252	1.79366
GO:0006915	apoptotic process	Smndc1	Smndc1	Putative uncharacterized protein	0.000173814	0.022252	1.79366
GO:0006915	apoptotic process	Epb4.1l3	Epb4.1l3	Epb4.1l3 protein	0.000173814	0.022252	1.79366
GO:0006915	apoptotic process	Ero1l	Ero1l	Putative uncharacterized protein	0.000173814	0.022252	1.79366
GO:0006915	apoptotic process	Casp4	Casp4	Caspase-11 short form splicing variant	0.000173814	0.022252	1.79366
GO:0006915	apoptotic process	Jade1	Jade1	Protein Jade-1	0.000173814	0.022252	1.79366
GO:0006915	apoptotic process	Epha2	Epha2	Ephrin type-A receptor 2	0.000173814	0.022252	1.79366
GO:0006915	apoptotic process	Aim2	Aim2	Interferon-inducible protein AIM2	0.000173814	0.022252	1.79366
GO:0006915	apoptotic process	Trib3	Trib3	Putative uncharacterized protein	0.000173814	0.022252	1.79366
GO:0006915	apoptotic process	Sgpl1	Sgpl1	Sphingosine-1-phosphate lyase 1	0.000173814	0.022252	1.79366
GO:0006915	apoptotic process	Rhob	Rhob	Rho-related GTP-binding protein RhoB	0.000173814	0.022252	1.79366
GO:0006915	apoptotic process	Tnfrsf10b	Tnfrsf10b	Tumor necrosis factor receptor superfamily member 10B	0.000173814	0.022252	1.79366
GO:0006915	apoptotic process	Mecom	Mecom	Evi1 protein	0.000173814	0.022252	1.79366
GO:0006915	apoptotic process	Sh3glb1	Sh3glb1	Endophilin B1 testis variant	0.000173814	0.022252	1.79366
GO:0006915	apoptotic process	Rhbdd1	Rhbdd1	Rhomboid-related protein 4	0.000173814	0.022252	1.79366
GO:0006915	apoptotic process	Zfp36l1	Zfp36l1	Zinc finger protein 36, C3H1 type-like 1	0.000173814	0.022252	1.79366
GO:0006915	apoptotic process	Casp12	Casp12	Caspase-12	0.000173814	0.022252	1.79366
GO:0006915	apoptotic process	Chac1	Chac1	Glutathione-specific gamma-glutamylcyclotransferase 1	0.000173814	0.022252	1.79366
GO:0006915	apoptotic process	Api5	Api5	Apoptosis inhibitor 5	0.000173814	0.022252	1.79366
GO:0006915	apoptotic process	Six1	Six1	Putative uncharacterized protein	0.000173814	0.022252	1.79366
GO:0006915	apoptotic process	Slk	Slk	Slk protein	0.000173814	0.022252	1.79366
GO:0006915	apoptotic process	Eva1a	Eva1a	Protein eva-1 homolog A	0.000173814	0.022252	1.79366
GO:0006915	apoptotic process	Gulp1	Gulp1	PTB domain-containing engulfment adapter protein 1	0.000173814	0.022252	1.79366
GO:0006915	apoptotic process	Tgfbr2	Tgfbr2	TGF-beta receptor type-2	0.000173814	0.022252	1.79366
GO:0006915	apoptotic process	Ifit2	Ifit2	Interferon-induced protein with tetratricopeptide repeats 2	0.000173814	0.022252	1.79366
GO:0006915	apoptotic process	Stk11	Stk11	Serine/threonine-protein kinase STK11	0.000173814	0.022252	1.79366
GO:0006915	apoptotic process	Sema3a	Sema3a	Semaphorin-3A	0.000173814	0.022252	1.79366
GO:0006915	apoptotic process	Prune2	Prune2	Neuronal protein	0.000173814	0.022252	1.79366
GO:0014070	response to organic cyclic compound	Nfia	Nfia	Nuclear factor 1 A-type	0.000178885	0.022252	2.69875
GO:0014070	response to organic cyclic compound	Anxa1	Anxa1	Annexin A1	0.000178885	0.022252	2.69875
GO:0014070	response to organic cyclic compound	Ctgf	Ctgf	Connective tissue growth factor	0.000178885	0.022252	2.69875
GO:0014070	response to organic cyclic compound	Jun	Jun	Transcription factor AP-1	0.000178885	0.022252	2.69875
GO:0014070	response to organic cyclic compound	Ppargc1a	Ppargc1a	Peroxisome proliferator-activated receptor gamma coactivator 1-alpha	0.000178885	0.022252	2.69875
GO:0014070	response to organic cyclic compound	Cdkn1a	Cdkn1a	Cyclin-dependent kinase inhibitor 1A variant 2	0.000178885	0.022252	2.69875
GO:0014070	response to organic cyclic compound	Gnao1	Gnao1	Guanine nucleotide-binding protein G(o) subunit alpha	0.000178885	0.022252	2.69875
GO:0014070	response to organic cyclic compound	Acat1	Acat1	Putative uncharacterized protein	0.000178885	0.022252	2.69875
GO:0014070	response to organic cyclic compound	Taf2	Taf2	Transcription initiation factor TFIID subunit 2	0.000178885	0.022252	2.69875
GO:0014070	response to organic cyclic compound	Mki67	Mki67	Protein Mki67	0.000178885	0.022252	2.69875
GO:0014070	response to organic cyclic compound	Ephx1	Ephx1	Epoxide hydrolase 1, microsomal	0.000178885	0.022252	2.69875
GO:0014070	response to organic cyclic compound	Ptgs2	Ptgs2	Prostaglandin G/H synthase 2	0.000178885	0.022252	2.69875
GO:0014070	response to organic cyclic compound	Pdgfrb	Pdgfrb	Tyrosine-protein kinase receptor	0.000178885	0.022252	2.69875
GO:0014070	response to organic cyclic compound	Il1rn	Il1rn	Interleukin-1 receptor antagonist protein	0.000178885	0.022252	2.69875
GO:0014070	response to organic cyclic compound	Cyp2j6	Cyp2j6	Cytochrome P450 2J6	0.000178885	0.022252	2.69875
GO:0014070	response to organic cyclic compound	Cdkn2b	Cdkn2b	Cyclin-dependent kinase inhibitor p15INK4b	0.000178885	0.022252	2.69875
GO:0014070	response to organic cyclic compound	Tnfrsf10b	Tnfrsf10b	Tumor necrosis factor receptor superfamily member 10B	0.000178885	0.022252	2.69875
GO:0014070	response to organic cyclic compound	Sfrp1	Sfrp1	Secreted frizzled-related protein 1	0.000178885	0.022252	2.69875
GO:0014070	response to organic cyclic compound	Nampt	Nampt	Putative uncharacterized protein	0.000178885	0.022252	2.69875
GO:0014070	response to organic cyclic compound	Tgfbr2	Tgfbr2	TGF-beta receptor type-2	0.000178885	0.022252	2.69875
GO:0043524	negative regulation of neuron apoptotic process	Six4	Six4	Homeobox protein SIX4	0.000178885	0.022252	2.69875
GO:0043524	negative regulation of neuron apoptotic process	Xiap	Xiap	E3 ubiquitin-protein ligase XIAP	0.000178885	0.022252	2.69875
GO:0043524	negative regulation of neuron apoptotic process	Angpt1	Angpt1	Angiopoietin-1	0.000178885	0.022252	2.69875
GO:0043524	negative regulation of neuron apoptotic process	Tfap2a	Tfap2a	Transcription factor AP-2-alpha	0.000178885	0.022252	2.69875
GO:0043524	negative regulation of neuron apoptotic process	Itsn1	Itsn1	MAA-13 protein	0.000178885	0.022252	2.69875
GO:0043524	negative regulation of neuron apoptotic process	Cebpb	Cebpb	NF-IL6	0.000178885	0.022252	2.69875
GO:0043524	negative regulation of neuron apoptotic process	Jun	Jun	Transcription factor AP-1	0.000178885	0.022252	2.69875
GO:0043524	negative regulation of neuron apoptotic process	Ppargc1a	Ppargc1a	Peroxisome proliferator-activated receptor gamma coactivator 1-alpha	0.000178885	0.022252	2.69875
GO:0043524	negative regulation of neuron apoptotic process	Set	Set	Protein SET	0.000178885	0.022252	2.69875
GO:0043524	negative regulation of neuron apoptotic process	Nefl	Nefl	Neurofilament light polypeptide	0.000178885	0.022252	2.69875
GO:0043524	negative regulation of neuron apoptotic process	Sod1	Sod1	Superoxide dismutase [Cu-Zn]	0.000178885	0.022252	2.69875
GO:0043524	negative regulation of neuron apoptotic process	Bdnf	Bdnf	Brain-derived neurotrophic factor transcript variant 5	0.000178885	0.022252	2.69875
GO:0043524	negative regulation of neuron apoptotic process	F2r	F2r	Proteinase-activated receptor 1	0.000178885	0.022252	2.69875
GO:0043524	negative regulation of neuron apoptotic process	Prkci	Prkci	Protein kinase C iota type	0.000178885	0.022252	2.69875
GO:0043524	negative regulation of neuron apoptotic process	Six1	Six1	Putative uncharacterized protein	0.000178885	0.022252	2.69875
GO:0043524	negative regulation of neuron apoptotic process	Snca	Snca	Alpha-synuclein	0.000178885	0.022252	2.69875
GO:0043524	negative regulation of neuron apoptotic process	Oxr1	Oxr1	OXR1 short isoform C7C	0.000178885	0.022252	2.69875
GO:0043524	negative regulation of neuron apoptotic process	Prdx2	Prdx2	Peroxiredoxin-2	0.000178885	0.022252	2.69875
GO:0043524	negative regulation of neuron apoptotic process	Rhoa	Rhoa	Transforming protein RhoA	0.000178885	0.022252	2.69875
GO:0043524	negative regulation of neuron apoptotic process	Axl	Axl	Tyrosine-protein kinase receptor UFO	0.000178885	0.022252	2.69875
GO:0000186	activation of MAPKK activity	Zak	Zak	Mitogen-activated protein kinase kinase kinase MLT	0.000228515	0.0274455	4.50814
GO:0000186	activation of MAPKK activity	Gadd45b	Gadd45b	Growth arrest and DNA damage-inducible protein GADD45 beta	0.000228515	0.0274455	4.50814
GO:0000186	activation of MAPKK activity	Map3k2	Map3k2	Mitogen activated protein kinase kinase kinase 2	0.000228515	0.0274455	4.50814
GO:0000186	activation of MAPKK activity	Map3k12	Map3k12	Mitogen-activated protein kinase kinase kinase 12	0.000228515	0.0274455	4.50814
GO:0000186	activation of MAPKK activity	Map3k5	Map3k5	Mitogen-activated protein kinase kinase kinase 5	0.000228515	0.0274455	4.50814
GO:0000186	activation of MAPKK activity	F2r	F2r	Proteinase-activated receptor 1	0.000228515	0.0274455	4.50814
GO:0000186	activation of MAPKK activity	Map3k4	Map3k4	Mitogen-activated protein kinase kinase kinase 4	0.000228515	0.0274455	4.50814
GO:0000186	activation of MAPKK activity	Raf1	Raf1	RAF proto-oncogene serine/threonine-protein kinase	0.000228515	0.0274455	4.50814
GO:0000186	activation of MAPKK activity	Adam9	Adam9	Disintegrin and metalloproteinase domain-containing protein 9	0.000228515	0.0274455	4.50814
GO:0000186	activation of MAPKK activity	Map3k3	Map3k3	Putative uncharacterized protein	0.000228515	0.0274455	4.50814
GO:0060216	definitive hemopoiesis	Sp3	Sp3	Transcription factor Sp3	0.000267813	0.0310931	8.50107
GO:0060216	definitive hemopoiesis	Cbfb	Cbfb	Core-binding factor subunit beta	0.000267813	0.0310931	8.50107
GO:0060216	definitive hemopoiesis	Gata2	Gata2	Endothelial transcription factor GATA-2	0.000267813	0.0310931	8.50107
GO:0060216	definitive hemopoiesis	Zfp36l2	Zfp36l2	Zinc finger protein 36, C3H1 type-like 2	0.000267813	0.0310931	8.50107
GO:0060216	definitive hemopoiesis	Meis1	Meis1	Homeobox protein Meis1	0.000267813	0.0310931	8.50107
GO:0060216	definitive hemopoiesis	Tgfbr3	Tgfbr3	Transforming growth factor beta receptor type 3	0.000267813	0.0310931	8.50107
GO:0007275	multicellular organismal development	Picalm	Picalm	Putative uncharacterized protein	0.000302964	0.0335837	1.55768
GO:0007275	multicellular organismal development	Six4	Six4	Homeobox protein SIX4	0.000302964	0.0335837	1.55768
GO:0007275	multicellular organismal development	Etl4	Etl4	Sickle tail protein	0.000302964	0.0335837	1.55768
GO:0007275	multicellular organismal development	Tnfaip2	Tnfaip2	Tumor necrosis factor, alpha-induced protein 2, isoform CRA_a	0.000302964	0.0335837	1.55768
GO:0007275	multicellular organismal development	Angpt1	Angpt1	Angiopoietin-1	0.000302964	0.0335837	1.55768
GO:0007275	multicellular organismal development	Pdgfc	Pdgfc	Platelet-derived growth factor C	0.000302964	0.0335837	1.55768
GO:0007275	multicellular organismal development	Tmeff1	Tmeff1	Tomoregulin-1	0.000302964	0.0335837	1.55768
GO:0007275	multicellular organismal development	Dlx2	Dlx2	Homeobox protein DLX-2	0.000302964	0.0335837	1.55768
GO:0007275	multicellular organismal development	Hoxa5	Hoxa5	Homeobox protein Hox-A5	0.000302964	0.0335837	1.55768
GO:0007275	multicellular organismal development	Fzd7	Fzd7	Frizzled-7	0.000302964	0.0335837	1.55768
GO:0007275	multicellular organismal development	Prrx1	Prrx1	Paired mesoderm homeobox protein 1	0.000302964	0.0335837	1.55768
GO:0007275	multicellular organismal development	Bicc1	Bicc1	Bicaudal C homolog 1 (Drosophila), isoform CRA_d	0.000302964	0.0335837	1.55768
GO:0007275	multicellular organismal development	Gadd45b	Gadd45b	Growth arrest and DNA damage-inducible protein GADD45 beta	0.000302964	0.0335837	1.55768
GO:0007275	multicellular organismal development	Nrp2	Nrp2	Neuropilin-2	0.000302964	0.0335837	1.55768
GO:0007275	multicellular organismal development	Lnp	Lnp	Limb and neural patterns, isoform CRA_c	0.000302964	0.0335837	1.55768
GO:0007275	multicellular organismal development	Tdrd5	Tdrd5	Tudor domain-containing protein 5	0.000302964	0.0335837	1.55768
GO:0007275	multicellular organismal development	Ttll7	Ttll7	Tubulin polyglutamylase TTLL7	0.000302964	0.0335837	1.55768
GO:0007275	multicellular organismal development	Epha7	Epha7	Receptor protein-tyrosine kinase	0.000302964	0.0335837	1.55768
GO:0007275	multicellular organismal development	Smad5	Smad5	Mothers against decapentaplegic homolog 5	0.000302964	0.0335837	1.55768
GO:0007275	multicellular organismal development	Hoxa3	Hoxa3	Homeobox protein Hox-A3	0.000302964	0.0335837	1.55768
GO:0007275	multicellular organismal development	Ppap2b	Ppap2b	Lipid phosphate phosphohydrolase 3	0.000302964	0.0335837	1.55768
GO:0007275	multicellular organismal development	Qk	Qk	Putative uncharacterized protein	0.000302964	0.0335837	1.55768
GO:0007275	multicellular organismal development	Zfp354a	Zfp354a	Zinc finger protein 354A	0.000302964	0.0335837	1.55768
GO:0007275	multicellular organismal development	Kctd15	Kctd15	BTB/POZ domain-containing protein KCTD15	0.000302964	0.0335837	1.55768
GO:0007275	multicellular organismal development	Prkx	Prkx	cAMP-dependent protein kinase catalytic subunit PRKX	0.000302964	0.0335837	1.55768
GO:0007275	multicellular organismal development	Met	Met	Met protein	0.000302964	0.0335837	1.55768
GO:0007275	multicellular organismal development	Tle3	Tle3	Transducin-like enhancer protein 3	0.000302964	0.0335837	1.55768
GO:0007275	multicellular organismal development	Spry2	Spry2	Sprouty homolog 2 (Drosophila)	0.000302964	0.0335837	1.55768
GO:0007275	multicellular organismal development	Hoxa2	Hoxa2	Homeobox protein Hox-A2	0.000302964	0.0335837	1.55768
GO:0007275	multicellular organismal development	Pdgfra	Pdgfra	Platelet-derived growth factor receptor alpha	0.000302964	0.0335837	1.55768
GO:0007275	multicellular organismal development	Tcf12	Tcf12	Putative uncharacterized protein	0.000302964	0.0335837	1.55768
GO:0007275	multicellular organismal development	Taf7l	Taf7l	Transcription initiation factor TFIID subunit 7-like	0.000302964	0.0335837	1.55768
GO:0007275	multicellular organismal development	Hoxc13	Hoxc13	Homeobox protein Hox-C13	0.000302964	0.0335837	1.55768
GO:0007275	multicellular organismal development	Twist1	Twist1	Twist-related protein 1	0.000302964	0.0335837	1.55768
GO:0007275	multicellular organismal development	Tbx18	Tbx18	T-box18	0.000302964	0.0335837	1.55768
GO:0007275	multicellular organismal development	Tbx3	Tbx3	T-box transcription factor TBX3	0.000302964	0.0335837	1.55768
GO:0007275	multicellular organismal development	Gpr161	Gpr161	G-protein coupled receptor 161	0.000302964	0.0335837	1.55768
GO:0007275	multicellular organismal development	Hoxa1	Hoxa1	Homeobox A1	0.000302964	0.0335837	1.55768
GO:0007275	multicellular organismal development	Snai2	Snai2	Zinc finger protein SNAI2	0.000302964	0.0335837	1.55768
GO:0007275	multicellular organismal development	Pdgfa	Pdgfa	Platelet-derived growth factor subunit A	0.000302964	0.0335837	1.55768
GO:0007275	multicellular organismal development	Wnt5a	Wnt5a	Protein Wnt-5a	0.000302964	0.0335837	1.55768
GO:0007275	multicellular organismal development	Dclk1	Dclk1	Dclk1 protein	0.000302964	0.0335837	1.55768
GO:0007275	multicellular organismal development	Pax9	Pax9	Paired box protein Pax-9	0.000302964	0.0335837	1.55768
GO:0007275	multicellular organismal development	Tmem107	Tmem107	Transmembrane protein 107	0.000302964	0.0335837	1.55768
GO:0007275	multicellular organismal development	Pdgfrb	Pdgfrb	Tyrosine-protein kinase receptor	0.000302964	0.0335837	1.55768
GO:0007275	multicellular organismal development	Utp3	Utp3	Utp3 protein	0.000302964	0.0335837	1.55768
GO:0007275	multicellular organismal development	Prtg	Prtg	Protogenin	0.000302964	0.0335837	1.55768
GO:0007275	multicellular organismal development	Ifi204	Ifi204	Interferon-activable protein 204	0.000302964	0.0335837	1.55768
GO:0007275	multicellular organismal development	Dvl3	Dvl3	Segment polarity protein dishevelled homolog DVL-3	0.000302964	0.0335837	1.55768
GO:0007275	multicellular organismal development	Nog	Nog	Noggin	0.000302964	0.0335837	1.55768
GO:0007275	multicellular organismal development	Foxc2	Foxc2	Forkhead box C2	0.000302964	0.0335837	1.55768
GO:0007275	multicellular organismal development	Spata6	Spata6	Spata6 protein	0.000302964	0.0335837	1.55768
GO:0007275	multicellular organismal development	Slit2	Slit2	Slit2 protein	0.000302964	0.0335837	1.55768
GO:0007275	multicellular organismal development	Meis1	Meis1	Homeobox protein Meis1	0.000302964	0.0335837	1.55768
GO:0007275	multicellular organismal development	Spred1	Spred1	Sprouty-related, EVH1 domain-containing protein 1	0.000302964	0.0335837	1.55768
GO:0007275	multicellular organismal development	Prkci	Prkci	Protein kinase C iota type	0.000302964	0.0335837	1.55768
GO:0007275	multicellular organismal development	Satb2	Satb2	DNA-binding protein SATB2	0.000302964	0.0335837	1.55768
GO:0007275	multicellular organismal development	Rhob	Rhob	Rho-related GTP-binding protein RhoB	0.000302964	0.0335837	1.55768
GO:0007275	multicellular organismal development	Mecom	Mecom	Evi1 protein	0.000302964	0.0335837	1.55768
GO:0007275	multicellular organismal development	Dixdc1	Dixdc1	Dixin	0.000302964	0.0335837	1.55768
GO:0007275	multicellular organismal development	Sfrp1	Sfrp1	Secreted frizzled-related protein 1	0.000302964	0.0335837	1.55768
GO:0007275	multicellular organismal development	Ifrd1	Ifrd1	Interferon-related developmental regulator 1	0.000302964	0.0335837	1.55768
GO:0007275	multicellular organismal development	Foxg1	Foxg1	Putative uncharacterized protein	0.000302964	0.0335837	1.55768
GO:0007275	multicellular organismal development	Asb1	Asb1	Ankyrin repeat and SOCS box-containing protein 1, isoform CRA_c	0.000302964	0.0335837	1.55768
GO:0007275	multicellular organismal development	Eda2r	Eda2r	Eda2r protein	0.000302964	0.0335837	1.55768
GO:0007275	multicellular organismal development	Figf	Figf	Vascular endothelial growth factor D	0.000302964	0.0335837	1.55768
GO:0007275	multicellular organismal development	Edil3	Edil3	EGF-like repeat and discoidin I-like domain-containing protein 3	0.000302964	0.0335837	1.55768
GO:0007275	multicellular organismal development	Arhgap24	Arhgap24	Rho GTPase-activating protein 24	0.000302964	0.0335837	1.55768
GO:0007275	multicellular organismal development	Dach2	Dach2	Dachshund homolog 2	0.000302964	0.0335837	1.55768
GO:0007275	multicellular organismal development	Ebf3	Ebf3	Transcription factor COE3	0.000302964	0.0335837	1.55768
GO:0007275	multicellular organismal development	Six1	Six1	Putative uncharacterized protein	0.000302964	0.0335837	1.55768
GO:0007275	multicellular organismal development	Shox2	Shox2	Short stature homeobox protein 2	0.000302964	0.0335837	1.55768
GO:0007275	multicellular organismal development	Efnb2	Efnb2	Ephrin-B2	0.000302964	0.0335837	1.55768
GO:0007275	multicellular organismal development	Dip2a	Dip2a	Disco-interacting protein 2 homolog A	0.000302964	0.0335837	1.55768
GO:0007275	multicellular organismal development	Hoxa4	Hoxa4	Homeobox protein Hox-A4	0.000302964	0.0335837	1.55768
GO:0007275	multicellular organismal development	Ebf1	Ebf1	Transcription factor COE1	0.000302964	0.0335837	1.55768
GO:0007275	multicellular organismal development	Sema3a	Sema3a	Semaphorin-3A	0.000302964	0.0335837	1.55768
GO:0007275	multicellular organismal development	Ctnnd2	Ctnnd2	Ctnnd2 protein	0.000302964	0.0335837	1.55768
GO:0007275	multicellular organismal development	Ereg	Ereg	Proepiregulin	0.000302964	0.0335837	1.55768
GO:0001570	vasculogenesis	Angpt1	Angpt1	Angiopoietin-1	0.00030855	0.0335837	3.662
GO:0001570	vasculogenesis	Cav1	Cav1	Caveolin-1	0.00030855	0.0335837	3.662
GO:0001570	vasculogenesis	Qk	Qk	Putative uncharacterized protein	0.00030855	0.0335837	3.662
GO:0001570	vasculogenesis	Gjc1	Gjc1	Gap junction gamma-1 protein	0.00030855	0.0335837	3.662
GO:0001570	vasculogenesis	Amot	Amot	Angiomotin	0.00030855	0.0335837	3.662
GO:0001570	vasculogenesis	Epha2	Epha2	Ephrin type-A receptor 2	0.00030855	0.0335837	3.662
GO:0001570	vasculogenesis	Zfpm2	Zfpm2	FOG-2S transcriptional co-factor	0.00030855	0.0335837	3.662
GO:0001570	vasculogenesis	Sgpl1	Sgpl1	Sphingosine-1-phosphate lyase 1	0.00030855	0.0335837	3.662
GO:0001570	vasculogenesis	Zfp36l1	Zfp36l1	Zinc finger protein 36, C3H1 type-like 1	0.00030855	0.0335837	3.662
GO:0001570	vasculogenesis	Fbxw7	Fbxw7	F-box/WD repeat-containing protein 7	0.00030855	0.0335837	3.662
GO:0001570	vasculogenesis	Foxf1	Foxf1	Putative uncharacterized protein	0.00030855	0.0335837	3.662
GO:0001570	vasculogenesis	Tgfbr2	Tgfbr2	TGF-beta receptor type-2	0.00030855	0.0335837	3.662
GO:0043066	negative regulation of apoptotic process	Six4	Six4	Homeobox protein SIX4	0.000337135	0.0353324	1.78257
GO:0043066	negative regulation of apoptotic process	Nuak2	Nuak2	NUAK family SNF1-like kinase 2	0.000337135	0.0353324	1.78257
GO:0043066	negative regulation of apoptotic process	Xiap	Xiap	E3 ubiquitin-protein ligase XIAP	0.000337135	0.0353324	1.78257
GO:0043066	negative regulation of apoptotic process	Angpt1	Angpt1	Angiopoietin-1	0.000337135	0.0353324	1.78257
GO:0043066	negative regulation of apoptotic process	Spp1	Spp1	Osteopontin	0.000337135	0.0353324	1.78257
GO:0043066	negative regulation of apoptotic process	Plk3	Plk3	Serine/threonine-protein kinase PLK3	0.000337135	0.0353324	1.78257
GO:0043066	negative regulation of apoptotic process	Hgf	Hgf	Hepatocyte growth factor	0.000337135	0.0353324	1.78257
GO:0043066	negative regulation of apoptotic process	Tfap2a	Tfap2a	Transcription factor AP-2-alpha	0.000337135	0.0353324	1.78257
GO:0043066	negative regulation of apoptotic process	Prnp	Prnp	Major prion protein	0.000337135	0.0353324	1.78257
GO:0043066	negative regulation of apoptotic process	Jun	Jun	Transcription factor AP-1	0.000337135	0.0353324	1.78257
GO:0043066	negative regulation of apoptotic process	Fas	Fas	Fas	0.000337135	0.0353324	1.78257
GO:0043066	negative regulation of apoptotic process	Lims1	Lims1	LIM and senescent cell antigen-like domains 1 isoform D	0.000337135	0.0353324	1.78257
GO:0043066	negative regulation of apoptotic process	Rarg	Rarg	Retinoic acid receptor gamma	0.000337135	0.0353324	1.78257
GO:0043066	negative regulation of apoptotic process	Cyr61	Cyr61	Protein CYR61	0.000337135	0.0353324	1.78257
GO:0043066	negative regulation of apoptotic process	Cdkn1a	Cdkn1a	Cyclin-dependent kinase inhibitor 1A variant 2	0.000337135	0.0353324	1.78257
GO:0043066	negative regulation of apoptotic process	Hmga2	Hmga2	High mobility group protein HMGI-C	0.000337135	0.0353324	1.78257
GO:0043066	negative regulation of apoptotic process	Spry2	Spry2	Sprouty homolog 2 (Drosophila)	0.000337135	0.0353324	1.78257
GO:0043066	negative regulation of apoptotic process	Mtdh	Mtdh	Protein LYRIC	0.000337135	0.0353324	1.78257
GO:0043066	negative regulation of apoptotic process	Sod1	Sod1	Superoxide dismutase [Cu-Zn]	0.000337135	0.0353324	1.78257
GO:0043066	negative regulation of apoptotic process	Foxo1	Foxo1	Putative uncharacterized protein	0.000337135	0.0353324	1.78257
GO:0043066	negative regulation of apoptotic process	Bdnf	Bdnf	Brain-derived neurotrophic factor transcript variant 5	0.000337135	0.0353324	1.78257
GO:0043066	negative regulation of apoptotic process	Twist1	Twist1	Twist-related protein 1	0.000337135	0.0353324	1.78257
GO:0043066	negative regulation of apoptotic process	Ywhah	Ywhah	14-3-3 protein eta	0.000337135	0.0353324	1.78257
GO:0043066	negative regulation of apoptotic process	Tbx3	Tbx3	T-box transcription factor TBX3	0.000337135	0.0353324	1.78257
GO:0043066	negative regulation of apoptotic process	Snai2	Snai2	Zinc finger protein SNAI2	0.000337135	0.0353324	1.78257
GO:0043066	negative regulation of apoptotic process	Wnt5a	Wnt5a	Protein Wnt-5a	0.000337135	0.0353324	1.78257
GO:0043066	negative regulation of apoptotic process	Insl6	Insl6	Insulin-like 6	0.000337135	0.0353324	1.78257
GO:0043066	negative regulation of apoptotic process	Cd44	Cd44	CD44 antigen	0.000337135	0.0353324	1.78257
GO:0043066	negative regulation of apoptotic process	Cth	Cth	Cystathionine gamma-lyase	0.000337135	0.0353324	1.78257
GO:0043066	negative regulation of apoptotic process	Pdgfrb	Pdgfrb	Tyrosine-protein kinase receptor	0.000337135	0.0353324	1.78257
GO:0043066	negative regulation of apoptotic process	Atf5	Atf5	Cyclic AMP-dependent transcription factor ATF-5	0.000337135	0.0353324	1.78257
GO:0043066	negative regulation of apoptotic process	Il1rn	Il1rn	Interleukin-1 receptor antagonist protein	0.000337135	0.0353324	1.78257
GO:0043066	negative regulation of apoptotic process	Kitl	Kitl	Kit ligand	0.000337135	0.0353324	1.78257
GO:0043066	negative regulation of apoptotic process	Ccng1	Ccng1	Cyclin-G1	0.000337135	0.0353324	1.78257
GO:0043066	negative regulation of apoptotic process	Alms1	Alms1	Alstrom syndrome protein 1 homolog	0.000337135	0.0353324	1.78257
GO:0043066	negative regulation of apoptotic process	Prokr1	Prokr1	Prokineticin receptor 1	0.000337135	0.0353324	1.78257
GO:0043066	negative regulation of apoptotic process	Raf1	Raf1	RAF proto-oncogene serine/threonine-protein kinase	0.000337135	0.0353324	1.78257
GO:0043066	negative regulation of apoptotic process	Rhbdd1	Rhbdd1	Rhomboid-related protein 4	0.000337135	0.0353324	1.78257
GO:0043066	negative regulation of apoptotic process	Sox9	Sox9	Sox9 isoform 10	0.000337135	0.0353324	1.78257
GO:0043066	negative regulation of apoptotic process	Sfrp1	Sfrp1	Secreted frizzled-related protein 1	0.000337135	0.0353324	1.78257
GO:0043066	negative regulation of apoptotic process	Dusp1	Dusp1	Dual specificity protein phosphatase 1	0.000337135	0.0353324	1.78257
GO:0043066	negative regulation of apoptotic process	Api5	Api5	Apoptosis inhibitor 5	0.000337135	0.0353324	1.78257
GO:0043066	negative regulation of apoptotic process	Six1	Six1	Putative uncharacterized protein	0.000337135	0.0353324	1.78257
GO:0043066	negative regulation of apoptotic process	Plk2	Plk2	Serine/threonine-protein kinase PLK2	0.000337135	0.0353324	1.78257
GO:0043066	negative regulation of apoptotic process	Fhl2	Fhl2	Four and a half LIM domains protein 2	0.000337135	0.0353324	1.78257
GO:0043066	negative regulation of apoptotic process	Snca	Snca	Alpha-synuclein	0.000337135	0.0353324	1.78257
GO:0043066	negative regulation of apoptotic process	Axl	Axl	Tyrosine-protein kinase receptor UFO	0.000337135	0.0353324	1.78257
GO:0016337	single organismal cell-cell adhesion	Thy1	Thy1	Thy-1 membrane glycoprotein	0.000356488	0.0353324	2.91168
GO:0016337	single organismal cell-cell adhesion	Ppap2b	Ppap2b	Lipid phosphate phosphohydrolase 3	0.000356488	0.0353324	2.91168
GO:0016337	single organismal cell-cell adhesion	Lims1	Lims1	LIM and senescent cell antigen-like domains 1 isoform D	0.000356488	0.0353324	2.91168
GO:0016337	single organismal cell-cell adhesion	Cyr61	Cyr61	Protein CYR61	0.000356488	0.0353324	2.91168
GO:0016337	single organismal cell-cell adhesion	Cd34	Cd34	Putative uncharacterized protein	0.000356488	0.0353324	2.91168
GO:0016337	single organismal cell-cell adhesion	Ctnnd1	Ctnnd1	Catenin delta-1	0.000356488	0.0353324	2.91168
GO:0016337	single organismal cell-cell adhesion	Efr3a	Efr3a	Protein EFR3 homolog A	0.000356488	0.0353324	2.91168
GO:0016337	single organismal cell-cell adhesion	Myh9	Myh9	Myh9 protein	0.000356488	0.0353324	2.91168
GO:0016337	single organismal cell-cell adhesion	Slit2	Slit2	Slit2 protein	0.000356488	0.0353324	2.91168
GO:0016337	single organismal cell-cell adhesion	Sox9	Sox9	Sox9 isoform 10	0.000356488	0.0353324	2.91168
GO:0016337	single organismal cell-cell adhesion	Kirrel	Kirrel	Kin of IRRE-like protein 1	0.000356488	0.0353324	2.91168
GO:0016337	single organismal cell-cell adhesion	Fblim1	Fblim1	Filamin-binding LIM protein 1	0.000356488	0.0353324	2.91168
GO:0016337	single organismal cell-cell adhesion	Vcam1	Vcam1	Vascular cell adhesion protein 1	0.000356488	0.0353324	2.91168
GO:0016337	single organismal cell-cell adhesion	Foxf1	Foxf1	Putative uncharacterized protein	0.000356488	0.0353324	2.91168
GO:0016337	single organismal cell-cell adhesion	Negr1	Negr1	Neuronal growth regulator 1	0.000356488	0.0353324	2.91168
GO:0016337	single organismal cell-cell adhesion	Ctnnd2	Ctnnd2	Ctnnd2 protein	0.000356488	0.0353324	2.91168
GO:0010243	response to organonitrogen compound	Nnmt	Nnmt	Nicotinamide N-methyltransferase	0.000358013	0.0353324	4.69796
GO:0010243	response to organonitrogen compound	Cdkn1a	Cdkn1a	Cyclin-dependent kinase inhibitor 1A variant 2	0.000358013	0.0353324	4.69796
GO:0010243	response to organonitrogen compound	Gnao1	Gnao1	Guanine nucleotide-binding protein G(o) subunit alpha	0.000358013	0.0353324	4.69796
GO:0010243	response to organonitrogen compound	Nefl	Nefl	Neurofilament light polypeptide	0.000358013	0.0353324	4.69796
GO:0010243	response to organonitrogen compound	Ptgs2	Ptgs2	Prostaglandin G/H synthase 2	0.000358013	0.0353324	4.69796
GO:0010243	response to organonitrogen compound	Mgst2	Mgst2	Protein Mgst2	0.000358013	0.0353324	4.69796
GO:0010243	response to organonitrogen compound	Il1rn	Il1rn	Interleukin-1 receptor antagonist protein	0.000358013	0.0353324	4.69796
GO:0010243	response to organonitrogen compound	Smad1	Smad1	Mothers against decapentaplegic homolog 1	0.000358013	0.0353324	4.69796
GO:0010243	response to organonitrogen compound	Ccng1	Ccng1	Cyclin-G1	0.000358013	0.0353324	4.69796
GO:0034394	protein localization to cell surface	Angpt1	Angpt1	Angiopoietin-1	0.000365193	0.0353324	6.3114
GO:0034394	protein localization to cell surface	Fgf7	Fgf7	Fibroblast growth factor 7	0.000365193	0.0353324	6.3114
GO:0034394	protein localization to cell surface	Vcl	Vcl	Vinculin	0.000365193	0.0353324	6.3114
GO:0034394	protein localization to cell surface	Ank2	Ank2	Ankyrin-2	0.000365193	0.0353324	6.3114
GO:0034394	protein localization to cell surface	Arf6	Arf6	ADP-ribosylation factor 6	0.000365193	0.0353324	6.3114
GO:0034394	protein localization to cell surface	Ptprk	Ptprk	Protein-tyrosine-phosphatase	0.000365193	0.0353324	6.3114
GO:0034394	protein localization to cell surface	Fbln5	Fbln5	Fibulin-5	0.000365193	0.0353324	6.3114
GO:0016310	phosphorylation	Zak	Zak	Mitogen-activated protein kinase kinase kinase MLT	0.000375991	0.0353712	1.66002
GO:0016310	phosphorylation	Nuak2	Nuak2	NUAK family SNF1-like kinase 2	0.000375991	0.0353712	1.66002
GO:0016310	phosphorylation	Lats2	Lats2	Serine/threonine-protein kinase LATS2	0.000375991	0.0353712	1.66002
GO:0016310	phosphorylation	Trio	Trio	Triple functional domain protein	0.000375991	0.0353712	1.66002
GO:0016310	phosphorylation	Mapkapk3	Mapkapk3	MAP kinase-activated protein kinase 3	0.000375991	0.0353712	1.66002
GO:0016310	phosphorylation	Nek9	Nek9	MKIAA1995 protein	0.000375991	0.0353712	1.66002
GO:0016310	phosphorylation	Acvr2a	Acvr2a	Serine/threonine-protein kinase receptor	0.000375991	0.0353712	1.66002
GO:0016310	phosphorylation	Ryk	Ryk	Tyrosine-protein kinase RYK	0.000375991	0.0353712	1.66002
GO:0016310	phosphorylation	Plk3	Plk3	Serine/threonine-protein kinase PLK3	0.000375991	0.0353712	1.66002
GO:0016310	phosphorylation	Map4k3	Map4k3	Mitogen-activated protein kinase kinase kinase kinase 3	0.000375991	0.0353712	1.66002
GO:0016310	phosphorylation	Dyrk2	Dyrk2	Dual specificity tyrosine-phosphorylation-regulated kinase 2	0.000375991	0.0353712	1.66002
GO:0016310	phosphorylation	Nek7	Nek7	Putative uncharacterized protein	0.000375991	0.0353712	1.66002
GO:0016310	phosphorylation	Nmrk1	Nmrk1	Nicotinamide riboside kinase 1	0.000375991	0.0353712	1.66002
GO:0016310	phosphorylation	Hipk1	Hipk1	Homeodomain interacting protein kinase 1	0.000375991	0.0353712	1.66002
GO:0016310	phosphorylation	Epha7	Epha7	Receptor protein-tyrosine kinase	0.000375991	0.0353712	1.66002
GO:0016310	phosphorylation	Sgk3	Sgk3	Serine/threonine-protein kinase Sgk3	0.000375991	0.0353712	1.66002
GO:0016310	phosphorylation	Map3k2	Map3k2	Mitogen activated protein kinase kinase kinase 2	0.000375991	0.0353712	1.66002
GO:0016310	phosphorylation	Ror1	Ror1	Ror1 protein	0.000375991	0.0353712	1.66002
GO:0016310	phosphorylation	Prkx	Prkx	cAMP-dependent protein kinase catalytic subunit PRKX	0.000375991	0.0353712	1.66002
GO:0016310	phosphorylation	Cdk14	Cdk14	Cyclin-dependent kinase 14	0.000375991	0.0353712	1.66002
GO:0016310	phosphorylation	Met	Met	Met protein	0.000375991	0.0353712	1.66002
GO:0016310	phosphorylation	Cdkn1a	Cdkn1a	Cyclin-dependent kinase inhibitor 1A variant 2	0.000375991	0.0353712	1.66002
GO:0016310	phosphorylation	Pak4	Pak4	Serine/threonine-protein kinase PAK 4	0.000375991	0.0353712	1.66002
GO:0016310	phosphorylation	Pi4k2b	Pi4k2b	Phosphatidylinositol 4-kinase type 2-beta	0.000375991	0.0353712	1.66002
GO:0016310	phosphorylation	Pdgfra	Pdgfra	Platelet-derived growth factor receptor alpha	0.000375991	0.0353712	1.66002
GO:0016310	phosphorylation	Map3k12	Map3k12	Mitogen-activated protein kinase kinase kinase 12	0.000375991	0.0353712	1.66002
GO:0016310	phosphorylation	Pip5k1a	Pip5k1a	Phosphatidylinositol 4-phosphate 5-kinase type-1 alpha	0.000375991	0.0353712	1.66002
GO:0016310	phosphorylation	Map3k5	Map3k5	Mitogen-activated protein kinase kinase kinase 5	0.000375991	0.0353712	1.66002
GO:0016310	phosphorylation	Ulk4	Ulk4	Serine/threonine-protein kinase ULK4	0.000375991	0.0353712	1.66002
GO:0016310	phosphorylation	Dclk1	Dclk1	Dclk1 protein	0.000375991	0.0353712	1.66002
GO:0016310	phosphorylation	Prkg2	Prkg2	cGMP-dependent protein kinase	0.000375991	0.0353712	1.66002
GO:0016310	phosphorylation	Nuak1	Nuak1	NUAK family SNF1-like kinase 1	0.000375991	0.0353712	1.66002
GO:0016310	phosphorylation	Pdgfrb	Pdgfrb	Tyrosine-protein kinase receptor	0.000375991	0.0353712	1.66002
GO:0016310	phosphorylation	Epha2	Epha2	Ephrin type-A receptor 2	0.000375991	0.0353712	1.66002
GO:0016310	phosphorylation	Strap	Strap	Serine/threonine kinase receptor associated protein	0.000375991	0.0353712	1.66002
GO:0016310	phosphorylation	Camk2d	Camk2d	Calcium/calmodulin-dependent protein kinase type II subunit delta	0.000375991	0.0353712	1.66002
GO:0016310	phosphorylation	Aurkaip1	Aurkaip1	Aurora kinase A interacting protein 1	0.000375991	0.0353712	1.66002
GO:0016310	phosphorylation	Cdkn2b	Cdkn2b	Cyclin-dependent kinase inhibitor p15INK4b	0.000375991	0.0353712	1.66002
GO:0016310	phosphorylation	Prkci	Prkci	Protein kinase C iota type	0.000375991	0.0353712	1.66002
GO:0016310	phosphorylation	Rock2	Rock2	Rho-associated protein kinase 2	0.000375991	0.0353712	1.66002
GO:0016310	phosphorylation	Map3k4	Map3k4	Mitogen-activated protein kinase kinase kinase 4	0.000375991	0.0353712	1.66002
GO:0016310	phosphorylation	Raf1	Raf1	RAF proto-oncogene serine/threonine-protein kinase	0.000375991	0.0353712	1.66002
GO:0016310	phosphorylation	Irak1bp1	Irak1bp1	Interleukin-1 receptor-associated kinase 1 binding protein 1, isoform CRA_b	0.000375991	0.0353712	1.66002
GO:0016310	phosphorylation	Prkacb	Prkacb	cAMP-dependent protein kinase catalytic subunit beta transcript variant 5	0.000375991	0.0353712	1.66002
GO:0016310	phosphorylation	Ak2	Ak2	Adenylate kinase 2, mitochondrial	0.000375991	0.0353712	1.66002
GO:0016310	phosphorylation	Chka	Chka	Choline kinase alpha	0.000375991	0.0353712	1.66002
GO:0016310	phosphorylation	Ddr2	Ddr2	Discoidin domain-containing receptor 2	0.000375991	0.0353712	1.66002
GO:0016310	phosphorylation	Slk	Slk	Slk protein	0.000375991	0.0353712	1.66002
GO:0016310	phosphorylation	Map3k3	Map3k3	Putative uncharacterized protein	0.000375991	0.0353712	1.66002
GO:0016310	phosphorylation	Fgfr1	Fgfr1	Fibroblast growth factor receptor 1 IIIB	0.000375991	0.0353712	1.66002
GO:0016310	phosphorylation	Plk2	Plk2	Serine/threonine-protein kinase PLK2	0.000375991	0.0353712	1.66002
GO:0016310	phosphorylation	Pank3	Pank3	Putative uncharacterized protein	0.000375991	0.0353712	1.66002
GO:0016310	phosphorylation	Tgfbr2	Tgfbr2	TGF-beta receptor type-2	0.000375991	0.0353712	1.66002
GO:0016310	phosphorylation	Ak1	Ak1	Adenylate kinase isoenzyme 1	0.000375991	0.0353712	1.66002
GO:0016310	phosphorylation	Stk11	Stk11	Serine/threonine-protein kinase STK11	0.000375991	0.0353712	1.66002
GO:0016310	phosphorylation	Axl	Axl	Tyrosine-protein kinase receptor UFO	0.000375991	0.0353712	1.66002
GO:0016310	phosphorylation	Hk2	Hk2	Hexokinase-2	0.000375991	0.0353712	1.66002
GO:0016310	phosphorylation	Chuk	Chuk	Chuk protein	0.000375991	0.0353712	1.66002
GO:0016310	phosphorylation	Cmpk1	Cmpk1	UMP-CMP kinase	0.000375991	0.0353712	1.66002
GO:0033138	positive regulation of peptidyl-serine phosphorylation	Angpt1	Angpt1	Angiopoietin-1	0.000393217	0.0353712	3.55268
GO:0033138	positive regulation of peptidyl-serine phosphorylation	Cab39	Cab39	Calcium-binding protein 39	0.000393217	0.0353712	3.55268
GO:0033138	positive regulation of peptidyl-serine phosphorylation	Cav1	Cav1	Caveolin-1	0.000393217	0.0353712	3.55268
GO:0033138	positive regulation of peptidyl-serine phosphorylation	Met	Met	Met protein	0.000393217	0.0353712	3.55268
GO:0033138	positive regulation of peptidyl-serine phosphorylation	Spry2	Spry2	Sprouty homolog 2 (Drosophila)	0.000393217	0.0353712	3.55268
GO:0033138	positive regulation of peptidyl-serine phosphorylation	Fnip2	Fnip2	Fnip2 protein	0.000393217	0.0353712	3.55268
GO:0033138	positive regulation of peptidyl-serine phosphorylation	Bdnf	Bdnf	Brain-derived neurotrophic factor transcript variant 5	0.000393217	0.0353712	3.55268
GO:0033138	positive regulation of peptidyl-serine phosphorylation	Fnip1	Fnip1	Folliculin-interacting protein 1	0.000393217	0.0353712	3.55268
GO:0033138	positive regulation of peptidyl-serine phosphorylation	Wnt5a	Wnt5a	Protein Wnt-5a	0.000393217	0.0353712	3.55268
GO:0033138	positive regulation of peptidyl-serine phosphorylation	Cd44	Cd44	CD44 antigen	0.000393217	0.0353712	3.55268
GO:0033138	positive regulation of peptidyl-serine phosphorylation	Raf1	Raf1	RAF proto-oncogene serine/threonine-protein kinase	0.000393217	0.0353712	3.55268
GO:0033138	positive regulation of peptidyl-serine phosphorylation	Snca	Snca	Alpha-synuclein	0.000393217	0.0353712	3.55268
GO:0010811	positive regulation of cell-substrate adhesion	Spp1	Spp1	Osteopontin	0.000421846	0.0353712	4.5775
GO:0010811	positive regulation of cell-substrate adhesion	Lims1	Lims1	LIM and senescent cell antigen-like domains 1 isoform D	0.000421846	0.0353712	4.5775
GO:0010811	positive regulation of cell-substrate adhesion	Cyr61	Cyr61	Protein CYR61	0.000421846	0.0353712	4.5775
GO:0010811	positive regulation of cell-substrate adhesion	Nid1	Nid1	Nidogen-1	0.000421846	0.0353712	4.5775
GO:0010811	positive regulation of cell-substrate adhesion	Rac1	Rac1	RAS-related C3 botulinum substrate 1	0.000421846	0.0353712	4.5775
GO:0010811	positive regulation of cell-substrate adhesion	Col8a1	Col8a1	Collagen alpha-1(VIII) chain	0.000421846	0.0353712	4.5775
GO:0010811	positive regulation of cell-substrate adhesion	Ccdc80	Ccdc80	Coiled-coil domain-containing protein 80	0.000421846	0.0353712	4.5775
GO:0010811	positive regulation of cell-substrate adhesion	Edil3	Edil3	EGF-like repeat and discoidin I-like domain-containing protein 3	0.000421846	0.0353712	4.5775
GO:0010811	positive regulation of cell-substrate adhesion	Foxf1	Foxf1	Putative uncharacterized protein	0.000421846	0.0353712	4.5775
GO:0000187	activation of MAPK activity	Hgf	Hgf	Hepatocyte growth factor	0.000424385	0.0353712	3.30597
GO:0000187	activation of MAPK activity	Map3k2	Map3k2	Mitogen activated protein kinase kinase kinase 2	0.000424385	0.0353712	3.30597
GO:0000187	activation of MAPK activity	Met	Met	Met protein	0.000424385	0.0353712	3.30597
GO:0000187	activation of MAPK activity	Shc2	Shc2	SHC-transforming protein 2	0.000424385	0.0353712	3.30597
GO:0000187	activation of MAPK activity	Sod1	Sod1	Superoxide dismutase [Cu-Zn]	0.000424385	0.0353712	3.30597
GO:0000187	activation of MAPK activity	Map3k5	Map3k5	Mitogen-activated protein kinase kinase kinase 5	0.000424385	0.0353712	3.30597
GO:0000187	activation of MAPK activity	Wnt5a	Wnt5a	Protein Wnt-5a	0.000424385	0.0353712	3.30597
GO:0000187	activation of MAPK activity	Map3k4	Map3k4	Mitogen-activated protein kinase kinase kinase 4	0.000424385	0.0353712	3.30597
GO:0000187	activation of MAPK activity	Ptpn11	Ptpn11	Tyrosine-protein phosphatase non-receptor type 11	0.000424385	0.0353712	3.30597
GO:0000187	activation of MAPK activity	Map3k3	Map3k3	Putative uncharacterized protein	0.000424385	0.0353712	3.30597
GO:0000187	activation of MAPK activity	Prdx2	Prdx2	Peroxiredoxin-2	0.000424385	0.0353712	3.30597
GO:0000187	activation of MAPK activity	Tlr4	Tlr4	Toll-like receptor 4	0.000424385	0.0353712	3.30597
GO:0000187	activation of MAPK activity	Ereg	Ereg	Proepiregulin	0.000424385	0.0353712	3.30597
GO:0045766	positive regulation of angiogenesis	Cyp1b1	Cyp1b1	Putative uncharacterized protein	0.000426526	0.0353712	2.85922
GO:0045766	positive regulation of angiogenesis	Hgf	Hgf	Hepatocyte growth factor	0.000426526	0.0353712	2.85922
GO:0045766	positive regulation of angiogenesis	Vash2	Vash2	Vasohibin-2	0.000426526	0.0353712	2.85922
GO:0045766	positive regulation of angiogenesis	Btg1	Btg1	Protein BTG1	0.000426526	0.0353712	2.85922
GO:0045766	positive regulation of angiogenesis	Anxa3	Anxa3	Annexin A3	0.000426526	0.0353712	2.85922
GO:0045766	positive regulation of angiogenesis	Cd34	Cd34	Putative uncharacterized protein	0.000426526	0.0353712	2.85922
GO:0045766	positive regulation of angiogenesis	Mtdh	Mtdh	Protein LYRIC	0.000426526	0.0353712	2.85922
GO:0045766	positive regulation of angiogenesis	Rras	Rras	Ras-related protein R-Ras	0.000426526	0.0353712	2.85922
GO:0045766	positive regulation of angiogenesis	Wnt5a	Wnt5a	Protein Wnt-5a	0.000426526	0.0353712	2.85922
GO:0045766	positive regulation of angiogenesis	Serpine1	Serpine1	Serine or cysteine peptidase inhibitor clade E member 1	0.000426526	0.0353712	2.85922
GO:0045766	positive regulation of angiogenesis	Gata2	Gata2	Endothelial transcription factor GATA-2	0.000426526	0.0353712	2.85922
GO:0045766	positive regulation of angiogenesis	F3	F3	Tissue factor	0.000426526	0.0353712	2.85922
GO:0045766	positive regulation of angiogenesis	Rhob	Rhob	Rho-related GTP-binding protein RhoB	0.000426526	0.0353712	2.85922
GO:0045766	positive regulation of angiogenesis	C3ar1	C3ar1	C3a anaphylatoxin chemotactic receptor	0.000426526	0.0353712	2.85922
GO:0045766	positive regulation of angiogenesis	Ets1	Ets1	Protein C-ets-1	0.000426526	0.0353712	2.85922
GO:0045766	positive regulation of angiogenesis	Tgfbr2	Tgfbr2	TGF-beta receptor type-2	0.000426526	0.0353712	2.85922
GO:0010033	response to organic substance	Spp1	Spp1	Osteopontin	0.000426526	0.0353712	2.85922
GO:0010033	response to organic substance	Slc6a12	Slc6a12	Sodium- and chloride-dependent betaine transporter	0.000426526	0.0353712	2.85922
GO:0010033	response to organic substance	Jun	Jun	Transcription factor AP-1	0.000426526	0.0353712	2.85922
GO:0010033	response to organic substance	Klf4	Klf4	Krueppel-like factor 4	0.000426526	0.0353712	2.85922
GO:0010033	response to organic substance	Cdkn1a	Cdkn1a	Cyclin-dependent kinase inhibitor 1A variant 2	0.000426526	0.0353712	2.85922
GO:0010033	response to organic substance	Nefl	Nefl	Neurofilament light polypeptide	0.000426526	0.0353712	2.85922
GO:0010033	response to organic substance	Sod1	Sod1	Superoxide dismutase [Cu-Zn]	0.000426526	0.0353712	2.85922
GO:0010033	response to organic substance	Ptgs2	Ptgs2	Prostaglandin G/H synthase 2	0.000426526	0.0353712	2.85922
GO:0010033	response to organic substance	Pdgfa	Pdgfa	Platelet-derived growth factor subunit A	0.000426526	0.0353712	2.85922
GO:0010033	response to organic substance	Wnt5a	Wnt5a	Protein Wnt-5a	0.000426526	0.0353712	2.85922
GO:0010033	response to organic substance	Xrcc1	Xrcc1	Putative uncharacterized protein	0.000426526	0.0353712	2.85922
GO:0010033	response to organic substance	Xrcc3	Xrcc3	Xrcc3 protein	0.000426526	0.0353712	2.85922
GO:0010033	response to organic substance	Tnfrsf10b	Tnfrsf10b	Tumor necrosis factor receptor superfamily member 10B	0.000426526	0.0353712	2.85922
GO:0010033	response to organic substance	Dusp1	Dusp1	Dual specificity protein phosphatase 1	0.000426526	0.0353712	2.85922
GO:0010033	response to organic substance	Tgfbr2	Tgfbr2	TGF-beta receptor type-2	0.000426526	0.0353712	2.85922
GO:0010033	response to organic substance	Chuk	Chuk	Chuk protein	0.000426526	0.0353712	2.85922
GO:0016311	dephosphorylation	Styx	Styx	Putative uncharacterized protein	0.00049488	0.0400852	2.25621
GO:0016311	dephosphorylation	Pgam5	Pgam5	Pgam5 protein	0.00049488	0.0400852	2.25621
GO:0016311	dephosphorylation	Sec16a	Sec16a	Protein Sec16a	0.00049488	0.0400852	2.25621
GO:0016311	dephosphorylation	Psph	Psph	Phosphoserine phosphatase	0.00049488	0.0400852	2.25621
GO:0016311	dephosphorylation	Acp6	Acp6	Lysophosphatidic acid phosphatase type 6	0.00049488	0.0400852	2.25621
GO:0016311	dephosphorylation	Ppap2b	Ppap2b	Lipid phosphate phosphohydrolase 3	0.00049488	0.0400852	2.25621
GO:0016311	dephosphorylation	Nt5c2	Nt5c2	Cytosolic purine 5'-nucleotidase	0.00049488	0.0400852	2.25621
GO:0016311	dephosphorylation	Ppm1l	Ppm1l	Protein phosphatase 1L	0.00049488	0.0400852	2.25621
GO:0016311	dephosphorylation	Sgpp1	Sgpp1	Putative uncharacterized protein	0.00049488	0.0400852	2.25621
GO:0016311	dephosphorylation	Dusp3	Dusp3	Dual-specificity protein phosphatase 3	0.00049488	0.0400852	2.25621
GO:0016311	dephosphorylation	Mtmr10	Mtmr10	Myotubularin-related protein 10	0.00049488	0.0400852	2.25621
GO:0016311	dephosphorylation	Ptprk	Ptprk	Protein-tyrosine-phosphatase	0.00049488	0.0400852	2.25621
GO:0016311	dephosphorylation	Dusp4	Dusp4	Dual specificity protein phosphatase 4	0.00049488	0.0400852	2.25621
GO:0016311	dephosphorylation	Ppp3ca	Ppp3ca	Serine/threonine-protein phosphatase 2B catalytic subunit alpha isoform	0.00049488	0.0400852	2.25621
GO:0016311	dephosphorylation	Dusp1	Dusp1	Dual specificity protein phosphatase 1	0.00049488	0.0400852	2.25621
GO:0016311	dephosphorylation	Ptpn11	Ptpn11	Tyrosine-protein phosphatase non-receptor type 11	0.00049488	0.0400852	2.25621
GO:0016311	dephosphorylation	Ptprf	Ptprf	Receptor-type tyrosine-protein phosphatase F	0.00049488	0.0400852	2.25621
GO:0016311	dephosphorylation	Acpl2	Pxylp1	2-phosphoxylose phosphatase 1	0.00049488	0.0400852	2.25621
GO:0016311	dephosphorylation	Synj2	Synj2	Synaptojanin-2	0.00049488	0.0400852	2.25621
GO:0016311	dephosphorylation	Inpp5k	Inpp5k	Inositol polyphosphate 5-phosphatase K	0.00049488	0.0400852	2.25621
GO:0016311	dephosphorylation	Ptpn14	Ptpn14	Putative uncharacterized protein	0.00049488	0.0400852	2.25621
GO:0016311	dephosphorylation	Cdc14a	Cdc14a	Dual specificity protein phosphatase CDC14A	0.00049488	0.0400852	2.25621
GO:0016311	dephosphorylation	Ppm1a	Ppm1a	Protein phosphatase 1A	0.00049488	0.0400852	2.25621
GO:0016311	dephosphorylation	Mtmr12	Mtmr12	Myotubularin-related protein 12	0.00049488	0.0400852	2.25621
GO:0071560	cellular response to transforming growth factor beta stimulus	Ankrd1	Ankrd1	Ankyrin repeat domain-containing protein 1	0.000552899	0.0419632	3.96716
GO:0071560	cellular response to transforming growth factor beta stimulus	Cav1	Cav1	Caveolin-1	0.000552899	0.0419632	3.96716
GO:0071560	cellular response to transforming growth factor beta stimulus	Lims1	Lims1	LIM and senescent cell antigen-like domains 1 isoform D	0.000552899	0.0419632	3.96716
GO:0071560	cellular response to transforming growth factor beta stimulus	Col4a2	Col4a2	Procollagen, type IV, alpha 2, isoform CRA_a	0.000552899	0.0419632	3.96716
GO:0071560	cellular response to transforming growth factor beta stimulus	Wnt5a	Wnt5a	Protein Wnt-5a	0.000552899	0.0419632	3.96716
GO:0071560	cellular response to transforming growth factor beta stimulus	Serpine1	Serpine1	Serine or cysteine peptidase inhibitor clade E member 1	0.000552899	0.0419632	3.96716
GO:0071560	cellular response to transforming growth factor beta stimulus	Sox9	Sox9	Sox9 isoform 10	0.000552899	0.0419632	3.96716
GO:0071560	cellular response to transforming growth factor beta stimulus	Sfrp1	Sfrp1	Secreted frizzled-related protein 1	0.000552899	0.0419632	3.96716
GO:0071560	cellular response to transforming growth factor beta stimulus	Zeb1	Zeb1	Zinc finger E-box binding homeobox 1	0.000552899	0.0419632	3.96716
GO:0071560	cellular response to transforming growth factor beta stimulus	Ppm1a	Ppm1a	Protein phosphatase 1A	0.000552899	0.0419632	3.96716
GO:0061551	trigeminal ganglion development	Six4	Six4	Homeobox protein SIX4	0.000554208	0.0419632	15.8687
GO:0061551	trigeminal ganglion development	Nrp2	Nrp2	Neuropilin-2	0.000554208	0.0419632	15.8687
GO:0061551	trigeminal ganglion development	Six1	Six1	Putative uncharacterized protein	0.000554208	0.0419632	15.8687
GO:0061551	trigeminal ganglion development	Sema3a	Sema3a	Semaphorin-3A	0.000554208	0.0419632	15.8687
GO:0060665	regulation of branching involved in salivary gland morphogenesis by mesenchymal-epithelial signaling	Hgf	Hgf	Hepatocyte growth factor	0.000554208	0.0419632	15.8687
GO:0060665	regulation of branching involved in salivary gland morphogenesis by mesenchymal-epithelial signaling	Fgf7	Fgf7	Fibroblast growth factor 7	0.000554208	0.0419632	15.8687
GO:0060665	regulation of branching involved in salivary gland morphogenesis by mesenchymal-epithelial signaling	Met	Met	Met protein	0.000554208	0.0419632	15.8687
GO:0060665	regulation of branching involved in salivary gland morphogenesis by mesenchymal-epithelial signaling	Fgfr1	Fgfr1	Fibroblast growth factor receptor 1 IIIB	0.000554208	0.0419632	15.8687
GO:0048146	positive regulation of fibroblast proliferation	Pdgfc	Pdgfc	Platelet-derived growth factor C	0.000632901	0.046902	3.88938
GO:0048146	positive regulation of fibroblast proliferation	Jun	Jun	Transcription factor AP-1	0.000632901	0.046902	3.88938
GO:0048146	positive regulation of fibroblast proliferation	Cdkn1a	Cdkn1a	Cyclin-dependent kinase inhibitor 1A variant 2	0.000632901	0.046902	3.88938
GO:0048146	positive regulation of fibroblast proliferation	Pdgfra	Pdgfra	Platelet-derived growth factor receptor alpha	0.000632901	0.046902	3.88938
GO:0048146	positive regulation of fibroblast proliferation	Pdgfa	Pdgfa	Platelet-derived growth factor subunit A	0.000632901	0.046902	3.88938
GO:0048146	positive regulation of fibroblast proliferation	Wnt5a	Wnt5a	Protein Wnt-5a	0.000632901	0.046902	3.88938
GO:0048146	positive regulation of fibroblast proliferation	Serpine1	Serpine1	Serine or cysteine peptidase inhibitor clade E member 1	0.000632901	0.046902	3.88938
GO:0048146	positive regulation of fibroblast proliferation	Ddr2	Ddr2	Discoidin domain-containing receptor 2	0.000632901	0.046902	3.88938
GO:0048146	positive regulation of fibroblast proliferation	Myc	Myc	Myc proto-oncogene protein	0.000632901	0.046902	3.88938
GO:0048146	positive regulation of fibroblast proliferation	Ereg	Ereg	Proepiregulin	0.000632901	0.046902	3.88938
GO:0000381	regulation of alternative mRNA splicing, via spliceosome	Eif4a3	Eif4a3	Eukaryotic initiation factor 4A-III	0.000660288	0.0479121	4.80868
GO:0000381	regulation of alternative mRNA splicing, via spliceosome	Magoh	Magoh	Protein mago nashi homolog	0.000660288	0.0479121	4.80868
[truncated: 8,573 more rows]

## Sheet: Gene2GO
QueryID	QuerySymbol	Description	GOID	GOTerm	P-Value	Enrichment
[truncated: 10,151 more rows]
