# Supplementary material for: Luteinizing Hormone Receptor Mutation (LHRN316S) Causes Abnormal Follicular Development Revealed by Follicle Single-Cell Analysis and CRISPR/Cas9
Source: Interdiscip Sci. 2024 Aug 16;16(4):976–89. doi: 10.1007/s12539-024-00646-7 (PMC11512921; doi:10.1007/s12539-024-00646-7)
Supplement: Supplementary file 10 — Supplementary file10 (XLSX 2653 KB) [file 12539_2024_646_MOESM10_ESM.xlsx]

## Sheet: GO_Result
GOID	GOTerm	DifGene	AllDifGene	GeneInGO	AllGene	P-Value	FDR	Enrichment	(-log2P)
GO:0007049	cell cycle	193	3671	608	22593	4.623e-14	2.48856e-10	1.95363	44.2982
GO:0007067	mitotic nuclear division	97	3671	264	22593	1.43527e-10	3.86304e-07	2.2613	32.698
GO:0051301	cell division	116	3671	358	22593	1.28336e-09	2.30278e-06	1.99418	29.5374
GO:0006355	regulation of transcription, DNA-templated	481	3671	2245	22593	2.26615e-07	0.000304967	1.31862	22.0733
GO:0006351	transcription, DNA-templated	404	3671	1857	22593	4.68599e-07	0.000504493	1.33893	21.0251
GO:0051321	meiotic cell cycle	38	3671	85	22593	1.26293e-06	0.00113306	2.7514	19.5948
GO:0006511	ubiquitin-dependent protein catabolic process	53	3671	151	22593	4.89511e-06	0.00376434	2.16017	17.6402
GO:0006974	cellular response to DNA damage stimulus	106	3671	393	22593	8.11862e-06	0.00517977	1.65998	16.9103
GO:0006281	DNA repair	87	3671	305	22593	8.66021e-06	0.00517977	1.75553	16.8172
GO:0007283	spermatogenesis	99	3671	363	22593	1.06928e-05	0.00575594	1.67849	16.513
GO:0016567	protein ubiquitination	116	3671	448	22593	1.50024e-05	0.00734164	1.59356	16.0244
GO:0016568	chromatin modification	77	3671	270	22593	2.68367e-05	0.0120385	1.75516	15.1854
GO:0035556	intracellular signal transduction	101	3671	390	22593	4.89241e-05	0.0202583	1.59385	14.3191
GO:0007018	microtubule-based movement	31	3671	77	22593	5.57119e-05	0.0214212	2.47777	14.1317
GO:0000122	negative regulation of transcription from RNA polymerase II promoter	157	3671	692	22593	0.000195879	0.0702943	1.39631	12.3178
GO:0043161	proteasome-mediated ubiquitin-dependent protein catabolic process	43	3671	137	22593	0.000272621	0.0917198	1.93169	11.8408
GO:0070936	protein K48-linked ubiquitination	20	3671	44	22593	0.000321729	0.101874	2.79748	11.6019
GO:0006200	ATP catabolic process	69	3671	259	22593	0.000344127	0.102913	1.6396	11.5048
GO:0061136	regulation of proteasomal protein catabolic process	24	3671	60	22593	0.000391059	0.110793	2.46178	11.3203
GO:0006468	protein phosphorylation	140	3671	628	22593	0.000730691	0.196665	1.37201	10.4185
GO:0016310	phosphorylation	154	3671	705	22593	0.000872786	0.223724	1.34438	10.1621
GO:0031047	gene silencing by RNA	20	3671	49	22593	0.000941829	0.230448	2.51202	10.0522
GO:0007059	chromosome segregation	27	3671	78	22593	0.00107401	0.251365	2.13039	9.86278
GO:0034587	piRNA metabolic process	9	3671	12	22593	0.00121851	0.273302	4.61584	9.68066
GO:0045892	negative regulation of transcription, DNA-templated	122	3671	548	22593	0.00154155	0.331926	1.37015	9.34141
GO:0008152	metabolic process	301	3671	1526	22593	0.00200524	0.415162	1.21395	8.96201
GO:0042127	regulation of cell proliferation	52	3671	198	22593	0.002136	0.425856	1.61632	8.87087
GO:0007017	microtubule-based process	16	3671	39	22593	0.00280578	0.539412	2.5249	8.47738
GO:0030036	actin cytoskeleton organization	42	3671	154	22593	0.00303495	0.563349	1.67849	8.36411
GO:0043046	DNA methylation involved in gamete generation	9	3671	15	22593	0.00365218	0.655323	3.69267	8.09703
GO:0007275	multicellular organismal development	203	3671	1006	22593	0.00399532	0.690504	1.2419	7.96747
GO:0015031	protein transport	129	3671	606	22593	0.00432347	0.690504	1.31011	7.8536
GO:0006352	DNA-templated transcription, initiation	12	3671	26	22593	0.00439472	0.690504	2.84052	7.83001
GO:0016579	protein deubiquitination	21	3671	62	22593	0.0044464	0.690504	2.08457	7.81315
GO:0000070	mitotic sister chromatid segregation	10	3671	19	22593	0.00448962	0.690504	3.23919	7.79919
GO:0006367	transcription initiation from RNA polymerase II promoter	14	3671	34	22593	0.00488645	0.73066	2.53419	7.677
GO:0090307	spindle assembly involved in mitosis	12	3671	27	22593	0.00555106	0.748751	2.73531	7.49302
GO:0060416	response to growth hormone	7	3671	10	22593	0.00560437	0.748751	4.30812	7.47923
GO:0048477	oogenesis	13	3671	31	22593	0.00582712	0.748751	2.5809	7.423
GO:0001701	in utero embryonic development	67	3671	286	22593	0.00586435	0.748751	1.44178	7.41381
GO:0030318	melanocyte differentiation	10	3671	20	22593	0.0059009	0.748751	3.07723	7.40485
GO:0021987	cerebral cortex development	19	3671	56	22593	0.00649928	0.748751	2.08812	7.2655
GO:0009058	biosynthetic process	18	3671	53	22593	0.00787004	0.748751	2.09019	6.98941
GO:0007062	sister chromatid cohesion	7	3671	11	22593	0.00807512	0.748751	3.91647	6.9523
GO:0097320	membrane tubulation	7	3671	11	22593	0.00807512	0.748751	3.91647	6.9523
GO:0040020	regulation of meiosis	6	3671	8	22593	0.00818617	0.748751	4.61584	6.9326
GO:0007010	cytoskeleton organization	28	3671	98	22593	0.00819592	0.748751	1.75842	6.93088
GO:0030030	cell projection organization	36	3671	136	22593	0.00831482	0.748751	1.62912	6.9101
GO:0007080	mitotic metaphase plate congression	12	3671	29	22593	0.00857896	0.748751	2.54667	6.86498
GO:0048387	negative regulation of retinoic acid receptor signaling pathway	21	3671	67	22593	0.00901417	0.748751	1.92901	6.79359
GO:0045944	positive regulation of transcription from RNA polymerase II promoter	189	3671	954	22593	0.00941317	0.748751	1.21928	6.7311
GO:0019827	stem cell maintenance	20	3671	63	22593	0.00953451	0.748751	1.95379	6.71263
GO:0046777	protein autophosphorylation	42	3671	168	22593	0.0104543	0.748751	1.53861	6.57976
GO:0002064	epithelial cell development	7	3671	12	22593	0.0112625	0.748751	3.5901	6.47233
GO:0045956	positive regulation of calcium ion-dependent exocytosis	7	3671	12	22593	0.0112625	0.748751	3.5901	6.47233
GO:0007126	meiotic nuclear division	9	3671	19	22593	0.011442	0.748751	2.91527	6.44951
GO:0090002	establishment of protein localization to plasma membrane	9	3671	19	22593	0.011442	0.748751	2.91527	6.44951
GO:0022027	interkinetic nuclear migration	6	3671	9	22593	0.0120473	0.748751	4.10297	6.37515
GO:1902533	positive regulation of intracellular signal transduction	6	3671	9	22593	0.0120473	0.748751	4.10297	6.37515
GO:0006897	endocytosis	44	3671	180	22593	0.0122422	0.748751	1.50442	6.35199
GO:0007140	male meiosis	10	3671	23	22593	0.0122496	0.748751	2.67585	6.35113
GO:0006260	DNA replication	32	3671	121	22593	0.012352	0.748751	1.62762	6.33911
GO:0051258	protein polymerization	12	3671	31	22593	0.0127594	0.748751	2.38237	6.2923
GO:0010923	negative regulation of phosphatase activity	17	3671	52	22593	0.0128465	0.748751	2.01203	6.28248
GO:0048066	developmental pigmentation	8	3671	16	22593	0.0133208	0.748751	3.07723	6.23017
GO:0006198	cAMP catabolic process	8	3671	16	22593	0.0133208	0.748751	3.07723	6.23017
GO:0051604	protein maturation	8	3671	16	22593	0.0133208	0.748751	3.07723	6.23017
GO:0030154	cell differentiation	145	3671	724	22593	0.0149874	0.748751	1.23259	6.0601
GO:0048863	stem cell differentiation	12	3671	32	22593	0.0153589	0.748751	2.30792	6.02478
GO:0045893	positive regulation of transcription, DNA-templated	113	3671	549	22593	0.0154173	0.748751	1.26676	6.0193
GO:0042787	protein ubiquitination involved in ubiquitin-dependent protein catabolic process	18	3671	58	22593	0.0159964	0.748751	1.91	5.96611
GO:0032880	regulation of protein localization	18	3671	58	22593	0.0159964	0.748751	1.91	5.96611
GO:0051865	protein autoubiquitination	15	3671	45	22593	0.0164016	0.748751	2.05148	5.93002
GO:0030050	vesicle transport along actin filament	4	3671	4	22593	0.0167234	0.748751	6.15445	5.90199
GO:0002762	negative regulation of myeloid leukocyte differentiation	4	3671	4	22593	0.0167234	0.748751	6.15445	5.90199
GO:0042753	positive regulation of circadian rhythm	6	3671	10	22593	0.0170284	0.748751	3.69267	5.87591
GO:0042795	snRNA transcription from RNA polymerase II promoter	5	3671	7	22593	0.0179928	0.748751	4.39604	5.79644
GO:0050848	regulation of calcium-mediated signaling	5	3671	7	22593	0.0179928	0.748751	4.39604	5.79644
GO:0085020	protein K6-linked ubiquitination	5	3671	7	22593	0.0179928	0.748751	4.39604	5.79644
GO:0010216	maintenance of DNA methylation	5	3671	7	22593	0.0179928	0.748751	4.39604	5.79644
GO:0045143	homologous chromosome segregation	5	3671	7	22593	0.0179928	0.748751	4.39604	5.79644
GO:0072659	protein localization to plasma membrane	20	3671	68	22593	0.0180037	0.748751	1.81013	5.79556
GO:0006915	apoptotic process	115	3671	564	22593	0.0181415	0.748751	1.2549	5.78456
GO:0070979	protein K11-linked ubiquitination	10	3671	25	22593	0.0186989	0.748751	2.46178	5.74091
GO:0006810	transport	356	3671	1928	22593	0.0193211	0.748751	1.1364	5.69368
GO:0006310	DNA recombination	22	3671	78	22593	0.019563	0.748751	1.73587	5.67573
GO:0032886	regulation of microtubule-based process	7	3671	14	22593	0.0201912	0.748751	3.07723	5.63013
GO:0032259	methylation	43	3671	183	22593	0.0218857	0.748751	1.44613	5.51387
GO:0007131	reciprocal meiotic recombination	8	3671	18	22593	0.0219079	0.748751	2.73531	5.51241
GO:0006513	protein monoubiquitination	10	3671	26	22593	0.0227238	0.748751	2.3671	5.45965
GO:0045822	negative regulation of heart contraction	6	3671	11	22593	0.0232597	0.748751	3.35697	5.42602
GO:0006978	DNA damage response, signal transduction by p53 class mediator resulting in transcription of p21 class mediator	6	3671	11	22593	0.0232597	0.748751	3.35697	5.42602
GO:0006417	regulation of translation	30	3671	119	22593	0.024578	0.748751	1.55154	5.34649
GO:0032436	positive regulation of proteasomal ubiquitin-dependent protein catabolic process	15	3671	48	22593	0.0251386	0.748751	1.92327	5.31395
GO:0043066	negative regulation of apoptotic process	106	3671	523	22593	0.0251832	0.748751	1.24737	5.31139
GO:0051026	chiasma assembly	5	3671	8	22593	0.0259257	0.748751	3.84653	5.26947
GO:0045010	actin nucleation	5	3671	8	22593	0.0259257	0.748751	3.84653	5.26947
GO:0006623	protein targeting to vacuole	5	3671	8	22593	0.0259257	0.748751	3.84653	5.26947
GO:0042908	xenobiotic transport	5	3671	8	22593	0.0259257	0.748751	3.84653	5.26947
GO:0000160	phosphorelay signal transduction system	5	3671	8	22593	0.0259257	0.748751	3.84653	5.26947
GO:0006220	pyrimidine nucleotide metabolic process	5	3671	8	22593	0.0259257	0.748751	3.84653	5.26947
GO:0007019	microtubule depolymerization	7	3671	15	22593	0.026118	0.748751	2.87208	5.25881
GO:0001833	inner cell mass cell proliferation	7	3671	15	22593	0.026118	0.748751	2.87208	5.25881
GO:2000045	regulation of G1/S transition of mitotic cell cycle	7	3671	15	22593	0.026118	0.748751	2.87208	5.25881
GO:0071398	cellular response to fatty acid	7	3671	15	22593	0.026118	0.748751	2.87208	5.25881
GO:0048568	embryonic organ development	11	3671	31	22593	0.0265782	0.748751	2.18384	5.23361
GO:0000910	cytokinesis	14	3671	44	22593	0.0267237	0.748751	1.95824	5.22574
GO:0043570	maintenance of DNA repeat elements	4	3671	5	22593	0.0268061	0.748751	4.92356	5.2213
GO:0045061	thymic T cell selection	4	3671	5	22593	0.0268061	0.748751	4.92356	5.2213
GO:0034629	cellular protein complex localization	4	3671	5	22593	0.0268061	0.748751	4.92356	5.2213
GO:0010572	positive regulation of platelet activation	4	3671	5	22593	0.0268061	0.748751	4.92356	5.2213
GO:0042796	snRNA transcription from RNA polymerase III promoter	4	3671	5	22593	0.0268061	0.748751	4.92356	5.2213
GO:0000710	meiotic mismatch repair	4	3671	5	22593	0.0268061	0.748751	4.92356	5.2213
GO:0072711	cellular response to hydroxyurea	4	3671	5	22593	0.0268061	0.748751	4.92356	5.2213
GO:0000209	protein polyubiquitination	22	3671	81	22593	0.0268258	0.748751	1.67158	5.22024
GO:0051297	centrosome organization	10	3671	27	22593	0.0273391	0.748751	2.27943	5.19289
GO:0001556	oocyte maturation	8	3671	19	22593	0.0274086	0.748751	2.59135	5.18923
GO:0000281	mitotic cytokinesis	9	3671	23	22593	0.0276946	0.748751	2.40826	5.17425
GO:0003341	cilium movement	9	3671	23	22593	0.0276946	0.748751	2.40826	5.17425
GO:0048813	dendrite morphogenesis	13	3671	40	22593	0.0283159	0.748751	2.0002	5.14225
GO:0051726	regulation of cell cycle	35	3671	146	22593	0.0286153	0.748751	1.47538	5.12707
GO:0006338	chromatin remodeling	22	3671	82	22593	0.0296535	0.748751	1.65119	5.07565
GO:0051276	chromosome organization	12	3671	36	22593	0.0298725	0.748751	2.05148	5.06504
GO:0006302	double-strand break repair	16	3671	54	22593	0.030395	0.748751	1.82354	5.04002
GO:0035518	histone H2A monoubiquitination	6	3671	12	22593	0.030852	0.748751	3.07723	5.01849
GO:0044030	regulation of DNA methylation	6	3671	12	22593	0.030852	0.748751	3.07723	5.01849
GO:0044237	cellular metabolic process	6	3671	12	22593	0.030852	0.748751	3.07723	5.01849
GO:0007286	spermatid development	20	3671	73	22593	0.0314116	0.748751	1.68615	4.99256
GO:0035023	regulation of Rho protein signal transduction	20	3671	73	22593	0.0314116	0.748751	1.68615	4.99256
GO:0016477	cell migration	40	3671	173	22593	0.0315503	0.748751	1.423	4.9862
GO:0032012	regulation of ARF protein signal transduction	7	3671	16	22593	0.0331267	0.748751	2.69257	4.91586
GO:2001234	negative regulation of apoptotic signaling pathway	9	3671	24	22593	0.0334865	0.748751	2.30792	4.90028
GO:2000377	regulation of reactive oxygen species metabolic process	9	3671	24	22593	0.0334865	0.748751	2.30792	4.90028
GO:0008584	male gonad development	25	3671	98	22593	0.033769	0.748751	1.57001	4.88815
GO:0035264	multicellular organism growth	25	3671	98	22593	0.033769	0.748751	1.57001	4.88815
GO:0000082	G1/S transition of mitotic cell cycle	16	3671	55	22593	0.0342951	0.748751	1.79039	4.86585
GO:0030335	positive regulation of cell migration	37	3671	159	22593	0.0348281	0.748751	1.43217	4.84361
GO:0000737	DNA catabolic process, endonucleolytic	14	3671	46	22593	0.0349957	0.748751	1.87309	4.83668
GO:0036158	outer dynein arm assembly	5	3671	9	22593	0.0357811	0.748751	3.41914	4.80466
GO:0045617	negative regulation of keratinocyte differentiation	5	3671	9	22593	0.0357811	0.748751	3.41914	4.80466
GO:0002455	humoral immune response mediated by circulating immunoglobulin	5	3671	9	22593	0.0357811	0.748751	3.41914	4.80466
GO:0042327	positive regulation of phosphorylation	11	3671	33	22593	0.0366516	0.748751	2.05148	4.76998
GO:0009791	post-embryonic development	25	3671	99	22593	0.0368419	0.748751	1.55416	4.76251
GO:0006887	exocytosis	26	3671	104	22593	0.0369495	0.748751	1.53861	4.7583
GO:2001237	negative regulation of extrinsic apoptotic signaling pathway	13	3671	42	22593	0.0374604	0.748751	1.90495	4.73849
GO:0043547	positive regulation of GTPase activity	60	3671	282	22593	0.0381906	0.748751	1.30946	4.71064
GO:0001547	antral ovarian follicle growth	3	3671	3	22593	0.0393271	0.748751	6.15445	4.66833
GO:0033314	mitotic DNA replication checkpoint	3	3671	3	22593	0.0393271	0.748751	6.15445	4.66833
GO:0002576	platelet degranulation	3	3671	3	22593	0.0393271	0.748751	6.15445	4.66833
GO:0033512	L-lysine catabolic process to acetyl-CoA via saccharopine	3	3671	3	22593	0.0393271	0.748751	6.15445	4.66833
GO:2001271	negative regulation of cysteine-type endopeptidase activity involved in execution phase of apoptosis	3	3671	3	22593	0.0393271	0.748751	6.15445	4.66833
GO:0033003	regulation of mast cell activation	3	3671	3	22593	0.0393271	0.748751	6.15445	4.66833
GO:0070649	formin-nucleated actin cable assembly	3	3671	3	22593	0.0393271	0.748751	6.15445	4.66833
GO:0043987	histone H3-S10 phosphorylation	3	3671	3	22593	0.0393271	0.748751	6.15445	4.66833
GO:0042634	regulation of hair cycle	4	3671	6	22593	0.0398142	0.748751	4.10297	4.65057
GO:0000212	meiotic spindle organization	4	3671	6	22593	0.0398142	0.748751	4.10297	4.65057
GO:0040038	polar body extrusion after meiotic divisions	4	3671	6	22593	0.0398142	0.748751	4.10297	4.65057
GO:0032400	melanosome localization	4	3671	6	22593	0.0398142	0.748751	4.10297	4.65057
GO:0021696	cerebellar cortex morphogenesis	4	3671	6	22593	0.0398142	0.748751	4.10297	4.65057
GO:0032233	positive regulation of actin filament bundle assembly	4	3671	6	22593	0.0398142	0.748751	4.10297	4.65057
GO:0060449	bud elongation involved in lung branching	4	3671	6	22593	0.0398142	0.748751	4.10297	4.65057
GO:0030718	germ-line stem cell maintenance	4	3671	6	22593	0.0398142	0.748751	4.10297	4.65057
GO:2000641	regulation of early endosome to late endosome transport	4	3671	6	22593	0.0398142	0.748751	4.10297	4.65057
GO:0016447	somatic recombination of immunoglobulin gene segments	4	3671	6	22593	0.0398142	0.748751	4.10297	4.65057
GO:0007076	mitotic chromosome condensation	6	3671	13	22593	0.0398933	0.748751	2.84052	4.64771
GO:0043129	surfactant homeostasis	6	3671	13	22593	0.0398933	0.748751	2.84052	4.64771
GO:0060576	intestinal epithelial cell development	6	3671	13	22593	0.0398933	0.748751	2.84052	4.64771
GO:0030217	T cell differentiation	12	3671	38	22593	0.0400026	0.748751	1.94351	4.64376
GO:0006606	protein import into nucleus	12	3671	38	22593	0.0400026	0.748751	1.94351	4.64376
GO:0034968	histone lysine methylation	9	3671	25	22593	0.0400616	0.748751	2.2156	4.64164
GO:0003382	epithelial cell morphogenesis	8	3671	21	22593	0.0411189	0.748751	2.34455	4.60405
GO:0010165	response to X-ray	8	3671	21	22593	0.0411189	0.748751	2.34455	4.60405
GO:0006306	DNA methylation	8	3671	21	22593	0.0411189	0.748751	2.34455	4.60405
GO:0006298	mismatch repair	7	3671	17	22593	0.0412821	0.748751	2.53419	4.59834
GO:0001541	ovarian follicle development	15	3671	52	22593	0.0416408	0.748751	1.77532	4.58586
GO:1903506	regulation of nucleic acid-templated transcription	19	3671	71	22593	0.0417605	0.748751	1.64697	4.58172
GO:0006184	GTP catabolic process	46	3671	210	22593	0.044315	0.748751	1.34812	4.49606
GO:0009966	regulation of signal transduction	17	3671	62	22593	0.0443881	0.748751	1.68751	4.49368
GO:0006284	base-excision repair	10	3671	30	22593	0.0451033	0.748751	2.05148	4.47062
GO:0009790	embryo development	26	3671	107	22593	0.0471526	0.748751	1.49547	4.40652
GO:0045747	positive regulation of Notch signaling pathway	9	3671	26	22593	0.0474564	0.748751	2.13039	4.39725
GO:0018022	peptidyl-lysine methylation	9	3671	26	22593	0.0474564	0.748751	2.13039	4.39725
GO:0048280	vesicle fusion with Golgi apparatus	5	3671	10	22593	0.0476479	0.748751	3.07723	4.39144
GO:0045806	negative regulation of endocytosis	5	3671	10	22593	0.0476479	0.748751	3.07723	4.39144
GO:0007099	centriole replication	5	3671	10	22593	0.0476479	0.748751	3.07723	4.39144
GO:0051895	negative regulation of focal adhesion assembly	5	3671	10	22593	0.0476479	0.748751	3.07723	4.39144
GO:0021915	neural tube development	13	3671	44	22593	0.0485236	0.748751	1.81836	4.36517
GO:0045787	positive regulation of cell cycle	11	3671	35	22593	0.0491269	0.748751	1.93426	4.34734
GO:0016358	dendrite development	11	3671	35	22593	0.0491269	0.748751	1.93426	4.34734
GO:0007129	synapsis	8	3671	22	22593	0.0494217	0.748751	2.23798	4.33871
GO:0035066	positive regulation of histone acetylation	6	3671	14	22593	0.0504466	0.748751	2.63762	4.3091
GO:0031032	actomyosin structure organization	7	3671	18	22593	0.0506342	0.748751	2.3934	4.30374
GO:0008589	regulation of smoothened signaling pathway	7	3671	18	22593	0.0506342	0.748751	2.3934	4.30374
GO:0051894	positive regulation of focal adhesion assembly	7	3671	18	22593	0.0506342	0.748751	2.3934	4.30374
GO:0045648	positive regulation of erythrocyte differentiation	7	3671	18	22593	0.0506342	0.748751	2.3934	4.30374
GO:0048854	brain morphogenesis	7	3671	18	22593	0.0506342	0.748751	2.3934	4.30374
GO:0008283	cell proliferation	44	3671	202	22593	0.051326	0.748751	1.34057	4.28417
GO:0045596	negative regulation of cell differentiation	24	3671	98	22593	0.051427	0.748751	1.50721	4.28133
GO:0038083	peptidyl-tyrosine autophosphorylation	12	3671	40	22593	0.0523156	0.748751	1.84634	4.25661
GO:0030155	regulation of cell adhesion	12	3671	40	22593	0.0523156	0.748751	1.84634	4.25661
GO:0032855	positive regulation of Rac GTPase activity	12	3671	40	22593	0.0523156	0.748751	1.84634	4.25661
GO:0048511	rhythmic process	30	3671	129	22593	0.0529431	0.748751	1.43127	4.23941
GO:0006886	intracellular protein transport	55	3671	262	22593	0.0537355	0.748751	1.29197	4.21798
GO:0007338	single fertilization	13	3671	45	22593	0.0548213	0.748751	1.77795	4.18912
GO:0051225	spindle assembly	9	3671	27	22593	0.0557006	0.748751	2.05148	4.16616
GO:0033129	positive regulation of histone phosphorylation	4	3671	7	22593	0.0557973	0.748751	3.51683	4.16366
GO:0045910	negative regulation of DNA recombination	4	3671	7	22593	0.0557973	0.748751	3.51683	4.16366
GO:0045656	negative regulation of monocyte differentiation	4	3671	7	22593	0.0557973	0.748751	3.51683	4.16366
GO:1990138	neuron projection extension	4	3671	7	22593	0.0557973	0.748751	3.51683	4.16366
GO:2000096	positive regulation of Wnt signaling pathway, planar cell polarity pathway	4	3671	7	22593	0.0557973	0.748751	3.51683	4.16366
GO:0006857	oligopeptide transport	4	3671	7	22593	0.0557973	0.748751	3.51683	4.16366
GO:0006975	DNA damage induced protein phosphorylation	4	3671	7	22593	0.0557973	0.748751	3.51683	4.16366
GO:0044458	motile cilium assembly	4	3671	7	22593	0.0557973	0.748751	3.51683	4.16366
GO:0051028	mRNA transport	21	3671	84	22593	0.0560861	0.748751	1.53861	4.15621
GO:0048565	digestive tract development	11	3671	36	22593	0.0563257	0.748751	1.88053	4.15006
GO:0042752	regulation of circadian rhythm	14	3671	50	22593	0.0567672	0.748751	1.72325	4.1388
GO:0042384	cilium assembly	27	3671	115	22593	0.0586943	0.748751	1.44496	4.09064
GO:0070830	tight junction assembly	8	3671	23	22593	0.0587359	0.748751	2.14068	4.08961
GO:0090263	positive regulation of canonical Wnt signaling pathway	16	3671	60	22593	0.0593565	0.748751	1.64119	4.07445
GO:0043589	skin morphogenesis	5	3671	11	22593	0.0615659	0.748751	2.79748	4.02172
GO:0048333	mesodermal cell differentiation	5	3671	11	22593	0.0615659	0.748751	2.79748	4.02172
GO:0070201	regulation of establishment of protein localization	5	3671	11	22593	0.0615659	0.748751	2.79748	4.02172
GO:0003215	cardiac right ventricle morphogenesis	5	3671	11	22593	0.0615659	0.748751	2.79748	4.02172
GO:0032897	negative regulation of viral transcription	5	3671	11	22593	0.0615659	0.748751	2.79748	4.02172
GO:0061003	positive regulation of dendritic spine morphogenesis	5	3671	11	22593	0.0615659	0.748751	2.79748	4.02172
GO:0016558	protein import into peroxisome matrix	5	3671	11	22593	0.0615659	0.748751	2.79748	4.02172
GO:0045176	apical protein localization	5	3671	11	22593	0.0615659	0.748751	2.79748	4.02172
GO:0016446	somatic hypermutation of immunoglobulin genes	5	3671	11	22593	0.0615659	0.748751	2.79748	4.02172
GO:0043966	histone H3 acetylation	13	3671	46	22593	0.0616503	0.748751	1.7393	4.01975
GO:0071459	protein localization to chromosome, centromeric region	3	3671	4	22593	0.061775	0.748751	4.61584	4.01683
GO:1901797	negative regulation of signal transduction by p53 class mediator	3	3671	4	22593	0.061775	0.748751	4.61584	4.01683
GO:0007091	metaphase/anaphase transition of mitotic cell cycle	3	3671	4	22593	0.061775	0.748751	4.61584	4.01683
GO:0007000	nucleolus organization	3	3671	4	22593	0.061775	0.748751	4.61584	4.01683
GO:0021943	formation of radial glial scaffolds	3	3671	4	22593	0.061775	0.748751	4.61584	4.01683
GO:1901897	regulation of relaxation of cardiac muscle	3	3671	4	22593	0.061775	0.748751	4.61584	4.01683
GO:0051295	establishment of meiotic spindle localization	3	3671	4	22593	0.061775	0.748751	4.61584	4.01683
GO:0032386	regulation of intracellular transport	3	3671	4	22593	0.061775	0.748751	4.61584	4.01683
GO:0010669	epithelial structure maintenance	3	3671	4	22593	0.061775	0.748751	4.61584	4.01683
GO:0034454	microtubule anchoring at centrosome	3	3671	4	22593	0.061775	0.748751	4.61584	4.01683
GO:0009994	oocyte differentiation	3	3671	4	22593	0.061775	0.748751	4.61584	4.01683
GO:0032206	positive regulation of telomere maintenance	3	3671	4	22593	0.061775	0.748751	4.61584	4.01683
GO:0030953	astral microtubule organization	3	3671	4	22593	0.061775	0.748751	4.61584	4.01683
GO:0003383	apical constriction	3	3671	4	22593	0.061775	0.748751	4.61584	4.01683
GO:0002551	mast cell chemotaxis	3	3671	4	22593	0.061775	0.748751	4.61584	4.01683
GO:0000711	meiotic DNA repair synthesis	3	3671	4	22593	0.061775	0.748751	4.61584	4.01683
GO:0042045	epithelial fluid transport	3	3671	4	22593	0.061775	0.748751	4.61584	4.01683
GO:0016321	female meiosis chromosome segregation	3	3671	4	22593	0.061775	0.748751	4.61584	4.01683
GO:0046499	S-adenosylmethioninamine metabolic process	3	3671	4	22593	0.061775	0.748751	4.61584	4.01683
GO:0044314	protein K27-linked ubiquitination	3	3671	4	22593	0.061775	0.748751	4.61584	4.01683
GO:0071922	regulation of cohesin localization to chromatin	3	3671	4	22593	0.061775	0.748751	4.61584	4.01683
GO:0048858	cell projection morphogenesis	3	3671	4	22593	0.061775	0.748751	4.61584	4.01683
GO:0042278	purine nucleoside metabolic process	3	3671	4	22593	0.061775	0.748751	4.61584	4.01683
GO:0006311	meiotic gene conversion	3	3671	4	22593	0.061775	0.748751	4.61584	4.01683
GO:0043067	regulation of programmed cell death	3	3671	4	22593	0.061775	0.748751	4.61584	4.01683
GO:0035799	ureter maturation	3	3671	4	22593	0.061775	0.748751	4.61584	4.01683
GO:0009414	response to water deprivation	3	3671	4	22593	0.061775	0.748751	4.61584	4.01683
GO:0048255	mRNA stabilization	6	3671	15	22593	0.0625487	0.748751	2.46178	3.99888
GO:0000266	mitochondrial fission	6	3671	15	22593	0.0625487	0.748751	2.46178	3.99888
GO:0031297	replication fork processing	6	3671	15	22593	0.0625487	0.748751	2.46178	3.99888
GO:0051279	regulation of release of sequestered calcium ion into cytosol	6	3671	15	22593	0.0625487	0.748751	2.46178	3.99888
GO:2000114	regulation of establishment of cell polarity	6	3671	15	22593	0.0625487	0.748751	2.46178	3.99888
GO:0048015	phosphatidylinositol-mediated signaling	9	3671	28	22593	0.0648168	0.748751	1.97822	3.94749
GO:0001843	neural tube closure	21	3671	86	22593	0.0663209	0.748751	1.50283	3.91439
GO:0018108	peptidyl-tyrosine phosphorylation	31	3671	138	22593	0.0681339	0.748751	1.38252	3.87548
GO:0021772	olfactory bulb development	8	3671	24	22593	0.069083	0.748751	2.05148	3.85553
GO:0048821	erythrocyte development	8	3671	24	22593	0.069083	0.748751	2.05148	3.85553
GO:0048008	platelet-derived growth factor receptor signaling pathway	10	3671	33	22593	0.0693626	0.748751	1.86499	3.8497
GO:0010332	response to gamma radiation	10	3671	33	22593	0.0693626	0.748751	1.86499	3.8497
GO:0007346	regulation of mitotic cell cycle	10	3671	33	22593	0.0693626	0.748751	1.86499	3.8497
GO:0030326	embryonic limb morphogenesis	16	3671	62	22593	0.0722022	0.748751	1.58825	3.79181
GO:0043473	pigmentation	11	3671	38	22593	0.0727338	0.748751	1.78155	3.78123
GO:0007420	brain development	45	3671	214	22593	0.0727479	0.748751	1.29416	3.78095
GO:0009395	phospholipid catabolic process	7	3671	20	22593	0.0730508	0.748751	2.15406	3.77496
GO:0033137	negative regulation of peptidyl-serine phosphorylation	7	3671	20	22593	0.0730508	0.748751	2.15406	3.77496
GO:0031054	pre-miRNA processing	4	3671	8	22593	0.0746995	0.748751	3.07723	3.74276
GO:0007097	nuclear migration	4	3671	8	22593	0.0746995	0.748751	3.07723	3.74276
GO:0007004	telomere maintenance via telomerase	4	3671	8	22593	0.0746995	0.748751	3.07723	3.74276
GO:0000290	deadenylation-dependent decapping of nuclear-transcribed mRNA	4	3671	8	22593	0.0746995	0.748751	3.07723	3.74276
GO:0042754	negative regulation of circadian rhythm	4	3671	8	22593	0.0746995	0.748751	3.07723	3.74276
GO:0010838	positive regulation of keratinocyte proliferation	4	3671	8	22593	0.0746995	0.748751	3.07723	3.74276
GO:0045654	positive regulation of megakaryocyte differentiation	4	3671	8	22593	0.0746995	0.748751	3.07723	3.74276
GO:0031340	positive regulation of vesicle fusion	4	3671	8	22593	0.0746995	0.748751	3.07723	3.74276
GO:0046498	S-adenosylhomocysteine metabolic process	4	3671	8	22593	0.0746995	0.748751	3.07723	3.74276
GO:0006111	regulation of gluconeogenesis	4	3671	8	22593	0.0746995	0.748751	3.07723	3.74276
GO:0031638	zymogen activation	4	3671	8	22593	0.0746995	0.748751	3.07723	3.74276
GO:0021762	substantia nigra development	12	3671	43	22593	0.0751965	0.748751	1.71752	3.73319
GO:0007130	synaptonemal complex assembly	6	3671	16	22593	0.0762103	0.748751	2.30792	3.71387
GO:0007088	regulation of mitosis	6	3671	16	22593	0.0762103	0.748751	2.30792	3.71387
GO:0007094	mitotic spindle assembly checkpoint	6	3671	16	22593	0.0762103	0.748751	2.30792	3.71387
GO:0045022	early endosome to late endosome transport	6	3671	16	22593	0.0762103	0.748751	2.30792	3.71387
GO:0030148	sphingolipid biosynthetic process	6	3671	16	22593	0.0762103	0.748751	2.30792	3.71387
GO:0051493	regulation of cytoskeleton organization	6	3671	16	22593	0.0762103	0.748751	2.30792	3.71387
GO:0009142	nucleoside triphosphate biosynthetic process	5	3671	12	22593	0.0775268	0.748751	2.56436	3.68916
GO:0043968	histone H2A acetylation	5	3671	12	22593	0.0775268	0.748751	2.56436	3.68916
GO:0030097	hemopoiesis	20	3671	83	22593	0.0783899	0.748751	1.483	3.67319
GO:0050873	brown fat cell differentiation	10	3671	34	22593	0.0789835	0.748751	1.81013	3.6623
GO:0043523	regulation of neuron apoptotic process	10	3671	34	22593	0.0789835	0.748751	1.81013	3.6623
GO:0031397	negative regulation of protein ubiquitination	10	3671	34	22593	0.0789835	0.748751	1.81013	3.6623
GO:0070534	protein K63-linked ubiquitination	10	3671	34	22593	0.0789835	0.748751	1.81013	3.6623
GO:0000462	maturation of SSU-rRNA from tricistronic rRNA transcript (SSU-rRNA, 5.8S rRNA, LSU-rRNA)	8	3671	25	22593	0.0804738	0.748751	1.96943	3.63534
GO:0051491	positive regulation of filopodium assembly	8	3671	25	22593	0.0804738	0.748751	1.96943	3.63534
GO:0016571	histone methylation	8	3671	25	22593	0.0804738	0.748751	1.96943	3.63534
GO:2000378	negative regulation of reactive oxygen species metabolic process	8	3671	25	22593	0.0804738	0.748751	1.96943	3.63534
GO:0071897	DNA biosynthetic process	11	3671	39	22593	0.0819657	0.748751	1.73587	3.60884
GO:0032321	positive regulation of Rho GTPase activity	23	3671	99	22593	0.0819968	0.748751	1.42982	3.60829
GO:0042493	response to drug	68	3671	344	22593	0.0836752	0.748751	1.21658	3.57906
GO:0007160	cell-matrix adhesion	19	3671	79	22593	0.0855517	0.748751	1.48019	3.54706
GO:0007219	Notch signaling pathway	19	3671	79	22593	0.0855517	0.748751	1.48019	3.54706
GO:0070371	ERK1 and ERK2 cascade	7	3671	21	22593	0.0861359	0.748751	2.05148	3.53724
GO:0042542	response to hydrogen peroxide	14	3671	54	22593	0.0862772	0.748751	1.5956	3.53488
GO:0000724	double-strand break repair via homologous recombination	15	3671	59	22593	0.0866915	0.748751	1.56469	3.52797
GO:0048812	neuron projection morphogenesis	15	3671	59	22593	0.0866915	0.748751	1.56469	3.52797
GO:0036124	histone H3-K9 trimethylation	3	3671	5	22593	0.0888059	0.748751	3.69267	3.4932
GO:0006398	histone mRNA 3'-end processing	3	3671	5	22593	0.0888059	0.748751	3.69267	3.4932
GO:0031098	stress-activated protein kinase signaling cascade	3	3671	5	22593	0.0888059	0.748751	3.69267	3.4932
GO:0045842	positive regulation of mitotic metaphase/anaphase transition	3	3671	5	22593	0.0888059	0.748751	3.69267	3.4932
GO:0045053	protein retention in Golgi apparatus	3	3671	5	22593	0.0888059	0.748751	3.69267	3.4932
GO:0033153	T cell receptor V(D)J recombination	3	3671	5	22593	0.0888059	0.748751	3.69267	3.4932
GO:0071548	response to dexamethasone	3	3671	5	22593	0.0888059	0.748751	3.69267	3.4932
GO:0050787	detoxification of mercury ion	3	3671	5	22593	0.0888059	0.748751	3.69267	3.4932
GO:0060236	regulation of mitotic spindle organization	3	3671	5	22593	0.0888059	0.748751	3.69267	3.4932
GO:0035404	histone-serine phosphorylation	3	3671	5	22593	0.0888059	0.748751	3.69267	3.4932
GO:0043486	histone exchange	3	3671	5	22593	0.0888059	0.748751	3.69267	3.4932
GO:0030917	midbrain-hindbrain boundary development	3	3671	5	22593	0.0888059	0.748751	3.69267	3.4932
GO:0002573	myeloid leukocyte differentiation	3	3671	5	22593	0.0888059	0.748751	3.69267	3.4932
GO:0048791	calcium ion-dependent exocytosis of neurotransmitter	3	3671	5	22593	0.0888059	0.748751	3.69267	3.4932
GO:0046578	regulation of Ras protein signal transduction	3	3671	5	22593	0.0888059	0.748751	3.69267	3.4932
GO:0033619	membrane protein proteolysis	3	3671	5	22593	0.0888059	0.748751	3.69267	3.4932
GO:0070863	positive regulation of protein exit from endoplasmic reticulum	3	3671	5	22593	0.0888059	0.748751	3.69267	3.4932
GO:0071168	protein localization to chromatin	3	3671	5	22593	0.0888059	0.748751	3.69267	3.4932
GO:0010324	membrane invagination	3	3671	5	22593	0.0888059	0.748751	3.69267	3.4932
GO:0060513	prostatic bud formation	3	3671	5	22593	0.0888059	0.748751	3.69267	3.4932
GO:0042421	norepinephrine biosynthetic process	3	3671	5	22593	0.0888059	0.748751	3.69267	3.4932
GO:0061087	positive regulation of histone H3-K27 methylation	3	3671	5	22593	0.0888059	0.748751	3.69267	3.4932
GO:0060563	neuroepithelial cell differentiation	3	3671	5	22593	0.0888059	0.748751	3.69267	3.4932
GO:0007141	male meiosis I	6	3671	17	22593	0.0914162	0.748751	2.17216	3.45141
GO:0007009	plasma membrane organization	6	3671	17	22593	0.0914162	0.748751	2.17216	3.45141
GO:0032402	melanosome transport	6	3671	17	22593	0.0914162	0.748751	2.17216	3.45141
GO:0048566	embryonic digestive tract development	6	3671	17	22593	0.0914162	0.748751	2.17216	3.45141
GO:0015701	bicarbonate transport	6	3671	17	22593	0.0914162	0.748751	2.17216	3.45141
GO:0006349	regulation of gene expression by genetic imprinting	6	3671	17	22593	0.0914162	0.748751	2.17216	3.45141
GO:0045190	isotype switching	6	3671	17	22593	0.0914162	0.748751	2.17216	3.45141
GO:0016050	vesicle organization	8	3671	26	22593	0.0929084	0.748751	1.89368	3.42805
GO:0006855	drug transmembrane transport	8	3671	26	22593	0.0929084	0.748751	1.89368	3.42805
GO:0000183	chromatin silencing at rDNA	8	3671	26	22593	0.0929084	0.748751	1.89368	3.42805
GO:0006366	transcription from RNA polymerase II promoter	107	3671	568	22593	0.0934546	0.748751	1.15938	3.41959
GO:0007015	actin filament organization	18	3671	75	22593	0.0934578	0.748751	1.47707	3.41954
GO:0009887	organ morphogenesis	23	3671	101	22593	0.0943758	0.748751	1.40151	3.40544
GO:0006464	cellular protein modification process	13	3671	50	22593	0.0944834	0.748751	1.60016	3.40379
GO:0042523	positive regulation of tyrosine phosphorylation of Stat5 protein	5	3671	13	22593	0.0954787	0.748751	2.3671	3.38868
GO:0046907	intracellular transport	5	3671	13	22593	0.0954787	0.748751	2.3671	3.38868
GO:0007095	mitotic G2 DNA damage checkpoint	5	3671	13	22593	0.0954787	0.748751	2.3671	3.38868
GO:0048599	oocyte development	5	3671	13	22593	0.0954787	0.748751	2.3671	3.38868
GO:0006996	organelle organization	5	3671	13	22593	0.0954787	0.748751	2.3671	3.38868
GO:0051642	centrosome localization	5	3671	13	22593	0.0954787	0.748751	2.3671	3.38868
GO:0010976	positive regulation of neuron projection development	22	3671	96	22593	0.095859	0.748751	1.4104	3.38294
GO:0018095	protein polyglutamylation	4	3671	9	22593	0.0963768	0.748751	2.73531	3.37517
GO:0071539	protein localization to centrosome	4	3671	9	22593	0.0963768	0.748751	2.73531	3.37517
GO:0051013	microtubule severing	4	3671	9	22593	0.0963768	0.748751	2.73531	3.37517
GO:0060290	transdifferentiation	4	3671	9	22593	0.0963768	0.748751	2.73531	3.37517
GO:0016043	cellular component organization	4	3671	9	22593	0.0963768	0.748751	2.73531	3.37517
GO:0030071	regulation of mitotic metaphase/anaphase transition	4	3671	9	22593	0.0963768	0.748751	2.73531	3.37517
GO:0045717	negative regulation of fatty acid biosynthetic process	4	3671	9	22593	0.0963768	0.748751	2.73531	3.37517
GO:0046415	urate metabolic process	4	3671	9	22593	0.0963768	0.748751	2.73531	3.37517
GO:0015833	peptide transport	4	3671	9	22593	0.0963768	0.748751	2.73531	3.37517
GO:0003014	renal system process	4	3671	9	22593	0.0963768	0.748751	2.73531	3.37517
GO:0035871	protein K11-linked deubiquitination	4	3671	9	22593	0.0963768	0.748751	2.73531	3.37517
GO:0018931	naphthalene metabolic process	2	3671	2	22593	0.096573	0.748751	6.15445	3.37224
GO:0021872	forebrain generation of neurons	2	3671	2	22593	0.096573	0.748751	6.15445	3.37224
GO:0021873	forebrain neuroblast division	2	3671	2	22593	0.096573	0.748751	6.15445	3.37224
GO:0007147	female meiosis II	2	3671	2	22593	0.096573	0.748751	6.15445	3.37224
GO:0048211	Golgi vesicle docking	2	3671	2	22593	0.096573	0.748751	6.15445	3.37224
GO:0061548	ganglion development	2	3671	2	22593	0.096573	0.748751	6.15445	3.37224
GO:0090169	regulation of spindle assembly	2	3671	2	22593	0.096573	0.748751	6.15445	3.37224
GO:0035621	ER to Golgi ceramide transport	2	3671	2	22593	0.096573	0.748751	6.15445	3.37224
GO:0035616	histone H2B conserved C-terminal lysine deubiquitination	2	3671	2	22593	0.096573	0.748751	6.15445	3.37224
GO:0007057	spindle assembly involved in female meiosis I	2	3671	2	22593	0.096573	0.748751	6.15445	3.37224
GO:0061469	regulation of type B pancreatic cell proliferation	2	3671	2	22593	0.096573	0.748751	6.15445	3.37224
GO:0090234	regulation of kinetochore assembly	2	3671	2	22593	0.096573	0.748751	6.15445	3.37224
GO:0050794	regulation of cellular process	2	3671	2	22593	0.096573	0.748751	6.15445	3.37224
GO:0055002	striated muscle cell development	2	3671	2	22593	0.096573	0.748751	6.15445	3.37224
GO:0070192	chromosome organization involved in meiosis	2	3671	2	22593	0.096573	0.748751	6.15445	3.37224
GO:0051878	lateral element assembly	2	3671	2	22593	0.096573	0.748751	6.15445	3.37224
GO:0060265	positive regulation of respiratory burst involved in inflammatory response	2	3671	2	22593	0.096573	0.748751	6.15445	3.37224
GO:0051984	positive regulation of chromosome segregation	2	3671	2	22593	0.096573	0.748751	6.15445	3.37224
GO:0033364	mast cell secretory granule organization	2	3671	2	22593	0.096573	0.748751	6.15445	3.37224
GO:0048588	developmental cell growth	2	3671	2	22593	0.096573	0.748751	6.15445	3.37224
GO:0019442	tryptophan catabolic process to acetyl-CoA	2	3671	2	22593	0.096573	0.748751	6.15445	3.37224
GO:0032202	telomere assembly	2	3671	2	22593	0.096573	0.748751	6.15445	3.37224
GO:0060168	positive regulation of adenosine receptor signaling pathway	2	3671	2	22593	0.096573	0.748751	6.15445	3.37224
GO:0060988	lipid tube assembly	2	3671	2	22593	0.096573	0.748751	6.15445	3.37224
GO:0060152	microtubule-based peroxisome localization	2	3671	2	22593	0.096573	0.748751	6.15445	3.37224
GO:0060915	mesenchymal cell differentiation involved in lung development	2	3671	2	22593	0.096573	0.748751	6.15445	3.37224
GO:0031134	sister chromatid biorientation	2	3671	2	22593	0.096573	0.748751	6.15445	3.37224
GO:0048627	myoblast development	2	3671	2	22593	0.096573	0.748751	6.15445	3.37224
GO:0046456	icosanoid biosynthetic process	2	3671	2	22593	0.096573	0.748751	6.15445	3.37224
GO:0010920	negative regulation of inositol phosphate biosynthetic process	2	3671	2	22593	0.096573	0.748751	6.15445	3.37224
GO:0097156	fasciculation of motor neuron axon	2	3671	2	22593	0.096573	0.748751	6.15445	3.37224
GO:0060431	primary lung bud formation	2	3671	2	22593	0.096573	0.748751	6.15445	3.37224
GO:0016320	endoplasmic reticulum membrane fusion	2	3671	2	22593	0.096573	0.748751	6.15445	3.37224
GO:0042998	positive regulation of Golgi to plasma membrane protein transport	2	3671	2	22593	0.096573	0.748751	6.15445	3.37224
GO:1900244	positive regulation of synaptic vesicle endocytosis	2	3671	2	22593	0.096573	0.748751	6.15445	3.37224
GO:0050906	detection of stimulus involved in sensory perception	2	3671	2	22593	0.096573	0.748751	6.15445	3.37224
GO:0048023	positive regulation of melanin biosynthetic process	2	3671	2	22593	0.096573	0.748751	6.15445	3.37224
GO:0046511	sphinganine biosynthetic process	2	3671	2	22593	0.096573	0.748751	6.15445	3.37224
GO:0048753	pigment granule organization	2	3671	2	22593	0.096573	0.748751	6.15445	3.37224
GO:0048710	regulation of astrocyte differentiation	2	3671	2	22593	0.096573	0.748751	6.15445	3.37224
GO:0010157	response to chlorate	2	3671	2	22593	0.096573	0.748751	6.15445	3.37224
GO:0097324	melanocyte migration	2	3671	2	22593	0.096573	0.748751	6.15445	3.37224
GO:0060374	mast cell differentiation	2	3671	2	22593	0.096573	0.748751	6.15445	3.37224
GO:0060369	positive regulation of Fc receptor mediated stimulatory signaling pathway	2	3671	2	22593	0.096573	0.748751	6.15445	3.37224
GO:0060667	branch elongation involved in salivary gland morphogenesis	2	3671	2	22593	0.096573	0.748751	6.15445	3.37224
GO:0060615	mammary gland bud formation	2	3671	2	22593	0.096573	0.748751	6.15445	3.37224
GO:0097494	regulation of vesicle size	2	3671	2	22593	0.096573	0.748751	6.15445	3.37224
GO:0070535	histone H2A K63-linked ubiquitination	2	3671	2	22593	0.096573	0.748751	6.15445	3.37224
GO:0001309	age-dependent telomere shortening	2	3671	2	22593	0.096573	0.748751	6.15445	3.37224
GO:2000354	regulation of ovarian follicle development	2	3671	2	22593	0.096573	0.748751	6.15445	3.37224
GO:0060529	squamous basal epithelial stem cell differentiation involved in prostate gland acinus development	2	3671	2	22593	0.096573	0.748751	6.15445	3.37224
GO:0042418	epinephrine biosynthetic process	2	3671	2	22593	0.096573	0.748751	6.15445	3.37224
GO:0032776	DNA methylation on cytosine	2	3671	2	22593	0.096573	0.748751	6.15445	3.37224
GO:1902254	negative regulation of intrinsic apoptotic signaling pathway by p53 class mediator	2	3671	2	22593	0.096573	0.748751	6.15445	3.37224
GO:0060595	fibroblast growth factor receptor signaling pathway involved in mammary gland specification	2	3671	2	22593	0.096573	0.748751	6.15445	3.37224
GO:0070682	proteasome regulatory particle assembly	2	3671	2	22593	0.096573	0.748751	6.15445	3.37224
GO:0060612	adipose tissue development	9	3671	31	22593	0.0975088	0.748751	1.78678	3.35832
GO:0031572	G2 DNA damage checkpoint	7	3671	22	22593	0.10046	0.748751	1.95824	3.31531
GO:0045216	cell-cell junction organization	7	3671	22	22593	0.10046	0.748751	1.95824	3.31531
GO:0000278	mitotic cell cycle	10	3671	36	22593	0.100569	0.748751	1.70957	3.31375
GO:0001656	metanephros development	11	3671	41	22593	0.102508	0.748751	1.65119	3.28619
GO:0007628	adult walking behavior	11	3671	41	22593	0.102508	0.748751	1.65119	3.28619
GO:0016311	dephosphorylation	43	3671	211	22593	0.106096	0.748751	1.25423	3.23655
GO:0043388	positive regulation of DNA binding	8	3671	27	22593	0.106376	0.748751	1.82354	3.23276
GO:0010718	positive regulation of epithelial to mesenchymal transition	8	3671	27	22593	0.106376	0.748751	1.82354	3.23276
GO:0000077	DNA damage checkpoint	8	3671	27	22593	0.106376	0.748751	1.82354	3.23276
GO:0006885	regulation of pH	8	3671	27	22593	0.106376	0.748751	1.82354	3.23276
GO:0071375	cellular response to peptide hormone stimulus	8	3671	27	22593	0.106376	0.748751	1.82354	3.23276
GO:0090314	positive regulation of protein targeting to membrane	6	3671	18	22593	0.108128	0.748751	2.05148	3.20919
GO:0071108	protein K48-linked deubiquitination	6	3671	18	22593	0.108128	0.748751	2.05148	3.20919
GO:0010259	multicellular organismal aging	6	3671	18	22593	0.108128	0.748751	2.05148	3.20919
GO:0008284	positive regulation of cell proliferation	91	3671	482	22593	0.109122	0.748751	1.16194	3.19599
GO:0031069	hair follicle morphogenesis	9	3671	32	22593	0.110185	0.748751	1.73094	3.182
GO:0008333	endosome to lysosome transport	9	3671	32	22593	0.110185	0.748751	1.73094	3.182
GO:0032508	DNA duplex unwinding	10	3671	37	22593	0.112526	0.748751	1.66337	3.15167
GO:0006605	protein targeting	10	3671	37	22593	0.112526	0.748751	1.66337	3.15167
GO:0045454	cell redox homeostasis	15	3671	62	22593	0.112967	0.748751	1.48898	3.14603
GO:0055085	transmembrane transport	90	3671	478	22593	0.11473	0.748751	1.15879	3.12369
GO:0031076	embryonic camera-type eye development	5	3671	14	22593	0.115331	0.748751	2.19802	3.11615
GO:1902187	negative regulation of viral release from host cell	5	3671	14	22593	0.115331	0.748751	2.19802	3.11615
GO:0048488	synaptic vesicle endocytosis	5	3671	14	22593	0.115331	0.748751	2.19802	3.11615
GO:0018279	protein N-linked glycosylation via asparagine	5	3671	14	22593	0.115331	0.748751	2.19802	3.11615
GO:0001823	mesonephros development	5	3671	14	22593	0.115331	0.748751	2.19802	3.11615
GO:0031116	positive regulation of microtubule polymerization	5	3671	14	22593	0.115331	0.748751	2.19802	3.11615
GO:0010952	positive regulation of peptidase activity	5	3671	14	22593	0.115331	0.748751	2.19802	3.11615
GO:0016331	morphogenesis of embryonic epithelium	5	3671	14	22593	0.115331	0.748751	2.19802	3.11615
GO:0043149	stress fiber assembly	5	3671	14	22593	0.115331	0.748751	2.19802	3.11615
GO:1900153	positive regulation of nuclear-transcribed mRNA catabolic process, deadenylation-dependent decay	5	3671	14	22593	0.115331	0.748751	2.19802	3.11615
GO:0007029	endoplasmic reticulum organization	7	3671	23	22593	0.115993	0.748751	1.87309	3.10789
GO:0042981	regulation of apoptotic process	36	3671	175	22593	0.119301	0.748751	1.26606	3.06732
GO:0051096	positive regulation of helicase activity	3	3671	6	22593	0.119806	0.748751	3.07723	3.06123
GO:0097119	postsynaptic density protein 95 clustering	3	3671	6	22593	0.119806	0.748751	3.07723	3.06123
GO:0060054	positive regulation of epithelial cell proliferation involved in wound healing	3	3671	6	22593	0.119806	0.748751	3.07723	3.06123
GO:0051151	negative regulation of smooth muscle cell differentiation	3	3671	6	22593	0.119806	0.748751	3.07723	3.06123
GO:0050663	cytokine secretion	3	3671	6	22593	0.119806	0.748751	3.07723	3.06123
GO:0050684	regulation of mRNA processing	3	3671	6	22593	0.119806	0.748751	3.07723	3.06123
GO:0071557	histone H3-K27 demethylation	3	3671	6	22593	0.119806	0.748751	3.07723	3.06123
GO:0090244	Wnt signaling pathway involved in somitogenesis	3	3671	6	22593	0.119806	0.748751	3.07723	3.06123
GO:0070198	protein localization to chromosome, telomeric region	3	3671	6	22593	0.119806	0.748751	3.07723	3.06123
GO:0043353	enucleate erythrocyte differentiation	3	3671	6	22593	0.119806	0.748751	3.07723	3.06123
GO:0016075	rRNA catabolic process	3	3671	6	22593	0.119806	0.748751	3.07723	3.06123
GO:0009168	purine ribonucleoside monophosphate biosynthetic process	3	3671	6	22593	0.119806	0.748751	3.07723	3.06123
GO:0090344	negative regulation of cell aging	3	3671	6	22593	0.119806	0.748751	3.07723	3.06123
GO:0045616	regulation of keratinocyte differentiation	3	3671	6	22593	0.119806	0.748751	3.07723	3.06123
GO:0032211	negative regulation of telomere maintenance via telomerase	3	3671	6	22593	0.119806	0.748751	3.07723	3.06123
GO:0010762	regulation of fibroblast migration	3	3671	6	22593	0.119806	0.748751	3.07723	3.06123
GO:0044321	response to leptin	3	3671	6	22593	0.119806	0.748751	3.07723	3.06123
GO:1900246	positive regulation of RIG-I signaling pathway	3	3671	6	22593	0.119806	0.748751	3.07723	3.06123
GO:0006924	activation-induced cell death of T cells	3	3671	6	22593	0.119806	0.748751	3.07723	3.06123
GO:2000651	positive regulation of sodium ion transmembrane transporter activity	3	3671	6	22593	0.119806	0.748751	3.07723	3.06123
GO:0046618	drug export	3	3671	6	22593	0.119806	0.748751	3.07723	3.06123
GO:0006297	nucleotide-excision repair, DNA gap filling	3	3671	6	22593	0.119806	0.748751	3.07723	3.06123
GO:0060627	regulation of vesicle-mediated transport	3	3671	6	22593	0.119806	0.748751	3.07723	3.06123
GO:2001236	regulation of extrinsic apoptotic signaling pathway	3	3671	6	22593	0.119806	0.748751	3.07723	3.06123
GO:0035735	intraciliary transport involved in cilium morphogenesis	3	3671	6	22593	0.119806	0.748751	3.07723	3.06123
GO:2000323	negative regulation of glucocorticoid receptor signaling pathway	3	3671	6	22593	0.119806	0.748751	3.07723	3.06123
GO:0051782	negative regulation of cell division	3	3671	6	22593	0.119806	0.748751	3.07723	3.06123
GO:1902231	positive regulation of intrinsic apoptotic signaling pathway in response to DNA damage	3	3671	6	22593	0.119806	0.748751	3.07723	3.06123
GO:0007143	female meiotic division	4	3671	10	22593	0.120615	0.748751	2.46178	3.05152
GO:0045056	transcytosis	4	3671	10	22593	0.120615	0.748751	2.46178	3.05152
GO:0033148	positive regulation of intracellular estrogen receptor signaling pathway	4	3671	10	22593	0.120615	0.748751	2.46178	3.05152
GO:0071872	cellular response to epinephrine stimulus	4	3671	10	22593	0.120615	0.748751	2.46178	3.05152
GO:0033598	mammary gland epithelial cell proliferation	4	3671	10	22593	0.120615	0.748751	2.46178	3.05152
GO:0042135	neurotransmitter catabolic process	4	3671	10	22593	0.120615	0.748751	2.46178	3.05152
GO:0016236	macroautophagy	4	3671	10	22593	0.120615	0.748751	2.46178	3.05152
GO:0046632	alpha-beta T cell differentiation	4	3671	10	22593	0.120615	0.748751	2.46178	3.05152
GO:0016559	peroxisome fission	4	3671	10	22593	0.120615	0.748751	2.46178	3.05152
GO:0042403	thyroid hormone metabolic process	4	3671	10	22593	0.120615	0.748751	2.46178	3.05152
GO:0000904	cell morphogenesis involved in differentiation	4	3671	10	22593	0.120615	0.748751	2.46178	3.05152
GO:0006406	mRNA export from nucleus	8	3671	28	22593	0.120854	0.748751	1.75842	3.04866
GO:0008045	motor neuron axon guidance	8	3671	28	22593	0.120854	0.748751	1.75842	3.04866
GO:0050853	B cell receptor signaling pathway	9	3671	33	22593	0.123731	0.748751	1.67849	3.01472
GO:0001756	somitogenesis	13	3671	53	22593	0.125008	0.748751	1.50958	2.99991
GO:0007173	epidermal growth factor receptor signaling pathway	10	3671	38	22593	0.125246	0.748751	1.61959	2.99716
GO:0043407	negative regulation of MAP kinase activity	10	3671	38	22593	0.125246	0.748751	1.61959	2.99716
GO:0090502	RNA phosphodiester bond hydrolysis, endonucleolytic	10	3671	38	22593	0.125246	0.748751	1.61959	2.99716
GO:0031647	regulation of protein stability	10	3671	38	22593	0.125246	0.748751	1.61959	2.99716
GO:0007281	germ cell development	10	3671	38	22593	0.125246	0.748751	1.61959	2.99716
GO:0009566	fertilization	12	3671	48	22593	0.125658	0.748751	1.53861	2.99243
GO:0050852	T cell receptor signaling pathway	11	3671	43	22593	0.125799	0.748751	1.5744	2.99081
GO:0006865	amino acid transport	11	3671	43	22593	0.125799	0.748751	1.5744	2.99081
GO:0046847	filopodium assembly	6	3671	19	22593	0.126283	0.748751	1.94351	2.98526
GO:0045582	positive regulation of T cell differentiation	6	3671	19	22593	0.126283	0.748751	1.94351	2.98526
GO:0022408	negative regulation of cell-cell adhesion	6	3671	19	22593	0.126283	0.748751	1.94351	2.98526
GO:0000226	microtubule cytoskeleton organization	18	3671	79	22593	0.126533	0.748751	1.40228	2.98242
GO:1902042	negative regulation of extrinsic apoptotic signaling pathway via death domain receptors	7	3671	24	22593	0.132693	0.748751	1.79505	2.91384
GO:0046580	negative regulation of Ras protein signal transduction	7	3671	24	22593	0.132693	0.748751	1.79505	2.91384
GO:0046686	response to cadmium ion	8	3671	29	22593	0.136313	0.748751	1.69778	2.87501
GO:0043967	histone H4 acetylation	8	3671	29	22593	0.136313	0.748751	1.69778	2.87501
GO:0060065	uterus development	5	3671	15	22593	0.136959	0.748751	2.05148	2.86819
GO:0050678	regulation of epithelial cell proliferation	5	3671	15	22593	0.136959	0.748751	2.05148	2.86819
GO:0045947	negative regulation of translational initiation	5	3671	15	22593	0.136959	0.748751	2.05148	2.86819
GO:0043981	histone H4-K5 acetylation	5	3671	15	22593	0.136959	0.748751	2.05148	2.86819
GO:0043982	histone H4-K8 acetylation	5	3671	15	22593	0.136959	0.748751	2.05148	2.86819
GO:0034644	cellular response to UV	9	3671	34	22593	0.138123	0.748751	1.62912	2.85598
GO:0000086	G2/M transition of mitotic cell cycle	9	3671	34	22593	0.138123	0.748751	1.62912	2.85598
GO:0045740	positive regulation of DNA replication	11	3671	44	22593	0.13845	0.748751	1.53861	2.85256
GO:0010942	positive regulation of cell death	10	3671	39	22593	0.138711	0.748751	1.57807	2.84985
GO:0051496	positive regulation of stress fiber assembly	10	3671	39	22593	0.138711	0.748751	1.57807	2.84985
GO:0007031	peroxisome organization	6	3671	20	22593	0.145803	0.748751	1.84634	2.77791
GO:0098656	anion transmembrane transport	6	3671	20	22593	0.145803	0.748751	1.84634	2.77791
GO:1900087	positive regulation of G1/S transition of mitotic cell cycle	6	3671	20	22593	0.145803	0.748751	1.84634	2.77791
GO:0032874	positive regulation of stress-activated MAPK cascade	6	3671	20	22593	0.145803	0.748751	1.84634	2.77791
GO:0045860	positive regulation of protein kinase activity	14	3671	60	22593	0.14588	0.748751	1.43604	2.77715
GO:0030334	regulation of cell migration	14	3671	60	22593	0.14588	0.748751	1.43604	2.77715
GO:0008277	regulation of G-protein coupled receptor protein signaling pathway	14	3671	60	22593	0.14588	0.748751	1.43604	2.77715
GO:0042516	regulation of tyrosine phosphorylation of Stat3 protein	2	3671	3	22593	0.146337	0.748751	4.10297	2.77264
GO:0036123	histone H3-K9 dimethylation	2	3671	3	22593	0.146337	0.748751	4.10297	2.77264
GO:0036151	phosphatidylcholine acyl-chain remodeling	2	3671	3	22593	0.146337	0.748751	4.10297	2.77264
GO:0007161	calcium-independent cell-matrix adhesion	2	3671	3	22593	0.146337	0.748751	4.10297	2.77264
GO:0060856	establishment of blood-brain barrier	2	3671	3	22593	0.146337	0.748751	4.10297	2.77264
GO:0090116	C-5 methylation of cytosine	2	3671	3	22593	0.146337	0.748751	4.10297	2.77264
GO:0090166	Golgi disassembly	2	3671	3	22593	0.146337	0.748751	4.10297	2.77264
GO:0051106	positive regulation of DNA ligation	2	3671	3	22593	0.146337	0.748751	4.10297	2.77264
GO:0090188	negative regulation of pancreatic juice secretion	2	3671	3	22593	0.146337	0.748751	4.10297	2.77264
GO:0021914	negative regulation of smoothened signaling pathway involved in ventral spinal cord patterning	2	3671	3	22593	0.146337	0.748751	4.10297	2.77264
GO:0009247	glycolipid biosynthetic process	2	3671	3	22593	0.146337	0.748751	4.10297	2.77264
GO:0006534	cysteine metabolic process	2	3671	3	22593	0.146337	0.748751	4.10297	2.77264
GO:0006555	methionine metabolic process	2	3671	3	22593	0.146337	0.748751	4.10297	2.77264
GO:0006582	melanin metabolic process	2	3671	3	22593	0.146337	0.748751	4.10297	2.77264
GO:0043687	post-translational protein modification	2	3671	3	22593	0.146337	0.748751	4.10297	2.77264
GO:0007060	male meiosis chromosome segregation	2	3671	3	22593	0.146337	0.748751	4.10297	2.77264
GO:0031990	mRNA export from nucleus in response to heat stress	2	3671	3	22593	0.146337	0.748751	4.10297	2.77264
GO:1900738	positive regulation of phospholipase C-activating G-protein coupled receptor signaling pathway	2	3671	3	22593	0.146337	0.748751	4.10297	2.77264
GO:0045950	negative regulation of mitotic recombination	2	3671	3	22593	0.146337	0.748751	4.10297	2.77264
GO:0018125	peptidyl-cysteine methylation	2	3671	3	22593	0.146337	0.748751	4.10297	2.77264
GO:0014015	positive regulation of gliogenesis	2	3671	3	22593	0.146337	0.748751	4.10297	2.77264
GO:0030223	neutrophil differentiation	2	3671	3	22593	0.146337	0.748751	4.10297	2.77264
GO:0042745	circadian sleep/wake cycle	2	3671	3	22593	0.146337	0.748751	4.10297	2.77264
GO:0038110	interleukin-2-mediated signaling pathway	2	3671	3	22593	0.146337	0.748751	4.10297	2.77264
GO:0051310	metaphase plate congression	2	3671	3	22593	0.146337	0.748751	4.10297	2.77264
GO:0051304	chromosome separation	2	3671	3	22593	0.146337	0.748751	4.10297	2.77264
GO:0030174	regulation of DNA-dependent DNA replication initiation	2	3671	3	22593	0.146337	0.748751	4.10297	2.77264
GO:0051383	kinetochore organization	2	3671	3	22593	0.146337	0.748751	4.10297	2.77264
GO:0010834	telomere maintenance via telomere shortening	2	3671	3	22593	0.146337	0.748751	4.10297	2.77264
GO:0034421	post-translational protein acetylation	2	3671	3	22593	0.146337	0.748751	4.10297	2.77264
GO:0021678	third ventricle development	2	3671	3	22593	0.146337	0.748751	4.10297	2.77264
GO:0032269	negative regulation of cellular protein metabolic process	2	3671	3	22593	0.146337	0.748751	4.10297	2.77264
GO:0001887	selenium compound metabolic process	2	3671	3	22593	0.146337	0.748751	4.10297	2.77264
GO:0009826	unidimensional cell growth	2	3671	3	22593	0.146337	0.748751	4.10297	2.77264
GO:0048609	multicellular organismal reproductive process	2	3671	3	22593	0.146337	0.748751	4.10297	2.77264
GO:0072179	nephric duct formation	2	3671	3	22593	0.146337	0.748751	4.10297	2.77264
GO:0072197	ureter morphogenesis	2	3671	3	22593	0.146337	0.748751	4.10297	2.77264
GO:0097155	fasciculation of sensory neuron axon	2	3671	3	22593	0.146337	0.748751	4.10297	2.77264
GO:0010893	positive regulation of steroid biosynthetic process	2	3671	3	22593	0.146337	0.748751	4.10297	2.77264
GO:0043215	daunorubicin transport	2	3671	3	22593	0.146337	0.748751	4.10297	2.77264
GO:0060491	regulation of cell projection assembly	2	3671	3	22593	0.146337	0.748751	4.10297	2.77264
GO:0097296	activation of cysteine-type endopeptidase activity involved in apoptotic signaling pathway	2	3671	3	22593	0.146337	0.748751	4.10297	2.77264
GO:0006991	response to sterol depletion	2	3671	3	22593	0.146337	0.748751	4.10297	2.77264
GO:0033561	regulation of water loss via skin	2	3671	3	22593	0.146337	0.748751	4.10297	2.77264
GO:0060333	interferon-gamma-mediated signaling pathway	2	3671	3	22593	0.146337	0.748751	4.10297	2.77264
GO:0060341	regulation of cellular localization	2	3671	3	22593	0.146337	0.748751	4.10297	2.77264
GO:0035282	segmentation	2	3671	3	22593	0.146337	0.748751	4.10297	2.77264
GO:0071930	negative regulation of transcription involved in G1/S transition of mitotic cell cycle	2	3671	3	22593	0.146337	0.748751	4.10297	2.77264
GO:2000224	regulation of testosterone biosynthetic process	2	3671	3	22593	0.146337	0.748751	4.10297	2.77264
GO:0045163	clustering of voltage-gated potassium channels	2	3671	3	22593	0.146337	0.748751	4.10297	2.77264
GO:0031577	spindle checkpoint	2	3671	3	22593	0.146337	0.748751	4.10297	2.77264
GO:0048807	female genitalia morphogenesis	2	3671	3	22593	0.146337	0.748751	4.10297	2.77264
GO:0072757	cellular response to camptothecin	2	3671	3	22593	0.146337	0.748751	4.10297	2.77264
GO:0060623	regulation of chromosome condensation	2	3671	3	22593	0.146337	0.748751	4.10297	2.77264
GO:0003093	regulation of glomerular filtration	2	3671	3	22593	0.146337	0.748751	4.10297	2.77264
GO:0006323	DNA packaging	2	3671	3	22593	0.146337	0.748751	4.10297	2.77264
GO:0033043	regulation of organelle organization	2	3671	3	22593	0.146337	0.748751	4.10297	2.77264
GO:2001274	negative regulation of glucose import in response to insulin stimulus	2	3671	3	22593	0.146337	0.748751	4.10297	2.77264
GO:0097477	lateral motor column neuron migration	2	3671	3	22593	0.146337	0.748751	4.10297	2.77264
GO:2001212	regulation of vasculogenesis	2	3671	3	22593	0.146337	0.748751	4.10297	2.77264
GO:1900063	regulation of peroxisome organization	2	3671	3	22593	0.146337	0.748751	4.10297	2.77264
GO:2001206	positive regulation of osteoclast development	2	3671	3	22593	0.146337	0.748751	4.10297	2.77264
GO:0071225	cellular response to muramyl dipeptide	2	3671	3	22593	0.146337	0.748751	4.10297	2.77264
GO:0031627	telomeric loop formation	2	3671	3	22593	0.146337	0.748751	4.10297	2.77264
GO:0051754	meiotic sister chromatid cohesion, centromeric	2	3671	3	22593	0.146337	0.748751	4.10297	2.77264
GO:0034136	negative regulation of toll-like receptor 2 signaling pathway	2	3671	3	22593	0.146337	0.748751	4.10297	2.77264
GO:0045218	zonula adherens maintenance	2	3671	3	22593	0.146337	0.748751	4.10297	2.77264
GO:2000370	positive regulation of clathrin-mediated endocytosis	2	3671	3	22593	0.146337	0.748751	4.10297	2.77264
GO:2000360	negative regulation of binding of sperm to zona pellucida	2	3671	3	22593	0.146337	0.748751	4.10297	2.77264
GO:0072017	distal tubule development	2	3671	3	22593	0.146337	0.748751	4.10297	2.77264
GO:0060523	prostate epithelial cord elongation	2	3671	3	22593	0.146337	0.748751	4.10297	2.77264
GO:1902261	positive regulation of delayed rectifier potassium channel activity	2	3671	3	22593	0.146337	0.748751	4.10297	2.77264
GO:0090068	positive regulation of cell cycle process	2	3671	3	22593	0.146337	0.748751	4.10297	2.77264
GO:0006210	thymine catabolic process	2	3671	3	22593	0.146337	0.748751	4.10297	2.77264
GO:0061086	negative regulation of histone H3-K27 methylation	2	3671	3	22593	0.146337	0.748751	4.10297	2.77264
GO:0070671	response to interleukin-12	2	3671	3	22593	0.146337	0.748751	4.10297	2.77264
GO:0042371	vitamin K biosynthetic process	2	3671	3	22593	0.146337	0.748751	4.10297	2.77264
GO:0060585	positive regulation of prostaglandin-endoperoxide synthase activity	2	3671	3	22593	0.146337	0.748751	4.10297	2.77264
GO:0051639	actin filament network formation	2	3671	3	22593	0.146337	0.748751	4.10297	2.77264
GO:0043988	histone H3-S28 phosphorylation	2	3671	3	22593	0.146337	0.748751	4.10297	2.77264
GO:0043583	ear development	4	3671	11	22593	0.147149	0.748751	2.23798	2.76465
GO:0001542	ovulation from ovarian follicle	4	3671	11	22593	0.147149	0.748751	2.23798	2.76465
GO:1990001	inhibition of cysteine-type endopeptidase activity involved in apoptotic process	4	3671	11	22593	0.147149	0.748751	2.23798	2.76465
GO:0034698	response to gonadotropin	4	3671	11	22593	0.147149	0.748751	2.23798	2.76465
GO:0002011	morphogenesis of an epithelial sheet	4	3671	11	22593	0.147149	0.748751	2.23798	2.76465
GO:0009100	glycoprotein metabolic process	4	3671	11	22593	0.147149	0.748751	2.23798	2.76465
GO:0006661	phosphatidylinositol biosynthetic process	4	3671	11	22593	0.147149	0.748751	2.23798	2.76465
GO:0060174	limb bud formation	4	3671	11	22593	0.147149	0.748751	2.23798	2.76465
GO:0048103	somatic stem cell division	4	3671	11	22593	0.147149	0.748751	2.23798	2.76465
GO:0048193	Golgi vesicle transport	4	3671	11	22593	0.147149	0.748751	2.23798	2.76465
GO:0060484	lung-associated mesenchyme development	4	3671	11	22593	0.147149	0.748751	2.23798	2.76465
GO:0015893	drug transport	4	3671	11	22593	0.147149	0.748751	2.23798	2.76465
GO:0034244	negative regulation of transcription elongation from RNA polymerase II promoter	4	3671	11	22593	0.147149	0.748751	2.23798	2.76465
GO:0006275	regulation of DNA replication	4	3671	11	22593	0.147149	0.748751	2.23798	2.76465
GO:0070528	protein kinase C signaling	4	3671	11	22593	0.147149	0.748751	2.23798	2.76465
GO:0006241	CTP biosynthetic process	4	3671	11	22593	0.147149	0.748751	2.23798	2.76465
GO:0008360	regulation of cell shape	25	3671	119	22593	0.147893	0.748751	1.29295	2.75738
GO:0034613	cellular protein localization	13	3671	55	22593	0.148112	0.748751	1.45469	2.75524
GO:0043086	negative regulation of catalytic activity	17	3671	76	22593	0.148431	0.748751	1.37665	2.75214
GO:0006986	response to unfolded protein	12	3671	50	22593	0.150103	0.748751	1.47707	2.73597
GO:0010212	response to ionizing radiation	12	3671	50	22593	0.150103	0.748751	1.47707	2.73597
GO:0030100	regulation of endocytosis	7	3671	25	22593	0.150503	0.748751	1.72325	2.73213
GO:0045931	positive regulation of mitotic cell cycle	8	3671	30	22593	0.152711	0.748751	1.64119	2.71113
GO:0001755	neural crest cell migration	8	3671	30	22593	0.152711	0.748751	1.64119	2.71113
GO:0050714	positive regulation of protein secretion	8	3671	30	22593	0.152711	0.748751	1.64119	2.71113
GO:0001824	blastocyst development	8	3671	30	22593	0.152711	0.748751	1.64119	2.71113
GO:0006958	complement activation, classical pathway	8	3671	30	22593	0.152711	0.748751	1.64119	2.71113
GO:0042177	negative regulation of protein catabolic process	8	3671	30	22593	0.152711	0.748751	1.64119	2.71113
GO:0016573	histone acetylation	8	3671	30	22593	0.152711	0.748751	1.64119	2.71113
GO:0008543	fibroblast growth factor receptor signaling pathway	10	3671	40	22593	0.152897	0.748751	1.53861	2.70937
GO:0000079	regulation of cyclin-dependent protein serine/threonine kinase activity	9	3671	35	22593	0.15333	0.748751	1.58257	2.70529
GO:0001889	liver development	21	3671	98	22593	0.154032	0.748751	1.31881	2.6987
GO:0007196	adenylate cyclase-inhibiting G-protein coupled glutamate receptor signaling pathway	3	3671	7	22593	0.154088	0.748751	2.63762	2.69817
GO:0046069	cGMP catabolic process	3	3671	7	22593	0.154088	0.748751	2.63762	2.69817
GO:0071467	cellular response to pH	3	3671	7	22593	0.154088	0.748751	2.63762	2.69817
GO:0036159	inner dynein arm assembly	3	3671	7	22593	0.154088	0.748751	2.63762	2.69817
GO:0006474	N-terminal protein amino acid acetylation	3	3671	7	22593	0.154088	0.748751	2.63762	2.69817
GO:0060831	smoothened signaling pathway involved in dorsal/ventral neural tube patterning	3	3671	7	22593	0.154088	0.748751	2.63762	2.69817
GO:0060055	angiogenesis involved in wound healing	3	3671	7	22593	0.154088	0.748751	2.63762	2.69817
GO:0070327	thyroid hormone transport	3	3671	7	22593	0.154088	0.748751	2.63762	2.69817
GO:0021942	radial glia guided migration of Purkinje cell	3	3671	7	22593	0.154088	0.748751	2.63762	2.69817
GO:0010586	miRNA metabolic process	3	3671	7	22593	0.154088	0.748751	2.63762	2.69817
GO:0014031	mesenchymal cell development	3	3671	7	22593	0.154088	0.748751	2.63762	2.69817
GO:0045542	positive regulation of cholesterol biosynthetic process	3	3671	7	22593	0.154088	0.748751	2.63762	2.69817
GO:0035360	positive regulation of peroxisome proliferator activated receptor signaling pathway	3	3671	7	22593	0.154088	0.748751	2.63762	2.69817
GO:0010833	telomere maintenance via telomere lengthening	3	3671	7	22593	0.154088	0.748751	2.63762	2.69817
GO:0043496	regulation of protein homodimerization activity	3	3671	7	22593	0.154088	0.748751	2.63762	2.69817
GO:0015696	ammonium transport	3	3671	7	22593	0.154088	0.748751	2.63762	2.69817
GO:0019441	tryptophan catabolic process to kynurenine	3	3671	7	22593	0.154088	0.748751	2.63762	2.69817
GO:0032224	positive regulation of synaptic transmission, cholinergic	3	3671	7	22593	0.154088	0.748751	2.63762	2.69817
GO:0031145	anaphase-promoting complex-dependent proteasomal ubiquitin-dependent protein catabolic process	3	3671	7	22593	0.154088	0.748751	2.63762	2.69817
GO:0032287	peripheral nervous system myelin maintenance	3	3671	7	22593	0.154088	0.748751	2.63762	2.69817
GO:0030913	paranodal junction assembly	3	3671	7	22593	0.154088	0.748751	2.63762	2.69817
GO:2000008	regulation of protein localization to cell surface	3	3671	7	22593	0.154088	0.748751	2.63762	2.69817
GO:0000083	regulation of transcription involved in G1/S transition of mitotic cell cycle	3	3671	7	22593	0.154088	0.748751	2.63762	2.69817
GO:0010960	magnesium ion homeostasis	3	3671	7	22593	0.154088	0.748751	2.63762	2.69817
GO:0015718	monocarboxylic acid transport	3	3671	7	22593	0.154088	0.748751	2.63762	2.69817
GO:2000145	regulation of cell motility	3	3671	7	22593	0.154088	0.748751	2.63762	2.69817
GO:0021517	ventral spinal cord development	3	3671	7	22593	0.154088	0.748751	2.63762	2.69817
GO:0048702	embryonic neurocranium morphogenesis	3	3671	7	22593	0.154088	0.748751	2.63762	2.69817
GO:0006013	mannose metabolic process	3	3671	7	22593	0.154088	0.748751	2.63762	2.69817
GO:0034214	protein hexamerization	3	3671	7	22593	0.154088	0.748751	2.63762	2.69817
GO:0006265	DNA topological change	3	3671	7	22593	0.154088	0.748751	2.63762	2.69817
GO:0060613	fat pad development	3	3671	7	22593	0.154088	0.748751	2.63762	2.69817
GO:0032731	positive regulation of interleukin-1 beta production	3	3671	7	22593	0.154088	0.748751	2.63762	2.69817
GO:1900017	positive regulation of cytokine production involved in inflammatory response	3	3671	7	22593	0.154088	0.748751	2.63762	2.69817
GO:0034144	negative regulation of toll-like receptor 4 signaling pathway	3	3671	7	22593	0.154088	0.748751	2.63762	2.69817
GO:2000300	regulation of synaptic vesicle exocytosis	3	3671	7	22593	0.154088	0.748751	2.63762	2.69817
GO:0090084	negative regulation of inclusion body assembly	3	3671	7	22593	0.154088	0.748751	2.63762	2.69817
GO:0006208	pyrimidine nucleobase catabolic process	3	3671	7	22593	0.154088	0.748751	2.63762	2.69817
GO:0045665	negative regulation of neuron differentiation	15	3671	66	22593	0.154566	0.748751	1.39874	2.69371
GO:0006816	calcium ion transport	29	3671	142	22593	0.156203	0.748751	1.2569	2.67851
GO:0007605	sensory perception of sound	27	3671	131	22593	0.156363	0.748751	1.26848	2.67703
GO:0023014	signal transduction by phosphorylation	14	3671	61	22593	0.157563	0.748751	1.4125	2.666
GO:0060009	Sertoli cell development	5	3671	16	22593	0.160212	0.748751	1.92327	2.64195
GO:0050870	positive regulation of T cell activation	5	3671	16	22593	0.160212	0.748751	1.92327	2.64195
GO:0048870	cell motility	5	3671	16	22593	0.160212	0.748751	1.92327	2.64195
GO:0071285	cellular response to lithium ion	5	3671	16	22593	0.160212	0.748751	1.92327	2.64195
GO:0035335	peptidyl-tyrosine dephosphorylation	21	3671	99	22593	0.16339	0.748751	1.30549	2.61361
GO:0030900	forebrain development	18	3671	83	22593	0.165633	0.748751	1.3347	2.59394
GO:0009636	response to toxic substance	18	3671	83	22593	0.165633	0.748751	1.3347	2.59394
GO:0035019	somatic stem cell maintenance	11	3671	46	22593	0.165672	0.748751	1.47172	2.5936
GO:0045736	negative regulation of cyclin-dependent protein serine/threonine kinase activity	6	3671	21	22593	0.166589	0.748751	1.75842	2.58563
GO:0046513	ceramide biosynthetic process	6	3671	21	22593	0.166589	0.748751	1.75842	2.58563
GO:0030890	positive regulation of B cell proliferation	10	3671	41	22593	0.167777	0.748751	1.50109	2.57538
GO:0010595	positive regulation of endothelial cell migration	9	3671	36	22593	0.169316	0.748751	1.53861	2.56221
GO:0048754	branching morphogenesis of an epithelial tube	9	3671	36	22593	0.169316	0.748751	1.53861	2.56221
GO:0042476	odontogenesis	7	3671	26	22593	0.169358	0.748751	1.65697	2.56186
GO:0010634	positive regulation of epithelial cell migration	7	3671	26	22593	0.169358	0.748751	1.65697	2.56186
GO:0006928	cellular component movement	7	3671	26	22593	0.169358	0.748751	1.65697	2.56186
GO:0006469	negative regulation of protein kinase activity	17	3671	78	22593	0.169688	0.748751	1.34136	2.55905
GO:0006820	anion transport	8	3671	31	22593	0.169999	0.748751	1.58825	2.5564
GO:0000184	nuclear-transcribed mRNA catabolic process, nonsense-mediated decay	8	3671	31	22593	0.169999	0.748751	1.58825	2.5564
GO:0045744	negative regulation of G-protein coupled receptor protein signaling pathway	4	3671	12	22593	0.175676	0.748751	2.05148	2.50901
GO:0045793	positive regulation of cell size	4	3671	12	22593	0.175676	0.748751	2.05148	2.50901
GO:0046889	positive regulation of lipid biosynthetic process	4	3671	12	22593	0.175676	0.748751	2.05148	2.50901
GO:0021819	layer formation in cerebral cortex	4	3671	12	22593	0.175676	0.748751	2.05148	2.50901
GO:0042640	anagen	4	3671	12	22593	0.175676	0.748751	2.05148	2.50901
GO:0072657	protein localization to membrane	4	3671	12	22593	0.175676	0.748751	2.05148	2.50901
GO:0042574	retinal metabolic process	4	3671	12	22593	0.175676	0.748751	2.05148	2.50901
GO:0048489	synaptic vesicle transport	4	3671	12	22593	0.175676	0.748751	2.05148	2.50901
GO:0061351	neural precursor cell proliferation	4	3671	12	22593	0.175676	0.748751	2.05148	2.50901
GO:0034453	microtubule anchoring	4	3671	12	22593	0.175676	0.748751	2.05148	2.50901
GO:0006750	glutathione biosynthetic process	4	3671	12	22593	0.175676	0.748751	2.05148	2.50901
GO:0001817	regulation of cytokine production	4	3671	12	22593	0.175676	0.748751	2.05148	2.50901
GO:0016045	detection of bacterium	4	3671	12	22593	0.175676	0.748751	2.05148	2.50901
GO:0001935	endothelial cell proliferation	4	3671	12	22593	0.175676	0.748751	2.05148	2.50901
GO:1903543	positive regulation of exosomal secretion	4	3671	12	22593	0.175676	0.748751	2.05148	2.50901
GO:0060306	regulation of membrane repolarization	4	3671	12	22593	0.175676	0.748751	2.05148	2.50901
GO:0046621	negative regulation of organ growth	4	3671	12	22593	0.175676	0.748751	2.05148	2.50901
GO:0032793	positive regulation of CREB transcription factor activity	4	3671	12	22593	0.175676	0.748751	2.05148	2.50901
GO:0008347	glial cell migration	4	3671	12	22593	0.175676	0.748751	2.05148	2.50901
GO:0045995	regulation of embryonic development	4	3671	12	22593	0.175676	0.748751	2.05148	2.50901
GO:0030307	positive regulation of cell growth	18	3671	84	22593	0.176308	0.748751	1.31881	2.50383
GO:0002376	immune system process	66	3671	355	22593	0.176497	0.748751	1.14421	2.50228
GO:0031532	actin cytoskeleton reorganization	11	3671	47	22593	0.180196	0.748751	1.4404	2.47236
GO:0006979	response to oxidative stress	27	3671	134	22593	0.181414	0.748751	1.24008	2.46264
GO:0070588	calcium ion transmembrane transport	25	3671	123	22593	0.182356	0.748751	1.25091	2.45517
GO:0051402	neuron apoptotic process	10	3671	42	22593	0.183317	0.748751	1.46535	2.44759
GO:0043065	positive regulation of apoptotic process	55	3671	293	22593	0.183542	0.748751	1.15527	2.44582
GO:0034614	cellular response to reactive oxygen species	5	3671	17	22593	0.184918	0.748751	1.81013	2.43504
GO:0001841	neural tube formation	5	3671	17	22593	0.184918	0.748751	1.81013	2.43504
GO:0051453	regulation of intracellular pH	5	3671	17	22593	0.184918	0.748751	1.81013	2.43504
GO:0016226	iron-sulfur cluster assembly	5	3671	17	22593	0.184918	0.748751	1.81013	2.43504
GO:0002687	positive regulation of leukocyte migration	5	3671	17	22593	0.184918	0.748751	1.81013	2.43504
GO:0035855	megakaryocyte development	5	3671	17	22593	0.184918	0.748751	1.81013	2.43504
GO:1903507	negative regulation of nucleic acid-templated transcription	9	3671	37	22593	0.186039	0.748751	1.49703	2.42633
GO:0030032	lamellipodium assembly	8	3671	32	22593	0.188122	0.748751	1.53861	2.41026
GO:0048265	response to pain	6	3671	22	22593	0.188531	0.748751	1.67849	2.40712
GO:0001829	trophectodermal cell differentiation	6	3671	22	22593	0.188531	0.748751	1.67849	2.40712
GO:0006807	nitrogen compound metabolic process	6	3671	22	22593	0.188531	0.748751	1.67849	2.40712
GO:0034394	protein localization to cell surface	6	3671	22	22593	0.188531	0.748751	1.67849	2.40712
GO:0090004	positive regulation of establishment of protein localization to plasma membrane	6	3671	22	22593	0.188531	0.748751	1.67849	2.40712
GO:0002009	morphogenesis of an epithelium	7	3671	27	22593	0.189178	0.748751	1.5956	2.40219
GO:0035108	limb morphogenesis	7	3671	27	22593	0.189178	0.748751	1.5956	2.40219
GO:0015758	glucose transport	7	3671	27	22593	0.189178	0.748751	1.5956	2.40219
GO:0007269	neurotransmitter secretion	7	3671	27	22593	0.189178	0.748751	1.5956	2.40219
GO:0006470	protein dephosphorylation	27	3671	135	22593	0.19021	0.748751	1.23089	2.39434
GO:0033210	leptin-mediated signaling pathway	3	3671	8	22593	0.190947	0.748751	2.30792	2.38876
GO:0019509	L-methionine biosynthetic process from methylthioadenosine	3	3671	8	22593	0.190947	0.748751	2.30792	2.38876
GO:0060087	relaxation of vascular smooth muscle	3	3671	8	22593	0.190947	0.748751	2.30792	2.38876
GO:0045814	negative regulation of gene expression, epigenetic	3	3671	8	22593	0.190947	0.748751	2.30792	2.38876
GO:0045069	regulation of viral genome replication	3	3671	8	22593	0.190947	0.748751	2.30792	2.38876
GO:0036089	cleavage furrow formation	3	3671	8	22593	0.190947	0.748751	2.30792	2.38876
GO:0010614	negative regulation of cardiac muscle hypertrophy	3	3671	8	22593	0.190947	0.748751	2.30792	2.38876
GO:0000244	spliceosomal tri-snRNP complex assembly	3	3671	8	22593	0.190947	0.748751	2.30792	2.38876
GO:0007064	mitotic sister chromatid cohesion	3	3671	8	22593	0.190947	0.748751	2.30792	2.38876
GO:0000288	nuclear-transcribed mRNA catabolic process, deadenylation-dependent decay	3	3671	8	22593	0.190947	0.748751	2.30792	2.38876
GO:0021884	forebrain neuron development	3	3671	8	22593	0.190947	0.748751	2.30792	2.38876
GO:0034501	protein localization to kinetochore	3	3671	8	22593	0.190947	0.748751	2.30792	2.38876
GO:0090331	negative regulation of platelet aggregation	3	3671	8	22593	0.190947	0.748751	2.30792	2.38876
GO:0010642	negative regulation of platelet-derived growth factor receptor signaling pathway	3	3671	8	22593	0.190947	0.748751	2.30792	2.38876
GO:0021695	cerebellar cortex development	3	3671	8	22593	0.190947	0.748751	2.30792	2.38876
GO:0030916	otic vesicle formation	3	3671	8	22593	0.190947	0.748751	2.30792	2.38876
GO:0048642	negative regulation of skeletal muscle tissue development	3	3671	8	22593	0.190947	0.748751	2.30792	2.38876
GO:0060411	cardiac septum morphogenesis	3	3671	8	22593	0.190947	0.748751	2.30792	2.38876
GO:0006119	oxidative phosphorylation	3	3671	8	22593	0.190947	0.748751	2.30792	2.38876
GO:0001101	response to acid chemical	3	3671	8	22593	0.190947	0.748751	2.30792	2.38876
GO:0051567	histone H3-K9 methylation	3	3671	8	22593	0.190947	0.748751	2.30792	2.38876
GO:0009792	embryo development ending in birth or egg hatching	3	3671	8	22593	0.190947	0.748751	2.30792	2.38876
GO:0030705	cytoskeleton-dependent intracellular transport	3	3671	8	22593	0.190947	0.748751	2.30792	2.38876
GO:0046500	S-adenosylmethionine metabolic process	3	3671	8	22593	0.190947	0.748751	2.30792	2.38876
GO:0019934	cGMP-mediated signaling	3	3671	8	22593	0.190947	0.748751	2.30792	2.38876
GO:0048739	cardiac muscle fiber development	3	3671	8	22593	0.190947	0.748751	2.30792	2.38876
GO:0003184	pulmonary valve morphogenesis	3	3671	8	22593	0.190947	0.748751	2.30792	2.38876
GO:0051444	negative regulation of ubiquitin-protein transferase activity	3	3671	8	22593	0.190947	0.748751	2.30792	2.38876
GO:0060603	mammary gland duct morphogenesis	3	3671	8	22593	0.190947	0.748751	2.30792	2.38876
GO:2000737	negative regulation of stem cell differentiation	3	3671	8	22593	0.190947	0.748751	2.30792	2.38876
GO:1900029	positive regulation of ruffle assembly	3	3671	8	22593	0.190947	0.748751	2.30792	2.38876
GO:0034142	toll-like receptor 4 signaling pathway	3	3671	8	22593	0.190947	0.748751	2.30792	2.38876
GO:0071313	cellular response to caffeine	3	3671	8	22593	0.190947	0.748751	2.30792	2.38876
GO:0090005	negative regulation of establishment of protein localization to plasma membrane	3	3671	8	22593	0.190947	0.748751	2.30792	2.38876
GO:0032801	receptor catabolic process	3	3671	8	22593	0.190947	0.748751	2.30792	2.38876
GO:0007623	circadian rhythm	23	3671	113	22593	0.192626	0.748751	1.25268	2.37612
GO:0007626	locomotory behavior	20	3671	97	22593	0.198704	0.748751	1.26896	2.33131
GO:0007266	Rho protein signal transduction	10	3671	43	22593	0.199481	0.748751	1.43127	2.32568
GO:0030422	production of siRNA involved in RNA interference	2	3671	4	22593	0.199841	0.748751	3.07723	2.32307
GO:0035522	monoubiquitinated histone H2A deubiquitination	2	3671	4	22593	0.199841	0.748751	3.07723	2.32307
GO:0051051	negative regulation of transport	2	3671	4	22593	0.199841	0.748751	3.07723	2.32307
GO:0033260	nuclear DNA replication	2	3671	4	22593	0.199841	0.748751	3.07723	2.32307
GO:0071466	cellular response to xenobiotic stimulus	2	3671	4	22593	0.199841	0.748751	3.07723	2.32307
GO:0032648	regulation of interferon-beta production	2	3671	4	22593	0.199841	0.748751	3.07723	2.32307
GO:0035519	protein K29-linked ubiquitination	2	3671	4	22593	0.199841	0.748751	3.07723	2.32307
GO:0007127	meiosis I	2	3671	4	22593	0.199841	0.748751	3.07723	2.32307
GO:0033227	dsRNA transport	2	3671	4	22593	0.199841	0.748751	3.07723	2.32307
GO:0043550	regulation of lipid kinase activity	2	3671	4	22593	0.199841	0.748751	3.07723	2.32307
GO:0046836	glycolipid transport	2	3671	4	22593	0.199841	0.748751	3.07723	2.32307
GO:0043549	regulation of kinase activity	2	3671	4	22593	0.199841	0.748751	3.07723	2.32307
GO:0006477	protein sulfation	2	3671	4	22593	0.199841	0.748751	3.07723	2.32307
GO:0010499	proteasomal ubiquitin-independent protein catabolic process	2	3671	4	22593	0.199841	0.748751	3.07723	2.32307
GO:1902035	positive regulation of hematopoietic stem cell proliferation	2	3671	4	22593	0.199841	0.748751	3.07723	2.32307
GO:0002175	protein localization to paranode region of axon	2	3671	4	22593	0.199841	0.748751	3.07723	2.32307
GO:0019563	glycerol catabolic process	2	3671	4	22593	0.199841	0.748751	3.07723	2.32307
GO:0097052	L-kynurenine metabolic process	2	3671	4	22593	0.199841	0.748751	3.07723	2.32307
GO:1990086	lens fiber cell apoptotic process	2	3671	4	22593	0.199841	0.748751	3.07723	2.32307
GO:0051127	positive regulation of actin nucleation	2	3671	4	22593	0.199841	0.748751	3.07723	2.32307
GO:0090170	regulation of Golgi inheritance	2	3671	4	22593	0.199841	0.748751	3.07723	2.32307
GO:0014834	skeletal muscle satellite cell maintenance involved in skeletal muscle regeneration	2	3671	4	22593	0.199841	0.748751	3.07723	2.32307
GO:0098735	positive regulation of the force of heart contraction	2	3671	4	22593	0.199841	0.748751	3.07723	2.32307
GO:0008611	ether lipid biosynthetic process	2	3671	4	22593	0.199841	0.748751	3.07723	2.32307
GO:0010626	negative regulation of Schwann cell proliferation	2	3671	4	22593	0.199841	0.748751	3.07723	2.32307
GO:0006543	glutamine catabolic process	2	3671	4	22593	0.199841	0.748751	3.07723	2.32307
GO:0014826	vein smooth muscle contraction	2	3671	4	22593	0.199841	0.748751	3.07723	2.32307
GO:0032460	negative regulation of protein oligomerization	2	3671	4	22593	0.199841	0.748751	3.07723	2.32307
GO:0060732	positive regulation of inositol phosphate biosynthetic process	2	3671	4	22593	0.199841	0.748751	3.07723	2.32307
GO:0010571	positive regulation of nuclear cell cycle DNA replication	2	3671	4	22593	0.199841	0.748751	3.07723	2.32307
GO:1903251	multi-ciliated epithelial cell differentiation	2	3671	4	22593	0.199841	0.748751	3.07723	2.32307
GO:0010587	miRNA catabolic process	2	3671	4	22593	0.199841	0.748751	3.07723	2.32307
GO:0008078	mesodermal cell migration	2	3671	4	22593	0.199841	0.748751	3.07723	2.32307
GO:0010724	regulation of definitive erythrocyte differentiation	2	3671	4	22593	0.199841	0.748751	3.07723	2.32307
GO:0070189	kynurenine metabolic process	2	3671	4	22593	0.199841	0.748751	3.07723	2.32307
GO:0034508	centromere complex assembly	2	3671	4	22593	0.199841	0.748751	3.07723	2.32307
GO:0014074	response to purine-containing compound	2	3671	4	22593	0.199841	0.748751	3.07723	2.32307
GO:0016080	synaptic vesicle targeting	2	3671	4	22593	0.199841	0.748751	3.07723	2.32307
GO:0014051	gamma-aminobutyric acid secretion	2	3671	4	22593	0.199841	0.748751	3.07723	2.32307
GO:0019244	lactate biosynthetic process from pyruvate	2	3671	4	22593	0.199841	0.748751	3.07723	2.32307
GO:0043374	CD8-positive, alpha-beta T cell differentiation	2	3671	4	22593	0.199841	0.748751	3.07723	2.32307
GO:0021555	midbrain-hindbrain boundary morphogenesis	2	3671	4	22593	0.199841	0.748751	3.07723	2.32307
GO:1903307	positive regulation of regulated secretory pathway	2	3671	4	22593	0.199841	0.748751	3.07723	2.32307
GO:0090312	positive regulation of protein deacetylation	2	3671	4	22593	0.199841	0.748751	3.07723	2.32307
GO:0051315	attachment of mitotic spindle microtubules to kinetochore	2	3671	4	22593	0.199841	0.748751	3.07723	2.32307
GO:0001738	morphogenesis of a polarized epithelium	2	3671	4	22593	0.199841	0.748751	3.07723	2.32307
GO:0044117	growth of symbiont in host	2	3671	4	22593	0.199841	0.748751	3.07723	2.32307
GO:0010693	negative regulation of alkaline phosphatase activity	2	3671	4	22593	0.199841	0.748751	3.07723	2.32307
GO:0039689	negative stranded viral RNA replication	2	3671	4	22593	0.199841	0.748751	3.07723	2.32307
GO:0030150	protein import into mitochondrial matrix	2	3671	4	22593	0.199841	0.748751	3.07723	2.32307
GO:0070252	actin-mediated cell contraction	2	3671	4	22593	0.199841	0.748751	3.07723	2.32307
GO:0045682	regulation of epidermis development	2	3671	4	22593	0.199841	0.748751	3.07723	2.32307
GO:0070940	dephosphorylation of RNA polymerase II C-terminal domain	2	3671	4	22593	0.199841	0.748751	3.07723	2.32307
GO:0010817	regulation of hormone levels	2	3671	4	22593	0.199841	0.748751	3.07723	2.32307
GO:0098535	de novo centriole assembly	2	3671	4	22593	0.199841	0.748751	3.07723	2.32307
GO:0072429	response to intra-S DNA damage checkpoint signaling	2	3671	4	22593	0.199841	0.748751	3.07723	2.32307
GO:0051987	positive regulation of attachment of spindle microtubules to kinetochore	2	3671	4	22593	0.199841	0.748751	3.07723	2.32307
GO:0001839	neural plate morphogenesis	2	3671	4	22593	0.199841	0.748751	3.07723	2.32307
GO:0051900	regulation of mitochondrial depolarization	2	3671	4	22593	0.199841	0.748751	3.07723	2.32307
GO:0060964	regulation of gene silencing by miRNA	2	3671	4	22593	0.199841	0.748751	3.07723	2.32307
GO:0038007	netrin-activated signaling pathway	2	3671	4	22593	0.199841	0.748751	3.07723	2.32307
GO:0050820	positive regulation of coagulation	2	3671	4	22593	0.199841	0.748751	3.07723	2.32307
GO:0002520	immune system development	2	3671	4	22593	0.199841	0.748751	3.07723	2.32307
GO:0002521	leukocyte differentiation	2	3671	4	22593	0.199841	0.748751	3.07723	2.32307
GO:0000076	DNA replication checkpoint	2	3671	4	22593	0.199841	0.748751	3.07723	2.32307
GO:2000021	regulation of ion homeostasis	2	3671	4	22593	0.199841	0.748751	3.07723	2.32307
GO:0010936	negative regulation of macrophage cytokine production	2	3671	4	22593	0.199841	0.748751	3.07723	2.32307
GO:0000722	telomere maintenance via recombination	2	3671	4	22593	0.199841	0.748751	3.07723	2.32307
GO:0033687	osteoblast proliferation	2	3671	4	22593	0.199841	0.748751	3.07723	2.32307
GO:0032959	inositol trisphosphate biosynthetic process	2	3671	4	22593	0.199841	0.748751	3.07723	2.32307
GO:0010883	regulation of lipid storage	2	3671	4	22593	0.199841	0.748751	3.07723	2.32307
GO:0035196	production of miRNAs involved in gene silencing by miRNA	2	3671	4	22593	0.199841	0.748751	3.07723	2.32307
GO:0060468	prevention of polyspermy	2	3671	4	22593	0.199841	0.748751	3.07723	2.32307
GO:0032970	regulation of actin filament-based process	2	3671	4	22593	0.199841	0.748751	3.07723	2.32307
GO:1900245	positive regulation of MDA-5 signaling pathway	2	3671	4	22593	0.199841	0.748751	3.07723	2.32307
GO:0032925	regulation of activin receptor signaling pathway	2	3671	4	22593	0.199841	0.748751	3.07723	2.32307
GO:0032909	regulation of transforming growth factor beta2 production	2	3671	4	22593	0.199841	0.748751	3.07723	2.32307
GO:0048024	regulation of mRNA splicing, via spliceosome	2	3671	4	22593	0.199841	0.748751	3.07723	2.32307
GO:0000189	MAPK import into nucleus	2	3671	4	22593	0.199841	0.748751	3.07723	2.32307
GO:0072221	metanephric distal convoluted tubule development	2	3671	4	22593	0.199841	0.748751	3.07723	2.32307
GO:0033522	histone H2A ubiquitination	2	3671	4	22593	0.199841	0.748751	3.07723	2.32307
GO:1903553	positive regulation of extracellular vesicular exosome assembly	2	3671	4	22593	0.199841	0.748751	3.07723	2.32307
GO:0046545	development of primary female sexual characteristics	2	3671	4	22593	0.199841	0.748751	3.07723	2.32307
GO:0072289	metanephric nephron tubule formation	2	3671	4	22593	0.199841	0.748751	3.07723	2.32307
GO:0051488	activation of anaphase-promoting complex activity	2	3671	4	22593	0.199841	0.748751	3.07723	2.32307
GO:0032057	negative regulation of translational initiation in response to stress	2	3671	4	22593	0.199841	0.748751	3.07723	2.32307
GO:0071156	regulation of cell cycle arrest	2	3671	4	22593	0.199841	0.748751	3.07723	2.32307
GO:0006907	pinocytosis	2	3671	4	22593	0.199841	0.748751	3.07723	2.32307
GO:0051454	intracellular pH elevation	2	3671	4	22593	0.199841	0.748751	3.07723	2.32307
GO:0006930	substrate-dependent cell migration, cell extension	2	3671	4	22593	0.199841	0.748751	3.07723	2.32307
GO:0051409	response to nitrosative stress	2	3671	4	22593	0.199841	0.748751	3.07723	2.32307
GO:0016233	telomere capping	2	3671	4	22593	0.199841	0.748751	3.07723	2.32307
GO:0031503	protein complex localization	2	3671	4	22593	0.199841	0.748751	3.07723	2.32307
GO:0051716	cellular response to stimulus	2	3671	4	22593	0.199841	0.748751	3.07723	2.32307
GO:0019852	L-ascorbic acid metabolic process	2	3671	4	22593	0.199841	0.748751	3.07723	2.32307
GO:0019853	L-ascorbic acid biosynthetic process	2	3671	4	22593	0.199841	0.748751	3.07723	2.32307
GO:0061031	endodermal digestive tract morphogenesis	2	3671	4	22593	0.199841	0.748751	3.07723	2.32307
GO:0001302	replicative cell aging	2	3671	4	22593	0.199841	0.748751	3.07723	2.32307
GO:0016560	protein import into peroxisome matrix, docking	2	3671	4	22593	0.199841	0.748751	3.07723	2.32307
GO:0016577	histone demethylation	2	3671	4	22593	0.199841	0.748751	3.07723	2.32307
GO:0006361	transcription initiation from RNA polymerase I promoter	2	3671	4	22593	0.199841	0.748751	3.07723	2.32307
GO:0071205	protein localization to juxtaparanode region of axon	2	3671	4	22593	0.199841	0.748751	3.07723	2.32307
GO:0033005	positive regulation of mast cell activation	2	3671	4	22593	0.199841	0.748751	3.07723	2.32307
GO:0006356	regulation of transcription from RNA polymerase I promoter	2	3671	4	22593	0.199841	0.748751	3.07723	2.32307
GO:0051725	protein de-ADP-ribosylation	2	3671	4	22593	0.199841	0.748751	3.07723	2.32307
GO:0007431	salivary gland development	2	3671	4	22593	0.199841	0.748751	3.07723	2.32307
GO:0007412	axon target recognition	2	3671	4	22593	0.199841	0.748751	3.07723	2.32307
GO:0045191	regulation of isotype switching	2	3671	4	22593	0.199841	0.748751	3.07723	2.32307
GO:0043045	DNA methylation involved in embryo development	2	3671	4	22593	0.199841	0.748751	3.07723	2.32307
GO:0045217	cell-cell junction maintenance	2	3671	4	22593	0.199841	0.748751	3.07723	2.32307
GO:0045226	extracellular polysaccharide biosynthetic process	2	3671	4	22593	0.199841	0.748751	3.07723	2.32307
GO:0060535	trachea cartilage morphogenesis	2	3671	4	22593	0.199841	0.748751	3.07723	2.32307
GO:0030538	embryonic genitalia morphogenesis	2	3671	4	22593	0.199841	0.748751	3.07723	2.32307
GO:0032864	activation of Cdc42 GTPase activity	2	3671	4	22593	0.199841	0.748751	3.07723	2.32307
GO:0019693	ribose phosphate metabolic process	2	3671	4	22593	0.199841	0.748751	3.07723	2.32307
GO:1900194	negative regulation of oocyte maturation	2	3671	4	22593	0.199841	0.748751	3.07723	2.32307
GO:0032827	negative regulation of natural killer cell differentiation involved in immune response	2	3671	4	22593	0.199841	0.748751	3.07723	2.32307
GO:0060325	face morphogenesis	9	3671	38	22593	0.203449	0.748751	1.45763	2.29726
GO:0042060	wound healing	19	3671	92	22593	0.2044	0.748751	1.27103	2.29053
GO:0021766	hippocampus development	12	3671	54	22593	0.205653	0.748751	1.36766	2.28172
GO:0014068	positive regulation of phosphatidylinositol 3-kinase signaling	12	3671	54	22593	0.205653	0.748751	1.36766	2.28172
GO:0006334	nucleosome assembly	12	3671	54	22593	0.205653	0.748751	1.36766	2.28172
GO:0045737	positive regulation of cyclin-dependent protein serine/threonine kinase activity	4	3671	13	22593	0.205876	0.748751	1.89368	2.28015
GO:0060042	retina morphogenesis in camera-type eye	4	3671	13	22593	0.205876	0.748751	1.89368	2.28015
GO:0021794	thalamus development	4	3671	13	22593	0.205876	0.748751	1.89368	2.28015
GO:0021795	cerebral cortex cell migration	4	3671	13	22593	0.205876	0.748751	1.89368	2.28015
GO:0071425	hematopoietic stem cell proliferation	4	3671	13	22593	0.205876	0.748751	1.89368	2.28015
GO:0030330	DNA damage response, signal transduction by p53 class mediator	4	3671	13	22593	0.205876	0.748751	1.89368	2.28015
GO:0050673	epithelial cell proliferation	4	3671	13	22593	0.205876	0.748751	1.89368	2.28015
GO:0006536	glutamate metabolic process	4	3671	13	22593	0.205876	0.748751	1.89368	2.28015
GO:0000245	spliceosomal complex assembly	4	3671	13	22593	0.205876	0.748751	1.89368	2.28015
GO:0007051	spindle organization	4	3671	13	22593	0.205876	0.748751	1.89368	2.28015
GO:0010738	regulation of protein kinase A signaling	4	3671	13	22593	0.205876	0.748751	1.89368	2.28015
GO:0050892	intestinal absorption	4	3671	13	22593	0.205876	0.748751	1.89368	2.28015
GO:0033630	positive regulation of cell adhesion mediated by integrin	4	3671	13	22593	0.205876	0.748751	1.89368	2.28015
GO:0060444	branching involved in mammary gland duct morphogenesis	4	3671	13	22593	0.205876	0.748751	1.89368	2.28015
GO:0060445	branching involved in salivary gland morphogenesis	4	3671	13	22593	0.205876	0.748751	1.89368	2.28015
GO:0043281	regulation of cysteine-type endopeptidase activity involved in apoptotic process	4	3671	13	22593	0.205876	0.748751	1.89368	2.28015
GO:0045104	intermediate filament cytoskeleton organization	4	3671	13	22593	0.205876	0.748751	1.89368	2.28015
GO:2000251	positive regulation of actin cytoskeleton reorganization	4	3671	13	22593	0.205876	0.748751	1.89368	2.28015
GO:0043087	regulation of GTPase activity	4	3671	13	22593	0.205876	0.748751	1.89368	2.28015
GO:0010389	regulation of G2/M transition of mitotic cell cycle	4	3671	13	22593	0.205876	0.748751	1.89368	2.28015
GO:0033762	response to glucagon	4	3671	13	22593	0.205876	0.748751	1.89368	2.28015
GO:0035116	embryonic hindlimb morphogenesis	8	3671	33	22593	0.207016	0.748751	1.49199	2.27219
GO:0046676	negative regulation of insulin secretion	8	3671	33	22593	0.207016	0.748751	1.49199	2.27219
GO:0016337	single organismal cell-cell adhesion	22	3671	109	22593	0.208427	0.748751	1.24218	2.26239
GO:0006486	protein glycosylation	30	3671	154	22593	0.209136	0.748751	1.19892	2.25748
GO:0051881	regulation of mitochondrial membrane potential	7	3671	28	22593	0.209878	0.748751	1.53861	2.25238
GO:0045780	positive regulation of bone resorption	5	3671	18	22593	0.210891	0.748751	1.70957	2.24543
GO:0032465	regulation of cytokinesis	5	3671	18	22593	0.210891	0.748751	1.70957	2.24543
GO:0002028	regulation of sodium ion transport	5	3671	18	22593	0.210891	0.748751	1.70957	2.24543
GO:0021591	ventricular system development	5	3671	18	22593	0.210891	0.748751	1.70957	2.24543
GO:0071901	negative regulation of protein serine/threonine kinase activity	5	3671	18	22593	0.210891	0.748751	1.70957	2.24543
GO:0061024	membrane organization	5	3671	18	22593	0.210891	0.748751	1.70957	2.24543
GO:0006165	nucleoside diphosphate phosphorylation	5	3671	18	22593	0.210891	0.748751	1.70957	2.24543
GO:0070372	regulation of ERK1 and ERK2 cascade	6	3671	23	22593	0.211507	0.748751	1.60551	2.24123
GO:0006626	protein targeting to mitochondrion	6	3671	23	22593	0.211507	0.748751	1.60551	2.24123
GO:0055074	calcium ion homeostasis	6	3671	23	22593	0.211507	0.748751	1.60551	2.24123
GO:0016925	protein sumoylation	6	3671	23	22593	0.211507	0.748751	1.60551	2.24123
GO:0001836	release of cytochrome c from mitochondria	6	3671	23	22593	0.211507	0.748751	1.60551	2.24123
GO:0010765	positive regulation of sodium ion transport	6	3671	23	22593	0.211507	0.748751	1.60551	2.24123
GO:0009880	embryonic pattern specification	6	3671	23	22593	0.211507	0.748751	1.60551	2.24123
GO:0048041	focal adhesion assembly	6	3671	23	22593	0.211507	0.748751	1.60551	2.24123
GO:0048872	homeostasis of number of cells	6	3671	23	22593	0.211507	0.748751	1.60551	2.24123
GO:0071345	cellular response to cytokine stimulus	6	3671	23	22593	0.211507	0.748751	1.60551	2.24123
GO:0006950	response to stress	13	3671	60	22593	0.214716	0.748751	1.33346	2.2195
GO:0000186	activation of MAPKK activity	10	3671	44	22593	0.216226	0.748751	1.39874	2.20939
GO:0031667	response to nutrient levels	10	3671	44	22593	0.216226	0.748751	1.39874	2.20939
GO:0071260	cellular response to mechanical stimulus	15	3671	71	22593	0.216323	0.748751	1.30024	2.20874
GO:0006914	autophagy	22	3671	110	22593	0.219031	0.748751	1.23089	2.19079
GO:0032482	Rab protein signal transduction	14	3671	66	22593	0.222714	0.748751	1.30549	2.16674
GO:0007267	cell-cell signaling	16	3671	77	22593	0.223032	0.748751	1.27885	2.16468
GO:0030282	bone mineralization	8	3671	34	22593	0.226612	0.748751	1.44811	2.1417
GO:0017157	regulation of exocytosis	8	3671	34	22593	0.226612	0.748751	1.44811	2.1417
GO:0030879	mammary gland development	8	3671	34	22593	0.226612	0.748751	1.44811	2.1417
GO:0031175	neuron projection development	24	3671	122	22593	0.227098	0.748751	1.21071	2.13861
GO:0018105	peptidyl-serine phosphorylation	19	3671	94	22593	0.227583	0.748751	1.24399	2.13554
GO:0090305	nucleic acid phosphodiester bond hydrolysis	19	3671	94	22593	0.227583	0.748751	1.24399	2.13554
GO:0009311	oligosaccharide metabolic process	3	3671	9	22593	0.229696	0.748751	2.05148	2.1222
GO:0097120	receptor localization to synapse	3	3671	9	22593	0.229696	0.748751	2.05148	2.1222
GO:0006390	transcription from mitochondrial promoter	3	3671	9	22593	0.229696	0.748751	2.05148	2.1222
GO:0045835	negative regulation of meiosis	3	3671	9	22593	0.229696	0.748751	2.05148	2.1222
GO:0031017	exocrine pancreas development	3	3671	9	22593	0.229696	0.748751	2.05148	2.1222
GO:0070493	thrombin receptor signaling pathway	3	3671	9	22593	0.229696	0.748751	2.05148	2.1222
GO:0097009	energy homeostasis	3	3671	9	22593	0.229696	0.748751	2.05148	2.1222
GO:0006515	misfolded or incompletely synthesized protein catabolic process	3	3671	9	22593	0.229696	0.748751	2.05148	2.1222
GO:0033173	calcineurin-NFAT signaling cascade	3	3671	9	22593	0.229696	0.748751	2.05148	2.1222
GO:0060765	regulation of androgen receptor signaling pathway	3	3671	9	22593	0.229696	0.748751	2.05148	2.1222
GO:0038092	nodal signaling pathway	3	3671	9	22593	0.229696	0.748751	2.05148	2.1222
GO:0045580	regulation of T cell differentiation	3	3671	9	22593	0.229696	0.748751	2.05148	2.1222
GO:0005513	detection of calcium ion	3	3671	9	22593	0.229696	0.748751	2.05148	2.1222
GO:0002218	activation of innate immune response	3	3671	9	22593	0.229696	0.748751	2.05148	2.1222
GO:0010761	fibroblast migration	3	3671	9	22593	0.229696	0.748751	2.05148	2.1222
GO:0030854	positive regulation of granulocyte differentiation	3	3671	9	22593	0.229696	0.748751	2.05148	2.1222
GO:0006828	manganese ion transport	3	3671	9	22593	0.229696	0.748751	2.05148	2.1222
GO:0033673	negative regulation of kinase activity	3	3671	9	22593	0.229696	0.748751	2.05148	2.1222
GO:1901381	positive regulation of potassium ion transmembrane transport	3	3671	9	22593	0.229696	0.748751	2.05148	2.1222
GO:0034332	adherens junction organization	3	3671	9	22593	0.229696	0.748751	2.05148	2.1222
GO:0007494	midgut development	3	3671	9	22593	0.229696	0.748751	2.05148	2.1222
GO:0034219	carbohydrate transmembrane transport	3	3671	9	22593	0.229696	0.748751	2.05148	2.1222
GO:0045116	protein neddylation	3	3671	9	22593	0.229696	0.748751	2.05148	2.1222
GO:0033962	cytoplasmic mRNA processing body assembly	3	3671	9	22593	0.229696	0.748751	2.05148	2.1222
GO:0071318	cellular response to ATP	3	3671	9	22593	0.229696	0.748751	2.05148	2.1222
GO:0006163	purine nucleotide metabolic process	3	3671	9	22593	0.229696	0.748751	2.05148	2.1222
GO:0032835	glomerulus development	3	3671	9	22593	0.229696	0.748751	2.05148	2.1222
GO:0032851	positive regulation of Rab GTPase activity	15	3671	72	22593	0.229826	0.748751	1.28218	2.12139
GO:0007264	small GTPase mediated signal transduction	43	3671	231	22593	0.230627	0.748751	1.14563	2.11637
GO:0007616	long-term memory	7	3671	29	22593	0.231367	0.748751	1.48556	2.11175
GO:0042113	B cell activation	7	3671	29	22593	0.231367	0.748751	1.48556	2.11175
GO:0000045	autophagic vacuole assembly	10	3671	45	22593	0.23351	0.748751	1.36766	2.09844
GO:0008585	female gonad development	6	3671	24	22593	0.235385	0.748751	1.53861	2.08691
GO:0045453	bone resorption	6	3671	24	22593	0.235385	0.748751	1.53861	2.08691
GO:0007259	JAK-STAT cascade	6	3671	24	22593	0.235385	0.748751	1.53861	2.08691
GO:0071392	cellular response to estradiol stimulus	6	3671	24	22593	0.235385	0.748751	1.53861	2.08691
GO:0000187	activation of MAPK activity	16	3671	78	22593	0.236194	0.748751	1.26245	2.08196
GO:0051085	chaperone mediated protein folding requiring cofactor	4	3671	14	22593	0.237418	0.748751	1.75842	2.0745
GO:0032543	mitochondrial translation	4	3671	14	22593	0.237418	0.748751	1.75842	2.0745
GO:0008610	lipid biosynthetic process	4	3671	14	22593	0.237418	0.748751	1.75842	2.0745
GO:0032438	melanosome organization	4	3671	14	22593	0.237418	0.748751	1.75842	2.0745
GO:0006790	sulfur compound metabolic process	4	3671	14	22593	0.237418	0.748751	1.75842	2.0745
GO:0048148	behavioral response to cocaine	4	3671	14	22593	0.237418	0.748751	1.75842	2.0745
GO:0030837	negative regulation of actin filament polymerization	4	3671	14	22593	0.237418	0.748751	1.75842	2.0745
GO:0006839	mitochondrial transport	4	3671	14	22593	0.237418	0.748751	1.75842	2.0745
GO:0042953	lipoprotein transport	4	3671	14	22593	0.237418	0.748751	1.75842	2.0745
GO:0048699	generation of neurons	4	3671	14	22593	0.237418	0.748751	1.75842	2.0745
GO:0009651	response to salt stress	4	3671	14	22593	0.237418	0.748751	1.75842	2.0745
GO:0016574	histone ubiquitination	4	3671	14	22593	0.237418	0.748751	1.75842	2.0745
GO:0030520	intracellular estrogen receptor signaling pathway	4	3671	14	22593	0.237418	0.748751	1.75842	2.0745
GO:0048278	vesicle docking	5	3671	19	22593	0.237934	0.748751	1.61959	2.07137
GO:0021904	dorsal/ventral neural tube patterning	5	3671	19	22593	0.237934	0.748751	1.61959	2.07137
GO:0007052	mitotic spindle organization	5	3671	19	22593	0.237934	0.748751	1.61959	2.07137
GO:0032318	regulation of Ras GTPase activity	5	3671	19	22593	0.237934	0.748751	1.61959	2.07137
GO:0090398	cellular senescence	5	3671	19	22593	0.237934	0.748751	1.61959	2.07137
GO:0010842	retina layer formation	5	3671	19	22593	0.237934	0.748751	1.61959	2.07137
GO:0030866	cortical actin cytoskeleton organization	5	3671	19	22593	0.237934	0.748751	1.61959	2.07137
GO:0016339	calcium-dependent cell-cell adhesion via plasma membrane cell adhesion molecules	5	3671	19	22593	0.237934	0.748751	1.61959	2.07137
GO:0042326	negative regulation of phosphorylation	5	3671	19	22593	0.237934	0.748751	1.61959	2.07137
GO:0006261	DNA-dependent DNA replication	5	3671	19	22593	0.237934	0.748751	1.61959	2.07137
GO:0043984	histone H4-K16 acetylation	5	3671	19	22593	0.237934	0.748751	1.61959	2.07137
GO:0030433	ER-associated ubiquitin-dependent protein catabolic process	9	3671	40	22593	0.240123	0.748751	1.38475	2.05815
GO:0018107	peptidyl-threonine phosphorylation	9	3671	40	22593	0.240123	0.748751	1.38475	2.05815
GO:0007030	Golgi organization	13	3671	62	22593	0.244446	0.748751	1.29045	2.03241
GO:0050890	cognition	8	3671	35	22593	0.246838	0.748751	1.40673	2.01836
GO:0006904	vesicle docking involved in exocytosis	8	3671	35	22593	0.246838	0.748751	1.40673	2.01836
GO:0007339	binding of sperm to zona pellucida	8	3671	35	22593	0.246838	0.748751	1.40673	2.01836
GO:0006869	lipid transport	21	3671	107	22593	0.248373	0.748751	1.20788	2.00942
GO:0048286	lung alveolus development	10	3671	46	22593	0.251284	0.748751	1.33792	1.99261
GO:0006836	neurotransmitter transport	10	3671	46	22593	0.251284	0.748751	1.33792	1.99261
GO:0009411	response to UV	10	3671	46	22593	0.251284	0.748751	1.33792	1.99261
GO:0007409	axonogenesis	19	3671	96	22593	0.251845	0.748751	1.21807	1.98939
GO:0070509	calcium ion import	7	3671	30	22593	0.253546	0.748751	1.43604	1.97968
GO:1903053	regulation of extracellular matrix organization	2	3671	5	22593	0.255068	0.748751	2.46178	1.97105
GO:0051098	regulation of binding	2	3671	5	22593	0.255068	0.748751	2.46178	1.97105
GO:0006405	RNA export from nucleus	2	3671	5	22593	0.255068	0.748751	2.46178	1.97105
GO:0072584	caveolin-mediated endocytosis	2	3671	5	22593	0.255068	0.748751	2.46178	1.97105
GO:0043584	nose development	2	3671	5	22593	0.255068	0.748751	2.46178	1.97105
GO:0035520	monoubiquitinated protein deubiquitination	2	3671	5	22593	0.255068	0.748751	2.46178	1.97105
GO:0009396	folic acid-containing compound biosynthetic process	2	3671	5	22593	0.255068	0.748751	2.46178	1.97105
GO:0031848	protection from non-homologous end joining at telomere	2	3671	5	22593	0.255068	0.748751	2.46178	1.97105
GO:0010424	DNA methylation on cytosine within a CG sequence	2	3671	5	22593	0.255068	0.748751	2.46178	1.97105
GO:0070318	positive regulation of G0 to G1 transition	2	3671	5	22593	0.255068	0.748751	2.46178	1.97105
GO:0051122	hepoxilin biosynthetic process	2	3671	5	22593	0.255068	0.748751	2.46178	1.97105
GO:0097094	craniofacial suture morphogenesis	2	3671	5	22593	0.255068	0.748751	2.46178	1.97105
GO:0045836	positive regulation of meiosis	2	3671	5	22593	0.255068	0.748751	2.46178	1.97105
GO:0042637	catagen	2	3671	5	22593	0.255068	0.748751	2.46178	1.97105
GO:0044770	cell cycle phase transition	2	3671	5	22593	0.255068	0.748751	2.46178	1.97105
GO:0030311	poly-N-acetyllactosamine biosynthetic process	2	3671	5	22593	0.255068	0.748751	2.46178	1.97105
GO:0048311	mitochondrion distribution	2	3671	5	22593	0.255068	0.748751	2.46178	1.97105
GO:0009266	response to temperature stimulus	2	3671	5	22593	0.255068	0.748751	2.46178	1.97105
GO:0033133	positive regulation of glucokinase activity	2	3671	5	22593	0.255068	0.748751	2.46178	1.97105
GO:0007028	cytoplasm organization	2	3671	5	22593	0.255068	0.748751	2.46178	1.97105
GO:0021930	cerebellar granule cell precursor proliferation	2	3671	5	22593	0.255068	0.748751	2.46178	1.97105
GO:0072643	interferon-gamma secretion	2	3671	5	22593	0.255068	0.748751	2.46178	1.97105
GO:0060750	epithelial cell proliferation involved in mammary gland duct elongation	2	3671	5	22593	0.255068	0.748751	2.46178	1.97105
GO:0090266	regulation of mitotic cell cycle spindle assembly checkpoint	2	3671	5	22593	0.255068	0.748751	2.46178	1.97105
GO:0018101	protein citrullination	2	3671	5	22593	0.255068	0.748751	2.46178	1.97105
GO:0070431	nucleotide-binding oligomerization domain containing 2 signaling pathway	2	3671	5	22593	0.255068	0.748751	2.46178	1.97105
GO:0031952	regulation of protein autophosphorylation	2	3671	5	22593	0.255068	0.748751	2.46178	1.97105
GO:0002090	regulation of receptor internalization	2	3671	5	22593	0.255068	0.748751	2.46178	1.97105
GO:0030241	skeletal muscle myosin thick filament assembly	2	3671	5	22593	0.255068	0.748751	2.46178	1.97105
GO:0014012	peripheral nervous system axon regeneration	2	3671	5	22593	0.255068	0.748751	2.46178	1.97105
GO:0035331	negative regulation of hippo signaling	2	3671	5	22593	0.255068	0.748751	2.46178	1.97105
GO:0042759	long-chain fatty acid biosynthetic process	2	3671	5	22593	0.255068	0.748751	2.46178	1.97105
GO:0072321	chaperone-mediated protein transport	2	3671	5	22593	0.255068	0.748751	2.46178	1.97105
GO:0006686	sphingomyelin biosynthetic process	2	3671	5	22593	0.255068	0.748751	2.46178	1.97105
GO:0071681	cellular response to indole-3-methanol	2	3671	5	22593	0.255068	0.748751	2.46178	1.97105
GO:0016926	protein desumoylation	2	3671	5	22593	0.255068	0.748751	2.46178	1.97105
GO:0010837	regulation of keratinocyte proliferation	2	3671	5	22593	0.255068	0.748751	2.46178	1.97105
GO:0033326	cerebrospinal fluid secretion	2	3671	5	22593	0.255068	0.748751	2.46178	1.97105
GO:0045636	positive regulation of melanocyte differentiation	2	3671	5	22593	0.255068	0.748751	2.46178	1.97105
GO:0045621	positive regulation of lymphocyte differentiation	2	3671	5	22593	0.255068	0.748751	2.46178	1.97105
GO:0019367	fatty acid elongation, saturated fatty acid	2	3671	5	22593	0.255068	0.748751	2.46178	1.97105
GO:0001812	positive regulation of type I hypersensitivity	2	3671	5	22593	0.255068	0.748751	2.46178	1.97105
GO:0001821	histamine secretion	2	3671	5	22593	0.255068	0.748751	2.46178	1.97105
GO:0032205	negative regulation of telomere maintenance	2	3671	5	22593	0.255068	0.748751	2.46178	1.97105
GO:0001842	neural fold formation	2	3671	5	22593	0.255068	0.748751	2.46178	1.97105
GO:0051256	mitotic spindle midzone assembly	2	3671	5	22593	0.255068	0.748751	2.46178	1.97105
GO:0000046	autophagic vacuole fusion	2	3671	5	22593	0.255068	0.748751	2.46178	1.97105
GO:0000055	ribosomal large subunit export from nucleus	2	3671	5	22593	0.255068	0.748751	2.46178	1.97105
GO:0002553	histamine secretion by mast cell	2	3671	5	22593	0.255068	0.748751	2.46178	1.97105
GO:0072178	nephric duct morphogenesis	2	3671	5	22593	0.255068	0.748751	2.46178	1.97105
GO:0033625	positive regulation of integrin activation	2	3671	5	22593	0.255068	0.748751	2.46178	1.97105
GO:0097151	positive regulation of inhibitory postsynaptic membrane potential	2	3671	5	22593	0.255068	0.748751	2.46178	1.97105
GO:0010040	response to iron(II) ion	2	3671	5	22593	0.255068	0.748751	2.46178	1.97105
GO:0010044	response to aluminum ion	2	3671	5	22593	0.255068	0.748751	2.46178	1.97105
GO:0010882	regulation of cardiac muscle contraction by calcium ion signaling	2	3671	5	22593	0.255068	0.748751	2.46178	1.97105
GO:0035948	positive regulation of gluconeogenesis by positive regulation of transcription from RNA polymerase II promoter	2	3671	5	22593	0.255068	0.748751	2.46178	1.97105
GO:0051574	positive regulation of histone H3-K9 methylation	2	3671	5	22593	0.255068	0.748751	2.46178	1.97105
GO:0070734	histone H3-K27 methylation	2	3671	5	22593	0.255068	0.748751	2.46178	1.97105
GO:0042058	regulation of epidermal growth factor receptor signaling pathway	2	3671	5	22593	0.255068	0.748751	2.46178	1.97105
GO:0015722	canalicular bile acid transport	2	3671	5	22593	0.255068	0.748751	2.46178	1.97105
GO:1900273	positive regulation of long-term synaptic potentiation	2	3671	5	22593	0.255068	0.748751	2.46178	1.97105
GO:0001936	regulation of endothelial cell proliferation	2	3671	5	22593	0.255068	0.748751	2.46178	1.97105
GO:0031442	positive regulation of mRNA 3'-end processing	2	3671	5	22593	0.255068	0.748751	2.46178	1.97105
GO:0046598	positive regulation of viral entry into host cell	2	3671	5	22593	0.255068	0.748751	2.46178	1.97105
GO:0003179	heart valve morphogenesis	2	3671	5	22593	0.255068	0.748751	2.46178	1.97105
GO:0006987	activation of signaling protein activity involved in unfolded protein response	2	3671	5	22593	0.255068	0.748751	2.46178	1.97105
GO:0033564	anterior/posterior axon guidance	2	3671	5	22593	0.255068	0.748751	2.46178	1.97105
GO:0071918	urea transmembrane transport	2	3671	5	22593	0.255068	0.748751	2.46178	1.97105
GO:0016202	regulation of striated muscle tissue development	2	3671	5	22593	0.255068	0.748751	2.46178	1.97105
GO:0035246	peptidyl-arginine N-methylation	2	3671	5	22593	0.255068	0.748751	2.46178	1.97105
GO:0070836	caveola assembly	2	3671	5	22593	0.255068	0.748751	2.46178	1.97105
GO:0044206	UMP salvage	2	3671	5	22593	0.255068	0.748751	2.46178	1.97105
GO:0015809	arginine transport	2	3671	5	22593	0.255068	0.748751	2.46178	1.97105
GO:0007589	body fluid secretion	2	3671	5	22593	0.255068	0.748751	2.46178	1.97105
GO:0048808	male genitalia morphogenesis	2	3671	5	22593	0.255068	0.748751	2.46178	1.97105
GO:0032754	positive regulation of interleukin-5 production	2	3671	5	22593	0.255068	0.748751	2.46178	1.97105
GO:0042255	ribosome assembly	2	3671	5	22593	0.255068	0.748751	2.46178	1.97105
GO:0043009	chordate embryonic development	2	3671	5	22593	0.255068	0.748751	2.46178	1.97105
GO:0006346	methylation-dependent chromatin silencing	2	3671	5	22593	0.255068	0.748751	2.46178	1.97105
GO:0071224	cellular response to peptidoglycan	2	3671	5	22593	0.255068	0.748751	2.46178	1.97105
GO:2000344	positive regulation of acrosome reaction	2	3671	5	22593	0.255068	0.748751	2.46178	1.97105
GO:0071286	cellular response to magnesium ion	2	3671	5	22593	0.255068	0.748751	2.46178	1.97105
GO:0002686	negative regulation of leukocyte migration	2	3671	5	22593	0.255068	0.748751	2.46178	1.97105
GO:2000381	negative regulation of mesoderm development	2	3671	5	22593	0.255068	0.748751	2.46178	1.97105
GO:2000369	regulation of clathrin-mediated endocytosis	2	3671	5	22593	0.255068	0.748751	2.46178	1.97105
GO:0002636	positive regulation of germinal center formation	2	3671	5	22593	0.255068	0.748751	2.46178	1.97105
GO:0035912	dorsal aorta morphogenesis	2	3671	5	22593	0.255068	0.748751	2.46178	1.97105
GO:0032876	negative regulation of DNA endoreduplication	2	3671	5	22593	0.255068	0.748751	2.46178	1.97105
GO:0035093	spermatogenesis, exchange of chromosomal proteins	2	3671	5	22593	0.255068	0.748751	2.46178	1.97105
GO:1900103	positive regulation of endoplasmic reticulum unfolded protein response	2	3671	5	22593	0.255068	0.748751	2.46178	1.97105
GO:0032313	regulation of Rab GTPase activity	9	3671	41	22593	0.25927	0.748751	1.35098	1.94747
GO:0043552	positive regulation of phosphatidylinositol 3-kinase activity	6	3671	25	22593	0.260031	0.748751	1.47707	1.94324
GO:0008637	apoptotic mitochondrial changes	6	3671	25	22593	0.260031	0.748751	1.47707	1.94324
GO:0045861	negative regulation of proteolysis	6	3671	25	22593	0.260031	0.748751	1.47707	1.94324
GO:0050767	regulation of neurogenesis	6	3671	25	22593	0.260031	0.748751	1.47707	1.94324
GO:0045672	positive regulation of osteoclast differentiation	6	3671	25	22593	0.260031	0.748751	1.47707	1.94324
GO:0090501	RNA phosphodiester bond hydrolysis	6	3671	25	22593	0.260031	0.748751	1.47707	1.94324
GO:0009301	snRNA transcription	1	3671	1	22593	0.260061	0.748751	6.15445	1.94308
GO:1903064	positive regulation of reverse cholesterol transport	1	3671	1	22593	0.260061	0.748751	6.15445	1.94308
GO:1903061	positive regulation of protein lipidation	1	3671	1	22593	0.260061	0.748751	6.15445	1.94308
GO:1903056	regulation of melanosome organization	1	3671	1	22593	0.260061	0.748751	6.15445	1.94308
GO:1903047	mitotic cell cycle process	1	3671	1	22593	0.260061	0.748751	6.15445	1.94308
GO:0070370	cellular heat acclimation	1	3671	1	22593	0.260061	0.748751	6.15445	1.94308
GO:0000305	response to oxygen radical	1	3671	1	22593	0.260061	0.748751	6.15445	1.94308
GO:0097115	neurexin clustering	1	3671	1	22593	0.260061	0.748751	6.15445	1.94308
GO:0097111	endoplasmic reticulum-Golgi intermediate compartment organization	1	3671	1	22593	0.260061	0.748751	6.15445	1.94308
GO:0051050	positive regulation of transport	1	3671	1	22593	0.260061	0.748751	6.15445	1.94308
GO:0018979	trichloroethylene metabolic process	1	3671	1	22593	0.260061	0.748751	6.15445	1.94308
GO:0070352	positive regulation of white fat cell proliferation	1	3671	1	22593	0.260061	0.748751	6.15445	1.94308
GO:0030450	regulation of complement activation, classical pathway	1	3671	1	22593	0.260061	0.748751	6.15445	1.94308
GO:0045769	negative regulation of asymmetric cell division	1	3671	1	22593	0.260061	0.748751	6.15445	1.94308
GO:0035543	positive regulation of SNARE complex assembly	1	3671	1	22593	0.260061	0.748751	6.15445	1.94308
GO:0021870	Cajal-Retzius cell differentiation	1	3671	1	22593	0.260061	0.748751	6.15445	1.94308
GO:0034775	glutathione transmembrane transport	1	3671	1	22593	0.260061	0.748751	6.15445	1.94308
GO:0071449	cellular response to lipid hydroperoxide	1	3671	1	22593	0.260061	0.748751	6.15445	1.94308
GO:0019484	beta-alanine catabolic process	1	3671	1	22593	0.260061	0.748751	6.15445	1.94308
GO:1902997	negative regulation of neurofibrillary tangle assembly	1	3671	1	22593	0.260061	0.748751	6.15445	1.94308
GO:0034763	negative regulation of transmembrane transport	1	3671	1	22593	0.260061	0.748751	6.15445	1.94308
GO:0034767	positive regulation of ion transmembrane transport	1	3671	1	22593	0.260061	0.748751	6.15445	1.94308
GO:0035509	negative regulation of myosin-light-chain-phosphatase activity	1	3671	1	22593	0.260061	0.748751	6.15445	1.94308
GO:0034760	negative regulation of iron ion transmembrane transport	1	3671	1	22593	0.260061	0.748751	6.15445	1.94308
GO:0019477	L-lysine catabolic process	1	3671	1	22593	0.260061	0.748751	6.15445	1.94308
GO:0036138	peptidyl-histidine hydroxylation	1	3671	1	22593	0.260061	0.748751	6.15445	1.94308
GO:0046016	positive regulation of transcription by glucose	1	3671	1	22593	0.260061	0.748751	6.15445	1.94308
GO:0043545	molybdopterin cofactor metabolic process	1	3671	1	22593	0.260061	0.748751	6.15445	1.94308
GO:0046831	regulation of RNA export from nucleus	1	3671	1	22593	0.260061	0.748751	6.15445	1.94308
GO:0021813	cell-cell adhesion involved in neuronal-glial interactions involved in cerebral cortex radial glia guided migration	1	3671	1	22593	0.260061	0.748751	6.15445	1.94308
GO:0021812	neuronal-glial interaction involved in cerebral cortex radial glia guided migration	1	3671	1	22593	0.260061	0.748751	6.15445	1.94308
GO:1902943	positive regulation of voltage-gated chloride channel activity	1	3671	1	22593	0.260061	0.748751	6.15445	1.94308
GO:0060854	patterning of lymph vessels	1	3671	1	22593	0.260061	0.748751	6.15445	1.94308
GO:0048252	lauric acid metabolic process	1	3671	1	22593	0.260061	0.748751	6.15445	1.94308
GO:1902037	negative regulation of hematopoietic stem cell differentiation	1	3671	1	22593	0.260061	0.748751	6.15445	1.94308
GO:1901751	leukotriene A4 metabolic process	1	3671	1	22593	0.260061	0.748751	6.15445	1.94308
GO:0046901	tetrahydrofolylpolyglutamate biosynthetic process	1	3671	1	22593	0.260061	0.748751	6.15445	1.94308
GO:1902910	positive regulation of melanosome transport	1	3671	1	22593	0.260061	0.748751	6.15445	1.94308
GO:0010481	epidermal cell division	1	3671	1	22593	0.260061	0.748751	6.15445	1.94308
GO:1902045	negative regulation of Fas signaling pathway	1	3671	1	22593	0.260061	0.748751	6.15445	1.94308
GO:0019516	lactate oxidation	1	3671	1	22593	0.260061	0.748751	6.15445	1.94308
GO:0032594	protein transport within lipid bilayer	1	3671	1	22593	0.260061	0.748751	6.15445	1.94308
GO:0021793	chemorepulsion of branchiomotor axon	1	3671	1	22593	0.260061	0.748751	6.15445	1.94308
GO:1902023	L-arginine transport	1	3671	1	22593	0.260061	0.748751	6.15445	1.94308
GO:0061526	acetylcholine secretion	1	3671	1	22593	0.260061	0.748751	6.15445	1.94308
GO:1901724	positive regulation of cell proliferation involved in kidney development	1	3671	1	22593	0.260061	0.748751	6.15445	1.94308
GO:0097640	L-ornithine import across plasma membrane	1	3671	1	22593	0.260061	0.748751	6.15445	1.94308
GO:0032532	regulation of microvillus length	1	3671	1	22593	0.260061	0.748751	6.15445	1.94308
GO:1902960	negative regulation of aspartic-type endopeptidase activity involved in amyloid precursor protein catabolic process	1	3671	1	22593	0.260061	0.748751	6.15445	1.94308
GO:0060879	semicircular canal fusion	1	3671	1	22593	0.260061	0.748751	6.15445	1.94308
GO:0097638	L-arginine import across plasma membrane	1	3671	1	22593	0.260061	0.748751	6.15445	1.94308
GO:0097639	L-lysine import across plasma membrane	1	3671	1	22593	0.260061	0.748751	6.15445	1.94308
GO:1902955	positive regulation of early endosome to recycling endosome transport	1	3671	1	22593	0.260061	0.748751	6.15445	1.94308
GO:1902954	regulation of early endosome to recycling endosome transport	1	3671	1	22593	0.260061	0.748751	6.15445	1.94308
GO:1902948	negative regulation of tau-protein kinase activity	1	3671	1	22593	0.260061	0.748751	6.15445	1.94308
GO:0070346	positive regulation of fat cell proliferation	1	3671	1	22593	0.260061	0.748751	6.15445	1.94308
GO:0070348	negative regulation of brown fat cell proliferation	1	3671	1	22593	0.260061	0.748751	6.15445	1.94308
GO:0090149	membrane fission involved in mitochondrial fission	1	3671	1	22593	0.260061	0.748751	6.15445	1.94308
GO:0042492	gamma-delta T cell differentiation	1	3671	1	22593	0.260061	0.748751	6.15445	1.94308
GO:0090132	epithelium migration	1	3671	1	22593	0.260061	0.748751	6.15445	1.94308
GO:0051125	regulation of actin nucleation	1	3671	1	22593	0.260061	0.748751	6.15445	1.94308
GO:0070304	positive regulation of stress-activated protein kinase signaling cascade	1	3671	1	22593	0.260061	0.748751	6.15445	1.94308
GO:0048291	isotype switching to IgG isotypes	1	3671	1	22593	0.260061	0.748751	6.15445	1.94308
GO:0097090	presynaptic membrane organization	1	3671	1	22593	0.260061	0.748751	6.15445	1.94308
GO:0060004	reflex	1	3671	1	22593	0.260061	0.748751	6.15445	1.94308
GO:0001544	initiation of primordial ovarian follicle growth	1	3671	1	22593	0.260061	0.748751	6.15445	1.94308
GO:0044721	protein import into peroxisome matrix, substrate release	1	3671	1	22593	0.260061	0.748751	6.15445	1.94308
GO:0051102	DNA ligation involved in DNA recombination	1	3671	1	22593	0.260061	0.748751	6.15445	1.94308
GO:0044727	DNA demethylation of male pronucleus	1	3671	1	22593	0.260061	0.748751	6.15445	1.94308
GO:0044726	protection of DNA demethylation of female pronucleus	1	3671	1	22593	0.260061	0.748751	6.15445	1.94308
GO:0031001	response to brefeldin A	1	3671	1	22593	0.260061	0.748751	6.15445	1.94308
GO:1903126	negative regulation of centriole-centriole cohesion	1	3671	1	22593	0.260061	0.748751	6.15445	1.94308
GO:0090172	microtubule cytoskeleton organization involved in synapsis	1	3671	1	22593	0.260061	0.748751	6.15445	1.94308
GO:0060016	granulosa cell development	1	3671	1	22593	0.260061	0.748751	6.15445	1.94308
GO:0009200	deoxyribonucleoside triphosphate metabolic process	1	3671	1	22593	0.260061	0.748751	6.15445	1.94308
GO:0045075	regulation of interleukin-12 biosynthetic process	1	3671	1	22593	0.260061	0.748751	6.15445	1.94308
GO:0098746	fast, calcium ion-dependent exocytosis of neurotransmitter	1	3671	1	22593	0.260061	0.748751	6.15445	1.94308
GO:0044773	mitotic DNA damage checkpoint	1	3671	1	22593	0.260061	0.748751	6.15445	1.94308
GO:0045841	negative regulation of mitotic metaphase/anaphase transition	1	3671	1	22593	0.260061	0.748751	6.15445	1.94308
GO:0042635	positive regulation of hair cycle	1	3671	1	22593	0.260061	0.748751	6.15445	1.94308
GO:0036060	slit diaphragm assembly	1	3671	1	22593	0.260061	0.748751	6.15445	1.94308
GO:0050668	positive regulation of homocysteine metabolic process	1	3671	1	22593	0.260061	0.748751	6.15445	1.94308
GO:0044752	response to human chorionic gonadotropin	1	3671	1	22593	0.260061	0.748751	6.15445	1.94308
GO:0045058	T cell selection	1	3671	1	22593	0.260061	0.748751	6.15445	1.94308
GO:0098719	sodium ion import across plasma membrane	1	3671	1	22593	0.260061	0.748751	6.15445	1.94308
GO:0034694	response to prostaglandin	1	3671	1	22593	0.260061	0.748751	6.15445	1.94308
GO:0050677	positive regulation of urothelial cell proliferation	1	3671	1	22593	0.260061	0.748751	6.15445	1.94308
GO:0009234	menaquinone biosynthetic process	1	3671	1	22593	0.260061	0.748751	6.15445	1.94308
GO:0050674	urothelial cell proliferation	1	3671	1	22593	0.260061	0.748751	6.15445	1.94308
GO:0010607	negative regulation of cytoplasmic mRNA processing body assembly	1	3671	1	22593	0.260061	0.748751	6.15445	1.94308
GO:0010603	regulation of cytoplasmic mRNA processing body assembly	1	3671	1	22593	0.260061	0.748751	6.15445	1.94308
GO:0070486	leukocyte aggregation	1	3671	1	22593	0.260061	0.748751	6.15445	1.94308
GO:0009225	nucleotide-sugar metabolic process	1	3671	1	22593	0.260061	0.748751	6.15445	1.94308
GO:0035659	Wnt signaling pathway involved in wound healing, spreading of epidermal cells	1	3671	1	22593	0.260061	0.748751	6.15445	1.94308
GO:0097012	response to granulocyte macrophage colony-stimulating factor	1	3671	1	22593	0.260061	0.748751	6.15445	1.94308
GO:0035644	phosphoanandamide dephosphorylation	1	3671	1	22593	0.260061	0.748751	6.15445	1.94308
GO:0035645	enteric smooth muscle cell differentiation	1	3671	1	22593	0.260061	0.748751	6.15445	1.94308
GO:0032509	endosome transport via multivesicular body sorting pathway	1	3671	1	22593	0.260061	0.748751	6.15445	1.94308
GO:0046986	negative regulation of hemoglobin biosynthetic process	1	3671	1	22593	0.260061	0.748751	6.15445	1.94308
GO:0048313	Golgi inheritance	1	3671	1	22593	0.260061	0.748751	6.15445	1.94308
GO:0035627	ceramide transport	1	3671	1	22593	0.260061	0.748751	6.15445	1.94308
GO:0060795	cell fate commitment involved in formation of primary germ layer	1	3671	1	22593	0.260061	0.748751	6.15445	1.94308
GO:0007014	actin ubiquitination	1	3671	1	22593	0.260061	0.748751	6.15445	1.94308
GO:1902896	terminal web assembly	1	3671	1	22593	0.260061	0.748751	6.15445	1.94308
GO:0035604	fibroblast growth factor receptor signaling pathway involved in positive regulation of cell proliferation in bone marrow	1	3671	1	22593	0.260061	0.748751	6.15445	1.94308
GO:0035603	fibroblast growth factor receptor signaling pathway involved in hemopoiesis	1	3671	1	22593	0.260061	0.748751	6.15445	1.94308
GO:0035602	fibroblast growth factor receptor signaling pathway involved in negative regulation of apoptotic process in bone marrow	1	3671	1	22593	0.260061	0.748751	6.15445	1.94308
GO:0021993	initiation of neural tube closure	1	3671	1	22593	0.260061	0.748751	6.15445	1.94308
GO:0040040	thermosensory behavior	1	3671	1	22593	0.260061	0.748751	6.15445	1.94308
GO:0040031	snRNA modification	1	3671	1	22593	0.260061	0.748751	6.15445	1.94308
GO:0032514	positive regulation of protein phosphatase type 2B activity	1	3671	1	22593	0.260061	0.748751	6.15445	1.94308
GO:0072684	mitochondrial tRNA 3'-trailer cleavage, endonucleolytic	1	3671	1	22593	0.260061	0.748751	6.15445	1.94308
GO:0021920	regulation of transcription from RNA polymerase II promoter involved in spinal cord association neuron specification	1	3671	1	22593	0.260061	0.748751	6.15445	1.94308
GO:0055107	Golgi to secretory granule transport	1	3671	1	22593	0.260061	0.748751	6.15445	1.94308
GO:0021935	cerebellar granule cell precursor tangential migration	1	3671	1	22593	0.260061	0.748751	6.15445	1.94308
GO:0006587	serotonin biosynthetic process from tryptophan	1	3671	1	22593	0.260061	0.748751	6.15445	1.94308
GO:0006585	dopamine biosynthetic process from tyrosine	1	3671	1	22593	0.260061	0.748751	6.15445	1.94308
GO:1902078	positive regulation of lateral motor column neuron migration	1	3671	1	22593	0.260061	0.748751	6.15445	1.94308
GO:0033168	conversion of ds siRNA to ss siRNA involved in RNA interference	1	3671	1	22593	0.260061	0.748751	6.15445	1.94308
GO:0060722	cell proliferation involved in embryonic placenta development	1	3671	1	22593	0.260061	0.748751	6.15445	1.94308
GO:0060720	spongiotrophoblast cell proliferation	1	3671	1	22593	0.260061	0.748751	6.15445	1.94308
GO:0032468	Golgi calcium ion homeostasis	1	3671	1	22593	0.260061	0.748751	6.15445	1.94308
GO:1901096	regulation of autophagic vacuole maturation	1	3671	1	22593	0.260061	0.748751	6.15445	1.94308
GO:0046122	purine deoxyribonucleoside metabolic process	1	3671	1	22593	0.260061	0.748751	6.15445	1.94308
GO:1902173	negative regulation of keratinocyte apoptotic process	1	3671	1	22593	0.260061	0.748751	6.15445	1.94308
GO:0046108	uridine metabolic process	1	3671	1	22593	0.260061	0.748751	6.15445	1.94308
GO:0046111	xanthine biosynthetic process	1	3671	1	22593	0.260061	0.748751	6.15445	1.94308
GO:0060746	parental behavior	1	3671	1	22593	0.260061	0.748751	6.15445	1.94308
GO:0032485	regulation of Ral protein signal transduction	1	3671	1	22593	0.260061	0.748751	6.15445	1.94308
GO:0061444	endocardial cushion cell development	1	3671	1	22593	0.260061	0.748751	6.15445	1.94308
GO:1902809	regulation of skeletal muscle fiber differentiation	1	3671	1	22593	0.260061	0.748751	6.15445	1.94308
GO:0090222	centrosome-templated microtubule nucleation	1	3671	1	22593	0.260061	0.748751	6.15445	1.94308
GO:0090220	chromosome localization to nuclear envelope involved in synapsis	1	3671	1	22593	0.260061	0.748751	6.15445	1.94308
GO:0032423	regulation of mismatch repair	1	3671	1	22593	0.260061	0.748751	6.15445	1.94308
GO:0021888	hypothalamus gonadotrophin-releasing hormone neuron development	1	3671	1	22593	0.260061	0.748751	6.15445	1.94308
GO:0090209	negative regulation of triglyceride metabolic process	1	3671	1	22593	0.260061	0.748751	6.15445	1.94308
GO:0038203	TORC2 signaling	1	3671	1	22593	0.260061	0.748751	6.15445	1.94308
GO:0018106	peptidyl-histidine phosphorylation	1	3671	1	22593	0.260061	0.748751	6.15445	1.94308
GO:0030258	lipid modification	1	3671	1	22593	0.260061	0.748751	6.15445	1.94308
GO:0090251	protein localization involved in establishment of planar polarity	1	3671	1	22593	0.260061	0.748751	6.15445	1.94308
GO:1900731	positive regulation of adenylate cyclase-inhibiting opioid receptor signaling pathway	1	3671	1	22593	0.260061	0.748751	6.15445	1.94308
GO:0051039	positive regulation of transcription during meiosis	1	3671	1	22593	0.260061	0.748751	6.15445	1.94308
GO:0070453	regulation of heme biosynthetic process	1	3671	1	22593	0.260061	0.748751	6.15445	1.94308
GO:0090233	negative regulation of spindle checkpoint	1	3671	1	22593	0.260061	0.748751	6.15445	1.94308
GO:0031947	negative regulation of glucocorticoid biosynthetic process	1	3671	1	22593	0.260061	0.748751	6.15445	1.94308
GO:1902103	negative regulation of metaphase/anaphase transition of meiotic cell cycle	1	3671	1	22593	0.260061	0.748751	6.15445	1.94308
GO:0032498	detection of muramyl dipeptide	1	3671	1	22593	0.260061	0.748751	6.15445	1.94308
GO:0090298	negative regulation of mitochondrial DNA replication	1	3671	1	22593	0.260061	0.748751	6.15445	1.94308
GO:0090284	positive regulation of protein glycosylation in Golgi	1	3671	1	22593	0.260061	0.748751	6.15445	1.94308
GO:0045940	positive regulation of steroid metabolic process	1	3671	1	22593	0.260061	0.748751	6.15445	1.94308
GO:0060709	glycogen cell differentiation involved in embryonic placenta development	1	3671	1	22593	0.260061	0.748751	6.15445	1.94308
GO:0060700	regulation of ribonuclease activity	1	3671	1	22593	0.260061	0.748751	6.15445	1.94308
GO:0010734	negative regulation of protein glutathionylation	1	3671	1	22593	0.260061	0.748751	6.15445	1.94308
GO:0072382	minus-end-directed vesicle transport along microtubule	1	3671	1	22593	0.260061	0.748751	6.15445	1.94308
GO:0014029	neural crest formation	1	3671	1	22593	0.260061	0.748751	6.15445	1.94308
GO:0008057	eye pigment granule organization	1	3671	1	22593	0.260061	0.748751	6.15445	1.94308
GO:0045556	positive regulation of TRAIL biosynthetic process	1	3671	1	22593	0.260061	0.748751	6.15445	1.94308
GO:0072376	protein activation cascade	1	3671	1	22593	0.260061	0.748751	6.15445	1.94308
GO:0035306	positive regulation of dephosphorylation	1	3671	1	22593	0.260061	0.748751	6.15445	1.94308
GO:0055082	cellular chemical homeostasis	1	3671	1	22593	0.260061	0.748751	6.15445	1.94308
GO:0051296	establishment of meiotic spindle orientation	1	3671	1	22593	0.260061	0.748751	6.15445	1.94308
GO:0009115	xanthine catabolic process	1	3671	1	22593	0.260061	0.748751	6.15445	1.94308
GO:0070173	regulation of enamel mineralization	1	3671	1	22593	0.260061	0.748751	6.15445	1.94308
GO:0018171	peptidyl-cysteine oxidation	1	3671	1	22593	0.260061	0.748751	6.15445	1.94308
GO:0002316	follicular B cell differentiation	1	3671	1	22593	0.260061	0.748751	6.15445	1.94308
GO:1902771	positive regulation of choline O-acetyltransferase activity	1	3671	1	22593	0.260061	0.748751	6.15445	1.94308
GO:0016068	type I hypersensitivity	1	3671	1	22593	0.260061	0.748751	6.15445	1.94308
GO:0016073	snRNA metabolic process	1	3671	1	22593	0.260061	0.748751	6.15445	1.94308
GO:0009132	nucleoside diphosphate metabolic process	1	3671	1	22593	0.260061	0.748751	6.15445	1.94308
GO:0016078	tRNA catabolic process	1	3671	1	22593	0.260061	0.748751	6.15445	1.94308
GO:0008039	synaptic target recognition	1	3671	1	22593	0.260061	0.748751	6.15445	1.94308
GO:0043375	CD8-positive, alpha-beta T cell lineage commitment	1	3671	1	22593	0.260061	0.748751	6.15445	1.94308
GO:0043378	positive regulation of CD8-positive, alpha-beta T cell differentiation	1	3671	1	22593	0.260061	0.748751	6.15445	1.94308
GO:1902749	regulation of cell cycle G2/M phase transition	1	3671	1	22593	0.260061	0.748751	6.15445	1.94308
GO:0006664	glycolipid metabolic process	1	3671	1	22593	0.260061	0.748751	6.15445	1.94308
GO:0006667	sphinganine metabolic process	1	3671	1	22593	0.260061	0.748751	6.15445	1.94308
GO:0006660	phosphatidylserine catabolic process	1	3671	1	22593	0.260061	0.748751	6.15445	1.94308
GO:0016095	polyprenol catabolic process	1	3671	1	22593	0.260061	0.748751	6.15445	1.94308
GO:0014045	establishment of endothelial blood-brain barrier	1	3671	1	22593	0.260061	0.748751	6.15445	1.94308
GO:0071691	cardiac muscle thin filament assembly	1	3671	1	22593	0.260061	0.748751	6.15445	1.94308
GO:0072355	histone H3-T3 phosphorylation	1	3671	1	22593	0.260061	0.748751	6.15445	1.94308
GO:0072359	circulatory system development	1	3671	1	22593	0.260061	0.748751	6.15445	1.94308
GO:0001712	ectodermal cell fate commitment	1	3671	1	22593	0.260061	0.748751	6.15445	1.94308
GO:1902745	positive regulation of lamellipodium organization	1	3671	1	22593	0.260061	0.748751	6.15445	1.94308
GO:1903305	regulation of regulated secretory pathway	1	3671	1	22593	0.260061	0.748751	6.15445	1.94308
GO:0001704	formation of primary germ layer	1	3671	1	22593	0.260061	0.748751	6.15445	1.94308
GO:0040001	establishment of mitotic spindle localization	1	3671	1	22593	0.260061	0.748751	6.15445	1.94308
GO:0019310	inositol catabolic process	1	3671	1	22593	0.260061	0.748751	6.15445	1.94308
GO:0061310	canonical Wnt signaling pathway involved in cardiac neural crest cell differentiation involved in heart development	1	3671	1	22593	0.260061	0.748751	6.15445	1.94308
GO:0038101	sequestering of nodal from receptor via nodal binding	1	3671	1	22593	0.260061	0.748751	6.15445	1.94308
GO:0032361	pyridoxal phosphate catabolic process	1	3671	1	22593	0.260061	0.748751	6.15445	1.94308
GO:0060284	regulation of cell development	1	3671	1	22593	0.260061	0.748751	6.15445	1.94308
GO:0002368	B cell cytokine production	1	3671	1	22593	0.260061	0.748751	6.15445	1.94308
GO:0060280	negative regulation of ovulation	1	3671	1	22593	0.260061	0.748751	6.15445	1.94308
GO:0071622	regulation of granulocyte chemotaxis	1	3671	1	22593	0.260061	0.748751	6.15445	1.94308
GO:0071624	positive regulation of granulocyte chemotaxis	1	3671	1	22593	0.260061	0.748751	6.15445	1.94308
GO:0071629	cytoplasm-associated proteasomal ubiquitin-dependent protein catabolic process	1	3671	1	22593	0.260061	0.748751	6.15445	1.94308
GO:0051309	female meiosis chromosome separation	1	3671	1	22593	0.260061	0.748751	6.15445	1.94308
GO:0002371	dendritic cell cytokine production	1	3671	1	22593	0.260061	0.748751	6.15445	1.94308
GO:0002882	positive regulation of chronic inflammatory response to non-antigenic stimulus	1	3671	1	22593	0.260061	0.748751	6.15445	1.94308
GO:0002335	mature B cell differentiation	1	3671	1	22593	0.260061	0.748751	6.15445	1.94308
GO:0090308	regulation of methylation-dependent chromatin silencing	1	3671	1	22593	0.260061	0.748751	6.15445	1.94308
GO:0016137	glycoside metabolic process	1	3671	1	22593	0.260061	0.748751	6.15445	1.94308
GO:0002853	negative regulation of T cell mediated cytotoxicity directed against tumor cell target	1	3671	1	22593	0.260061	0.748751	6.15445	1.94308
GO:0002347	response to tumor cell	1	3671	1	22593	0.260061	0.748751	6.15445	1.94308
GO:0021564	vagus nerve development	1	3671	1	22593	0.260061	0.748751	6.15445	1.94308
GO:0021563	glossopharyngeal nerve development	1	3671	1	22593	0.260061	0.748751	6.15445	1.94308
GO:0071608	macrophage inflammatory protein-1 alpha production	1	3671	1	22593	0.260061	0.748751	6.15445	1.94308
GO:0031268	pseudopodium organization	1	3671	1	22593	0.260061	0.748751	6.15445	1.94308
GO:0051355	proprioception involved in equilibrioception	1	3671	1	22593	0.260061	0.748751	6.15445	1.94308
GO:0061360	optic chiasma development	1	3671	1	22593	0.260061	0.748751	6.15445	1.94308
GO:0002828	regulation of type 2 immune response	1	3671	1	22593	0.260061	0.748751	6.15445	1.94308
GO:0032385	positive regulation of intracellular cholesterol transport	1	3671	1	22593	0.260061	0.748751	6.15445	1.94308
GO:0090367	negative regulation of mRNA modification	1	3671	1	22593	0.260061	0.748751	6.15445	1.94308
GO:0038128	ERBB2 signaling pathway	1	3671	1	22593	0.260061	0.748751	6.15445	1.94308
GO:0010660	regulation of muscle cell apoptotic process	1	3671	1	22593	0.260061	0.748751	6.15445	1.94308
GO:0051389	inactivation of MAPKK activity	1	3671	1	22593	0.260061	0.748751	6.15445	1.94308
GO:0055094	response to lipoprotein particle	1	3671	1	22593	0.260061	0.748751	6.15445	1.94308
GO:0018208	peptidyl-proline modification	1	3671	1	22593	0.260061	0.748751	6.15445	1.94308
GO:0010651	negative regulation of cell communication by electrical coupling	1	3671	1	22593	0.260061	0.748751	6.15445	1.94308
GO:1901128	gentamycin metabolic process	1	3671	1	22593	0.260061	0.748751	6.15445	1.94308
GO:0090387	phagolysosome assembly involved in apoptotic cell clearance	1	3671	1	22593	0.260061	0.748751	6.15445	1.94308
GO:0010836	negative regulation of protein ADP-ribosylation	1	3671	1	22593	0.260061	0.748751	6.15445	1.94308
GO:0006747	FAD biosynthetic process	1	3671	1	22593	0.260061	0.748751	6.15445	1.94308
GO:0006751	glutathione catabolic process	1	3671	1	22593	0.260061	0.748751	6.15445	1.94308
GO:0045659	negative regulation of neutrophil differentiation	1	3671	1	22593	0.260061	0.748751	6.15445	1.94308
GO:0006740	NADPH regeneration	1	3671	1	22593	0.260061	0.748751	6.15445	1.94308
GO:0070981	L-asparagine biosynthetic process	1	3671	1	22593	0.260061	0.748751	6.15445	1.94308
GO:0044089	positive regulation of cellular component biogenesis	1	3671	1	22593	0.260061	0.748751	6.15445	1.94308
GO:0035409	histone H3-Y41 phosphorylation	1	3671	1	22593	0.260061	0.748751	6.15445	1.94308
GO:0006766	vitamin metabolic process	1	3671	1	22593	0.260061	0.748751	6.15445	1.94308
GO:0006709	progesterone catabolic process	1	3671	1	22593	0.260061	0.748751	6.15445	1.94308
GO:0070926	regulation of ATP:ADP antiporter activity	1	3671	1	22593	0.260061	0.748751	6.15445	1.94308
GO:0035476	angioblast cell migration	1	3671	1	22593	0.260061	0.748751	6.15445	1.94308
GO:0010813	neuropeptide catabolic process	1	3671	1	22593	0.260061	0.748751	6.15445	1.94308
GO:0023057	negative regulation of signaling	1	3671	1	22593	0.260061	0.748751	6.15445	1.94308
GO:0034402	recruitment of 3'-end processing factors to RNA polymerase II holoenzyme complex	1	3671	1	22593	0.260061	0.748751	6.15445	1.94308
GO:0098586	cellular response to virus	1	3671	1	22593	0.260061	0.748751	6.15445	1.94308
GO:0043487	regulation of RNA stability	1	3671	1	22593	0.260061	0.748751	6.15445	1.94308
GO:0033382	maintenance of granzyme B location in T cell secretory granule	1	3671	1	22593	0.260061	0.748751	6.15445	1.94308
GO:0033373	maintenance of protease location in mast cell secretory granule	1	3671	1	22593	0.260061	0.748751	6.15445	1.94308
GO:0033371	T cell secretory granule organization	1	3671	1	22593	0.260061	0.748751	6.15445	1.94308
GO:1902605	heterotrimeric G-protein complex assembly	1	3671	1	22593	0.260061	0.748751	6.15445	1.94308
GO:0001809	positive regulation of type IV hypersensitivity	1	3671	1	22593	0.260061	0.748751	6.15445	1.94308
GO:0001806	type IV hypersensitivity	1	3671	1	22593	0.260061	0.748751	6.15445	1.94308
GO:1901296	negative regulation of canonical Wnt signaling pathway involved in cardiac muscle cell fate commitment	1	3671	1	22593	0.260061	0.748751	6.15445	1.94308
GO:1903429	regulation of cell maturation	1	3671	1	22593	0.260061	0.748751	6.15445	1.94308
GO:1903423	positive regulation of synaptic vesicle recycling	1	3671	1	22593	0.260061	0.748751	6.15445	1.94308
GO:0016036	cellular response to phosphate starvation	1	3671	1	22593	0.260061	0.748751	6.15445	1.94308
GO:1903435	positive regulation of constitutive secretory pathway	1	3671	1	22593	0.260061	0.748751	6.15445	1.94308
GO:0032200	telomere organization	1	3671	1	22593	0.260061	0.748751	6.15445	1.94308
GO:0021698	cerebellar cortex structural organization	1	3671	1	22593	0.260061	0.748751	6.15445	1.94308
GO:0021697	cerebellar cortex formation	1	3671	1	22593	0.260061	0.748751	6.15445	1.94308
GO:0021685	cerebellar granular layer structural organization	1	3671	1	22593	0.260061	0.748751	6.15445	1.94308
GO:0031179	peptide modification	1	3671	1	22593	0.260061	0.748751	6.15445	1.94308
GO:0021693	cerebellar Purkinje cell layer structural organization	1	3671	1	22593	0.260061	0.748751	6.15445	1.94308
GO:0046356	acetyl-CoA catabolic process	1	3671	1	22593	0.260061	0.748751	6.15445	1.94308
GO:0002236	detection of misfolded protein	1	3671	1	22593	0.260061	0.748751	6.15445	1.94308
GO:0060169	negative regulation of adenosine receptor signaling pathway	1	3671	1	22593	0.260061	0.748751	6.15445	1.94308
GO:0002253	activation of immune response	1	3671	1	22593	0.260061	0.748751	6.15445	1.94308
GO:0051957	positive regulation of amino acid transport	1	3671	1	22593	0.260061	0.748751	6.15445	1.94308
GO:1901206	positive regulation of adrenergic receptor signaling pathway involved in heart process	1	3671	1	22593	0.260061	0.748751	6.15445	1.94308
GO:0032261	purine nucleotide salvage	1	3671	1	22593	0.260061	0.748751	6.15445	1.94308
GO:0030954	astral microtubule nucleation	1	3671	1	22593	0.260061	0.748751	6.15445	1.94308
GO:0030038	contractile actin filament bundle assembly	1	3671	1	22593	0.260061	0.748751	6.15445	1.94308
GO:1990134	epithelial cell apoptotic process involved in palatal shelf morphogenesis	1	3671	1	22593	0.260061	0.748751	6.15445	1.94308
GO:0010767	regulation of transcription from RNA polymerase II promoter in response to UV-induced DNA damage	1	3671	1	22593	0.260061	0.748751	6.15445	1.94308
GO:0010769	regulation of cell morphogenesis involved in differentiation	1	3671	1	22593	0.260061	0.748751	6.15445	1.94308
GO:0030026	cellular manganese ion homeostasis	1	3671	1	22593	0.260061	0.748751	6.15445	1.94308
GO:0003374	dynamin polymerization involved in mitochondrial fission	1	3671	1	22593	0.260061	0.748751	6.15445	1.94308
GO:0070221	sulfide oxidation, using sulfide:quinone oxidoreductase	1	3671	1	22593	0.260061	0.748751	6.15445	1.94308
GO:0060901	regulation of hair cycle by canonical Wnt signaling pathway	1	3671	1	22593	0.260061	0.748751	6.15445	1.94308
GO:1901233	negative regulation of convergent extension involved in axis elongation	1	3671	1	22593	0.260061	0.748751	6.15445	1.94308
GO:1901231	positive regulation of non-canonical Wnt signaling pathway via JNK cascade	1	3671	1	22593	0.260061	0.748751	6.15445	1.94308
GO:1902519	response to docetaxel trihydrate	1	3671	1	22593	0.260061	0.748751	6.15445	1.94308
GO:0003247	post-embryonic cardiac muscle cell growth involved in heart morphogenesis	1	3671	1	22593	0.260061	0.748751	6.15445	1.94308
GO:0045338	farnesyl diphosphate metabolic process	1	3671	1	22593	0.260061	0.748751	6.15445	1.94308
GO:0000054	ribosomal subunit export from nucleus	1	3671	1	22593	0.260061	0.748751	6.15445	1.94308
GO:0030834	regulation of actin filament depolymerization	1	3671	1	22593	0.260061	0.748751	6.15445	1.94308
GO:0015797	mannitol transport	1	3671	1	22593	0.260061	0.748751	6.15445	1.94308
GO:0015790	UDP-xylose transport	1	3671	1	22593	0.260061	0.748751	6.15445	1.94308
GO:0030845	phospholipase C-inhibiting G-protein coupled receptor signaling pathway	1	3671	1	22593	0.260061	0.748751	6.15445	1.94308
GO:0000080	mitotic G1 phase	1	3671	1	22593	0.260061	0.748751	6.15445	1.94308
GO:2000055	positive regulation of Wnt signaling pathway involved in dorsal/ventral axis specification	1	3671	1	22593	0.260061	0.748751	6.15445	1.94308
GO:0009855	determination of bilateral symmetry	1	3671	1	22593	0.260061	0.748751	6.15445	1.94308
GO:0001193	maintenance of transcriptional fidelity during DNA-templated transcription elongation from RNA polymerase II promoter	1	3671	1	22593	0.260061	0.748751	6.15445	1.94308
GO:0001172	transcription, RNA-templated	1	3671	1	22593	0.260061	0.748751	6.15445	1.94308
GO:0010925	positive regulation of inositol-polyphosphate 5-phosphatase activity	1	3671	1	22593	0.260061	0.748751	6.15445	1.94308
GO:0006061	sorbitol biosynthetic process	1	3671	1	22593	0.260061	0.748751	6.15445	1.94308
GO:0080144	amino acid homeostasis	1	3671	1	22593	0.260061	0.748751	6.15445	1.94308
GO:1990414	replication-born double-strand break repair via sister chromatid exchange	1	3671	1	22593	0.260061	0.748751	6.15445	1.94308
GO:0060407	negative regulation of penile erection	1	3671	1	22593	0.260061	0.748751	6.15445	1.94308
GO:0006055	CMP-N-acetylneuraminate biosynthetic process	1	3671	1	22593	0.260061	0.748751	6.15445	1.94308
GO:0046439	L-cysteine metabolic process	1	3671	1	22593	0.260061	0.748751	6.15445	1.94308
GO:0086052	membrane repolarization during SA node cell action potential	1	3671	1	22593	0.260061	0.748751	6.15445	1.94308
GO:0086042	cardiac muscle cell-cardiac muscle cell adhesion	1	3671	1	22593	0.260061	0.748751	6.15445	1.94308
GO:0072163	mesonephric epithelium development	1	3671	1	22593	0.260061	0.748751	6.15445	1.94308
GO:0060436	bronchiole morphogenesis	1	3671	1	22593	0.260061	0.748751	6.15445	1.94308
GO:0086103	G-protein coupled receptor signaling pathway involved in heart process	1	3671	1	22593	0.260061	0.748751	6.15445	1.94308
GO:0060448	dichotomous subdivision of terminal units involved in lung branching	1	3671	1	22593	0.260061	0.748751	6.15445	1.94308
GO:0050923	regulation of negative chemotaxis	1	3671	1	22593	0.260061	0.748751	6.15445	1.94308
GO:1901373	lipid hydroperoxide transport	1	3671	1	22593	0.260061	0.748751	6.15445	1.94308
GO:0035946	mitochondrial mRNA surveillance	1	3671	1	22593	0.260061	0.748751	6.15445	1.94308
GO:0035945	mitochondrial ncRNA surveillance	1	3671	1	22593	0.260061	0.748751	6.15445	1.94308
GO:0035128	post-embryonic forelimb morphogenesis	1	3671	1	22593	0.260061	0.748751	6.15445	1.94308
GO:0051595	response to methylglyoxal	1	3671	1	22593	0.260061	0.748751	6.15445	1.94308
GO:0043251	sodium-dependent organic anion transport	1	3671	1	22593	0.260061	0.748751	6.15445	1.94308
GO:0060496	mesenchymal-epithelial cell signaling involved in lung development	1	3671	1	22593	0.260061	0.748751	6.15445	1.94308
GO:0042938	dipeptide transport	1	3671	1	22593	0.260061	0.748751	6.15445	1.94308
GO:0097238	cellular response to methylglyoxal	1	3671	1	22593	0.260061	0.748751	6.15445	1.94308
GO:0044313	protein K6-linked deubiquitination	1	3671	1	22593	0.260061	0.748751	6.15445	1.94308
GO:0071866	negative regulation of apoptotic process in bone marrow	1	3671	1	22593	0.260061	0.748751	6.15445	1.94308
GO:2000564	regulation of CD8-positive, alpha-beta T cell proliferation	1	3671	1	22593	0.260061	0.748751	6.15445	1.94308
GO:0071877	regulation of adrenergic receptor signaling pathway	1	3671	1	22593	0.260061	0.748751	6.15445	1.94308
GO:0036257	multivesicular body organization	1	3671	1	22593	0.260061	0.748751	6.15445	1.94308
GO:0036250	peroxisome transport along microtubule	1	3671	1	22593	0.260061	0.748751	6.15445	1.94308
GO:0015724	formate transport	1	3671	1	22593	0.260061	0.748751	6.15445	1.94308
GO:0036276	response to antidepressant	1	3671	1	22593	0.260061	0.748751	6.15445	1.94308
GO:0048698	negative regulation of collateral sprouting in absence of injury	1	3671	1	22593	0.260061	0.748751	6.15445	1.94308
GO:0000019	regulation of mitotic recombination	1	3671	1	22593	0.260061	0.748751	6.15445	1.94308
GO:2000545	negative regulation of endothelial cell chemotaxis to fibroblast growth factor	1	3671	1	22593	0.260061	0.748751	6.15445	1.94308
GO:2000149	negative regulation of planar cell polarity pathway involved in ventricular septum morphogenesis	1	3671	1	22593	0.260061	0.748751	6.15445	1.94308
GO:2000151	negative regulation of planar cell polarity pathway involved in cardiac muscle tissue morphogenesis	1	3671	1	22593	0.260061	0.748751	6.15445	1.94308
GO:0048789	cytoskeletal matrix organization at active zone	1	3671	1	22593	0.260061	0.748751	6.15445	1.94308
GO:0048034	heme O biosynthetic process	1	3671	1	22593	0.260061	0.748751	6.15445	1.94308
GO:2000142	regulation of DNA-templated transcription, initiation	1	3671	1	22593	0.260061	0.748751	6.15445	1.94308
GO:0046520	sphingoid biosynthetic process	1	3671	1	22593	0.260061	0.748751	6.15445	1.94308
GO:0021511	spinal cord patterning	1	3671	1	22593	0.260061	0.748751	6.15445	1.94308
GO:0016191	synaptic vesicle uncoating	1	3671	1	22593	0.260061	0.748751	6.15445	1.94308
GO:0021503	neural fold bending	1	3671	1	22593	0.260061	0.748751	6.15445	1.94308
GO:0018400	peptidyl-proline hydroxylation to 3-hydroxy-L-proline	1	3671	1	22593	0.260061	0.748751	6.15445	1.94308
GO:2000120	positive regulation of sodium-dependent phosphate transport	1	3671	1	22593	0.260061	0.748751	6.15445	1.94308
GO:0007497	posterior midgut development	1	3671	1	22593	0.260061	0.748751	6.15445	1.94308
GO:0007499	ectoderm and mesoderm interaction	1	3671	1	22593	0.260061	0.748751	6.15445	1.94308
GO:0009712	catechol-containing compound metabolic process	1	3671	1	22593	0.260061	0.748751	6.15445	1.94308
GO:2000187	positive regulation of phosphate transmembrane transport	1	3671	1	22593	0.260061	0.748751	6.15445	1.94308
GO:2000193	positive regulation of fatty acid transport	1	3671	1	22593	0.260061	0.748751	6.15445	1.94308
GO:2000168	negative regulation of planar cell polarity pathway involved in neural tube closure	1	3671	1	22593	0.260061	0.748751	6.15445	1.94308
GO:2000166	negative regulation of planar cell polarity pathway involved in pericardium morphogenesis	1	3671	1	22593	0.260061	0.748751	6.15445	1.94308
GO:1902466	positive regulation of histone H3-K27 trimethylation	1	3671	1	22593	0.260061	0.748751	6.15445	1.94308
GO:2000597	positive regulation of optic nerve formation	1	3671	1	22593	0.260061	0.748751	6.15445	1.94308
GO:2000162	negative regulation of planar cell polarity pathway involved in cardiac right atrium morphogenesis	1	3671	1	22593	0.260061	0.748751	6.15445	1.94308
GO:2000164	negative regulation of planar cell polarity pathway involved in outflow tract morphogenesis	1	3671	1	22593	0.260061	0.748751	6.15445	1.94308
GO:1903586	positive regulation of histone deubiquitination	1	3671	1	22593	0.260061	0.748751	6.15445	1.94308
GO:0097278	complement-dependent cytotoxicity	1	3671	1	22593	0.260061	0.748751	6.15445	1.94308
GO:0035229	positive regulation of glutamate-cysteine ligase activity	1	3671	1	22593	0.260061	0.748751	6.15445	1.94308
GO:0097277	cellular urea homeostasis	1	3671	1	22593	0.260061	0.748751	6.15445	1.94308
GO:0097276	cellular creatinine homeostasis	1	3671	1	22593	0.260061	0.748751	6.15445	1.94308
GO:0097275	cellular ammonia homeostasis	1	3671	1	22593	0.260061	0.748751	6.15445	1.94308
GO:0006948	induction by virus of host cell-cell fusion	1	3671	1	22593	0.260061	0.748751	6.15445	1.94308
GO:0006963	positive regulation of antibacterial peptide biosynthetic process	1	3671	1	22593	0.260061	0.748751	6.15445	1.94308
GO:0006965	positive regulation of biosynthetic process of antibacterial peptides active against Gram-positive bacteria	1	3671	1	22593	0.260061	0.748751	6.15445	1.94308
GO:0006984	ER-nucleus signaling pathway	1	3671	1	22593	0.260061	0.748751	6.15445	1.94308
GO:0060305	regulation of cell diameter	1	3671	1	22593	0.260061	0.748751	6.15445	1.94308
GO:0045414	regulation of interleukin-8 biosynthetic process	1	3671	1	22593	0.260061	0.748751	6.15445	1.94308
GO:0072286	metanephric connecting tubule development	1	3671	1	22593	0.260061	0.748751	6.15445	1.94308
GO:0045423	regulation of granulocyte macrophage colony-stimulating factor biosynthetic process	1	3671	1	22593	0.260061	0.748751	6.15445	1.94308
GO:1903515	calcium ion transport from cytosol to endoplasmic reticulum	1	3671	1	22593	0.260061	0.748751	6.15445	1.94308
GO:0022607	cellular component assembly	1	3671	1	22593	0.260061	0.748751	6.15445	1.94308
GO:0022605	oogenesis stage	1	3671	1	22593	0.260061	0.748751	6.15445	1.94308
GO:0033580	protein galactosylation at cell surface	1	3671	1	22593	0.260061	0.748751	6.15445	1.94308
GO:0032075	positive regulation of nuclease activity	1	3671	1	22593	0.260061	0.748751	6.15445	1.94308
GO:0051487	activation of anaphase-promoting complex activity involved in meiotic cell cycle	1	3671	1	22593	0.260061	0.748751	6.15445	1.94308
GO:0097310	cap2 mRNA methylation	1	3671	1	22593	0.260061	0.748751	6.15445	1.94308
GO:0071103	DNA conformation change	1	3671	1	22593	0.260061	0.748751	6.15445	1.94308
GO:0001207	histone displacement	1	3671	1	22593	0.260061	0.748751	6.15445	1.94308
GO:2000620	positive regulation of histone H4-K16 acetylation	1	3671	1	22593	0.260061	0.748751	6.15445	1.94308
GO:0097326	melanocyte adhesion	1	3671	1	22593	0.260061	0.748751	6.15445	1.94308
GO:0060311	negative regulation of elastin catabolic process	1	3671	1	22593	0.260061	0.748751	6.15445	1.94308
GO:0042109	lymphotoxin A biosynthetic process	1	3671	1	22593	0.260061	0.748751	6.15445	1.94308
GO:0014733	regulation of skeletal muscle adaptation	1	3671	1	22593	0.260061	0.748751	6.15445	1.94308
GO:0060327	cytoplasmic actin-based contraction involved in cell motility	1	3671	1	22593	0.260061	0.748751	6.15445	1.94308
GO:2000607	negative regulation of cell proliferation involved in mesonephros development	1	3671	1	22593	0.260061	0.748751	6.15445	1.94308
GO:0006011	UDP-glucose metabolic process	1	3671	1	22593	0.260061	0.748751	6.15445	1.94308
GO:0097343	ripoptosome assembly	1	3671	1	22593	0.260061	0.748751	6.15445	1.94308
GO:0044259	multicellular organismal macromolecule metabolic process	1	3671	1	22593	0.260061	0.748751	6.15445	1.94308
GO:0043128	positive regulation of 1-phosphatidylinositol 4-kinase activity	1	3671	1	22593	0.260061	0.748751	6.15445	1.94308
GO:0051442	negative regulation of ubiquitin-protein ligase activity involved in meiotic cell cycle	1	3671	1	22593	0.260061	0.748751	6.15445	1.94308
GO:0043143	regulation of translation by machinery localization	1	3671	1	22593	0.260061	0.748751	6.15445	1.94308
GO:0060381	positive regulation of single-stranded telomeric DNA binding	1	3671	1	22593	0.260061	0.748751	6.15445	1.94308
GO:0035270	endocrine system development	1	3671	1	22593	0.260061	0.748751	6.15445	1.94308
GO:0070075	tear secretion	1	3671	1	22593	0.260061	0.748751	6.15445	1.94308
GO:0070079	histone H4-R3 demethylation	1	3671	1	22593	0.260061	0.748751	6.15445	1.94308
GO:0070078	histone H3-R2 demethylation	1	3671	1	22593	0.260061	0.748751	6.15445	1.94308
GO:1990384	hyaloid vascular plexus regression	1	3671	1	22593	0.260061	0.748751	6.15445	1.94308
GO:0060365	coronal suture morphogenesis	1	3671	1	22593	0.260061	0.748751	6.15445	1.94308
GO:1990379	lipid transport across blood brain barrier	1	3671	1	22593	0.260061	0.748751	6.15445	1.94308
GO:1900365	positive regulation of mRNA polyadenylation	1	3671	1	22593	0.260061	0.748751	6.15445	1.94308
GO:0070838	divalent metal ion transport	1	3671	1	22593	0.260061	0.748751	6.15445	1.94308
GO:0071962	mitotic sister chromatid cohesion, centromeric	1	3671	1	22593	0.260061	0.748751	6.15445	1.94308
GO:0016256	N-glycan processing to lysosome	1	3671	1	22593	0.260061	0.748751	6.15445	1.94308
GO:0018395	peptidyl-lysine hydroxylation to 5-hydroxy-L-lysine	1	3671	1	22593	0.260061	0.748751	6.15445	1.94308
GO:0070054	mRNA splicing, via endonucleolytic cleavage and ligation	1	3671	1	22593	0.260061	0.748751	6.15445	1.94308
GO:0070055	HAC1-type intron splice site recognition and cleavage	1	3671	1	22593	0.260061	0.748751	6.15445	1.94308
GO:0036351	histone H2A-K13 ubiquitination	1	3671	1	22593	0.260061	0.748751	6.15445	1.94308
GO:0036352	histone H2A-K15 ubiquitination	1	3671	1	22593	0.260061	0.748751	6.15445	1.94308
GO:0031552	negative regulation of brain-derived neurotrophic factor-activated receptor activity	1	3671	1	22593	0.260061	0.748751	6.15445	1.94308
GO:2000683	regulation of cellular response to X-ray	1	3671	1	22593	0.260061	0.748751	6.15445	1.94308
GO:2000682	positive regulation of rubidium ion transport	1	3671	1	22593	0.260061	0.748751	6.15445	1.94308
GO:0051436	negative regulation of ubiquitin-protein ligase activity involved in mitotic cell cycle	1	3671	1	22593	0.260061	0.748751	6.15445	1.94308
GO:2000688	positive regulation of rubidium ion transmembrane transporter activity	1	3671	1	22593	0.260061	0.748751	6.15445	1.94308
GO:0036337	Fas signaling pathway	1	3671	1	22593	0.260061	0.748751	6.15445	1.94308
GO:2000691	negative regulation of cardiac muscle cell myoblast differentiation	1	3671	1	22593	0.260061	0.748751	6.15445	1.94308
GO:0015868	purine ribonucleotide transport	1	3671	1	22593	0.260061	0.748751	6.15445	1.94308
GO:2000657	negative regulation of apolipoprotein binding	1	3671	1	22593	0.260061	0.748751	6.15445	1.94308
GO:0016260	selenocysteine biosynthetic process	1	3671	1	22593	0.260061	0.748751	6.15445	1.94308
GO:0070827	chromatin maintenance	1	3671	1	22593	0.260061	0.748751	6.15445	1.94308
GO:2000296	negative regulation of hydrogen peroxide catabolic process	1	3671	1	22593	0.260061	0.748751	6.15445	1.94308
GO:0036414	histone citrullination	1	3671	1	22593	0.260061	0.748751	6.15445	1.94308
GO:0009631	cold acclimation	1	3671	1	22593	0.260061	0.748751	6.15445	1.94308
GO:0046601	positive regulation of centriole replication	1	3671	1	22593	0.260061	0.748751	6.15445	1.94308
GO:0045161	neuronal ion channel clustering	1	3671	1	22593	0.260061	0.748751	6.15445	1.94308
GO:0034164	negative regulation of toll-like receptor 9 signaling pathway	1	3671	1	22593	0.260061	0.748751	6.15445	1.94308
GO:0048869	cellular developmental process	1	3671	1	22593	0.260061	0.748751	6.15445	1.94308
GO:0045128	negative regulation of reciprocal meiotic recombination	1	3671	1	22593	0.260061	0.748751	6.15445	1.94308
GO:0002774	Fc receptor mediated inhibitory signaling pathway	1	3671	1	22593	0.260061	0.748751	6.15445	1.94308
GO:1902311	regulation of copper ion transmembrane transport	1	3671	1	22593	0.260061	0.748751	6.15445	1.94308
GO:0045137	development of primary sexual characteristics	1	3671	1	22593	0.260061	0.748751	6.15445	1.94308
GO:0045141	meiotic telomere clustering	1	3671	1	22593	0.260061	0.748751	6.15445	1.94308
GO:0009605	response to external stimulus	1	3671	1	22593	0.260061	0.748751	6.15445	1.94308
GO:1902307	positive regulation of sodium ion transmembrane transport	1	3671	1	22593	0.260061	0.748751	6.15445	1.94308
GO:0002764	immune response-regulating signaling pathway	1	3671	1	22593	0.260061	0.748751	6.15445	1.94308
GO:0003025	regulation of systemic arterial blood pressure by baroreceptor feedback	1	3671	1	22593	0.260061	0.748751	6.15445	1.94308
GO:2000266	regulation of blood coagulation, intrinsic pathway	1	3671	1	22593	0.260061	0.748751	6.15445	1.94308
GO:0002730	regulation of dendritic cell cytokine production	1	3671	1	22593	0.260061	0.748751	6.15445	1.94308
GO:0002732	positive regulation of dendritic cell cytokine production	1	3671	1	22593	0.260061	0.748751	6.15445	1.94308
GO:0002739	regulation of cytokine secretion involved in immune response	1	3671	1	22593	0.260061	0.748751	6.15445	1.94308
GO:0003011	involuntary skeletal muscle contraction	1	3671	1	22593	0.260061	0.748751	6.15445	1.94308
GO:0036404	conversion of ds siRNA to ss siRNA	1	3671	1	22593	0.260061	0.748751	6.15445	1.94308
GO:0046680	response to DDT	1	3671	1	22593	0.260061	0.748751	6.15445	1.94308
GO:0019859	thymine metabolic process	1	3671	1	22593	0.260061	0.748751	6.15445	1.94308
GO:0060649	mammary gland bud elongation	1	3671	1	22593	0.260061	0.748751	6.15445	1.94308
GO:0046690	response to tellurium ion	1	3671	1	22593	0.260061	0.748751	6.15445	1.94308
GO:0060631	regulation of meiosis I	1	3671	1	22593	0.260061	0.748751	6.15445	1.94308
GO:0006285	base-excision repair, AP site formation	1	3671	1	22593	0.260061	0.748751	6.15445	1.94308
GO:0061011	hepatic duct development	1	3671	1	22593	0.260061	0.748751	6.15445	1.94308
GO:0061015	snRNA import into nucleus	1	3671	1	22593	0.260061	0.748751	6.15445	1.94308
GO:0042313	protein kinase C deactivation	1	3671	1	22593	0.260061	0.748751	6.15445	1.94308
GO:2001306	lipoxin B4 biosynthetic process	1	3671	1	22593	0.260061	0.748751	6.15445	1.94308
GO:0060659	nipple sheath formation	1	3671	1	22593	0.260061	0.748751	6.15445	1.94308
GO:1902389	ceramide 1-phosphate transport	1	3671	1	22593	0.260061	0.748751	6.15445	1.94308
GO:0060601	lateral sprouting from an epithelium	1	3671	1	22593	0.260061	0.748751	6.15445	1.94308
GO:0000972	transcription-dependent tethering of RNA polymerase II gene DNA at nuclear periphery	1	3671	1	22593	0.260061	0.748751	6.15445	1.94308
GO:0010257	NADH dehydrogenase complex assembly	1	3671	1	22593	0.260061	0.748751	6.15445	1.94308
GO:0010255	glucose mediated signaling pathway	1	3671	1	22593	0.260061	0.748751	6.15445	1.94308
GO:0033091	positive regulation of immature T cell proliferation	1	3671	1	22593	0.260061	0.748751	6.15445	1.94308
GO:0072734	cellular response to staurosporine	1	3671	1	22593	0.260061	0.748751	6.15445	1.94308
GO:0042265	peptidyl-asparagine hydroxylation	1	3671	1	22593	0.260061	0.748751	6.15445	1.94308
GO:0032762	mast cell cytokine production	1	3671	1	22593	0.260061	0.748751	6.15445	1.94308
GO:2001246	negative regulation of phosphatidylcholine biosynthetic process	1	3671	1	22593	0.260061	0.748751	6.15445	1.94308
GO:2001247	positive regulation of phosphatidylcholine biosynthetic process	1	3671	1	22593	0.260061	0.748751	6.15445	1.94308
GO:2001286	regulation of caveolin-mediated endocytosis	1	3671	1	22593	0.260061	0.748751	6.15445	1.94308
GO:0070512	positive regulation of histone H4-K20 methylation	1	3671	1	22593	0.260061	0.748751	6.15445	1.94308
GO:2000703	negative regulation of fibroblast growth factor receptor signaling pathway involved in ureteric bud formation	1	3671	1	22593	0.260061	0.748751	6.15445	1.94308
GO:1901563	response to camptothecin	1	3671	1	22593	0.260061	0.748751	6.15445	1.94308
GO:2001213	negative regulation of vasculogenesis	1	3671	1	22593	0.260061	0.748751	6.15445	1.94308
GO:0035750	protein localization to myelin sheath abaxonal region	1	3671	1	22593	0.260061	0.748751	6.15445	1.94308
GO:1901585	regulation of acid-sensing ion channel activity	1	3671	1	22593	0.260061	0.748751	6.15445	1.94308
GO:1900053	negative regulation of retinoic acid biosynthetic process	1	3671	1	22593	0.260061	0.748751	6.15445	1.94308
GO:2001200	positive regulation of dendritic cell differentiation	1	3671	1	22593	0.260061	0.748751	6.15445	1.94308
GO:0060681	branch elongation involved in ureteric bud branching	1	3671	1	22593	0.260061	0.748751	6.15445	1.94308
GO:1901581	negative regulation of telomeric RNA transcription from RNA pol II promoter	1	3671	1	22593	0.260061	0.748751	6.15445	1.94308
GO:0042214	terpene metabolic process	1	3671	1	22593	0.260061	0.748751	6.15445	1.94308
GO:0071206	establishment of protein localization to juxtaparanode region of axon	1	3671	1	22593	0.260061	0.748751	6.15445	1.94308
GO:2000734	negative regulation of glial cell-derived neurotrophic factor receptor signaling pathway involved in ureteric bud formation	1	3671	1	22593	0.260061	0.748751	6.15445	1.94308
GO:0022616	DNA strand elongation	1	3671	1	22593	0.260061	0.748751	6.15445	1.94308
GO:1900075	positive regulation of neuromuscular synaptic transmission	1	3671	1	22593	0.260061	0.748751	6.15445	1.94308
GO:0032701	negative regulation of interleukin-18 production	1	3671	1	22593	0.260061	0.748751	6.15445	1.94308
GO:0071228	cellular response to tumor cell	1	3671	1	22593	0.260061	0.748751	6.15445	1.94308
GO:0035786	protein complex oligomerization	1	3671	1	22593	0.260061	0.748751	6.15445	1.94308
GO:0031620	regulation of fever generation	1	3671	1	22593	0.260061	0.748751	6.15445	1.94308
GO:0009595	detection of biotic stimulus	1	3671	1	22593	0.260061	0.748751	6.15445	1.94308
GO:2000751	histone H3-T3 phosphorylation involved in chromosome passenger complex localization to kinetochore	1	3671	1	22593	0.260061	0.748751	6.15445	1.94308
GO:1900015	regulation of cytokine production involved in inflammatory response	1	3671	1	22593	0.260061	0.748751	6.15445	1.94308
GO:0051758	homologous chromosome movement towards spindle pole involved in homologous chromosome segregation	1	3671	1	22593	0.260061	0.748751	6.15445	1.94308
GO:0035769	B cell chemotaxis across high endothelial venule	1	3671	1	22593	0.260061	0.748751	6.15445	1.94308
GO:0035768	endothelial cell chemotaxis to fibroblast growth factor	1	3671	1	22593	0.260061	0.748751	6.15445	1.94308
GO:0015938	coenzyme A catabolic process	1	3671	1	22593	0.260061	0.748751	6.15445	1.94308
GO:0015931	nucleobase-containing compound transport	1	3671	1	22593	0.260061	0.748751	6.15445	1.94308
GO:2000330	positive regulation of T-helper 17 cell lineage commitment	1	3671	1	22593	0.260061	0.748751	6.15445	1.94308
GO:0031619	homologous chromosome orientation involved in meiotic metaphase I plate congression	1	3671	1	22593	0.260061	0.748751	6.15445	1.94308
GO:0051780	behavioral response to nutrient	1	3671	1	22593	0.260061	0.748751	6.15445	1.94308
GO:0051796	negative regulation of catagen	1	3671	1	22593	0.260061	0.748751	6.15445	1.94308
GO:2000302	positive regulation of synaptic vesicle exocytosis	1	3671	1	22593	0.260061	0.748751	6.15445	1.94308
GO:0043056	forward locomotion	1	3671	1	22593	0.260061	0.748751	6.15445	1.94308
GO:0002685	regulation of leukocyte migration	1	3671	1	22593	0.260061	0.748751	6.15445	1.94308
GO:0034050	host programmed cell death induced by symbiont	1	3671	1	22593	0.260061	0.748751	6.15445	1.94308
GO:0010312	detoxification of zinc ion	1	3671	1	22593	0.260061	0.748751	6.15445	1.94308
GO:0002691	regulation of cellular extravasation	1	3671	1	22593	0.260061	0.748751	6.15445	1.94308
GO:2000392	regulation of lamellipodium morphogenesis	1	3671	1	22593	0.260061	0.748751	6.15445	1.94308
GO:2000388	positive regulation of antral ovarian follicle growth	1	3671	1	22593	0.260061	0.748751	6.15445	1.94308
GO:2000386	positive regulation of ovarian follicle development	1	3671	1	22593	0.260061	0.748751	6.15445	1.94308
GO:0061115	lung proximal/distal axis specification	1	3671	1	22593	0.260061	0.748751	6.15445	1.94308
GO:2000374	regulation of oxygen metabolic process	1	3671	1	22593	0.260061	0.748751	6.15445	1.94308
GO:2000373	positive regulation of DNA topoisomerase (ATP-hydrolyzing) activity	1	3671	1	22593	0.260061	0.748751	6.15445	1.94308
GO:2000368	positive regulation of acrosomal vesicle exocytosis	1	3671	1	22593	0.260061	0.748751	6.15445	1.94308
GO:2000363	positive regulation of prostaglandin-E synthase activity	1	3671	1	22593	0.260061	0.748751	6.15445	1.94308
GO:0045234	protein palmitoleylation	1	3671	1	22593	0.260061	0.748751	6.15445	1.94308
GO:0002643	regulation of tolerance induction	1	3671	1	22593	0.260061	0.748751	6.15445	1.94308
GO:0006157	deoxyadenosine catabolic process	1	3671	1	22593	0.260061	0.748751	6.15445	1.94308
GO:0042431	indole metabolic process	1	3671	1	22593	0.260061	0.748751	6.15445	1.94308
GO:0006147	guanine catabolic process	1	3671	1	22593	0.260061	0.748751	6.15445	1.94308
GO:0042413	carnitine catabolic process	1	3671	1	22593	0.260061	0.748751	6.15445	1.94308
GO:0042424	catecholamine catabolic process	1	3671	1	22593	0.260061	0.748751	6.15445	1.94308
GO:0072087	renal vesicle development	1	3671	1	22593	0.260061	0.748751	6.15445	1.94308
GO:0032773	positive regulation of monophenol monooxygenase activity	1	3671	1	22593	0.260061	0.748751	6.15445	1.94308
GO:0048934	peripheral nervous system neuron differentiation	1	3671	1	22593	0.260061	0.748751	6.15445	1.94308
GO:0090081	regulation of heart induction by regulation of canonical Wnt signaling pathway	1	3671	1	22593	0.260061	0.748751	6.15445	1.94308
GO:1990579	peptidyl-serine trans-autophosphorylation	1	3671	1	22593	0.260061	0.748751	6.15445	1.94308
GO:1901626	regulation of postsynaptic membrane organization	1	3671	1	22593	0.260061	0.748751	6.15445	1.94308
GO:0061181	regulation of chondrocyte development	1	3671	1	22593	0.260061	0.748751	6.15445	1.94308
GO:1990569	UDP-N-acetylglucosamine transmembrane transport	1	3671	1	22593	0.260061	0.748751	6.15445	1.94308
GO:2000813	negative regulation of barbed-end actin filament capping	1	3671	1	22593	0.260061	0.748751	6.15445	1.94308
GO:0035803	egg coat formation	1	3671	1	22593	0.260061	0.748751	6.15445	1.94308
GO:1903008	organelle disassembly	1	3671	1	22593	0.260061	0.748751	6.15445	1.94308
GO:0052746	inositol phosphorylation	1	3671	1	22593	0.260061	0.748751	6.15445	1.94308
GO:1901684	arsenate ion transmembrane transport	1	3671	1	22593	0.260061	0.748751	6.15445	1.94308
GO:2001145	negative regulation of phosphatidylinositol-3,4,5-trisphosphate 5-phosphatase activity	1	3671	1	22593	0.260061	0.748751	6.15445	1.94308
GO:2000827	mitochondrial RNA surveillance	1	3671	1	22593	0.260061	0.748751	6.15445	1.94308
GO:0071384	cellular response to corticosteroid stimulus	1	3671	1	22593	0.260061	0.748751	6.15445	1.94308
GO:0070646	protein modification by small protein removal	1	3671	1	22593	0.260061	0.748751	6.15445	1.94308
GO:1901675	negative regulation of histone H3-K27 acetylation	1	3671	1	22593	0.260061	0.748751	6.15445	1.94308
GO:0090032	negative regulation of steroid hormone biosynthetic process	1	3671	1	22593	0.260061	0.748751	6.15445	1.94308
GO:0090049	regulation of cell migration involved in sprouting angiogenesis	1	3671	1	22593	0.260061	0.748751	6.15445	1.94308
GO:0070667	negative regulation of mast cell proliferation	1	3671	1	22593	0.260061	0.748751	6.15445	1.94308
GO:0032817	regulation of natural killer cell proliferation	1	3671	1	22593	0.260061	0.748751	6.15445	1.94308
GO:0071357	cellular response to type I interferon	1	3671	1	22593	0.260061	0.748751	6.15445	1.94308
GO:0070673	response to interleukin-18	1	3671	1	22593	0.260061	0.748751	6.15445	1.94308
GO:0060588	negative regulation of lipoprotein lipid oxidation	1	3671	1	22593	0.260061	0.748751	6.15445	1.94308
GO:2001108	positive regulation of Rho guanyl-nucleotide exchange factor activity	1	3671	1	22593	0.260061	0.748751	6.15445	1.94308
GO:0006238	CMP salvage	1	3671	1	22593	0.260061	0.748751	6.15445	1.94308
GO:0090025	regulation of monocyte chemotaxis	1	3671	1	22593	0.260061	0.748751	6.15445	1.94308
GO:1903704	negative regulation of production of siRNA involved in RNA interference	1	3671	1	22593	0.260061	0.748751	6.15445	1.94308
GO:0035872	nucleotide-binding domain, leucine rich repeat containing receptor signaling pathway	1	3671	1	22593	0.260061	0.748751	6.15445	1.94308
GO:0071335	hair follicle cell proliferation	1	3671	1	22593	0.260061	0.748751	6.15445	1.94308
GO:0060565	inhibition of mitotic anaphase-promoting complex activity	1	3671	1	22593	0.260061	0.748751	6.15445	1.94308
GO:0097581	lamellipodium organization	1	3671	1	22593	0.260061	0.748751	6.15445	1.94308
GO:0032848	negative regulation of cellular pH reduction	1	3671	1	22593	0.260061	0.748751	6.15445	1.94308
GO:0043973	histone H3-K4 acetylation	1	3671	1	22593	0.260061	0.748751	6.15445	1.94308
GO:0045992	negative regulation of embryonic development	1	3671	1	22593	0.260061	0.748751	6.15445	1.94308
GO:2000870	regulation of progesterone secretion	1	3671	1	22593	0.260061	0.748751	6.15445	1.94308
GO:0045989	positive regulation of striated muscle contraction	1	3671	1	22593	0.260061	0.748751	6.15445	1.94308
GO:1900146	negative regulation of nodal signaling pathway involved in determination of left/right asymmetry	1	3671	1	22593	0.260061	0.748751	6.15445	1.94308
GO:0032804	negative regulation of low-density lipoprotein particle receptor catabolic process	1	3671	1	22593	0.260061	0.748751	6.15445	1.94308
GO:0051638	barbed-end actin filament uncapping	1	3671	1	22593	0.260061	0.748751	6.15445	1.94308
GO:0051641	cellular localization	1	3671	1	22593	0.260061	0.748751	6.15445	1.94308
GO:0051643	endoplasmic reticulum localization	1	3671	1	22593	0.260061	0.748751	6.15445	1.94308
GO:2000404	regulation of T cell migration	1	3671	1	22593	0.260061	0.748751	6.15445	1.94308
GO:2000405	negative regulation of T cell migration	1	3671	1	22593	0.260061	0.748751	6.15445	1.94308
GO:0043990	histone H2A-S1 phosphorylation	1	3671	1	22593	0.260061	0.748751	6.15445	1.94308
GO:0031398	positive regulation of protein ubiquitination	11	3671	52	22593	0.260673	0.748751	1.3019	1.93968
GO:0009408	response to heat	11	3671	52	22593	0.260673	0.748751	1.3019	1.93968
GO:0030301	cholesterol transport	5	3671	20	22593	0.265846	0.748751	1.53861	1.91133
GO:0016601	Rac protein signal transduction	5	3671	20	22593	0.265846	0.748751	1.53861	1.91133
GO:0050768	negative regulation of neurogenesis	5	3671	20	22593	0.265846	0.748751	1.53861	1.91133
GO:0030041	actin filament polymerization	5	3671	20	22593	0.265846	0.748751	1.53861	1.91133
GO:0097150	neuronal stem cell maintenance	5	3671	20	22593	0.265846	0.748751	1.53861	1.91133
GO:0042246	tissue regeneration	5	3671	20	22593	0.265846	0.748751	1.53861	1.91133
GO:0001822	kidney development	23	3671	120	22593	0.267116	0.748751	1.1796	1.90446
GO:0000723	telomere maintenance	8	3671	36	22593	0.267618	0.748751	1.36766	1.90175
GO:0032956	regulation of actin cytoskeleton organization	8	3671	36	22593	0.267618	0.748751	1.36766	1.90175
GO:0032526	response to retinoic acid	12	3671	58	22593	0.268689	0.748751	1.27334	1.89599
GO:0051259	protein oligomerization	12	3671	58	22593	0.268689	0.748751	1.27334	1.89599
GO:0003333	amino acid transmembrane transport	10	3671	47	22593	0.2695	0.748751	1.30946	1.89164
GO:0060052	neurofilament cytoskeleton organization	3	3671	10	22593	0.269692	0.748751	1.84634	1.89061
GO:0043653	mitochondrial fragmentation involved in apoptotic process	3	3671	10	22593	0.269692	0.748751	1.84634	1.89061
GO:0090136	epithelial cell-cell adhesion	3	3671	10	22593	0.269692	0.748751	1.84634	1.89061
GO:0045839	negative regulation of mitosis	3	3671	10	22593	0.269692	0.748751	1.84634	1.89061
GO:0045843	negative regulation of striated muscle tissue development	3	3671	10	22593	0.269692	0.748751	1.84634	1.89061
GO:0048339	paraxial mesoderm development	3	3671	10	22593	0.269692	0.748751	1.84634	1.89061
GO:0045948	positive regulation of translational initiation	3	3671	10	22593	0.269692	0.748751	1.84634	1.89061
GO:0006625	protein targeting to peroxisome	3	3671	10	22593	0.269692	0.748751	1.84634	1.89061
GO:0006622	protein targeting to lysosome	3	3671	10	22593	0.269692	0.748751	1.84634	1.89061
GO:0002827	positive regulation of T-helper 1 type immune response	3	3671	10	22593	0.269692	0.748751	1.84634	1.89061
GO:0045651	positive regulation of macrophage differentiation	3	3671	10	22593	0.269692	0.748751	1.84634	1.89061
GO:0034497	protein localization to pre-autophagosomal structure	3	3671	10	22593	0.269692	0.748751	1.84634	1.89061
GO:0045618	positive regulation of keratinocyte differentiation	3	3671	10	22593	0.269692	0.748751	1.84634	1.89061
GO:0009072	aromatic amino acid family metabolic process	3	3671	10	22593	0.269692	0.748751	1.84634	1.89061
GO:0002262	myeloid cell homeostasis	3	3671	10	22593	0.269692	0.748751	1.84634	1.89061
GO:0003334	keratinocyte development	3	3671	10	22593	0.269692	0.748751	1.84634	1.89061
GO:0003351	epithelial cilium movement	3	3671	10	22593	0.269692	0.748751	1.84634	1.89061
GO:0030816	positive regulation of cAMP metabolic process	3	3671	10	22593	0.269692	0.748751	1.84634	1.89061
GO:0033628	regulation of cell adhesion mediated by integrin	3	3671	10	22593	0.269692	0.748751	1.84634	1.89061
GO:0006884	cell volume homeostasis	3	3671	10	22593	0.269692	0.748751	1.84634	1.89061
GO:2000505	regulation of energy homeostasis	3	3671	10	22593	0.269692	0.748751	1.84634	1.89061
GO:0006809	nitric oxide biosynthetic process	3	3671	10	22593	0.269692	0.748751	1.84634	1.89061
GO:0080182	histone H3-K4 trimethylation	3	3671	10	22593	0.269692	0.748751	1.84634	1.89061
GO:0000012	single strand break repair	3	3671	10	22593	0.269692	0.748751	1.84634	1.89061
GO:0048730	epidermis morphogenesis	3	3671	10	22593	0.269692	0.748751	1.84634	1.89061
GO:0019985	translesion synthesis	3	3671	10	22593	0.269692	0.748751	1.84634	1.89061
GO:0010172	embryonic body morphogenesis	3	3671	10	22593	0.269692	0.748751	1.84634	1.89061
GO:0034259	negative regulation of Rho GTPase activity	3	3671	10	22593	0.269692	0.748751	1.84634	1.89061
GO:0010225	response to UV-C	3	3671	10	22593	0.269692	0.748751	1.84634	1.89061
GO:0006283	transcription-coupled nucleotide-excision repair	3	3671	10	22593	0.269692	0.748751	1.84634	1.89061
GO:0006308	DNA catabolic process	3	3671	10	22593	0.269692	0.748751	1.84634	1.89061
GO:0007435	salivary gland morphogenesis	3	3671	10	22593	0.269692	0.748751	1.84634	1.89061
GO:0070507	regulation of microtubule cytoskeleton organization	3	3671	10	22593	0.269692	0.748751	1.84634	1.89061
GO:0090009	primitive streak formation	3	3671	10	22593	0.269692	0.748751	1.84634	1.89061
GO:0001655	urogenital system development	4	3671	15	22593	0.269975	0.748751	1.64119	1.8891
GO:0050773	regulation of dendrite development	4	3671	15	22593	0.269975	0.748751	1.64119	1.8891
GO:0045579	positive regulation of B cell differentiation	4	3671	15	22593	0.269975	0.748751	1.64119	1.8891
GO:0001759	organ induction	4	3671	15	22593	0.269975	0.748751	1.64119	1.8891
GO:0002230	positive regulation of defense response to virus by host	4	3671	15	22593	0.269975	0.748751	1.64119	1.8891
GO:0003323	type B pancreatic cell development	4	3671	15	22593	0.269975	0.748751	1.64119	1.8891
GO:0086004	regulation of cardiac muscle cell contraction	4	3671	15	22593	0.269975	0.748751	1.64119	1.8891
GO:0030949	positive regulation of vascular endothelial growth factor receptor signaling pathway	4	3671	15	22593	0.269975	0.748751	1.64119	1.8891
GO:0006883	cellular sodium ion homeostasis	4	3671	15	22593	0.269975	0.748751	1.64119	1.8891
GO:0032968	positive regulation of transcription elongation from RNA polymerase II promoter	4	3671	15	22593	0.269975	0.748751	1.64119	1.8891
GO:0050901	leukocyte tethering or rolling	4	3671	15	22593	0.269975	0.748751	1.64119	1.8891
GO:0048712	negative regulation of astrocyte differentiation	4	3671	15	22593	0.269975	0.748751	1.64119	1.8891
GO:0032026	response to magnesium ion	4	3671	15	22593	0.269975	0.748751	1.64119	1.8891
GO:0044257	cellular protein catabolic process	4	3671	15	22593	0.269975	0.748751	1.64119	1.8891
GO:0010288	response to lead ion	4	3671	15	22593	0.269975	0.748751	1.64119	1.8891
GO:0016578	histone deubiquitination	4	3671	15	22593	0.269975	0.748751	1.64119	1.8891
GO:2000811	negative regulation of anoikis	4	3671	15	22593	0.269975	0.748751	1.64119	1.8891
GO:0045444	fat cell differentiation	13	3671	64	22593	0.275616	0.748751	1.25012	1.85927
GO:0006006	glucose metabolic process	13	3671	64	22593	0.275616	0.748751	1.25012	1.85927
GO:0031016	pancreas development	7	3671	31	22593	0.276315	0.748751	1.38972	1.85561
GO:0045071	negative regulation of viral genome replication	7	3671	31	22593	0.276315	0.748751	1.38972	1.85561
GO:0060349	bone morphogenesis	7	3671	31	22593	0.276315	0.748751	1.38972	1.85561
GO:0006913	nucleocytoplasmic transport	7	3671	31	22593	0.276315	0.748751	1.38972	1.85561
GO:0016575	histone deacetylation	7	3671	31	22593	0.276315	0.748751	1.38972	1.85561
GO:0045184	establishment of protein localization	7	3671	31	22593	0.276315	0.748751	1.38972	1.85561
GO:0006357	regulation of transcription from RNA polymerase II promoter	75	3671	426	22593	0.281114	0.748751	1.08353	1.83077
GO:0045773	positive regulation of axon extension	6	3671	26	22593	0.285307	0.748751	1.42026	1.80941
GO:0001782	B cell homeostasis	6	3671	26	22593	0.285307	0.748751	1.42026	1.80941
GO:0030099	myeloid cell differentiation	6	3671	26	22593	0.285307	0.748751	1.42026	1.80941
GO:0071364	cellular response to epidermal growth factor stimulus	6	3671	26	22593	0.285307	0.748751	1.42026	1.80941
GO:0006259	DNA metabolic process	6	3671	26	22593	0.285307	0.748751	1.42026	1.80941
GO:0043154	negative regulation of cysteine-type endopeptidase activity involved in apoptotic process	15	3671	76	22593	0.286988	0.748751	1.21469	1.80094
GO:0001657	ureteric bud development	10	3671	48	22593	0.288105	0.748751	1.28218	1.79534
GO:0001942	hair follicle development	10	3671	48	22593	0.288105	0.748751	1.28218	1.79534
GO:0014823	response to activity	8	3671	37	22593	0.288872	0.748751	1.33069	1.7915
GO:0006665	sphingolipid metabolic process	8	3671	37	22593	0.288872	0.748751	1.33069	1.7915
GO:0071407	cellular response to organic cyclic compound	13	3671	65	22593	0.291663	0.748751	1.23089	1.77762
GO:0090316	positive regulation of intracellular protein transport	5	3671	21	22593	0.294428	0.748751	1.46535	1.76401
GO:0030902	hindbrain development	5	3671	21	22593	0.294428	0.748751	1.46535	1.76401
GO:0051966	regulation of synaptic transmission, glutamatergic	5	3671	21	22593	0.294428	0.748751	1.46535	1.76401
GO:0018345	protein palmitoylation	5	3671	21	22593	0.294428	0.748751	1.46535	1.76401
GO:0030010	establishment of cell polarity	5	3671	21	22593	0.294428	0.748751	1.46535	1.76401
GO:0060441	epithelial tube branching involved in lung morphogenesis	5	3671	21	22593	0.294428	0.748751	1.46535	1.76401
GO:0019933	cAMP-mediated signaling	5	3671	21	22593	0.294428	0.748751	1.46535	1.76401
GO:0000132	establishment of mitotic spindle orientation	5	3671	21	22593	0.294428	0.748751	1.46535	1.76401
GO:0048814	regulation of dendrite morphogenesis	5	3671	21	22593	0.294428	0.748751	1.46535	1.76401
GO:0090023	positive regulation of neutrophil chemotaxis	5	3671	21	22593	0.294428	0.748751	1.46535	1.76401
GO:2000463	positive regulation of excitatory postsynaptic membrane potential	5	3671	21	22593	0.294428	0.748751	1.46535	1.76401
GO:0051897	positive regulation of protein kinase B signaling	17	3671	88	22593	0.295931	0.748751	1.18893	1.75667
GO:0022008	neurogenesis	9	3671	43	22593	0.298877	0.748751	1.28814	1.74238
GO:0030177	positive regulation of Wnt signaling pathway	7	3671	32	22593	0.299572	0.748751	1.34629	1.73903
GO:2001240	negative regulation of extrinsic apoptotic signaling pathway in absence of ligand	7	3671	32	22593	0.299572	0.748751	1.34629	1.73903
GO:0035094	response to nicotine	7	3671	32	22593	0.299572	0.748751	1.34629	1.73903
GO:0032922	circadian regulation of gene expression	12	3671	60	22593	0.302356	0.748751	1.23089	1.72568
GO:0021846	cell proliferation in forebrain	4	3671	16	22593	0.303229	0.748751	1.53861	1.72152
GO:0060037	pharyngeal system development	4	3671	16	22593	0.303229	0.748751	1.53861	1.72152
GO:0045089	positive regulation of innate immune response	4	3671	16	22593	0.303229	0.748751	1.53861	1.72152
GO:0032456	endocytic recycling	4	3671	16	22593	0.303229	0.748751	1.53861	1.72152
GO:0030261	chromosome condensation	4	3671	16	22593	0.303229	0.748751	1.53861	1.72152
GO:0001709	cell fate determination	4	3671	16	22593	0.303229	0.748751	1.53861	1.72152
GO:0050732	negative regulation of peptidyl-tyrosine phosphorylation	4	3671	16	22593	0.303229	0.748751	1.53861	1.72152
GO:0070986	left/right axis specification	4	3671	16	22593	0.303229	0.748751	1.53861	1.72152
GO:1901379	regulation of potassium ion transmembrane transport	4	3671	16	22593	0.303229	0.748751	1.53861	1.72152
GO:0015721	bile acid and bile salt transport	4	3671	16	22593	0.303229	0.748751	1.53861	1.72152
GO:0034314	Arp2/3 complex-mediated actin nucleation	4	3671	16	22593	0.303229	0.748751	1.53861	1.72152
GO:2000179	positive regulation of neural precursor cell proliferation	4	3671	16	22593	0.303229	0.748751	1.53861	1.72152
GO:2000648	positive regulation of stem cell proliferation	4	3671	16	22593	0.303229	0.748751	1.53861	1.72152
GO:0061028	establishment of endothelial barrier	4	3671	16	22593	0.303229	0.748751	1.53861	1.72152
GO:0042274	ribosomal small subunit biogenesis	4	3671	16	22593	0.303229	0.748751	1.53861	1.72152
GO:0030518	intracellular steroid hormone receptor signaling pathway	4	3671	16	22593	0.303229	0.748751	1.53861	1.72152
GO:0035024	negative regulation of Rho protein signal transduction	4	3671	16	22593	0.303229	0.748751	1.53861	1.72152
GO:0071456	cellular response to hypoxia	16	3671	83	22593	0.306203	0.748751	1.1864	1.70744
GO:0016192	vesicle-mediated transport	39	3671	217	22593	0.307612	0.748751	1.1061	1.70082
GO:0043434	response to peptide hormone	17	3671	89	22593	0.309993	0.748751	1.17557	1.68969
GO:0006401	RNA catabolic process	3	3671	11	22593	0.310349	0.748751	1.67849	1.68803
GO:0036120	cellular response to platelet-derived growth factor stimulus	3	3671	11	22593	0.310349	0.748751	1.67849	1.68803
GO:0060068	vagina development	3	3671	11	22593	0.310349	0.748751	1.67849	1.68803
GO:0043651	linoleic acid metabolic process	3	3671	11	22593	0.310349	0.748751	1.67849	1.68803
GO:0032469	endoplasmic reticulum calcium ion homeostasis	3	3671	11	22593	0.310349	0.748751	1.67849	1.68803
GO:0060740	prostate gland epithelium morphogenesis	3	3671	11	22593	0.310349	0.748751	1.67849	1.68803
GO:0045945	positive regulation of transcription from RNA polymerase III promoter	3	3671	11	22593	0.310349	0.748751	1.67849	1.68803
GO:0050777	negative regulation of immune response	3	3671	11	22593	0.310349	0.748751	1.67849	1.68803
GO:0032330	regulation of chondrocyte differentiation	3	3671	11	22593	0.310349	0.748751	1.67849	1.68803
GO:0016973	poly(A)+ mRNA export from nucleus	3	3671	11	22593	0.310349	0.748751	1.67849	1.68803
GO:0050708	regulation of protein secretion	3	3671	11	22593	0.310349	0.748751	1.67849	1.68803
GO:0035413	positive regulation of catenin import into nucleus	3	3671	11	22593	0.310349	0.748751	1.67849	1.68803
GO:0010801	negative regulation of peptidyl-threonine phosphorylation	3	3671	11	22593	0.310349	0.748751	1.67849	1.68803
GO:0072488	ammonium transmembrane transport	3	3671	11	22593	0.310349	0.748751	1.67849	1.68803
GO:0021670	lateral ventricle development	3	3671	11	22593	0.310349	0.748751	1.67849	1.68803
GO:0001893	maternal placenta development	3	3671	11	22593	0.310349	0.748751	1.67849	1.68803
GO:0030033	microvillus assembly	3	3671	11	22593	0.310349	0.748751	1.67849	1.68803
GO:0000042	protein targeting to Golgi	3	3671	11	22593	0.310349	0.748751	1.67849	1.68803
GO:0033690	positive regulation of osteoblast proliferation	3	3671	11	22593	0.310349	0.748751	1.67849	1.68803
GO:0006895	Golgi to endosome transport	3	3671	11	22593	0.310349	0.748751	1.67849	1.68803
GO:0007614	short-term memory	3	3671	11	22593	0.310349	0.748751	1.67849	1.68803
GO:0000002	mitochondrial genome maintenance	3	3671	11	22593	0.310349	0.748751	1.67849	1.68803
GO:2000177	regulation of neural precursor cell proliferation	3	3671	11	22593	0.310349	0.748751	1.67849	1.68803
GO:0060324	face development	3	3671	11	22593	0.310349	0.748751	1.67849	1.68803
GO:0060391	positive regulation of SMAD protein import into nucleus	3	3671	11	22593	0.310349	0.748751	1.67849	1.68803
GO:0051457	maintenance of protein location in nucleus	3	3671	11	22593	0.310349	0.748751	1.67849	1.68803
GO:0046641	positive regulation of alpha-beta T cell proliferation	3	3671	11	22593	0.310349	0.748751	1.67849	1.68803
GO:0046622	positive regulation of organ growth	3	3671	11	22593	0.310349	0.748751	1.67849	1.68803
GO:0006342	chromatin silencing	3	3671	11	22593	0.310349	0.748751	1.67849	1.68803
GO:1900006	positive regulation of dendrite development	3	3671	11	22593	0.310349	0.748751	1.67849	1.68803
GO:0032784	regulation of DNA-templated transcription, elongation	3	3671	11	22593	0.310349	0.748751	1.67849	1.68803
GO:0006183	GTP biosynthetic process	3	3671	11	22593	0.310349	0.748751	1.67849	1.68803
GO:2001141	regulation of RNA biosynthetic process	3	3671	11	22593	0.310349	0.748751	1.67849	1.68803
GO:0006228	UTP biosynthetic process	3	3671	11	22593	0.310349	0.748751	1.67849	1.68803
GO:0030490	maturation of SSU-rRNA	3	3671	11	22593	0.310349	0.748751	1.67849	1.68803
GO:0097114	N-methyl-D-aspartate receptor clustering	2	3671	6	22593	0.310488	0.748751	2.05148	1.68739
GO:0051054	positive regulation of DNA metabolic process	2	3671	6	22593	0.310488	0.748751	2.05148	1.68739
GO:0000338	protein deneddylation	2	3671	6	22593	0.310488	0.748751	2.05148	1.68739
GO:0021861	forebrain radial glial cell differentiation	2	3671	6	22593	0.310488	0.748751	2.05148	1.68739
GO:0014909	smooth muscle cell migration	2	3671	6	22593	0.310488	0.748751	2.05148	1.68739
GO:0014904	myotube cell development	2	3671	6	22593	0.310488	0.748751	2.05148	1.68739
GO:0046879	hormone secretion	2	3671	6	22593	0.310488	0.748751	2.05148	1.68739
GO:1902041	regulation of extrinsic apoptotic signaling pathway via death domain receptors	2	3671	6	22593	0.310488	0.748751	2.05148	1.68739
GO:0051135	positive regulation of NK T cell activation	2	3671	6	22593	0.310488	0.748751	2.05148	1.68739
GO:0090150	establishment of protein localization to membrane	2	3671	6	22593	0.310488	0.748751	2.05148	1.68739
GO:0050688	regulation of defense response to virus	2	3671	6	22593	0.310488	0.748751	2.05148	1.68739
GO:0030321	transepithelial chloride transport	2	3671	6	22593	0.310488	0.748751	2.05148	1.68739
GO:0097011	cellular response to granulocyte macrophage colony-stimulating factor stimulus	2	3671	6	22593	0.310488	0.748751	2.05148	1.68739
GO:0021960	anterior commissure morphogenesis	2	3671	6	22593	0.310488	0.748751	2.05148	1.68739
GO:0048305	immunoglobulin secretion	2	3671	6	22593	0.310488	0.748751	2.05148	1.68739
GO:0006569	tryptophan catabolic process	2	3671	6	22593	0.310488	0.748751	2.05148	1.68739
GO:0009253	peptidoglycan catabolic process	2	3671	6	22593	0.310488	0.748751	2.05148	1.68739
GO:0072673	lamellipodium morphogenesis	2	3671	6	22593	0.310488	0.748751	2.05148	1.68739
GO:0048386	positive regulation of retinoic acid receptor signaling pathway	2	3671	6	22593	0.310488	0.748751	2.05148	1.68739
GO:0019674	NAD metabolic process	2	3671	6	22593	0.310488	0.748751	2.05148	1.68739
GO:0071559	response to transforming growth factor beta	2	3671	6	22593	0.310488	0.748751	2.05148	1.68739
GO:1901017	negative regulation of potassium ion transmembrane transporter activity	2	3671	6	22593	0.310488	0.748751	2.05148	1.68739
GO:0045046	protein import into peroxisome membrane	2	3671	6	22593	0.310488	0.748751	2.05148	1.68739
GO:0006654	phosphatidic acid biosynthetic process	2	3671	6	22593	0.310488	0.748751	2.05148	1.68739
GO:0055062	phosphate ion homeostasis	2	3671	6	22593	0.310488	0.748751	2.05148	1.68739
GO:0010717	regulation of epithelial to mesenchymal transition	2	3671	6	22593	0.310488	0.748751	2.05148	1.68739
GO:0008063	Toll signaling pathway	2	3671	6	22593	0.310488	0.748751	2.05148	1.68739
GO:0072307	regulation of metanephric nephron tubule epithelial cell differentiation	2	3671	6	22593	0.310488	0.748751	2.05148	1.68739
GO:0065004	protein-DNA complex assembly	2	3671	6	22593	0.310488	0.748751	2.05148	1.68739
GO:0006662	glycerol ether metabolic process	2	3671	6	22593	0.310488	0.748751	2.05148	1.68739
GO:0006657	CDP-choline pathway	2	3671	6	22593	0.310488	0.748751	2.05148	1.68739
GO:0061309	cardiac neural crest cell development involved in outflow tract morphogenesis	2	3671	6	22593	0.310488	0.748751	2.05148	1.68739
GO:0060287	epithelial cilium movement involved in determination of left/right asymmetry	2	3671	6	22593	0.310488	0.748751	2.05148	1.68739
GO:0002360	T cell lineage commitment	2	3671	6	22593	0.310488	0.748751	2.05148	1.68739
GO:0032367	intracellular cholesterol transport	2	3671	6	22593	0.310488	0.748751	2.05148	1.68739
GO:0001798	positive regulation of type IIa hypersensitivity	2	3671	6	22593	0.310488	0.748751	2.05148	1.68739
GO:0051346	negative regulation of hydrolase activity	2	3671	6	22593	0.310488	0.748751	2.05148	1.68739
GO:0060231	mesenchymal to epithelial transition	2	3671	6	22593	0.310488	0.748751	2.05148	1.68739
GO:0010694	positive regulation of alkaline phosphatase activity	2	3671	6	22593	0.310488	0.748751	2.05148	1.68739
GO:0010631	epithelial cell migration	2	3671	6	22593	0.310488	0.748751	2.05148	1.68739
GO:0035456	response to interferon-beta	2	3671	6	22593	0.310488	0.748751	2.05148	1.68739
GO:0010815	bradykinin catabolic process	2	3671	6	22593	0.310488	0.748751	2.05148	1.68739
GO:0034498	early endosome to Golgi transport	2	3671	6	22593	0.310488	0.748751	2.05148	1.68739
GO:0043457	regulation of cellular respiration	2	3671	6	22593	0.310488	0.748751	2.05148	1.68739
GO:0003309	type B pancreatic cell differentiation	2	3671	6	22593	0.310488	0.748751	2.05148	1.68739
GO:0031133	regulation of axon diameter	2	3671	6	22593	0.310488	0.748751	2.05148	1.68739
GO:0070206	protein trimerization	2	3671	6	22593	0.310488	0.748751	2.05148	1.68739
GO:0060903	positive regulation of meiosis I	2	3671	6	22593	0.310488	0.748751	2.05148	1.68739
GO:2000001	regulation of DNA damage checkpoint	2	3671	6	22593	0.310488	0.748751	2.05148	1.68739
GO:0000075	cell cycle checkpoint	2	3671	6	22593	0.310488	0.748751	2.05148	1.68739
GO:0006896	Golgi to vacuole transport	2	3671	6	22593	0.310488	0.748751	2.05148	1.68739
GO:0060428	lung epithelium development	2	3671	6	22593	0.310488	0.748751	2.05148	1.68739
GO:0010954	positive regulation of protein processing	2	3671	6	22593	0.310488	0.748751	2.05148	1.68739
GO:0010894	negative regulation of steroid biosynthetic process	2	3671	6	22593	0.310488	0.748751	2.05148	1.68739
GO:0032964	collagen biosynthetic process	2	3671	6	22593	0.310488	0.748751	2.05148	1.68739
GO:2001014	regulation of skeletal muscle cell differentiation	2	3671	6	22593	0.310488	0.748751	2.05148	1.68739
GO:0051573	negative regulation of histone H3-K9 methylation	2	3671	6	22593	0.310488	0.748751	2.05148	1.68739
GO:0044336	canonical Wnt signaling pathway involved in negative regulation of apoptotic process	2	3671	6	22593	0.310488	0.748751	2.05148	1.68739
GO:0042987	amyloid precursor protein catabolic process	2	3671	6	22593	0.310488	0.748751	2.05148	1.68739
GO:0001957	intramembranous ossification	2	3671	6	22593	0.310488	0.748751	2.05148	1.68739
GO:0033591	response to L-ascorbic acid	2	3671	6	22593	0.310488	0.748751	2.05148	1.68739
GO:0046512	sphingosine biosynthetic process	2	3671	6	22593	0.310488	0.748751	2.05148	1.68739
GO:1903599	positive regulation of mitochondrion degradation	2	3671	6	22593	0.310488	0.748751	2.05148	1.68739
GO:0002446	neutrophil mediated immunity	2	3671	6	22593	0.310488	0.748751	2.05148	1.68739
GO:0046599	regulation of centriole replication	2	3671	6	22593	0.310488	0.748751	2.05148	1.68739
GO:0033539	fatty acid beta-oxidation using acyl-CoA dehydrogenase	2	3671	6	22593	0.310488	0.748751	2.05148	1.68739
GO:0003180	aortic valve morphogenesis	2	3671	6	22593	0.310488	0.748751	2.05148	1.68739
GO:0045409	negative regulation of interleukin-6 biosynthetic process	2	3671	6	22593	0.310488	0.748751	2.05148	1.68739
GO:0003149	membranous septum morphogenesis	2	3671	6	22593	0.310488	0.748751	2.05148	1.68739
GO:0006900	membrane budding	2	3671	6	22593	0.310488	0.748751	2.05148	1.68739
GO:0033600	negative regulation of mammary gland epithelial cell proliferation	2	3671	6	22593	0.310488	0.748751	2.05148	1.68739
GO:0036376	sodium ion export from cell	2	3671	6	22593	0.310488	0.748751	2.05148	1.68739
GO:0070849	response to epidermal growth factor	2	3671	6	22593	0.310488	0.748751	2.05148	1.68739
GO:0002456	T cell mediated immunity	2	3671	6	22593	0.310488	0.748751	2.05148	1.68739
GO:2000653	regulation of genetic imprinting	2	3671	6	22593	0.310488	0.748751	2.05148	1.68739
GO:0009620	response to fungus	2	3671	6	22593	0.310488	0.748751	2.05148	1.68739
GO:0006266	DNA ligation	2	3671	6	22593	0.310488	0.748751	2.05148	1.68739
GO:0044598	doxorubicin metabolic process	2	3671	6	22593	0.310488	0.748751	2.05148	1.68739
GO:0044597	daunorubicin metabolic process	2	3671	6	22593	0.310488	0.748751	2.05148	1.68739
GO:0042256	mature ribosome assembly	2	3671	6	22593	0.310488	0.748751	2.05148	1.68739
GO:0070585	protein localization to mitochondrion	2	3671	6	22593	0.310488	0.748751	2.05148	1.68739
GO:0022612	gland morphogenesis	2	3671	6	22593	0.310488	0.748751	2.05148	1.68739
GO:0043030	regulation of macrophage activation	2	3671	6	22593	0.310488	0.748751	2.05148	1.68739
GO:0007262	STAT protein import into nucleus	2	3671	6	22593	0.310488	0.748751	2.05148	1.68739
GO:0030579	ubiquitin-dependent SMAD protein catabolic process	2	3671	6	22593	0.310488	0.748751	2.05148	1.68739
GO:0042423	catecholamine biosynthetic process	2	3671	6	22593	0.310488	0.748751	2.05148	1.68739
GO:0072091	regulation of stem cell proliferation	2	3671	6	22593	0.310488	0.748751	2.05148	1.68739
GO:0042407	cristae formation	2	3671	6	22593	0.310488	0.748751	2.05148	1.68739
GO:1902262	apoptotic process involved in patterning of blood vessels	2	3671	6	22593	0.310488	0.748751	2.05148	1.68739
GO:0032873	negative regulation of stress-activated MAPK cascade	2	3671	6	22593	0.310488	0.748751	2.05148	1.68739
GO:1900181	negative regulation of protein localization to nucleus	2	3671	6	22593	0.310488	0.748751	2.05148	1.68739
GO:0071321	cellular response to cGMP	2	3671	6	22593	0.310488	0.748751	2.05148	1.68739
GO:0032808	lacrimal gland development	2	3671	6	22593	0.310488	0.748751	2.05148	1.68739
GO:0035092	sperm chromatin condensation	2	3671	6	22593	0.310488	0.748751	2.05148	1.68739
GO:0051645	Golgi localization	2	3671	6	22593	0.310488	0.748751	2.05148	1.68739
GO:0045859	regulation of protein kinase activity	8	3671	38	22593	0.310521	0.748751	1.29567	1.68724
GO:0071277	cellular response to calcium ion	8	3671	38	22593	0.310521	0.748751	1.29567	1.68724
GO:0071310	cellular response to organic substance	8	3671	38	22593	0.310521	0.748751	1.29567	1.68724
GO:0043524	negative regulation of neuron apoptotic process	27	3671	147	22593	0.310647	0.748751	1.13041	1.68665
GO:0045739	positive regulation of DNA repair	6	3671	27	22593	0.311073	0.748751	1.36766	1.68467
GO:0051017	actin filament bundle assembly	6	3671	27	22593	0.311073	0.748751	1.36766	1.68467
GO:0009117	nucleotide metabolic process	6	3671	27	22593	0.311073	0.748751	1.36766	1.68467
GO:0016126	sterol biosynthetic process	6	3671	27	22593	0.311073	0.748751	1.36766	1.68467
GO:0043484	regulation of RNA splicing	6	3671	27	22593	0.311073	0.748751	1.36766	1.68467
GO:0032781	positive regulation of ATPase activity	6	3671	27	22593	0.311073	0.748751	1.36766	1.68467
GO:0050679	positive regulation of epithelial cell proliferation	14	3671	72	22593	0.312853	0.748751	1.1967	1.67644
GO:0043010	camera-type eye development	14	3671	72	22593	0.312853	0.748751	1.1967	1.67644
GO:0008285	negative regulation of cell proliferation	61	3671	348	22593	0.314471	0.748751	1.0788	1.669
GO:0032091	negative regulation of protein binding	9	3671	44	22593	0.319208	0.748751	1.25887	1.64743
GO:0017148	negative regulation of translation	12	3671	61	22593	0.319597	0.748751	1.21071	1.64567
GO:0007155	cell adhesion	95	3671	552	22593	0.321238	0.748751	1.05919	1.63829
GO:0009888	tissue development	7	3671	33	22593	0.323213	0.748751	1.30549	1.62944
GO:0007416	synapse assembly	7	3671	33	22593	0.323213	0.748751	1.30549	1.62944
GO:0050770	regulation of axonogenesis	5	3671	22	22593	0.323482	0.748751	1.39874	1.62824
GO:0009190	cyclic nucleotide biosynthetic process	5	3671	22	22593	0.323482	0.748751	1.39874	1.62824
GO:0014065	phosphatidylinositol 3-kinase signaling	5	3671	22	22593	0.323482	0.748751	1.39874	1.62824
GO:0016079	synaptic vesicle exocytosis	5	3671	22	22593	0.323482	0.748751	1.39874	1.62824
GO:0000060	protein import into nucleus, translocation	5	3671	22	22593	0.323482	0.748751	1.39874	1.62824
GO:0072001	renal system development	5	3671	22	22593	0.323482	0.748751	1.39874	1.62824
GO:0045727	positive regulation of translation	10	3671	50	22593	0.326271	0.748751	1.23089	1.61586
GO:0007612	learning	11	3671	56	22593	0.332127	0.748751	1.20891	1.59019
GO:0050790	regulation of catalytic activity	20	3671	108	22593	0.332321	0.748751	1.13971	1.58935
GO:0060021	palate development	15	3671	79	22593	0.33249	0.748751	1.16857	1.58862
GO:0006364	rRNA processing	21	3671	114	22593	0.334506	0.748751	1.13372	1.5799
GO:0050731	positive regulation of peptidyl-tyrosine phosphorylation	16	3671	85	22593	0.335755	0.748751	1.15849	1.57452
GO:0071480	cellular response to gamma radiation	4	3671	17	22593	0.33688	0.748751	1.44811	1.5697
GO:0045807	positive regulation of endocytosis	4	3671	17	22593	0.33688	0.748751	1.44811	1.5697
GO:0042692	muscle cell differentiation	4	3671	17	22593	0.33688	0.748751	1.44811	1.5697
GO:0008631	intrinsic apoptotic signaling pathway in response to oxidative stress	4	3671	17	22593	0.33688	0.748751	1.44811	1.5697
GO:0090201	negative regulation of release of cytochrome c from mitochondria	4	3671	17	22593	0.33688	0.748751	1.44811	1.5697
GO:0009165	nucleotide biosynthetic process	4	3671	17	22593	0.33688	0.748751	1.44811	1.5697
GO:0010800	positive regulation of peptidyl-threonine phosphorylation	4	3671	17	22593	0.33688	0.748751	1.44811	1.5697
GO:0006071	glycerol metabolic process	4	3671	17	22593	0.33688	0.748751	1.44811	1.5697
GO:0006911	phagocytosis, engulfment	4	3671	17	22593	0.33688	0.748751	1.44811	1.5697
GO:0042572	retinol metabolic process	6	3671	28	22593	0.337194	0.748751	1.31881	1.56835
GO:0006754	ATP biosynthetic process	6	3671	28	22593	0.337194	0.748751	1.31881	1.56835
GO:0070059	intrinsic apoptotic signaling pathway in response to endoplasmic reticulum stress	6	3671	28	22593	0.337194	0.748751	1.31881	1.56835
GO:0006457	protein folding	23	3671	126	22593	0.338294	0.748751	1.12343	1.56365
GO:0001503	ossification	17	3671	91	22593	0.338644	0.748751	1.14973	1.56216
GO:0051781	positive regulation of cell division	9	3671	45	22593	0.339804	0.748751	1.23089	1.55723
GO:0009725	response to hormone	13	3671	68	22593	0.341259	0.748751	1.17659	1.55106
GO:0045785	positive regulation of cell adhesion	10	3671	51	22593	0.345726	0.748751	1.20676	1.5323
GO:0001654	eye development	7	3671	34	22593	0.347136	0.748751	1.26709	1.52643
GO:0032320	positive regulation of Ras GTPase activity	7	3671	34	22593	0.347136	0.748751	1.26709	1.52643
GO:0048589	developmental growth	7	3671	34	22593	0.347136	0.748751	1.26709	1.52643
GO:0060173	limb development	7	3671	34	22593	0.347136	0.748751	1.26709	1.52643
GO:0006139	nucleobase-containing compound metabolic process	7	3671	34	22593	0.347136	0.748751	1.26709	1.52643
GO:0001764	neuron migration	21	3671	115	22593	0.347425	0.748751	1.12386	1.52523
GO:0007417	central nervous system development	15	3671	80	22593	0.34802	0.748751	1.15396	1.52276
GO:0008630	intrinsic apoptotic signaling pathway in response to DNA damage	11	3671	57	22593	0.350609	0.748751	1.1877	1.51206
GO:0019538	protein metabolic process	3	3671	12	22593	0.35115	0.748751	1.53861	1.50984
GO:0070306	lens fiber cell differentiation	3	3671	12	22593	0.35115	0.748751	1.53861	1.50984
GO:0021953	central nervous system neuron differentiation	3	3671	12	22593	0.35115	0.748751	1.53861	1.50984
GO:0033197	response to vitamin E	3	3671	12	22593	0.35115	0.748751	1.53861	1.50984
GO:0008053	mitochondrial fusion	3	3671	12	22593	0.35115	0.748751	1.53861	1.50984
[truncated: 3,384 more rows]

## Sheet: GO2Gene
GOID	GOTerm	QueryID	Symbol	Description	P-Value	FDR	Enrichment
GO:0007049	cell cycle	Txnip	Txnip	Thioredoxin-interacting protein	4.623e-14	2.48856e-10	1.95363
GO:0007049	cell cycle	Lin52	Lin52	MCG11222	4.623e-14	2.48856e-10	1.95363
GO:0007049	cell cycle	Haus3	Haus3	HAUS augmin-like complex subunit 3	4.623e-14	2.48856e-10	1.95363
GO:0007049	cell cycle	Cdkn2c	Cdkn2c	Putative uncharacterized protein	4.623e-14	2.48856e-10	1.95363
GO:0007049	cell cycle	Dclre1a	Dclre1a	DNA cross-link repair 1A protein	4.623e-14	2.48856e-10	1.95363
GO:0007049	cell cycle	E2f2	E2f2	Transcription factor E2F2	4.623e-14	2.48856e-10	1.95363
GO:0007049	cell cycle	Terf2	Terf2	Telomeric repeat-binding factor 2	4.623e-14	2.48856e-10	1.95363
GO:0007049	cell cycle	Cdca8	Cdca8	Borealin	4.623e-14	2.48856e-10	1.95363
GO:0007049	cell cycle	Zfyve26	Zfyve26	Zinc finger FYVE domain-containing protein 26	4.623e-14	2.48856e-10	1.95363
GO:0007049	cell cycle	Haus4	Haus4	HAUS augmin-like complex subunit 4	4.623e-14	2.48856e-10	1.95363
GO:0007049	cell cycle	Cdc6	Cdc6	Cell division control protein 6 homolog	4.623e-14	2.48856e-10	1.95363
GO:0007049	cell cycle	Zfp830	Zfp830	Zinc finger protein 830	4.623e-14	2.48856e-10	1.95363
GO:0007049	cell cycle	Terf1	Terf1	Telomeric repeat-binding factor 1	4.623e-14	2.48856e-10	1.95363
GO:0007049	cell cycle	Triobp	Triobp	TRIO and F-actin-binding protein	4.623e-14	2.48856e-10	1.95363
GO:0007049	cell cycle	Bora	Bora	Protein aurora borealis	4.623e-14	2.48856e-10	1.95363
GO:0007049	cell cycle	Map9	Map9	Microtubule-associated protein 9	4.623e-14	2.48856e-10	1.95363
GO:0007049	cell cycle	Fbxo5	Fbxo5	F-box only protein 5	4.623e-14	2.48856e-10	1.95363
GO:0007049	cell cycle	Snx9	Snx9	Sorting nexin-9	4.623e-14	2.48856e-10	1.95363
GO:0007049	cell cycle	Kmt2e	Kmt2e	Histone-lysine N-methyltransferase 2E	4.623e-14	2.48856e-10	1.95363
GO:0007049	cell cycle	Khdrbs1	Khdrbs1	KH domain-containing, RNA-binding, signal transduction-associated protein 1	4.623e-14	2.48856e-10	1.95363
GO:0007049	cell cycle	Mad2l1	Mad2l1	Putative uncharacterized protein	4.623e-14	2.48856e-10	1.95363
GO:0007049	cell cycle	Smc1b	Smc1b	Structural maintenance of chromosomes protein 1B	4.623e-14	2.48856e-10	1.95363
GO:0007049	cell cycle	Prc1	Prc1	Protein regulator of cytokinesis 1, isoform CRA_e	4.623e-14	2.48856e-10	1.95363
GO:0007049	cell cycle	Cdk7	Cdk7	Cyclin-dependent kinase 7 (Homolog of Xenopus MO15 cdk-activating kinase), isoform CRA_a	4.623e-14	2.48856e-10	1.95363
GO:0007049	cell cycle	Cdc5l	Cdc5l	Cdc5l protein	4.623e-14	2.48856e-10	1.95363
GO:0007049	cell cycle	Stard13	Stard13	StAR-related lipid transfer protein 13	4.623e-14	2.48856e-10	1.95363
GO:0007049	cell cycle	Phf13	Phf13	Putative uncharacterized protein	4.623e-14	2.48856e-10	1.95363
GO:0007049	cell cycle	Pard3	Pard3	Par-3 (Partitioning defective 3) homolog (C. elegans)	4.623e-14	2.48856e-10	1.95363
GO:0007049	cell cycle	Kifc1	Kifc1	Kinesin-like protein KIFC1	4.623e-14	2.48856e-10	1.95363
GO:0007049	cell cycle	Siah1a	Siah1a	E3 ubiquitin-protein ligase SIAH1A	4.623e-14	2.48856e-10	1.95363
GO:0007049	cell cycle	Ing1	Ing1	Putative uncharacterized protein	4.623e-14	2.48856e-10	1.95363
GO:0007049	cell cycle	Spice1	Spice1	Putative uncharacterized protein	4.623e-14	2.48856e-10	1.95363
GO:0007049	cell cycle	Mcmbp	Mcmbp	Mini-chromosome maintenance complex-binding protein	4.623e-14	2.48856e-10	1.95363
GO:0007049	cell cycle	4632434I11Rik	Ddias	DNA damage-induced apoptosis suppressor protein	4.623e-14	2.48856e-10	1.95363
GO:0007049	cell cycle	Aurkc	Aurkc	Aurora kinase C	4.623e-14	2.48856e-10	1.95363
GO:0007049	cell cycle	Plk1	Plk1	Polo like kinase	4.623e-14	2.48856e-10	1.95363
GO:0007049	cell cycle	Sycp1	Sycp1	Synaptonemal complex protein 1	4.623e-14	2.48856e-10	1.95363
GO:0007049	cell cycle	Rb1	Rb1	Retinoblastoma-associated protein	4.623e-14	2.48856e-10	1.95363
GO:0007049	cell cycle	Spin1	Spin1	Putative uncharacterized protein	4.623e-14	2.48856e-10	1.95363
GO:0007049	cell cycle	Cdk11b	Cdk11b	Cyclin-dependent kinase 11B	4.623e-14	2.48856e-10	1.95363
GO:0007049	cell cycle	E2f1	E2f1	E2F transcription factor 1, isoform CRA_a	4.623e-14	2.48856e-10	1.95363
GO:0007049	cell cycle	Cul4b	Cul4b	Cullin-4B	4.623e-14	2.48856e-10	1.95363
GO:0007049	cell cycle	Sept12	Sept12	Sept12 protein	4.623e-14	2.48856e-10	1.95363
GO:0007049	cell cycle	Nasp	Nasp	Nuclear autoantigenic sperm protein (Histone-binding), isoform CRA_c	4.623e-14	2.48856e-10	1.95363
GO:0007049	cell cycle	Apitd1	Apitd1	Centromere protein S	4.623e-14	2.48856e-10	1.95363
GO:0007049	cell cycle	Nusap1	Nusap1	Nucleolar and spindle-associated protein 1	4.623e-14	2.48856e-10	1.95363
GO:0007049	cell cycle	Ccnb1	Ccnb1	Cyclin b1 variant 1	4.623e-14	2.48856e-10	1.95363
GO:0007049	cell cycle	Usp3	Usp3	Ubiquitin carboxyl-terminal hydrolase 3	4.623e-14	2.48856e-10	1.95363
GO:0007049	cell cycle	Src	Src	Neuronal proto-oncogene tyrosine-protein kinase Src	4.623e-14	2.48856e-10	1.95363
GO:0007049	cell cycle	Rnf8	Rnf8	E3 ubiquitin-protein ligase RNF8	4.623e-14	2.48856e-10	1.95363
GO:0007049	cell cycle	Cdc27	Cdc27	Cell division cycle protein 27 homolog	4.623e-14	2.48856e-10	1.95363
GO:0007049	cell cycle	Timeless	Timeless	Protein timeless homolog	4.623e-14	2.48856e-10	1.95363
GO:0007049	cell cycle	Ccno	Ccno	Cyclin O	4.623e-14	2.48856e-10	1.95363
GO:0007049	cell cycle	Insm1	Insm1	Insm1 protein	4.623e-14	2.48856e-10	1.95363
GO:0007049	cell cycle	Mis12	Mis12	Protein MIS12 homolog	4.623e-14	2.48856e-10	1.95363
GO:0007049	cell cycle	Kif2c	Kif2c	Kinesin-like protein KIF2C	4.623e-14	2.48856e-10	1.95363
GO:0007049	cell cycle	Tacc1	Tacc1	Transforming acidic coiled-coil-containing protein 1	4.623e-14	2.48856e-10	1.95363
GO:0007049	cell cycle	Birc5	Birc5	Baculoviral IAP repeat-containing protein 5	4.623e-14	2.48856e-10	1.95363
GO:0007049	cell cycle	Usp16	Usp16	Ubiquitinyl hydrolase 1	4.623e-14	2.48856e-10	1.95363
GO:0007049	cell cycle	Mapk3	Mapk3	Mitogen-activated protein kinase 3	4.623e-14	2.48856e-10	1.95363
GO:0007049	cell cycle	Spdl1	Spdl1	Protein Spindly	4.623e-14	2.48856e-10	1.95363
GO:0007049	cell cycle	Aspm	Aspm	Abnormal spindle-like microcephaly associated splice variant 1	4.623e-14	2.48856e-10	1.95363
GO:0007049	cell cycle	Poc5	Poc5	Centrosomal protein POC5	4.623e-14	2.48856e-10	1.95363
GO:0007049	cell cycle	Rif1	Rif1	Telomere-associated protein RIF1	4.623e-14	2.48856e-10	1.95363
GO:0007049	cell cycle	Foxm1	Foxm1	Forkhead box protein M1	4.623e-14	2.48856e-10	1.95363
GO:0007049	cell cycle	Kif23	Kif23	Kinesin-like protein KIF23	4.623e-14	2.48856e-10	1.95363
GO:0007049	cell cycle	Foxn3	Foxn3	Forkhead box protein N3	4.623e-14	2.48856e-10	1.95363
GO:0007049	cell cycle	Cit	Cit	Citron Rho-interacting kinase	4.623e-14	2.48856e-10	1.95363
GO:0007049	cell cycle	Papd7	Papd7	Putative uncharacterized protein	4.623e-14	2.48856e-10	1.95363
GO:0007049	cell cycle	Cdk6	Cdk6	Cyclin-dependent kinase 6	4.623e-14	2.48856e-10	1.95363
GO:0007049	cell cycle	Psme3	Psme3	Proteasome activator complex subunit 3	4.623e-14	2.48856e-10	1.95363
GO:0007049	cell cycle	Casp8ap2	Casp8ap2	CASP8-associated protein 2	4.623e-14	2.48856e-10	1.95363
GO:0007049	cell cycle	Cks2	Cks2	Cyclin-dependent kinases regulatory subunit 2	4.623e-14	2.48856e-10	1.95363
GO:0007049	cell cycle	Spast	Spast	Spastin	4.623e-14	2.48856e-10	1.95363
GO:0007049	cell cycle	Apex2	Apex2	DNA-(apurinic or apyrimidinic site) lyase 2	4.623e-14	2.48856e-10	1.95363
GO:0007049	cell cycle	Nedd1	Nedd1	Protein NEDD1	4.623e-14	2.48856e-10	1.95363
GO:0007049	cell cycle	Fzr1	Fzr1	Fizzy/cell division cycle 20 related 1 splice variant 3	4.623e-14	2.48856e-10	1.95363
GO:0007049	cell cycle	Usp37	Usp37	Ubiquitin carboxyl-terminal hydrolase 37	4.623e-14	2.48856e-10	1.95363
GO:0007049	cell cycle	Gadd45gip1	Gadd45gip1	Growth arrest and DNA damage-inducible proteins-interacting protein 1	4.623e-14	2.48856e-10	1.95363
GO:0007049	cell cycle	Nudc	Nudc	Nuclear migration protein nudC	4.623e-14	2.48856e-10	1.95363
GO:0007049	cell cycle	Ppp2r2d	Ppp2r2d	Serine/threonine-protein phosphatase 2A 55 kDa regulatory subunit B delta isoform	4.623e-14	2.48856e-10	1.95363
GO:0007049	cell cycle	Sept3	Sept3	MKIAA4169 protein	4.623e-14	2.48856e-10	1.95363
GO:0007049	cell cycle	Psrc1	Psrc1	Proline/serine-rich coiled-coil protein 1	4.623e-14	2.48856e-10	1.95363
GO:0007049	cell cycle	Setdb2	Setdb2	Histone-lysine N-methyltransferase SETDB2	4.623e-14	2.48856e-10	1.95363
GO:0007049	cell cycle	Incenp	Incenp	Inner centromere protein	4.623e-14	2.48856e-10	1.95363
GO:0007049	cell cycle	Thap1	Thap1	THAP domain-containing protein 1	4.623e-14	2.48856e-10	1.95363
GO:0007049	cell cycle	Wasl	Wasl	Wasl protein	4.623e-14	2.48856e-10	1.95363
GO:0007049	cell cycle	Pttg1	Pttg1	Securin	4.623e-14	2.48856e-10	1.95363
GO:0007049	cell cycle	Pard6a	Pard6a	Partitioning defective 6 homolog alpha	4.623e-14	2.48856e-10	1.95363
GO:0007049	cell cycle	Cgrrf1	Cgrrf1	Cgrrf1 protein	4.623e-14	2.48856e-10	1.95363
GO:0007049	cell cycle	Ticrr	Ticrr	Putative uncharacterized protein	4.623e-14	2.48856e-10	1.95363
GO:0007049	cell cycle	Bod1	Bod1	2310022M17Rik protein	4.623e-14	2.48856e-10	1.95363
GO:0007049	cell cycle	Gsg2	Gsg2	Germ cell-specific gene 2	4.623e-14	2.48856e-10	1.95363
GO:0007049	cell cycle	Nek1	Nek1	Nek1 protein	4.623e-14	2.48856e-10	1.95363
GO:0007049	cell cycle	Mybl2	Mybl2	Myb-related protein B	4.623e-14	2.48856e-10	1.95363
GO:0007049	cell cycle	Cetn3	Cetn3	Centrin-3	4.623e-14	2.48856e-10	1.95363
GO:0007049	cell cycle	Avpi1	Avpi1	Arginine vasopressin-induced protein 1	4.623e-14	2.48856e-10	1.95363
GO:0007049	cell cycle	Cdk5	Cdk5	Cyclin-dependent-like kinase 5	4.623e-14	2.48856e-10	1.95363
GO:0007049	cell cycle	Ercc6l	Ercc6l	DNA excision repair protein ERCC-6-like	4.623e-14	2.48856e-10	1.95363
GO:0007049	cell cycle	Anapc15	Anapc15	Anaphase-promoting complex subunit 15	4.623e-14	2.48856e-10	1.95363
GO:0007049	cell cycle	Lin37	Lin37	Protein lin-37 homolog	4.623e-14	2.48856e-10	1.95363
GO:0007049	cell cycle	Nsmce2	Nsmce2	E3 SUMO-protein ligase NSE2	4.623e-14	2.48856e-10	1.95363
GO:0007049	cell cycle	Gspt2	Gspt2	Eukaryotic peptide chain release factor GTP-binding subunit ERF3B	4.623e-14	2.48856e-10	1.95363
GO:0007049	cell cycle	Stag2	Stag2	Cohesin subunit SA-2	4.623e-14	2.48856e-10	1.95363
GO:0007049	cell cycle	Cdc25a	Cdc25a	M-phase inducer phosphatase 1	4.623e-14	2.48856e-10	1.95363
GO:0007049	cell cycle	Usp2	Usp2	Ubiquitin carboxyl-terminal hydrolase 2	4.623e-14	2.48856e-10	1.95363
GO:0007049	cell cycle	Sycp2	Sycp2	Synaptonemal complex protein 2	4.623e-14	2.48856e-10	1.95363
GO:0007049	cell cycle	Nuf2	Nuf2	Kinetochore protein Nuf2	4.623e-14	2.48856e-10	1.95363
GO:0007049	cell cycle	Cdk20	Cdk20	Cyclin-dependent kinase 20	4.623e-14	2.48856e-10	1.95363
GO:0007049	cell cycle	Ube2s	Ube2s	Ubiquitin-conjugating enzyme E2 S	4.623e-14	2.48856e-10	1.95363
GO:0007049	cell cycle	Clspn	Clspn	Claspin	4.623e-14	2.48856e-10	1.95363
GO:0007049	cell cycle	Lig4	Lig4	DNA ligase 4	4.623e-14	2.48856e-10	1.95363
GO:0007049	cell cycle	Ran	Ran	GTP-binding nuclear protein Ran	4.623e-14	2.48856e-10	1.95363
GO:0007049	cell cycle	Usp9x	Usp9x	Probable ubiquitin carboxyl-terminal hydrolase FAF-X	4.623e-14	2.48856e-10	1.95363
GO:0007049	cell cycle	Mapre2	Mapre2	Microtubule-associated protein RP/EB family member 2	4.623e-14	2.48856e-10	1.95363
GO:0007049	cell cycle	Ncapg2	Ncapg2	Putative uncharacterized protein	4.623e-14	2.48856e-10	1.95363
GO:0007049	cell cycle	Cenpe	Cenpe	Kinesin-like protein	4.623e-14	2.48856e-10	1.95363
GO:0007049	cell cycle	Aurka	Aurka	Aurora kinase A, isoform CRA_b	4.623e-14	2.48856e-10	1.95363
GO:0007049	cell cycle	Rad50	Rad50	DNA repair protein RAD50	4.623e-14	2.48856e-10	1.95363
GO:0007049	cell cycle	Syce2	Syce2	Synaptonemal complex central element protein 2	4.623e-14	2.48856e-10	1.95363
GO:0007049	cell cycle	Ckap2	Ckap2	Cytoskeleton-associated protein 2	4.623e-14	2.48856e-10	1.95363
GO:0007049	cell cycle	Suv39h1	Suv39h1	Histone-lysine N-methyltransferase SUV39H1	4.623e-14	2.48856e-10	1.95363
GO:0007049	cell cycle	Chek1	Chek1	Serine/threonine-protein kinase Chk1	4.623e-14	2.48856e-10	1.95363
GO:0007049	cell cycle	Melk	Melk	Maternal embryonic leucine zipper kinase	4.623e-14	2.48856e-10	1.95363
GO:0007049	cell cycle	Trnp1	Trnp1	TMF-regulated nuclear protein 1	4.623e-14	2.48856e-10	1.95363
GO:0007049	cell cycle	Rb1cc1	Rb1cc1	RB1-inducible coiled-coil 1	4.623e-14	2.48856e-10	1.95363
GO:0007049	cell cycle	Sycp3	Sycp3	Synaptonemal complex protein 3	4.623e-14	2.48856e-10	1.95363
GO:0007049	cell cycle	Anln	Anln	Anln protein	4.623e-14	2.48856e-10	1.95363
GO:0007049	cell cycle	Siah2	Siah2	E3 ubiquitin-protein ligase SIAH2	4.623e-14	2.48856e-10	1.95363
GO:0007049	cell cycle	Nae1	Nae1	NEDD8-activating enzyme E1 regulatory subunit	4.623e-14	2.48856e-10	1.95363
GO:0007049	cell cycle	Txlng	Txlng	Gamma-taxilin	4.623e-14	2.48856e-10	1.95363
GO:0007049	cell cycle	Sept9	Sept9	Septin-9	4.623e-14	2.48856e-10	1.95363
GO:0007049	cell cycle	Cep55	Cep55	Centrosomal protein of 55 kDa	4.623e-14	2.48856e-10	1.95363
GO:0007049	cell cycle	Tmprss11a	Tmprss11a	Transmembrane protease serine 11A	4.623e-14	2.48856e-10	1.95363
GO:0007049	cell cycle	Esco2	Esco2	Putative uncharacterized protein	4.623e-14	2.48856e-10	1.95363
GO:0007049	cell cycle	Dmc1	Dmc1	Disrupted meiotic cDNA 1 homolog, isoform CRA_a	4.623e-14	2.48856e-10	1.95363
GO:0007049	cell cycle	Bub1b	Bub1b	Putative uncharacterized protein	4.623e-14	2.48856e-10	1.95363
GO:0007049	cell cycle	1700018B24Rik	1700018B24Rik	Enhancer of rudimentary homolog	4.623e-14	2.48856e-10	1.95363
GO:0007049	cell cycle	Smc4	Smc4	Structural maintenance of chromosomes protein 4	4.623e-14	2.48856e-10	1.95363
GO:0007049	cell cycle	Tsg101	Tsg101	Tumor susceptibility gene 101 protein	4.623e-14	2.48856e-10	1.95363
GO:0007049	cell cycle	Mapk13	Mapk13	Mitogen-activated protein kinase 13	4.623e-14	2.48856e-10	1.95363
GO:0007049	cell cycle	Cep164	Cep164	Centrosomal protein of 164 kDa	4.623e-14	2.48856e-10	1.95363
GO:0007049	cell cycle	Rgs2	Rgs2	Regulator of G-protein-signaling 2	4.623e-14	2.48856e-10	1.95363
GO:0007049	cell cycle	Pdcd2l	Pdcd2l	Programmed cell death protein 2-like	4.623e-14	2.48856e-10	1.95363
GO:0007049	cell cycle	Trp73	Trp73	Tumor protein p73	4.623e-14	2.48856e-10	1.95363
GO:0007049	cell cycle	Msh2	Msh2	DNA mismatch repair protein Msh2	4.623e-14	2.48856e-10	1.95363
GO:0007049	cell cycle	Trp63	Trp63	Tumor protein 63	4.623e-14	2.48856e-10	1.95363
GO:0007049	cell cycle	Brca2	Brca2	Breast cancer type 2 susceptibility protein homolog	4.623e-14	2.48856e-10	1.95363
GO:0007049	cell cycle	Recql5	Recql5	ATP-dependent DNA helicase Q5	4.623e-14	2.48856e-10	1.95363
GO:0007049	cell cycle	Haus8	Haus8	HAUS augmin-like complex subunit 8	4.623e-14	2.48856e-10	1.95363
GO:0007049	cell cycle	Chaf1a	Chaf1a	Putative uncharacterized protein	4.623e-14	2.48856e-10	1.95363
GO:0007049	cell cycle	Uhrf2	Uhrf2	E3 ubiquitin-protein ligase UHRF2	4.623e-14	2.48856e-10	1.95363
GO:0007049	cell cycle	Knstrn	Knstrn	DNA segment, Chr 2, ERATO Doi 750, expressed, isoform CRA_c	4.623e-14	2.48856e-10	1.95363
GO:0007049	cell cycle	E2f4	E2f4	Transcription factor E2F4	4.623e-14	2.48856e-10	1.95363
GO:0007049	cell cycle	Dbf4	Dbf4	DBF4 homolog (S. cerevisiae)	4.623e-14	2.48856e-10	1.95363
GO:0007049	cell cycle	Ska1	Ska1	Spindle and kinetochore-associated protein 1	4.623e-14	2.48856e-10	1.95363
GO:0007049	cell cycle	Esco1	Esco1	N-acetyltransferase ESCO1	4.623e-14	2.48856e-10	1.95363
GO:0007049	cell cycle	Vrk1	Vrk1	Putative uncharacterized protein	4.623e-14	2.48856e-10	1.95363
GO:0007049	cell cycle	Smc3	Smc3	Cspg6	4.623e-14	2.48856e-10	1.95363
GO:0007049	cell cycle	Reep3	Reep3	Receptor expression-enhancing protein 3	4.623e-14	2.48856e-10	1.95363
GO:0007049	cell cycle	Suv39h2	Suv39h2	Histone-lysine N-methyltransferase SUV39H2	4.623e-14	2.48856e-10	1.95363
GO:0007049	cell cycle	Dlgap5	Dlgap5	Disks large-associated protein 5	4.623e-14	2.48856e-10	1.95363
GO:0007049	cell cycle	Prr5	Prr5	Proline-rich protein 5	4.623e-14	2.48856e-10	1.95363
GO:0007049	cell cycle	Cdt1	Cdt1	DNA replication factor Cdt1	4.623e-14	2.48856e-10	1.95363
GO:0007049	cell cycle	Pard6b	Pard6b	Partitioning defective 6 homolog beta	4.623e-14	2.48856e-10	1.95363
GO:0007049	cell cycle	Dsn1	Dsn1	Kinetochore-associated protein DSN1 homolog	4.623e-14	2.48856e-10	1.95363
GO:0007049	cell cycle	Khdc3	Khdc3	KH domain-containing protein 3	4.623e-14	2.48856e-10	1.95363
GO:0007049	cell cycle	Tpx2	Tpx2	Targeting protein for Xklp2	4.623e-14	2.48856e-10	1.95363
GO:0007049	cell cycle	Brsk2	Brsk2	BR serine/threonine kinase 2 transcript variant 5	4.623e-14	2.48856e-10	1.95363
GO:0007049	cell cycle	Ccnd2	Ccnd2	G1/S-specific cyclin-D2	4.623e-14	2.48856e-10	1.95363
GO:0007049	cell cycle	Hells	Hells	Lymphocyte-specific helicase	4.623e-14	2.48856e-10	1.95363
GO:0007049	cell cycle	Ino80	Ino80	DNA helicase INO80	4.623e-14	2.48856e-10	1.95363
GO:0007049	cell cycle	Uhrf1	Uhrf1	E3 ubiquitin-protein ligase UHRF1	4.623e-14	2.48856e-10	1.95363
GO:0007049	cell cycle	Mastl	Mastl	Serine/threonine-protein kinase greatwall	4.623e-14	2.48856e-10	1.95363
GO:0007049	cell cycle	Sept14	Sept14	Septin-14	4.623e-14	2.48856e-10	1.95363
GO:0007049	cell cycle	Cdkn1c	Cdkn1c	Cyclin-dependent kinase inhibitor 1C (P57), isoform CRA_a	4.623e-14	2.48856e-10	1.95363
GO:0007049	cell cycle	Brca1	Brca1	Breast cancer type 1 susceptibility protein homolog	4.623e-14	2.48856e-10	1.95363
GO:0007049	cell cycle	Mtus1	Mtus1	Microtubule-associated tumor suppressor 1 homolog	4.623e-14	2.48856e-10	1.95363
GO:0007049	cell cycle	Rab11fip4	Rab11fip4	Rab11 family-interacting protein 4	4.623e-14	2.48856e-10	1.95363
GO:0007049	cell cycle	Rbm38	Rbm38	RNA-binding protein 38	4.623e-14	2.48856e-10	1.95363
GO:0007049	cell cycle	Nek2	Nek2	Serine/threonine-protein kinase Nek2	4.623e-14	2.48856e-10	1.95363
GO:0007049	cell cycle	Kif20b	Kif20b	Kinesin-like protein KIF20B	4.623e-14	2.48856e-10	1.95363
GO:0007049	cell cycle	Cdc34	Cdc34	Ubiquitin-conjugating enzyme E2 R1	4.623e-14	2.48856e-10	1.95363
GO:0007049	cell cycle	Cdca5	Cdca5	Sororin	4.623e-14	2.48856e-10	1.95363
GO:0007049	cell cycle	Kif2a	Kif2a	Kinesin-like protein KIF2A	4.623e-14	2.48856e-10	1.95363
GO:0007049	cell cycle	Ccndbp1	Ccndbp1	Cyclin-D1-binding protein 1	4.623e-14	2.48856e-10	1.95363
GO:0007049	cell cycle	Ccnb3	Ccnb3	G2/mitotic-specific cyclin-B3	4.623e-14	2.48856e-10	1.95363
GO:0007049	cell cycle	Anapc16	Anapc16	Anaphase-promoting complex subunit 16	4.623e-14	2.48856e-10	1.95363
GO:0007049	cell cycle	Cdca2	Cdca2	Cell division cycle-associated protein 2	4.623e-14	2.48856e-10	1.95363
GO:0007049	cell cycle	Anapc4	Anapc4	Anaphase-promoting complex subunit 4	4.623e-14	2.48856e-10	1.95363
GO:0007049	cell cycle	Nek3	Nek3	Serine/threonine-protein kinase Nek3	4.623e-14	2.48856e-10	1.95363
GO:0007049	cell cycle	Fsd1	Fsd1	Fibronectin type III and SPRY domain-containing protein 1	4.623e-14	2.48856e-10	1.95363
GO:0007049	cell cycle	Mis18a	Mis18a	Putative uncharacterized protein	4.623e-14	2.48856e-10	1.95363
GO:0007067	mitotic nuclear division	Haus3	Haus3	HAUS augmin-like complex subunit 3	1.43527e-10	3.86304e-07	2.2613
GO:0007067	mitotic nuclear division	Dclre1a	Dclre1a	DNA cross-link repair 1A protein	1.43527e-10	3.86304e-07	2.2613
GO:0007067	mitotic nuclear division	Cdca8	Cdca8	Borealin	1.43527e-10	3.86304e-07	2.2613
GO:0007067	mitotic nuclear division	Haus4	Haus4	HAUS augmin-like complex subunit 4	1.43527e-10	3.86304e-07	2.2613
GO:0007067	mitotic nuclear division	Cdc6	Cdc6	Cell division control protein 6 homolog	1.43527e-10	3.86304e-07	2.2613
GO:0007067	mitotic nuclear division	Zfp830	Zfp830	Zinc finger protein 830	1.43527e-10	3.86304e-07	2.2613
GO:0007067	mitotic nuclear division	Terf1	Terf1	Telomeric repeat-binding factor 1	1.43527e-10	3.86304e-07	2.2613
GO:0007067	mitotic nuclear division	Triobp	Triobp	TRIO and F-actin-binding protein	1.43527e-10	3.86304e-07	2.2613
GO:0007067	mitotic nuclear division	Bora	Bora	Protein aurora borealis	1.43527e-10	3.86304e-07	2.2613
GO:0007067	mitotic nuclear division	Map9	Map9	Microtubule-associated protein 9	1.43527e-10	3.86304e-07	2.2613
GO:0007067	mitotic nuclear division	Fbxo5	Fbxo5	F-box only protein 5	1.43527e-10	3.86304e-07	2.2613
GO:0007067	mitotic nuclear division	Snx9	Snx9	Sorting nexin-9	1.43527e-10	3.86304e-07	2.2613
GO:0007067	mitotic nuclear division	Mad2l1	Mad2l1	Putative uncharacterized protein	1.43527e-10	3.86304e-07	2.2613
GO:0007067	mitotic nuclear division	Phf13	Phf13	Putative uncharacterized protein	1.43527e-10	3.86304e-07	2.2613
GO:0007067	mitotic nuclear division	Kifc1	Kifc1	Kinesin-like protein KIFC1	1.43527e-10	3.86304e-07	2.2613
GO:0007067	mitotic nuclear division	Spice1	Spice1	Putative uncharacterized protein	1.43527e-10	3.86304e-07	2.2613
GO:0007067	mitotic nuclear division	Espl1	Espl1	Espl1 protein	1.43527e-10	3.86304e-07	2.2613
GO:0007067	mitotic nuclear division	Mcmbp	Mcmbp	Mini-chromosome maintenance complex-binding protein	1.43527e-10	3.86304e-07	2.2613
GO:0007067	mitotic nuclear division	Aurkc	Aurkc	Aurora kinase C	1.43527e-10	3.86304e-07	2.2613
GO:0007067	mitotic nuclear division	Plk1	Plk1	Polo like kinase	1.43527e-10	3.86304e-07	2.2613
GO:0007067	mitotic nuclear division	Apitd1	Apitd1	Centromere protein S	1.43527e-10	3.86304e-07	2.2613
GO:0007067	mitotic nuclear division	Nusap1	Nusap1	Nucleolar and spindle-associated protein 1	1.43527e-10	3.86304e-07	2.2613
GO:0007067	mitotic nuclear division	Ccnb1	Ccnb1	Cyclin b1 variant 1	1.43527e-10	3.86304e-07	2.2613
GO:0007067	mitotic nuclear division	Rnf8	Rnf8	E3 ubiquitin-protein ligase RNF8	1.43527e-10	3.86304e-07	2.2613
GO:0007067	mitotic nuclear division	Timeless	Timeless	Protein timeless homolog	1.43527e-10	3.86304e-07	2.2613
GO:0007067	mitotic nuclear division	Mis12	Mis12	Protein MIS12 homolog	1.43527e-10	3.86304e-07	2.2613
GO:0007067	mitotic nuclear division	Kif2c	Kif2c	Kinesin-like protein KIF2C	1.43527e-10	3.86304e-07	2.2613
GO:0007067	mitotic nuclear division	Ofd1	Ofd1	Oral-facial-digital syndrome 1 gene homolog (Human)	1.43527e-10	3.86304e-07	2.2613
GO:0007067	mitotic nuclear division	Tubb3	Tubb3	Tubulin beta 3	1.43527e-10	3.86304e-07	2.2613
GO:0007067	mitotic nuclear division	Birc5	Birc5	Baculoviral IAP repeat-containing protein 5	1.43527e-10	3.86304e-07	2.2613
GO:0007067	mitotic nuclear division	Usp16	Usp16	Ubiquitinyl hydrolase 1	1.43527e-10	3.86304e-07	2.2613
GO:0007067	mitotic nuclear division	Spdl1	Spdl1	Protein Spindly	1.43527e-10	3.86304e-07	2.2613
GO:0007067	mitotic nuclear division	Aspm	Aspm	Abnormal spindle-like microcephaly associated splice variant 1	1.43527e-10	3.86304e-07	2.2613
GO:0007067	mitotic nuclear division	Kif23	Kif23	Kinesin-like protein KIF23	1.43527e-10	3.86304e-07	2.2613
GO:0007067	mitotic nuclear division	Cit	Cit	Citron Rho-interacting kinase	1.43527e-10	3.86304e-07	2.2613
GO:0007067	mitotic nuclear division	Papd7	Papd7	Putative uncharacterized protein	1.43527e-10	3.86304e-07	2.2613
GO:0007067	mitotic nuclear division	Vcpip1	Vcpip1	Vcpip1 protein	1.43527e-10	3.86304e-07	2.2613
GO:0007067	mitotic nuclear division	Nedd1	Nedd1	Protein NEDD1	1.43527e-10	3.86304e-07	2.2613
GO:0007067	mitotic nuclear division	Fzr1	Fzr1	Fizzy/cell division cycle 20 related 1 splice variant 3	1.43527e-10	3.86304e-07	2.2613
GO:0007067	mitotic nuclear division	Usp37	Usp37	Ubiquitin carboxyl-terminal hydrolase 37	1.43527e-10	3.86304e-07	2.2613
GO:0007067	mitotic nuclear division	Map2k1	Map2k1	Dual specificity mitogen-activated protein kinase kinase 1	1.43527e-10	3.86304e-07	2.2613
GO:0007067	mitotic nuclear division	Nudc	Nudc	Nuclear migration protein nudC	1.43527e-10	3.86304e-07	2.2613
GO:0007067	mitotic nuclear division	Ppp2r2d	Ppp2r2d	Serine/threonine-protein phosphatase 2A 55 kDa regulatory subunit B delta isoform	1.43527e-10	3.86304e-07	2.2613
GO:0007067	mitotic nuclear division	Psrc1	Psrc1	Proline/serine-rich coiled-coil protein 1	1.43527e-10	3.86304e-07	2.2613
GO:0007067	mitotic nuclear division	Setdb2	Setdb2	Histone-lysine N-methyltransferase SETDB2	1.43527e-10	3.86304e-07	2.2613
GO:0007067	mitotic nuclear division	Incenp	Incenp	Inner centromere protein	1.43527e-10	3.86304e-07	2.2613
GO:0007067	mitotic nuclear division	Wasl	Wasl	Wasl protein	1.43527e-10	3.86304e-07	2.2613
GO:0007067	mitotic nuclear division	Pttg1	Pttg1	Securin	1.43527e-10	3.86304e-07	2.2613
GO:0007067	mitotic nuclear division	Bod1	Bod1	2310022M17Rik protein	1.43527e-10	3.86304e-07	2.2613
GO:0007067	mitotic nuclear division	Nek1	Nek1	Nek1 protein	1.43527e-10	3.86304e-07	2.2613
GO:0007067	mitotic nuclear division	Cetn3	Cetn3	Centrin-3	1.43527e-10	3.86304e-07	2.2613
GO:0007067	mitotic nuclear division	Ercc6l	Ercc6l	DNA excision repair protein ERCC-6-like	1.43527e-10	3.86304e-07	2.2613
GO:0007067	mitotic nuclear division	Anapc15	Anapc15	Anaphase-promoting complex subunit 15	1.43527e-10	3.86304e-07	2.2613
GO:0007067	mitotic nuclear division	Nsmce2	Nsmce2	E3 SUMO-protein ligase NSE2	1.43527e-10	3.86304e-07	2.2613
GO:0007067	mitotic nuclear division	Stag2	Stag2	Cohesin subunit SA-2	1.43527e-10	3.86304e-07	2.2613
GO:0007067	mitotic nuclear division	Cdc25a	Cdc25a	M-phase inducer phosphatase 1	1.43527e-10	3.86304e-07	2.2613
GO:0007067	mitotic nuclear division	Nuf2	Nuf2	Kinetochore protein Nuf2	1.43527e-10	3.86304e-07	2.2613
GO:0007067	mitotic nuclear division	Ran	Ran	GTP-binding nuclear protein Ran	1.43527e-10	3.86304e-07	2.2613
GO:0007067	mitotic nuclear division	Usp9x	Usp9x	Probable ubiquitin carboxyl-terminal hydrolase FAF-X	1.43527e-10	3.86304e-07	2.2613
GO:0007067	mitotic nuclear division	Mapre2	Mapre2	Microtubule-associated protein RP/EB family member 2	1.43527e-10	3.86304e-07	2.2613
GO:0007067	mitotic nuclear division	Ncapg2	Ncapg2	Putative uncharacterized protein	1.43527e-10	3.86304e-07	2.2613
GO:0007067	mitotic nuclear division	Cenpe	Cenpe	Kinesin-like protein	1.43527e-10	3.86304e-07	2.2613
GO:0007067	mitotic nuclear division	Aurka	Aurka	Aurora kinase A, isoform CRA_b	1.43527e-10	3.86304e-07	2.2613
GO:0007067	mitotic nuclear division	Cenpn	Cenpn	Centromere protein N	1.43527e-10	3.86304e-07	2.2613
GO:0007067	mitotic nuclear division	Sycp3	Sycp3	Synaptonemal complex protein 3	1.43527e-10	3.86304e-07	2.2613
GO:0007067	mitotic nuclear division	Anln	Anln	Anln protein	1.43527e-10	3.86304e-07	2.2613
GO:0007067	mitotic nuclear division	Cep55	Cep55	Centrosomal protein of 55 kDa	1.43527e-10	3.86304e-07	2.2613
GO:0007067	mitotic nuclear division	Bub1b	Bub1b	Putative uncharacterized protein	1.43527e-10	3.86304e-07	2.2613
GO:0007067	mitotic nuclear division	Smc4	Smc4	Structural maintenance of chromosomes protein 4	1.43527e-10	3.86304e-07	2.2613
GO:0007067	mitotic nuclear division	Cep164	Cep164	Centrosomal protein of 164 kDa	1.43527e-10	3.86304e-07	2.2613
GO:0007067	mitotic nuclear division	Recql5	Recql5	ATP-dependent DNA helicase Q5	1.43527e-10	3.86304e-07	2.2613
GO:0007067	mitotic nuclear division	Haus8	Haus8	HAUS augmin-like complex subunit 8	1.43527e-10	3.86304e-07	2.2613
GO:0007067	mitotic nuclear division	Knstrn	Knstrn	DNA segment, Chr 2, ERATO Doi 750, expressed, isoform CRA_c	1.43527e-10	3.86304e-07	2.2613
GO:0007067	mitotic nuclear division	Ska1	Ska1	Spindle and kinetochore-associated protein 1	1.43527e-10	3.86304e-07	2.2613
GO:0007067	mitotic nuclear division	Vrk1	Vrk1	Putative uncharacterized protein	1.43527e-10	3.86304e-07	2.2613
GO:0007067	mitotic nuclear division	Smc3	Smc3	Cspg6	1.43527e-10	3.86304e-07	2.2613
GO:0007067	mitotic nuclear division	Reep3	Reep3	Receptor expression-enhancing protein 3	1.43527e-10	3.86304e-07	2.2613
GO:0007067	mitotic nuclear division	Wee2	Wee2	Wee1-like protein kinase 2	1.43527e-10	3.86304e-07	2.2613
GO:0007067	mitotic nuclear division	Dsn1	Dsn1	Kinetochore-associated protein DSN1 homolog	1.43527e-10	3.86304e-07	2.2613
GO:0007067	mitotic nuclear division	Tpx2	Tpx2	Targeting protein for Xklp2	1.43527e-10	3.86304e-07	2.2613
GO:0007067	mitotic nuclear division	Brsk2	Brsk2	BR serine/threonine kinase 2 transcript variant 5	1.43527e-10	3.86304e-07	2.2613
GO:0007067	mitotic nuclear division	Cenph	Cenph	Centromere protein H	1.43527e-10	3.86304e-07	2.2613
GO:0007067	mitotic nuclear division	Hells	Hells	Lymphocyte-specific helicase	1.43527e-10	3.86304e-07	2.2613
GO:0007067	mitotic nuclear division	Ino80	Ino80	DNA helicase INO80	1.43527e-10	3.86304e-07	2.2613
GO:0007067	mitotic nuclear division	Mastl	Mastl	Serine/threonine-protein kinase greatwall	1.43527e-10	3.86304e-07	2.2613
GO:0007067	mitotic nuclear division	Nek2	Nek2	Serine/threonine-protein kinase Nek2	1.43527e-10	3.86304e-07	2.2613
GO:0007067	mitotic nuclear division	Kif20b	Kif20b	Kinesin-like protein KIF20B	1.43527e-10	3.86304e-07	2.2613
GO:0007067	mitotic nuclear division	Cdca5	Cdca5	Sororin	1.43527e-10	3.86304e-07	2.2613
GO:0007067	mitotic nuclear division	Ppp1r12a	Ppp1r12a	Putative uncharacterized protein	1.43527e-10	3.86304e-07	2.2613
GO:0007067	mitotic nuclear division	Kif2a	Kif2a	Kinesin-like protein KIF2A	1.43527e-10	3.86304e-07	2.2613
GO:0007067	mitotic nuclear division	Anapc16	Anapc16	Anaphase-promoting complex subunit 16	1.43527e-10	3.86304e-07	2.2613
GO:0007067	mitotic nuclear division	Cdca2	Cdca2	Cell division cycle-associated protein 2	1.43527e-10	3.86304e-07	2.2613
GO:0007067	mitotic nuclear division	Rps6	Rps6	40S ribosomal protein S6	1.43527e-10	3.86304e-07	2.2613
GO:0007067	mitotic nuclear division	Anapc4	Anapc4	Anaphase-promoting complex subunit 4	1.43527e-10	3.86304e-07	2.2613
GO:0007067	mitotic nuclear division	Nek3	Nek3	Serine/threonine-protein kinase Nek3	1.43527e-10	3.86304e-07	2.2613
GO:0007067	mitotic nuclear division	Fsd1	Fsd1	Fibronectin type III and SPRY domain-containing protein 1	1.43527e-10	3.86304e-07	2.2613
GO:0007067	mitotic nuclear division	Mis18a	Mis18a	Putative uncharacterized protein	1.43527e-10	3.86304e-07	2.2613
GO:0051301	cell division	Haus3	Haus3	HAUS augmin-like complex subunit 3	1.28336e-09	2.30278e-06	1.99418
GO:0051301	cell division	Dclre1a	Dclre1a	DNA cross-link repair 1A protein	1.28336e-09	2.30278e-06	1.99418
GO:0051301	cell division	Cdca8	Cdca8	Borealin	1.28336e-09	2.30278e-06	1.99418
GO:0051301	cell division	Zfyve26	Zfyve26	Zinc finger FYVE domain-containing protein 26	1.28336e-09	2.30278e-06	1.99418
GO:0051301	cell division	Haus4	Haus4	HAUS augmin-like complex subunit 4	1.28336e-09	2.30278e-06	1.99418
GO:0051301	cell division	Cdc6	Cdc6	Cell division control protein 6 homolog	1.28336e-09	2.30278e-06	1.99418
GO:0051301	cell division	Zfp830	Zfp830	Zinc finger protein 830	1.28336e-09	2.30278e-06	1.99418
GO:0051301	cell division	Terf1	Terf1	Telomeric repeat-binding factor 1	1.28336e-09	2.30278e-06	1.99418
GO:0051301	cell division	Triobp	Triobp	TRIO and F-actin-binding protein	1.28336e-09	2.30278e-06	1.99418
GO:0051301	cell division	Bora	Bora	Protein aurora borealis	1.28336e-09	2.30278e-06	1.99418
GO:0051301	cell division	Map9	Map9	Microtubule-associated protein 9	1.28336e-09	2.30278e-06	1.99418
GO:0051301	cell division	Fbxo5	Fbxo5	F-box only protein 5	1.28336e-09	2.30278e-06	1.99418
GO:0051301	cell division	Snx9	Snx9	Sorting nexin-9	1.28336e-09	2.30278e-06	1.99418
GO:0051301	cell division	Mad2l1	Mad2l1	Putative uncharacterized protein	1.28336e-09	2.30278e-06	1.99418
GO:0051301	cell division	Prc1	Prc1	Protein regulator of cytokinesis 1, isoform CRA_e	1.28336e-09	2.30278e-06	1.99418
GO:0051301	cell division	Cdk7	Cdk7	Cyclin-dependent kinase 7 (Homolog of Xenopus MO15 cdk-activating kinase), isoform CRA_a	1.28336e-09	2.30278e-06	1.99418
GO:0051301	cell division	Phf13	Phf13	Putative uncharacterized protein	1.28336e-09	2.30278e-06	1.99418
GO:0051301	cell division	Pard3	Pard3	Par-3 (Partitioning defective 3) homolog (C. elegans)	1.28336e-09	2.30278e-06	1.99418
GO:0051301	cell division	Kifc1	Kifc1	Kinesin-like protein KIFC1	1.28336e-09	2.30278e-06	1.99418
GO:0051301	cell division	Spice1	Spice1	Putative uncharacterized protein	1.28336e-09	2.30278e-06	1.99418
GO:0051301	cell division	Mcmbp	Mcmbp	Mini-chromosome maintenance complex-binding protein	1.28336e-09	2.30278e-06	1.99418
GO:0051301	cell division	Aurkc	Aurkc	Aurora kinase C	1.28336e-09	2.30278e-06	1.99418
GO:0051301	cell division	Plk1	Plk1	Polo like kinase	1.28336e-09	2.30278e-06	1.99418
GO:0051301	cell division	Sycp1	Sycp1	Synaptonemal complex protein 1	1.28336e-09	2.30278e-06	1.99418
GO:0051301	cell division	Rb1	Rb1	Retinoblastoma-associated protein	1.28336e-09	2.30278e-06	1.99418
GO:0051301	cell division	Apitd1	Apitd1	Centromere protein S	1.28336e-09	2.30278e-06	1.99418
GO:0051301	cell division	Nusap1	Nusap1	Nucleolar and spindle-associated protein 1	1.28336e-09	2.30278e-06	1.99418
GO:0051301	cell division	Ccnb1	Ccnb1	Cyclin b1 variant 1	1.28336e-09	2.30278e-06	1.99418
GO:0051301	cell division	Rnf8	Rnf8	E3 ubiquitin-protein ligase RNF8	1.28336e-09	2.30278e-06	1.99418
GO:0051301	cell division	Cdc27	Cdc27	Cell division cycle protein 27 homolog	1.28336e-09	2.30278e-06	1.99418
GO:0051301	cell division	Timeless	Timeless	Protein timeless homolog	1.28336e-09	2.30278e-06	1.99418
GO:0051301	cell division	Ccno	Ccno	Cyclin O	1.28336e-09	2.30278e-06	1.99418
GO:0051301	cell division	Mis12	Mis12	Protein MIS12 homolog	1.28336e-09	2.30278e-06	1.99418
GO:0051301	cell division	Kif2c	Kif2c	Kinesin-like protein KIF2C	1.28336e-09	2.30278e-06	1.99418
GO:0051301	cell division	Tacc1	Tacc1	Transforming acidic coiled-coil-containing protein 1	1.28336e-09	2.30278e-06	1.99418
GO:0051301	cell division	Birc5	Birc5	Baculoviral IAP repeat-containing protein 5	1.28336e-09	2.30278e-06	1.99418
GO:0051301	cell division	Usp16	Usp16	Ubiquitinyl hydrolase 1	1.28336e-09	2.30278e-06	1.99418
GO:0051301	cell division	Spdl1	Spdl1	Protein Spindly	1.28336e-09	2.30278e-06	1.99418
GO:0051301	cell division	Aspm	Aspm	Abnormal spindle-like microcephaly associated splice variant 1	1.28336e-09	2.30278e-06	1.99418
GO:0051301	cell division	Kif14	Kif14	Kinesin-like protein	1.28336e-09	2.30278e-06	1.99418
GO:0051301	cell division	Kif23	Kif23	Kinesin-like protein KIF23	1.28336e-09	2.30278e-06	1.99418
GO:0051301	cell division	Cit	Cit	Citron Rho-interacting kinase	1.28336e-09	2.30278e-06	1.99418
GO:0051301	cell division	Papd7	Papd7	Putative uncharacterized protein	1.28336e-09	2.30278e-06	1.99418
GO:0051301	cell division	Cdk6	Cdk6	Cyclin-dependent kinase 6	1.28336e-09	2.30278e-06	1.99418
GO:0051301	cell division	Cks2	Cks2	Cyclin-dependent kinases regulatory subunit 2	1.28336e-09	2.30278e-06	1.99418
GO:0051301	cell division	Spast	Spast	Spastin	1.28336e-09	2.30278e-06	1.99418
GO:0051301	cell division	Nedd1	Nedd1	Protein NEDD1	1.28336e-09	2.30278e-06	1.99418
GO:0051301	cell division	Fzr1	Fzr1	Fizzy/cell division cycle 20 related 1 splice variant 3	1.28336e-09	2.30278e-06	1.99418
GO:0051301	cell division	Usp37	Usp37	Ubiquitin carboxyl-terminal hydrolase 37	1.28336e-09	2.30278e-06	1.99418
GO:0051301	cell division	Nudc	Nudc	Nuclear migration protein nudC	1.28336e-09	2.30278e-06	1.99418
GO:0051301	cell division	Ppp2r2d	Ppp2r2d	Serine/threonine-protein phosphatase 2A 55 kDa regulatory subunit B delta isoform	1.28336e-09	2.30278e-06	1.99418
GO:0051301	cell division	Sept3	Sept3	MKIAA4169 protein	1.28336e-09	2.30278e-06	1.99418
GO:0051301	cell division	Psrc1	Psrc1	Proline/serine-rich coiled-coil protein 1	1.28336e-09	2.30278e-06	1.99418
GO:0051301	cell division	Setdb2	Setdb2	Histone-lysine N-methyltransferase SETDB2	1.28336e-09	2.30278e-06	1.99418
GO:0051301	cell division	Incenp	Incenp	Inner centromere protein	1.28336e-09	2.30278e-06	1.99418
GO:0051301	cell division	Wasl	Wasl	Wasl protein	1.28336e-09	2.30278e-06	1.99418
GO:0051301	cell division	Pttg1	Pttg1	Securin	1.28336e-09	2.30278e-06	1.99418
GO:0051301	cell division	Pard6a	Pard6a	Partitioning defective 6 homolog alpha	1.28336e-09	2.30278e-06	1.99418
GO:0051301	cell division	Bod1	Bod1	2310022M17Rik protein	1.28336e-09	2.30278e-06	1.99418
GO:0051301	cell division	Nek1	Nek1	Nek1 protein	1.28336e-09	2.30278e-06	1.99418
GO:0051301	cell division	Cetn3	Cetn3	Centrin-3	1.28336e-09	2.30278e-06	1.99418
GO:0051301	cell division	Cdk5	Cdk5	Cyclin-dependent-like kinase 5	1.28336e-09	2.30278e-06	1.99418
GO:0051301	cell division	Ercc6l	Ercc6l	DNA excision repair protein ERCC-6-like	1.28336e-09	2.30278e-06	1.99418
GO:0051301	cell division	Anapc15	Anapc15	Anaphase-promoting complex subunit 15	1.28336e-09	2.30278e-06	1.99418
GO:0051301	cell division	Nsmce2	Nsmce2	E3 SUMO-protein ligase NSE2	1.28336e-09	2.30278e-06	1.99418
GO:0051301	cell division	Spg20	Spg20	Spastic paraplegia 20, spartin (Troyer syndrome) homolog (Human), isoform CRA_b	1.28336e-09	2.30278e-06	1.99418
GO:0051301	cell division	Stag2	Stag2	Cohesin subunit SA-2	1.28336e-09	2.30278e-06	1.99418
GO:0051301	cell division	Cdc25a	Cdc25a	M-phase inducer phosphatase 1	1.28336e-09	2.30278e-06	1.99418
GO:0051301	cell division	Sycp2	Sycp2	Synaptonemal complex protein 2	1.28336e-09	2.30278e-06	1.99418
GO:0051301	cell division	Nuf2	Nuf2	Kinetochore protein Nuf2	1.28336e-09	2.30278e-06	1.99418
GO:0051301	cell division	Cdk20	Cdk20	Cyclin-dependent kinase 20	1.28336e-09	2.30278e-06	1.99418
GO:0051301	cell division	Ube2s	Ube2s	Ubiquitin-conjugating enzyme E2 S	1.28336e-09	2.30278e-06	1.99418
GO:0051301	cell division	Lig4	Lig4	DNA ligase 4	1.28336e-09	2.30278e-06	1.99418
GO:0051301	cell division	Ran	Ran	GTP-binding nuclear protein Ran	1.28336e-09	2.30278e-06	1.99418
GO:0051301	cell division	Usp9x	Usp9x	Probable ubiquitin carboxyl-terminal hydrolase FAF-X	1.28336e-09	2.30278e-06	1.99418
GO:0051301	cell division	Mapre2	Mapre2	Microtubule-associated protein RP/EB family member 2	1.28336e-09	2.30278e-06	1.99418
GO:0051301	cell division	Ncapg2	Ncapg2	Putative uncharacterized protein	1.28336e-09	2.30278e-06	1.99418
GO:0051301	cell division	Cenpe	Cenpe	Kinesin-like protein	1.28336e-09	2.30278e-06	1.99418
GO:0051301	cell division	Aurka	Aurka	Aurora kinase A, isoform CRA_b	1.28336e-09	2.30278e-06	1.99418
GO:0051301	cell division	Syce2	Syce2	Synaptonemal complex central element protein 2	1.28336e-09	2.30278e-06	1.99418
GO:0051301	cell division	Sycp3	Sycp3	Synaptonemal complex protein 3	1.28336e-09	2.30278e-06	1.99418
GO:0051301	cell division	Anln	Anln	Anln protein	1.28336e-09	2.30278e-06	1.99418
GO:0051301	cell division	Sept9	Sept9	Septin-9	1.28336e-09	2.30278e-06	1.99418
GO:0051301	cell division	Cep55	Cep55	Centrosomal protein of 55 kDa	1.28336e-09	2.30278e-06	1.99418
GO:0051301	cell division	Bub1b	Bub1b	Putative uncharacterized protein	1.28336e-09	2.30278e-06	1.99418
GO:0051301	cell division	Smc4	Smc4	Structural maintenance of chromosomes protein 4	1.28336e-09	2.30278e-06	1.99418
GO:0051301	cell division	Tsg101	Tsg101	Tumor susceptibility gene 101 protein	1.28336e-09	2.30278e-06	1.99418
GO:0051301	cell division	Cep164	Cep164	Centrosomal protein of 164 kDa	1.28336e-09	2.30278e-06	1.99418
GO:0051301	cell division	Recql5	Recql5	ATP-dependent DNA helicase Q5	1.28336e-09	2.30278e-06	1.99418
GO:0051301	cell division	Haus8	Haus8	HAUS augmin-like complex subunit 8	1.28336e-09	2.30278e-06	1.99418
GO:0051301	cell division	Knstrn	Knstrn	DNA segment, Chr 2, ERATO Doi 750, expressed, isoform CRA_c	1.28336e-09	2.30278e-06	1.99418
GO:0051301	cell division	Ska1	Ska1	Spindle and kinetochore-associated protein 1	1.28336e-09	2.30278e-06	1.99418
GO:0051301	cell division	Vrk1	Vrk1	Putative uncharacterized protein	1.28336e-09	2.30278e-06	1.99418
GO:0051301	cell division	Smc3	Smc3	Cspg6	1.28336e-09	2.30278e-06	1.99418
GO:0051301	cell division	Reep3	Reep3	Receptor expression-enhancing protein 3	1.28336e-09	2.30278e-06	1.99418
GO:0051301	cell division	Pard6b	Pard6b	Partitioning defective 6 homolog beta	1.28336e-09	2.30278e-06	1.99418
GO:0051301	cell division	Dsn1	Dsn1	Kinetochore-associated protein DSN1 homolog	1.28336e-09	2.30278e-06	1.99418
GO:0051301	cell division	Tpx2	Tpx2	Targeting protein for Xklp2	1.28336e-09	2.30278e-06	1.99418
GO:0051301	cell division	Brsk2	Brsk2	BR serine/threonine kinase 2 transcript variant 5	1.28336e-09	2.30278e-06	1.99418
GO:0051301	cell division	Ccnd2	Ccnd2	G1/S-specific cyclin-D2	1.28336e-09	2.30278e-06	1.99418
GO:0051301	cell division	Hells	Hells	Lymphocyte-specific helicase	1.28336e-09	2.30278e-06	1.99418
GO:0051301	cell division	Ino80	Ino80	DNA helicase INO80	1.28336e-09	2.30278e-06	1.99418
GO:0051301	cell division	Mastl	Mastl	Serine/threonine-protein kinase greatwall	1.28336e-09	2.30278e-06	1.99418
GO:0051301	cell division	Sept14	Sept14	Septin-14	1.28336e-09	2.30278e-06	1.99418
GO:0051301	cell division	Rab11fip4	Rab11fip4	Rab11 family-interacting protein 4	1.28336e-09	2.30278e-06	1.99418
GO:0051301	cell division	Nek2	Nek2	Serine/threonine-protein kinase Nek2	1.28336e-09	2.30278e-06	1.99418
GO:0051301	cell division	Kif20b	Kif20b	Kinesin-like protein KIF20B	1.28336e-09	2.30278e-06	1.99418
GO:0051301	cell division	Cdca5	Cdca5	Sororin	1.28336e-09	2.30278e-06	1.99418
GO:0051301	cell division	Kif2a	Kif2a	Kinesin-like protein KIF2A	1.28336e-09	2.30278e-06	1.99418
GO:0051301	cell division	Ccnb3	Ccnb3	G2/mitotic-specific cyclin-B3	1.28336e-09	2.30278e-06	1.99418
GO:0051301	cell division	Anapc16	Anapc16	Anaphase-promoting complex subunit 16	1.28336e-09	2.30278e-06	1.99418
GO:0051301	cell division	Cdca2	Cdca2	Cell division cycle-associated protein 2	1.28336e-09	2.30278e-06	1.99418
GO:0051301	cell division	Anapc4	Anapc4	Anaphase-promoting complex subunit 4	1.28336e-09	2.30278e-06	1.99418
GO:0051301	cell division	Nek3	Nek3	Serine/threonine-protein kinase Nek3	1.28336e-09	2.30278e-06	1.99418
GO:0051301	cell division	Fsd1	Fsd1	Fibronectin type III and SPRY domain-containing protein 1	1.28336e-09	2.30278e-06	1.99418
GO:0051301	cell division	Mis18a	Mis18a	Putative uncharacterized protein	1.28336e-09	2.30278e-06	1.99418
GO:0006355	regulation of transcription, DNA-templated	Txnip	Txnip	Thioredoxin-interacting protein	2.26615e-07	0.000304967	1.31862
GO:0006355	regulation of transcription, DNA-templated	Zfp345	Zfp345	Zinc finger protein 345	2.26615e-07	0.000304967	1.31862
GO:0006355	regulation of transcription, DNA-templated	Acd	Acd	Adrenocortical dysplasia protein	2.26615e-07	0.000304967	1.31862
GO:0006355	regulation of transcription, DNA-templated	AW146154	AW146154	Expressed sequence AW146154	2.26615e-07	0.000304967	1.31862
GO:0006355	regulation of transcription, DNA-templated	Med6	Med6	Mediator of RNA polymerase II transcription subunit 6	2.26615e-07	0.000304967	1.31862
GO:0006355	regulation of transcription, DNA-templated	Zfp553	Zfp553	Zinc finger protein 48	2.26615e-07	0.000304967	1.31862
GO:0006355	regulation of transcription, DNA-templated	Gm10509	Gm10509	Uncharacterized protein	2.26615e-07	0.000304967	1.31862
GO:0006355	regulation of transcription, DNA-templated	D3Ertd254e	D3Ertd254e	Protein D3Ertd254e	2.26615e-07	0.000304967	1.31862
GO:0006355	regulation of transcription, DNA-templated	Zfp654	Zfp654	Zinc finger protein 654	2.26615e-07	0.000304967	1.31862
GO:0006355	regulation of transcription, DNA-templated	Zfp3	Zfp3	Zinc finger protein 3	2.26615e-07	0.000304967	1.31862
GO:0006355	regulation of transcription, DNA-templated	Usp27x	Usp27x	Ubiquitin carboxyl-terminal hydrolase 27	2.26615e-07	0.000304967	1.31862
GO:0006355	regulation of transcription, DNA-templated	Hif1an	Hif1an	Hypoxia-inducible factor 1-alpha inhibitor	2.26615e-07	0.000304967	1.31862
GO:0006355	regulation of transcription, DNA-templated	Rbbp7	Rbbp7	Histone-binding protein RBBP7	2.26615e-07	0.000304967	1.31862
GO:0006355	regulation of transcription, DNA-templated	Zbtb46	Zbtb46	Zinc finger and BTB domain-containing protein 46	2.26615e-07	0.000304967	1.31862
GO:0006355	regulation of transcription, DNA-templated	Hhex	Hhex	Hematopoietically-expressed homeobox protein Hhex	2.26615e-07	0.000304967	1.31862
GO:0006355	regulation of transcription, DNA-templated	Lbx1	Lbx1	Transcription factor LBX1	2.26615e-07	0.000304967	1.31862
GO:0006355	regulation of transcription, DNA-templated	Ccdc101	Ccdc101	SAGA-associated factor 29 homolog	2.26615e-07	0.000304967	1.31862
GO:0006355	regulation of transcription, DNA-templated	Emx1	Emx1	Homeobox protein EMX1	2.26615e-07	0.000304967	1.31862
GO:0006355	regulation of transcription, DNA-templated	Nol11	Nol11	Nucleolar protein 11	2.26615e-07	0.000304967	1.31862
GO:0006355	regulation of transcription, DNA-templated	E2f2	E2f2	Transcription factor E2F2	2.26615e-07	0.000304967	1.31862
GO:0006355	regulation of transcription, DNA-templated	Irf9	Irf9	Interferon regulatory factor 9	2.26615e-07	0.000304967	1.31862
GO:0006355	regulation of transcription, DNA-templated	Tcf25	Tcf25	Nuclear localized protein-1 isoform d	2.26615e-07	0.000304967	1.31862
GO:0006355	regulation of transcription, DNA-templated	AI987944	AI987944	AI987944 protein	2.26615e-07	0.000304967	1.31862
GO:0006355	regulation of transcription, DNA-templated	Pou2f2	Pou2f2	POU domain, class 2, transcription factor 2	2.26615e-07	0.000304967	1.31862
GO:0006355	regulation of transcription, DNA-templated	Zfp57	Zfp57	Zinc finger protein 57	2.26615e-07	0.000304967	1.31862
GO:0006355	regulation of transcription, DNA-templated	Mapk8	Mapk8	Protein kinase JNK1	2.26615e-07	0.000304967	1.31862
GO:0006355	regulation of transcription, DNA-templated	Usp13	Usp13	Ubiquitin carboxyl-terminal hydrolase 13	2.26615e-07	0.000304967	1.31862
GO:0006355	regulation of transcription, DNA-templated	Snai3	Snai3	Zinc finger protein SNAI3	2.26615e-07	0.000304967	1.31862
GO:0006355	regulation of transcription, DNA-templated	Obox5	Obox5	Protein Obox5	2.26615e-07	0.000304967	1.31862
GO:0006355	regulation of transcription, DNA-templated	Mxi1	Mxi1	Protein Gm10197	2.26615e-07	0.000304967	1.31862
GO:0006355	regulation of transcription, DNA-templated	Btk	Btk	Tyrosine-protein kinase BTK	2.26615e-07	0.000304967	1.31862
GO:0006355	regulation of transcription, DNA-templated	Pias1	Pias1	E3 SUMO-protein ligase PIAS1	2.26615e-07	0.000304967	1.31862
GO:0006355	regulation of transcription, DNA-templated	Zglp1	Zglp1	GATA-type zinc finger protein 1	2.26615e-07	0.000304967	1.31862
GO:0006355	regulation of transcription, DNA-templated	Med27	Med27	Mediator of RNA polymerase II transcription subunit 27	2.26615e-07	0.000304967	1.31862
GO:0006355	regulation of transcription, DNA-templated	Zfp735	Zfp735	Protein Zfp735	2.26615e-07	0.000304967	1.31862
GO:0006355	regulation of transcription, DNA-templated	Hmga1	Hmga1	High mobility group protein HMG-I/HMG-Y	2.26615e-07	0.000304967	1.31862
GO:0006355	regulation of transcription, DNA-templated	Zfp821	Zfp821	ASL1/1700008F21Rik fusion protein	2.26615e-07	0.000304967	1.31862
GO:0006355	regulation of transcription, DNA-templated	Med30	Med30	Mediator of RNA polymerase II transcription subunit 30	2.26615e-07	0.000304967	1.31862
GO:0006355	regulation of transcription, DNA-templated	Scml2	Scml2	Sex comb on midleg-like 2 (Drosophila), isoform CRA_c	2.26615e-07	0.000304967	1.31862
GO:0006355	regulation of transcription, DNA-templated	Kmt2e	Kmt2e	Histone-lysine N-methyltransferase 2E	2.26615e-07	0.000304967	1.31862
GO:0006355	regulation of transcription, DNA-templated	Esrrg	Esrrg	Estrogen-related receptor gamma	2.26615e-07	0.000304967	1.31862
GO:0006355	regulation of transcription, DNA-templated	Khdrbs1	Khdrbs1	KH domain-containing, RNA-binding, signal transduction-associated protein 1	2.26615e-07	0.000304967	1.31862
GO:0006355	regulation of transcription, DNA-templated	Zfp108	Zfp108	Protein Zfp108	2.26615e-07	0.000304967	1.31862
GO:0006355	regulation of transcription, DNA-templated	Ctbp2	Ctbp2	C-terminal-binding protein 2	2.26615e-07	0.000304967	1.31862
GO:0006355	regulation of transcription, DNA-templated	Rnf4	Rnf4	Putative uncharacterized protein	2.26615e-07	0.000304967	1.31862
GO:0006355	regulation of transcription, DNA-templated	Tgif2	Tgif2	TGFB-induced factor 2, isoform CRA_a	2.26615e-07	0.000304967	1.31862
GO:0006355	regulation of transcription, DNA-templated	Trp53inp2	Trp53inp2	Tumor protein p53-inducible nuclear protein 2	2.26615e-07	0.000304967	1.31862
GO:0006355	regulation of transcription, DNA-templated	Ncoa3	Ncoa3	Nuclear receptor coactivator 3	2.26615e-07	0.000304967	1.31862
GO:0006355	regulation of transcription, DNA-templated	Cdk7	Cdk7	Cyclin-dependent kinase 7 (Homolog of Xenopus MO15 cdk-activating kinase), isoform CRA_a	2.26615e-07	0.000304967	1.31862
GO:0006355	regulation of transcription, DNA-templated	Gm3604	Gm3604	Protein Gm3604	2.26615e-07	0.000304967	1.31862
GO:0006355	regulation of transcription, DNA-templated	Cdc5l	Cdc5l	Cdc5l protein	2.26615e-07	0.000304967	1.31862
GO:0006355	regulation of transcription, DNA-templated	Gcfc2	Gcfc2	GC-rich sequence DNA-binding factor 2	2.26615e-07	0.000304967	1.31862
GO:0006355	regulation of transcription, DNA-templated	B020011L13Rik	B020011L13Rik	Protein B020011L13Rik	2.26615e-07	0.000304967	1.31862
GO:0006355	regulation of transcription, DNA-templated	Dppa2	Dppa2	Developmental pluripotency associated 2	2.26615e-07	0.000304967	1.31862
GO:0006355	regulation of transcription, DNA-templated	Dnttip2	Dnttip2	Deoxynucleotidyltransferase terminal-interacting protein 2	2.26615e-07	0.000304967	1.31862
GO:0006355	regulation of transcription, DNA-templated	Lmo3	Lmo3	LIM domain only protein 3	2.26615e-07	0.000304967	1.31862
GO:0006355	regulation of transcription, DNA-templated	Srebf1	Srebf1	Sterol regulatory element-binding protein 1	2.26615e-07	0.000304967	1.31862
GO:0006355	regulation of transcription, DNA-templated	Tfap2b	Tfap2b	Transcription factor AP-2-beta	2.26615e-07	0.000304967	1.31862
GO:0006355	regulation of transcription, DNA-templated	Batf3	Batf3	Basic leucine zipper transcriptional factor ATF-like 3	2.26615e-07	0.000304967	1.31862
GO:0006355	regulation of transcription, DNA-templated	Zfp418	Zfp418	Zinc finger protein 418	2.26615e-07	0.000304967	1.31862
GO:0006355	regulation of transcription, DNA-templated	Srf	Srf	Serum response factor	2.26615e-07	0.000304967	1.31862
GO:0006355	regulation of transcription, DNA-templated	Zfp939	Zfp939	Putative uncharacterized protein	2.26615e-07	0.000304967	1.31862
GO:0006355	regulation of transcription, DNA-templated	Mtf1	Mtf1	Metal regulatory transcription factor 1	2.26615e-07	0.000304967	1.31862
GO:0006355	regulation of transcription, DNA-templated	Lin28a	Lin28a	Protein lin-28 homolog A	2.26615e-07	0.000304967	1.31862
GO:0006355	regulation of transcription, DNA-templated	Suz12	Suz12	Polycomb protein Suz12	2.26615e-07	0.000304967	1.31862
GO:0006355	regulation of transcription, DNA-templated	Zkscan16	Zkscan16	Protein Zkscan16	2.26615e-07	0.000304967	1.31862
GO:0006355	regulation of transcription, DNA-templated	Prdm6	Prdm6	Putative histone-lysine N-methyltransferase PRDM6	2.26615e-07	0.000304967	1.31862
GO:0006355	regulation of transcription, DNA-templated	Patz1	Patz1	Protein Patz1	2.26615e-07	0.000304967	1.31862
GO:0006355	regulation of transcription, DNA-templated	Map3k9	Map3k9	Mitogen-activated protein kinase kinase kinase 9	2.26615e-07	0.000304967	1.31862
GO:0006355	regulation of transcription, DNA-templated	Med28	Med28	Mediator of RNA polymerase II transcription subunit 28	2.26615e-07	0.000304967	1.31862
GO:0006355	regulation of transcription, DNA-templated	A430033K04Rik	A430033K04Rik	Protein A430033K04Rik	2.26615e-07	0.000304967	1.31862
GO:0006355	regulation of transcription, DNA-templated	Obox1	Obox1	Protein Obox1	2.26615e-07	0.000304967	1.31862
GO:0006355	regulation of transcription, DNA-templated	Tfe3	Tfe3	Transcription factor E3	2.26615e-07	0.000304967	1.31862
GO:0006355	regulation of transcription, DNA-templated	Stat4	Stat4	Signal transducer and activator of transcription 4	2.26615e-07	0.000304967	1.31862
GO:0006355	regulation of transcription, DNA-templated	Pou2f3	Pou2f3	POU domain protein	2.26615e-07	0.000304967	1.31862
GO:0006355	regulation of transcription, DNA-templated	Brwd1	Brwd1	Bromodomain and WD repeat-containing protein 1	2.26615e-07	0.000304967	1.31862
GO:0006355	regulation of transcription, DNA-templated	Mypop	Mypop	Myb-related transcription factor, partner of profilin	2.26615e-07	0.000304967	1.31862
GO:0006355	regulation of transcription, DNA-templated	Kmt2b	Kmt2b	Histone-lysine N-methyltransferase 2B	2.26615e-07	0.000304967	1.31862
GO:0006355	regulation of transcription, DNA-templated	Nfyc	Nfyc	Nuclear transcription factor Y subunit gamma	2.26615e-07	0.000304967	1.31862
GO:0006355	regulation of transcription, DNA-templated	Figla	Figla	Folliculogenesis specific basic helix-loop-helix	2.26615e-07	0.000304967	1.31862
GO:0006355	regulation of transcription, DNA-templated	Zscan4d	Zscan4d	Zinc finger and SCAN domain containing protein 4D	2.26615e-07	0.000304967	1.31862
GO:0006355	regulation of transcription, DNA-templated	Vgll1	Vgll1	Transcription cofactor vestigial-like protein 1	2.26615e-07	0.000304967	1.31862
GO:0006355	regulation of transcription, DNA-templated	Zfx	Zfx	Zinc finger protein X-linked	2.26615e-07	0.000304967	1.31862
GO:0006355	regulation of transcription, DNA-templated	C130026I21Rik	C130026I21Rik	Protein C130026I21Rik	2.26615e-07	0.000304967	1.31862
GO:0006355	regulation of transcription, DNA-templated	Rb1	Rb1	Retinoblastoma-associated protein	2.26615e-07	0.000304967	1.31862
GO:0006355	regulation of transcription, DNA-templated	E2f1	E2f1	E2F transcription factor 1, isoform CRA_a	2.26615e-07	0.000304967	1.31862
GO:0006355	regulation of transcription, DNA-templated	5730507C01Rik	5730507C01Rik	Uncharacterized protein	2.26615e-07	0.000304967	1.31862
GO:0006355	regulation of transcription, DNA-templated	Tox3	Tox3	TOX high mobility group box family member 3	2.26615e-07	0.000304967	1.31862
GO:0006355	regulation of transcription, DNA-templated	Pias4	Pias4	E3 SUMO-protein ligase PIAS4	2.26615e-07	0.000304967	1.31862
GO:0006355	regulation of transcription, DNA-templated	Smad7	Smad7	Mothers against decapentaplegic homolog 7	2.26615e-07	0.000304967	1.31862
GO:0006355	regulation of transcription, DNA-templated	Ybx2	Ybx2	Y-box-binding protein 2	2.26615e-07	0.000304967	1.31862
GO:0006355	regulation of transcription, DNA-templated	Tfap2e	Tfap2e	Transcription factor AP-2-epsilon	2.26615e-07	0.000304967	1.31862
GO:0006355	regulation of transcription, DNA-templated	Hmg20a	Hmg20a	High mobility group protein 20A	2.26615e-07	0.000304967	1.31862
GO:0006355	regulation of transcription, DNA-templated	Dedd	Dedd	Death effector domain-containing protein	2.26615e-07	0.000304967	1.31862
GO:0006355	regulation of transcription, DNA-templated	Zscan10	Zscan10	ZFP206 isoform 2	2.26615e-07	0.000304967	1.31862
GO:0006355	regulation of transcription, DNA-templated	Zfp653	Zfp653	Putative uncharacterized protein	2.26615e-07	0.000304967	1.31862
GO:0006355	regulation of transcription, DNA-templated	Pdx1	Pdx1	Pancreas/duodenum homeobox protein 1	2.26615e-07	0.000304967	1.31862
GO:0006355	regulation of transcription, DNA-templated	Nat14	Nat14	N-acetyltransferase 14	2.26615e-07	0.000304967	1.31862
GO:0006355	regulation of transcription, DNA-templated	Fosl2	Fosl2	Fos-related antigen 2	2.26615e-07	0.000304967	1.31862
GO:0006355	regulation of transcription, DNA-templated	Med11	Med11	Mediator of RNA polymerase II transcription subunit 11	2.26615e-07	0.000304967	1.31862
GO:0006355	regulation of transcription, DNA-templated	Zfp652	Zfp652	Zinc finger protein 652	2.26615e-07	0.000304967	1.31862
GO:0006355	regulation of transcription, DNA-templated	Usp3	Usp3	Ubiquitin carboxyl-terminal hydrolase 3	2.26615e-07	0.000304967	1.31862
GO:0006355	regulation of transcription, DNA-templated	Ddx5	Ddx5	DEAD (Asp-Glu-Ala-Asp) box polypeptide 5	2.26615e-07	0.000304967	1.31862
GO:0006355	regulation of transcription, DNA-templated	Ell3	Ell3	RNA polymerase II elongation factor ELL3	2.26615e-07	0.000304967	1.31862
GO:0006355	regulation of transcription, DNA-templated	Isl2	Isl2	Insulin gene enhancer protein ISL-2	2.26615e-07	0.000304967	1.31862
GO:0006355	regulation of transcription, DNA-templated	Gm5581	Gm5581	Protein Gm5581	2.26615e-07	0.000304967	1.31862
GO:0006355	regulation of transcription, DNA-templated	Asxl3	Asxl3	Putative Polycomb group protein ASXL3	2.26615e-07	0.000304967	1.31862
GO:0006355	regulation of transcription, DNA-templated	Taf12	Taf12	Transcription initiation factor TFIID subunit 12	2.26615e-07	0.000304967	1.31862
GO:0006355	regulation of transcription, DNA-templated	Sp110	Sp110	MGC118608 protein	2.26615e-07	0.000304967	1.31862
GO:0006355	regulation of transcription, DNA-templated	Padi4	Padi4	Protein-arginine deiminase type-4	2.26615e-07	0.000304967	1.31862
GO:0006355	regulation of transcription, DNA-templated	Timeless	Timeless	Protein timeless homolog	2.26615e-07	0.000304967	1.31862
GO:0006355	regulation of transcription, DNA-templated	Tchp	Tchp	Trichoplein keratin filament-binding protein	2.26615e-07	0.000304967	1.31862
GO:0006355	regulation of transcription, DNA-templated	Supt6	Supt6	Putative uncharacterized protein	2.26615e-07	0.000304967	1.31862
GO:0006355	regulation of transcription, DNA-templated	Insm1	Insm1	Insm1 protein	2.26615e-07	0.000304967	1.31862
GO:0006355	regulation of transcription, DNA-templated	Med17	Med17	Mediator of RNA polymerase II transcription subunit 17	2.26615e-07	0.000304967	1.31862
GO:0006355	regulation of transcription, DNA-templated	Mitf	Mitf	Microphthalmia-associated transcription factor B isoform	2.26615e-07	0.000304967	1.31862
GO:0006355	regulation of transcription, DNA-templated	Brf2	Brf2	Transcription factor IIIB 50 kDa subunit	2.26615e-07	0.000304967	1.31862
GO:0006355	regulation of transcription, DNA-templated	Ncoa5	Ncoa5	Nuclear receptor coactivator 5	2.26615e-07	0.000304967	1.31862
GO:0006355	regulation of transcription, DNA-templated	Mta2	Mta2	Putative uncharacterized protein	2.26615e-07	0.000304967	1.31862
GO:0006355	regulation of transcription, DNA-templated	Med22	Med22	Mediator of RNA polymerase II transcription subunit 22	2.26615e-07	0.000304967	1.31862
GO:0006355	regulation of transcription, DNA-templated	Nfxl1	Nfxl1	Protein Nfxl1	2.26615e-07	0.000304967	1.31862
GO:0006355	regulation of transcription, DNA-templated	Gatad2b	Gatad2b	Gatad2b protein	2.26615e-07	0.000304967	1.31862
GO:0006355	regulation of transcription, DNA-templated	Taf7	Taf7	Putative uncharacterized protein	2.26615e-07	0.000304967	1.31862
GO:0006355	regulation of transcription, DNA-templated	Nr6a1	Nr6a1	Nuclear receptor subfamily 6 group A member 1	2.26615e-07	0.000304967	1.31862
GO:0006355	regulation of transcription, DNA-templated	Bach2	Bach2	Transcription regulator protein BACH2	2.26615e-07	0.000304967	1.31862
GO:0006355	regulation of transcription, DNA-templated	Brdt	Brdt	Putative uncharacterized protein	2.26615e-07	0.000304967	1.31862
GO:0006355	regulation of transcription, DNA-templated	Myt1	Myt1	Myelin transcription factor 1	2.26615e-07	0.000304967	1.31862
GO:0006355	regulation of transcription, DNA-templated	Gm13152	Gm13152	Protein Gm13152	2.26615e-07	0.000304967	1.31862
GO:0006355	regulation of transcription, DNA-templated	Zfp318	Zfp318	Zinc finger protein 318	2.26615e-07	0.000304967	1.31862
GO:0006355	regulation of transcription, DNA-templated	Per3	Per3	Per3 protein	2.26615e-07	0.000304967	1.31862
GO:0006355	regulation of transcription, DNA-templated	Cnot4	Cnot4	CCR4-NOT transcription complex subunit 4	2.26615e-07	0.000304967	1.31862
GO:0006355	regulation of transcription, DNA-templated	Pax2	Pax2	Paired box protein Pax-2	2.26615e-07	0.000304967	1.31862
GO:0006355	regulation of transcription, DNA-templated	Birc5	Birc5	Baculoviral IAP repeat-containing protein 5	2.26615e-07	0.000304967	1.31862
GO:0006355	regulation of transcription, DNA-templated	Grhl1	Grhl1	Grainyhead-like protein 1 homolog	2.26615e-07	0.000304967	1.31862
GO:0006355	regulation of transcription, DNA-templated	Cnot6l	Cnot6l	CCR4-NOT transcription complex subunit 6-like	2.26615e-07	0.000304967	1.31862
GO:0006355	regulation of transcription, DNA-templated	Txn1	Txn1	Thioredoxin	2.26615e-07	0.000304967	1.31862
GO:0006355	regulation of transcription, DNA-templated	Usp16	Usp16	Ubiquitinyl hydrolase 1	2.26615e-07	0.000304967	1.31862
GO:0006355	regulation of transcription, DNA-templated	Gtf2ird1	Gtf2ird1	General transcription factor II I repeat domain-containing 1	2.26615e-07	0.000304967	1.31862
GO:0006355	regulation of transcription, DNA-templated	Pou5f1	Pou5f1	POU domain, class 5, transcription factor 1	2.26615e-07	0.000304967	1.31862
GO:0006355	regulation of transcription, DNA-templated	Cbx4	Cbx4	E3 SUMO-protein ligase CBX4	2.26615e-07	0.000304967	1.31862
GO:0006355	regulation of transcription, DNA-templated	Meaf6	Meaf6	Chromatin modification-related protein MEAF6	2.26615e-07	0.000304967	1.31862
GO:0006355	regulation of transcription, DNA-templated	Nr2e3	Nr2e3	Nuclear receptor subfamily 2, group E, member 3, isoform CRA_c	2.26615e-07	0.000304967	1.31862
GO:0006355	regulation of transcription, DNA-templated	Med7	Med7	Mediator of RNA polymerase II transcription subunit 7	2.26615e-07	0.000304967	1.31862
GO:0006355	regulation of transcription, DNA-templated	Cbx2	Cbx2	Chromobox protein homolog 2	2.26615e-07	0.000304967	1.31862
GO:0006355	regulation of transcription, DNA-templated	Pbx1	Pbx1	Pre-B-cell leukemia transcription factor 1d	2.26615e-07	0.000304967	1.31862
GO:0006355	regulation of transcription, DNA-templated	Tbl1x	Tbl1x	F-box-like/WD repeat-containing protein TBL1X	2.26615e-07	0.000304967	1.31862
GO:0006355	regulation of transcription, DNA-templated	Ern2	Ern2	Endoplasmic reticulum (ER) to nucleus signalling 2	2.26615e-07	0.000304967	1.31862
GO:0006355	regulation of transcription, DNA-templated	Psip1	Psip1	PC4 and SFRS1-interacting protein	2.26615e-07	0.000304967	1.31862
GO:0006355	regulation of transcription, DNA-templated	Zfp865	Zfp865	Zinc finger protein 865	2.26615e-07	0.000304967	1.31862
GO:0006355	regulation of transcription, DNA-templated	Dppa4	Dppa4	Developmental pluripotency-associated protein 4	2.26615e-07	0.000304967	1.31862
GO:0006355	regulation of transcription, DNA-templated	Asf1b	Asf1b	Histone chaperone ASF1B	2.26615e-07	0.000304967	1.31862
GO:0006355	regulation of transcription, DNA-templated	Kdm1b	Kdm1b	Lysine-specific histone demethylase 1B	2.26615e-07	0.000304967	1.31862
GO:0006355	regulation of transcription, DNA-templated	Ubp1	Ubp1	Ubp1 protein	2.26615e-07	0.000304967	1.31862
GO:0006355	regulation of transcription, DNA-templated	Foxm1	Foxm1	Forkhead box protein M1	2.26615e-07	0.000304967	1.31862
GO:0006355	regulation of transcription, DNA-templated	Satb1	Satb1	DNA-binding protein SATB1	2.26615e-07	0.000304967	1.31862
GO:0006355	regulation of transcription, DNA-templated	Hdac8	Hdac8	Histone deacetylase 8	2.26615e-07	0.000304967	1.31862
GO:0006355	regulation of transcription, DNA-templated	Taf1a	Taf1a	TATA box-binding protein-associated factor RNA polymerase I subunit A	2.26615e-07	0.000304967	1.31862
GO:0006355	regulation of transcription, DNA-templated	Nfatc2	Nfatc2	Nuclear factor of-activated T-cells, cytoplasmic 2	2.26615e-07	0.000304967	1.31862
GO:0006355	regulation of transcription, DNA-templated	Foxn3	Foxn3	Forkhead box protein N3	2.26615e-07	0.000304967	1.31862
GO:0006355	regulation of transcription, DNA-templated	Pou4f1	Pou4f1	POU domain, class 4, transcription factor 1	2.26615e-07	0.000304967	1.31862
GO:0006355	regulation of transcription, DNA-templated	Rrn3	Rrn3	RNA polymerase I-specific transcription initiation factor RRN3	2.26615e-07	0.000304967	1.31862
GO:0006355	regulation of transcription, DNA-templated	Ezh1	Ezh1	Histone-lysine N-methyltransferase EZH1	2.26615e-07	0.000304967	1.31862
GO:0006355	regulation of transcription, DNA-templated	Nr2e1	Nr2e1	Nuclear receptor subfamily 2 group E member 1	2.26615e-07	0.000304967	1.31862
GO:0006355	regulation of transcription, DNA-templated	Lcorl	Lcorl	Ligand-dependent nuclear receptor corepressor-like protein	2.26615e-07	0.000304967	1.31862
GO:0006355	regulation of transcription, DNA-templated	Kmt2c	Kmt2c	Histone-lysine N-methyltransferase 2C	2.26615e-07	0.000304967	1.31862
GO:0006355	regulation of transcription, DNA-templated	Zfp541	Zfp541	Zinc finger protein 541	2.26615e-07	0.000304967	1.31862
GO:0006355	regulation of transcription, DNA-templated	Casp8ap2	Casp8ap2	CASP8-associated protein 2	2.26615e-07	0.000304967	1.31862
GO:0006355	regulation of transcription, DNA-templated	Zfp423	Zfp423	Zinc finger protein 423	2.26615e-07	0.000304967	1.31862
GO:0006355	regulation of transcription, DNA-templated	Tfec	Tfec	Putative uncharacterized protein	2.26615e-07	0.000304967	1.31862
GO:0006355	regulation of transcription, DNA-templated	Zfp534	Zfp534	Protein Zfp534	2.26615e-07	0.000304967	1.31862
GO:0006355	regulation of transcription, DNA-templated	Mmp14	Mmp14	Matrix metalloproteinase-14	2.26615e-07	0.000304967	1.31862
GO:0006355	regulation of transcription, DNA-templated	Nfatc3	Nfatc3	Nuclear factor of activated T-cells c3 isoform IAL-Xa	2.26615e-07	0.000304967	1.31862
GO:0006355	regulation of transcription, DNA-templated	Igf2bp3	Igf2bp3	Y-box binding protein	2.26615e-07	0.000304967	1.31862
GO:0006355	regulation of transcription, DNA-templated	Esr1	Esr1	C-terminally truncated estrogen receptor alpha product-1	2.26615e-07	0.000304967	1.31862
GO:0006355	regulation of transcription, DNA-templated	Zfp532	Zfp532	Putative uncharacterized protein	2.26615e-07	0.000304967	1.31862
GO:0006355	regulation of transcription, DNA-templated	Ago2	Ago2	Putative uncharacterized protein	2.26615e-07	0.000304967	1.31862
GO:0006355	regulation of transcription, DNA-templated	Zfp616	Zfp616	Protein Zfp616	2.26615e-07	0.000304967	1.31862
GO:0006355	regulation of transcription, DNA-templated	2610021A01Rik	2610021A01Rik	Protein 2610021A01Rik	2.26615e-07	0.000304967	1.31862
GO:0006355	regulation of transcription, DNA-templated	Zfp109	Zfp109	Zfp109 protein	2.26615e-07	0.000304967	1.31862
GO:0006355	regulation of transcription, DNA-templated	Ehf	Ehf	ETS homologous factor	2.26615e-07	0.000304967	1.31862
GO:0006355	regulation of transcription, DNA-templated	Gbx2	Gbx2	Homeobox protein GBX-2	2.26615e-07	0.000304967	1.31862
GO:0006355	regulation of transcription, DNA-templated	Mxd1	Mxd1	Max dimerization protein 1	2.26615e-07	0.000304967	1.31862
GO:0006355	regulation of transcription, DNA-templated	Khdrbs2	Khdrbs2	KH domain-containing, RNA-binding, signal transduction-associated protein 2	2.26615e-07	0.000304967	1.31862
GO:0006355	regulation of transcription, DNA-templated	Zfp473	Zfp473	Zinc finger protein 473 homolog	2.26615e-07	0.000304967	1.31862
GO:0006355	regulation of transcription, DNA-templated	Hexim1	Hexim1	Protein HEXIM1	2.26615e-07	0.000304967	1.31862
GO:0006355	regulation of transcription, DNA-templated	Usp7	Usp7	Ubiquitin carboxyl-terminal hydrolase 7	2.26615e-07	0.000304967	1.31862
GO:0006355	regulation of transcription, DNA-templated	Runx1t1	Runx1t1	Protein CBFA2T1	2.26615e-07	0.000304967	1.31862
GO:0006355	regulation of transcription, DNA-templated	Zbtb44	Zbtb44	Putative uncharacterized protein	2.26615e-07	0.000304967	1.31862
GO:0006355	regulation of transcription, DNA-templated	Irf1	Irf1	Interferon regulatory factor 1	2.26615e-07	0.000304967	1.31862
GO:0006355	regulation of transcription, DNA-templated	BC018507.1	Ice1	Little elongation complex subunit 1	2.26615e-07	0.000304967	1.31862
GO:0006355	regulation of transcription, DNA-templated	Kat6b	Kat6b	Myst4 protein	2.26615e-07	0.000304967	1.31862
GO:0006355	regulation of transcription, DNA-templated	Foxj2	Foxj2	Putative uncharacterized protein	2.26615e-07	0.000304967	1.31862
GO:0006355	regulation of transcription, DNA-templated	Tcea3	Tcea3	Transcription elongation factor A protein 3	2.26615e-07	0.000304967	1.31862
GO:0006355	regulation of transcription, DNA-templated	Nfe2l3	Nfe2l3	Nuclear factor erythroid 2-related factor 3	2.26615e-07	0.000304967	1.31862
GO:0006355	regulation of transcription, DNA-templated	Zfp433	Zfp433	Protein Zfp433	2.26615e-07	0.000304967	1.31862
GO:0006355	regulation of transcription, DNA-templated	Rybp	Rybp	RING1 and YY1-binding protein	2.26615e-07	0.000304967	1.31862
GO:0006355	regulation of transcription, DNA-templated	Thap1	Thap1	THAP domain-containing protein 1	2.26615e-07	0.000304967	1.31862
GO:0006355	regulation of transcription, DNA-templated	Gata3	Gata3	Trans-acting T-cell-specific transcription factor GATA-3	2.26615e-07	0.000304967	1.31862
GO:0006355	regulation of transcription, DNA-templated	Bnc1	Bnc1	Bnc1 protein	2.26615e-07	0.000304967	1.31862
GO:0006355	regulation of transcription, DNA-templated	Rps6ka5	Rps6ka5	Putative uncharacterized protein	2.26615e-07	0.000304967	1.31862
GO:0006355	regulation of transcription, DNA-templated	Zfp955b	Zfp955b	Protein Zfp955b	2.26615e-07	0.000304967	1.31862
GO:0006355	regulation of transcription, DNA-templated	Tceb1	Tceb1	Transcription elongation factor B polypeptide 1	2.26615e-07	0.000304967	1.31862
GO:0006355	regulation of transcription, DNA-templated	Cnot3	Cnot3	CCR4-NOT transcription complex subunit 3	2.26615e-07	0.000304967	1.31862
GO:0006355	regulation of transcription, DNA-templated	Wasl	Wasl	Wasl protein	2.26615e-07	0.000304967	1.31862
GO:0006355	regulation of transcription, DNA-templated	Zbtb48	Zbtb48	Zinc finger and BTB domain-containing protein 48	2.26615e-07	0.000304967	1.31862
GO:0006355	regulation of transcription, DNA-templated	Zfp936	Zfp936	Protein Zfp936	2.26615e-07	0.000304967	1.31862
GO:0006355	regulation of transcription, DNA-templated	Gmeb1	Gmeb1	Putative uncharacterized protein	2.26615e-07	0.000304967	1.31862
GO:0006355	regulation of transcription, DNA-templated	Gtf2a1l	Gtf2a1l	TFIIA-alpha and beta-like factor	2.26615e-07	0.000304967	1.31862
GO:0006355	regulation of transcription, DNA-templated	Gtf2a1	Gtf2a1	Gtf2a1 protein	2.26615e-07	0.000304967	1.31862
GO:0006355	regulation of transcription, DNA-templated	Gtf2b	Gtf2b	Transcription initiation factor IIB	2.26615e-07	0.000304967	1.31862
GO:0006355	regulation of transcription, DNA-templated	Hipk3	Hipk3	Homeodomain-interacting protein kinase 3	2.26615e-07	0.000304967	1.31862
GO:0006355	regulation of transcription, DNA-templated	Tcf20	Tcf20	Putative uncharacterized protein	2.26615e-07	0.000304967	1.31862
GO:0006355	regulation of transcription, DNA-templated	Zfp7	Zfp7	Mszf73-2	2.26615e-07	0.000304967	1.31862
GO:0006355	regulation of transcription, DNA-templated	Evx1	Evx1	Evx1 protein	2.26615e-07	0.000304967	1.31862
GO:0006355	regulation of transcription, DNA-templated	Med4	Med4	Mediator of RNA polymerase II transcription subunit 4	2.26615e-07	0.000304967	1.31862
GO:0006355	regulation of transcription, DNA-templated	Mkl2	Mkl2	Mkl2 protein	2.26615e-07	0.000304967	1.31862
GO:0006355	regulation of transcription, DNA-templated	Jazf1	Jazf1	Juxtaposed with another zinc finger protein 1	2.26615e-07	0.000304967	1.31862
GO:0006355	regulation of transcription, DNA-templated	9130023H24Rik	9130023H24Rik	Protein 9130023H24Rik	2.26615e-07	0.000304967	1.31862
GO:0006355	regulation of transcription, DNA-templated	Nrf1	Nrf1	Nuclear respiratory factor 1	2.26615e-07	0.000304967	1.31862
GO:0006355	regulation of transcription, DNA-templated	Pcgf1	Pcgf1	Polycomb group RING finger protein 1	2.26615e-07	0.000304967	1.31862
GO:0006355	regulation of transcription, DNA-templated	Trim24	Trim24	Transcription intermediary factor 1-alpha	2.26615e-07	0.000304967	1.31862
GO:0006355	regulation of transcription, DNA-templated	Prdm1	Prdm1	PR domain containing 1 with ZNF domain	2.26615e-07	0.000304967	1.31862
GO:0006355	regulation of transcription, DNA-templated	Sap30l	Sap30l	Histone deacetylase complex subunit SAP30L	2.26615e-07	0.000304967	1.31862
GO:0006355	regulation of transcription, DNA-templated	Kdm2b	Kdm2b	Lysine-specific demethylase 2B	2.26615e-07	0.000304967	1.31862
GO:0006355	regulation of transcription, DNA-templated	Phtf2	Phtf2	Putative homeodomain transcription factor 2	2.26615e-07	0.000304967	1.31862
GO:0006355	regulation of transcription, DNA-templated	Zscan4c	Zscan4c	Zinc finger and SCAN domain containing protein 4C	2.26615e-07	0.000304967	1.31862
GO:0006355	regulation of transcription, DNA-templated	Mapk11	Mapk11	Mitogen-activated protein kinase 11	2.26615e-07	0.000304967	1.31862
GO:0006355	regulation of transcription, DNA-templated	Rnf141	Rnf141	RING finger protein 141	2.26615e-07	0.000304967	1.31862
GO:0006355	regulation of transcription, DNA-templated	Foxo3	Foxo3	Forkhead box protein O3	2.26615e-07	0.000304967	1.31862
GO:0006355	regulation of transcription, DNA-templated	Neurog3	Neurog3	Neurogenin-3	2.26615e-07	0.000304967	1.31862
GO:0006355	regulation of transcription, DNA-templated	Tfap2c	Tfap2c	Transcription factor AP-2 gamma	2.26615e-07	0.000304967	1.31862
GO:0006355	regulation of transcription, DNA-templated	Bcorl1	Bcorl1	BCL-6 corepressor-like protein 1	2.26615e-07	0.000304967	1.31862
GO:0006355	regulation of transcription, DNA-templated	Med26	Med26	Mediator of RNA polymerase II transcription subunit 26	2.26615e-07	0.000304967	1.31862
GO:0006355	regulation of transcription, DNA-templated	E2f5	E2f5	Transcription factor E2F5	2.26615e-07	0.000304967	1.31862
GO:0006355	regulation of transcription, DNA-templated	Zeb2	Zeb2	Zinc finger E-box-binding homeobox 2	2.26615e-07	0.000304967	1.31862
GO:0006355	regulation of transcription, DNA-templated	Zfp260	Zfp260	Zinc finger protein 260	2.26615e-07	0.000304967	1.31862
GO:0006355	regulation of transcription, DNA-templated	Creb3l4	Creb3l4	Cyclic AMP-responsive element-binding protein 3-like protein 4	2.26615e-07	0.000304967	1.31862
GO:0006355	regulation of transcription, DNA-templated	Nfrkb	Nfrkb	Nuclear factor-related to kappa-B-binding protein	2.26615e-07	0.000304967	1.31862
GO:0006355	regulation of transcription, DNA-templated	Rora	Rora	Nuclear receptor ROR-alpha	2.26615e-07	0.000304967	1.31862
GO:0006355	regulation of transcription, DNA-templated	Gm4745	Gm4745	Protein Gm4745	2.26615e-07	0.000304967	1.31862
GO:0006355	regulation of transcription, DNA-templated	Zfp961	Zfp961	Protein Zfp961	2.26615e-07	0.000304967	1.31862
GO:0006355	regulation of transcription, DNA-templated	Taf9b	Taf9b	Transcription initiation factor TFIID subunit 9B	2.26615e-07	0.000304967	1.31862
GO:0006355	regulation of transcription, DNA-templated	Alx1	Alx1	ALX homeobox protein 1	2.26615e-07	0.000304967	1.31862
GO:0006355	regulation of transcription, DNA-templated	Noto	Noto	Homeobox protein notochord	2.26615e-07	0.000304967	1.31862
GO:0006355	regulation of transcription, DNA-templated	Mybl2	Mybl2	Myb-related protein B	2.26615e-07	0.000304967	1.31862
GO:0006355	regulation of transcription, DNA-templated	Jarid2	Jarid2	Protein Jumonji	2.26615e-07	0.000304967	1.31862
GO:0006355	regulation of transcription, DNA-templated	Zkscan17	Zkscan17	Putative uncharacterized protein	2.26615e-07	0.000304967	1.31862
GO:0006355	regulation of transcription, DNA-templated	Zfp951	Zfp951	Protein Zfp951	2.26615e-07	0.000304967	1.31862
GO:0006355	regulation of transcription, DNA-templated	Arid5a	Arid5a	AT-rich interactive domain-containing protein 5A	2.26615e-07	0.000304967	1.31862
GO:0006355	regulation of transcription, DNA-templated	Ing3	Ing3	Inhibitor of growth protein 3	2.26615e-07	0.000304967	1.31862
GO:0006355	regulation of transcription, DNA-templated	Zkscan5	Zkscan5	Zinc finger protein with KRAB and SCAN domains 5	2.26615e-07	0.000304967	1.31862
GO:0006355	regulation of transcription, DNA-templated	Gpbp1	Gpbp1	Vasculin	2.26615e-07	0.000304967	1.31862
GO:0006355	regulation of transcription, DNA-templated	Elof1	Elof1	Transcription elongation factor 1 homolog	2.26615e-07	0.000304967	1.31862
GO:0006355	regulation of transcription, DNA-templated	Dnajc2	Dnajc2	DnaJ homolog subfamily C member 2	2.26615e-07	0.000304967	1.31862
GO:0006355	regulation of transcription, DNA-templated	Zbtb32	Zbtb32	Zinc finger and BTB domain-containing protein 32	2.26615e-07	0.000304967	1.31862
GO:0006355	regulation of transcription, DNA-templated	Rfx5	Rfx5	DNA-binding protein Rfx5	2.26615e-07	0.000304967	1.31862
GO:0006355	regulation of transcription, DNA-templated	Foxn2	Foxn2	Protein Foxn2	2.26615e-07	0.000304967	1.31862
GO:0006355	regulation of transcription, DNA-templated	Zfp873	Zfp873	Protein Zfp873	2.26615e-07	0.000304967	1.31862
GO:0006355	regulation of transcription, DNA-templated	Zfp518a	Zfp518a	Zinc finger protein 518A	2.26615e-07	0.000304967	1.31862
GO:0006355	regulation of transcription, DNA-templated	Zfp592	Zfp592	Zinc finger protein 592	2.26615e-07	0.000304967	1.31862
GO:0006355	regulation of transcription, DNA-templated	Tbpl2	Tbpl2	Tbpl2 protein	2.26615e-07	0.000304967	1.31862
GO:0006355	regulation of transcription, DNA-templated	Zfp212	Zfp212	Protein Zfp212	2.26615e-07	0.000304967	1.31862
GO:0006355	regulation of transcription, DNA-templated	Cry1	Cry1	Cryptochrome-1	2.26615e-07	0.000304967	1.31862
GO:0006355	regulation of transcription, DNA-templated	Thap11	Thap11	THAP domain-containing protein 11	2.26615e-07	0.000304967	1.31862
GO:0006355	regulation of transcription, DNA-templated	Cirh1a	Cirh1a	Putative uncharacterized protein	2.26615e-07	0.000304967	1.31862
GO:0006355	regulation of transcription, DNA-templated	Phf1	Phf1	PHD finger protein 1	2.26615e-07	0.000304967	1.31862
GO:0006355	regulation of transcription, DNA-templated	Bnc2	Bnc2	Zinc finger protein basonuclin-2	2.26615e-07	0.000304967	1.31862
GO:0006355	regulation of transcription, DNA-templated	Ezh2	Ezh2	Histone-lysine N-methyltransferase EZH2	2.26615e-07	0.000304967	1.31862
GO:0006355	regulation of transcription, DNA-templated	Usp2	Usp2	Ubiquitin carboxyl-terminal hydrolase 2	2.26615e-07	0.000304967	1.31862
GO:0006355	regulation of transcription, DNA-templated	Nfil3	Nfil3	Nuclear factor interleukin-3-regulated protein	2.26615e-07	0.000304967	1.31862
GO:0006355	regulation of transcription, DNA-templated	Ppargc1b	Ppargc1b	Peroxisome proliferative activated receptor, gamma, coactivator 1 beta	2.26615e-07	0.000304967	1.31862
GO:0006355	regulation of transcription, DNA-templated	Tbl1xr1	Tbl1xr1	Putative uncharacterized protein	2.26615e-07	0.000304967	1.31862
GO:0006355	regulation of transcription, DNA-templated	Dmap1	Dmap1	DNA methyltransferase 1-associated protein 1	2.26615e-07	0.000304967	1.31862
GO:0006355	regulation of transcription, DNA-templated	Zfp574	Zfp574	Zinc finger protein 574	2.26615e-07	0.000304967	1.31862
GO:0006355	regulation of transcription, DNA-templated	Atxn1l	Atxn1l	Ataxin-1-like	2.26615e-07	0.000304967	1.31862
GO:0006355	regulation of transcription, DNA-templated	Csrnp2	Csrnp2	Cysteine/serine-rich nuclear protein 2	2.26615e-07	0.000304967	1.31862
GO:0006355	regulation of transcription, DNA-templated	Taf5	Taf5	Transcription initiation factor TFIID subunit 5	2.26615e-07	0.000304967	1.31862
GO:0006355	regulation of transcription, DNA-templated	Tfpt	Tfpt	TCF3 fusion partner homolog	2.26615e-07	0.000304967	1.31862
GO:0006355	regulation of transcription, DNA-templated	Yap1	Yap1	Transcriptional coactivator YAP1	2.26615e-07	0.000304967	1.31862
GO:0006355	regulation of transcription, DNA-templated	Sap30	Sap30	Histone deacetylase complex subunit SAP30	2.26615e-07	0.000304967	1.31862
GO:0006355	regulation of transcription, DNA-templated	Zfp708	Zfp708	Protein Zfp708	2.26615e-07	0.000304967	1.31862
GO:0006355	regulation of transcription, DNA-templated	Hexim2	Hexim2	Protein HEXIM2	2.26615e-07	0.000304967	1.31862
GO:0006355	regulation of transcription, DNA-templated	Lin28b	Lin28b	Protein lin-28 homolog B	2.26615e-07	0.000304967	1.31862
GO:0006355	regulation of transcription, DNA-templated	Lpin2	Lpin2	Phosphatidate phosphatase LPIN2	2.26615e-07	0.000304967	1.31862
GO:0006355	regulation of transcription, DNA-templated	Mterfd2	Mterf4	Transcription termination factor 4, mitochondrial	2.26615e-07	0.000304967	1.31862
GO:0006355	regulation of transcription, DNA-templated	Ddx17	Ddx17	Putative uncharacterized protein	2.26615e-07	0.000304967	1.31862
GO:0006355	regulation of transcription, DNA-templated	Taf4b	Taf4b	Transcription initiation factor TFIID subunit 4B	2.26615e-07	0.000304967	1.31862
GO:0006355	regulation of transcription, DNA-templated	Gm9631	Gm9631	predicted gene 9631	2.26615e-07	0.000304967	1.31862
GO:0006355	regulation of transcription, DNA-templated	Sin3a	Sin3a	Paired amphipathic helix protein Sin3a	2.26615e-07	0.000304967	1.31862
GO:0006355	regulation of transcription, DNA-templated	Mef2a	Mef2a	Myocyte-specific enhancer factor 2A	2.26615e-07	0.000304967	1.31862
GO:0006355	regulation of transcription, DNA-templated	Sfmbt1	Sfmbt1	Scm-like with four MBT domains protein 1	2.26615e-07	0.000304967	1.31862
GO:0006355	regulation of transcription, DNA-templated	Zfp143	Zfp143	Zinc finger protein 143	2.26615e-07	0.000304967	1.31862
GO:0006355	regulation of transcription, DNA-templated	Zfp97	Zfp97	Protein Zfp97	2.26615e-07	0.000304967	1.31862
GO:0006355	regulation of transcription, DNA-templated	Obox2	Obox2	Protein Obox2	2.26615e-07	0.000304967	1.31862
GO:0006355	regulation of transcription, DNA-templated	Phf19	Phf19	PHD finger protein 19	2.26615e-07	0.000304967	1.31862
GO:0006355	regulation of transcription, DNA-templated	Zfp61	Zfp61	Protein Zfp61	2.26615e-07	0.000304967	1.31862
GO:0006355	regulation of transcription, DNA-templated	Musk	Musk	Receptor protein-tyrosine kinase	2.26615e-07	0.000304967	1.31862
GO:0006355	regulation of transcription, DNA-templated	Cux2	Cux2	Homeobox protein cut-like 2	2.26615e-07	0.000304967	1.31862
GO:0006355	regulation of transcription, DNA-templated	Map3k7	Map3k7	Mitogen-activated protein kinase kinase kinase 7	2.26615e-07	0.000304967	1.31862
GO:0006355	regulation of transcription, DNA-templated	Drap1	Drap1	Dr1-associated corepressor	2.26615e-07	0.000304967	1.31862
GO:0006355	regulation of transcription, DNA-templated	Rfx2	Rfx2	DNA-binding protein RFX2	2.26615e-07	0.000304967	1.31862
GO:0006355	regulation of transcription, DNA-templated	Efcab6	Efcab6	EF-hand calcium-binding domain-containing protein 6	2.26615e-07	0.000304967	1.31862
GO:0006355	regulation of transcription, DNA-templated	Nfya	Nfya	Nuclear transcription factor Y subunit alpha	2.26615e-07	0.000304967	1.31862
GO:0006355	regulation of transcription, DNA-templated	Dnmt3a	Dnmt3a	DNA (cytosine-5)-methyltransferase 3A	2.26615e-07	0.000304967	1.31862
GO:0006355	regulation of transcription, DNA-templated	Mier2	Mier2	Mesoderm induction early response protein 2	2.26615e-07	0.000304967	1.31862
GO:0006355	regulation of transcription, DNA-templated	Baz1a	Baz1a	Bromodomain adjacent to zinc finger domain protein 1A	2.26615e-07	0.000304967	1.31862
GO:0006355	regulation of transcription, DNA-templated	Zscan20	Zscan20	Zinc finger and SCAN domain-containing protein 20	2.26615e-07	0.000304967	1.31862
GO:0006355	regulation of transcription, DNA-templated	Klf7	Klf7	Krueppel-like factor 7	2.26615e-07	0.000304967	1.31862
GO:0006355	regulation of transcription, DNA-templated	Crebbp	Crebbp	CREB-binding protein	2.26615e-07	0.000304967	1.31862
GO:0006355	regulation of transcription, DNA-templated	2610305D13Rik	2610305D13Rik	Protein 2610305D13Rik	2.26615e-07	0.000304967	1.31862
GO:0006355	regulation of transcription, DNA-templated	Taf3	Taf3	Transcription initiation factor TFIID subunit 3	2.26615e-07	0.000304967	1.31862
GO:0006355	regulation of transcription, DNA-templated	Zfp503	Zfp503	Zinc finger protein 503	2.26615e-07	0.000304967	1.31862
GO:0006355	regulation of transcription, DNA-templated	Trim30a	Trim30a	Tripartite motif-containing protein 30A	2.26615e-07	0.000304967	1.31862
GO:0006355	regulation of transcription, DNA-templated	Suv39h1	Suv39h1	Histone-lysine N-methyltransferase SUV39H1	2.26615e-07	0.000304967	1.31862
GO:0006355	regulation of transcription, DNA-templated	Trnp1	Trnp1	TMF-regulated nuclear protein 1	2.26615e-07	0.000304967	1.31862
GO:0006355	regulation of transcription, DNA-templated	Sap30bp	Sap30bp	SAP30-binding protein	2.26615e-07	0.000304967	1.31862
GO:0006355	regulation of transcription, DNA-templated	Jmjd6	Jmjd6	Jmjd6 protein	2.26615e-07	0.000304967	1.31862
GO:0006355	regulation of transcription, DNA-templated	Rb1cc1	Rb1cc1	RB1-inducible coiled-coil 1	2.26615e-07	0.000304967	1.31862
GO:0006355	regulation of transcription, DNA-templated	Rnf6	Rnf6	E3 ubiquitin-protein ligase RNF6	2.26615e-07	0.000304967	1.31862
GO:0006355	regulation of transcription, DNA-templated	Id2	Id2	DNA-binding protein inhibitor ID-2	2.26615e-07	0.000304967	1.31862
GO:0006355	regulation of transcription, DNA-templated	Lhx8	Lhx8	LIM/homeobox protein Lhx8	2.26615e-07	0.000304967	1.31862
GO:0006355	regulation of transcription, DNA-templated	Zfp68	Zfp68	Protein Zfp68	2.26615e-07	0.000304967	1.31862
GO:0006355	regulation of transcription, DNA-templated	Gli2	Gli2	GLI-Kruppel family member	2.26615e-07	0.000304967	1.31862
GO:0006355	regulation of transcription, DNA-templated	Ern1	Ern1	Serine/threonine-protein kinase/endoribonuclease IRE1	2.26615e-07	0.000304967	1.31862
GO:0006355	regulation of transcription, DNA-templated	Ikzf4	Ikzf4	Zinc finger protein Eos	2.26615e-07	0.000304967	1.31862
GO:0006355	regulation of transcription, DNA-templated	Zfp791	Zfp791	Zinc finger protein 791	2.26615e-07	0.000304967	1.31862
GO:0006355	regulation of transcription, DNA-templated	Rfx4	Rfx4	Regulatory factor X 4 protein	2.26615e-07	0.000304967	1.31862
GO:0006355	regulation of transcription, DNA-templated	Asxl2	Asxl2	Asxl2 protein	2.26615e-07	0.000304967	1.31862
GO:0006355	regulation of transcription, DNA-templated	Tbx4	Tbx4	T-box transcription factor TBX4	2.26615e-07	0.000304967	1.31862
GO:0006355	regulation of transcription, DNA-templated	Tceal8	Tceal8	Transcription elongation factor A protein-like 8	2.26615e-07	0.000304967	1.31862
GO:0006355	regulation of transcription, DNA-templated	Zc3h8	Zc3h8	Putative uncharacterized protein	2.26615e-07	0.000304967	1.31862
GO:0006355	regulation of transcription, DNA-templated	Txlng	Txlng	Gamma-taxilin	2.26615e-07	0.000304967	1.31862
GO:0006355	regulation of transcription, DNA-templated	Lef1	Lef1	Lymphoid enhancer binding factor 1, isoform CRA_d	2.26615e-07	0.000304967	1.31862
GO:0006355	regulation of transcription, DNA-templated	Sox8	Sox8	Transcription factor SOX-8	2.26615e-07	0.000304967	1.31862
GO:0006355	regulation of transcription, DNA-templated	2700050L05Rik	Edrf1	Erythroid differentiation-related factor 1	2.26615e-07	0.000304967	1.31862
GO:0006355	regulation of transcription, DNA-templated	Hsf5	Hsf5	Heat shock factor protein 5	2.26615e-07	0.000304967	1.31862
GO:0006355	regulation of transcription, DNA-templated	Rpap2	Rpap2	Putative RNA polymerase II subunit B1 CTD phosphatase Rpap2	2.26615e-07	0.000304967	1.31862
GO:0006355	regulation of transcription, DNA-templated	Sohlh2	Sohlh2	Spermatogenesis- and oogenesis-specific basic helix-loop-helix-containing protein 2	2.26615e-07	0.000304967	1.31862
GO:0006355	regulation of transcription, DNA-templated	Per1	Per1	Period circadian protein homolog 1	2.26615e-07	0.000304967	1.31862
GO:0006355	regulation of transcription, DNA-templated	Smarcd2	Smarcd2	SWI/SNF-related matrix-associated actin-dependent regulator of chromatin subfamily D member 2	2.26615e-07	0.000304967	1.31862
GO:0006355	regulation of transcription, DNA-templated	Mef2b	Mef2b	Myocyte-specific enhancer factor 2B	2.26615e-07	0.000304967	1.31862
GO:0006355	regulation of transcription, DNA-templated	Foxr1	Foxr1	Forkhead box protein R1	2.26615e-07	0.000304967	1.31862
GO:0006355	regulation of transcription, DNA-templated	Cbfa2t3	Cbfa2t3	Core-binding factor, runt domain, alpha subunit 2, translocated to, 3 homolog (Human)	2.26615e-07	0.000304967	1.31862
GO:0006355	regulation of transcription, DNA-templated	Wwc1	Wwc1	Protein KIBRA	2.26615e-07	0.000304967	1.31862
GO:0006355	regulation of transcription, DNA-templated	Zfp956	Zfp956	Protein Zfp956	2.26615e-07	0.000304967	1.31862
GO:0006355	regulation of transcription, DNA-templated	Phf6	Phf6	PHD finger protein 6	2.26615e-07	0.000304967	1.31862
GO:0006355	regulation of transcription, DNA-templated	Tcf4	Tcf4	Transcription factor 4	2.26615e-07	0.000304967	1.31862
GO:0006355	regulation of transcription, DNA-templated	Trim27	Trim27	Zinc finger protein RFP	2.26615e-07	0.000304967	1.31862
GO:0006355	regulation of transcription, DNA-templated	Nobox	Nobox	Homeobox protein NOBOX	2.26615e-07	0.000304967	1.31862
GO:0006355	regulation of transcription, DNA-templated	Zkscan14	Zkscan14	Zinc finger protein 394	2.26615e-07	0.000304967	1.31862
GO:0006355	regulation of transcription, DNA-templated	Rps6ka4	Rps6ka4	Ribosomal protein S6 kinase alpha-4	2.26615e-07	0.000304967	1.31862
GO:0006355	regulation of transcription, DNA-templated	Phf20	Phf20	PHD finger protein 20	2.26615e-07	0.000304967	1.31862
GO:0006355	regulation of transcription, DNA-templated	Rbm15b	Rbm15b	Putative RNA-binding protein 15B	2.26615e-07	0.000304967	1.31862
GO:0006355	regulation of transcription, DNA-templated	Npas2	Npas2	Neuronal PAS domain-containing protein 2	2.26615e-07	0.000304967	1.31862
GO:0006355	regulation of transcription, DNA-templated	Eed	Eed	Polycomb protein EED	2.26615e-07	0.000304967	1.31862
GO:0006355	regulation of transcription, DNA-templated	Nfatc1	Nfatc1	Nuclear factor of-activated T-cells, cytoplasmic 1	2.26615e-07	0.000304967	1.31862
GO:0006355	regulation of transcription, DNA-templated	Wdr5	Wdr5	WD repeat-containing protein 5	2.26615e-07	0.000304967	1.31862
GO:0006355	regulation of transcription, DNA-templated	Hif3a	Hif3a	Hypoxia inducible factor 3 alpha	2.26615e-07	0.000304967	1.31862
GO:0006355	regulation of transcription, DNA-templated	Mapk13	Mapk13	Mitogen-activated protein kinase 13	2.26615e-07	0.000304967	1.31862
GO:0006355	regulation of transcription, DNA-templated	Kat8	Kat8	Histone acetyltransferase KAT8	2.26615e-07	0.000304967	1.31862
GO:0006355	regulation of transcription, DNA-templated	Mesp2	Mesp2	Mesoderm posterior protein 2	2.26615e-07	0.000304967	1.31862
GO:0006355	regulation of transcription, DNA-templated	Hey1	Hey1	Putative uncharacterized protein	2.26615e-07	0.000304967	1.31862
GO:0006355	regulation of transcription, DNA-templated	Trp73	Trp73	Tumor protein p73	2.26615e-07	0.000304967	1.31862
GO:0006355	regulation of transcription, DNA-templated	Rbpms	Rbpms	Putative uncharacterized protein	2.26615e-07	0.000304967	1.31862
GO:0006355	regulation of transcription, DNA-templated	Trp63	Trp63	Tumor protein 63	2.26615e-07	0.000304967	1.31862
GO:0006355	regulation of transcription, DNA-templated	Brca2	Brca2	Breast cancer type 2 susceptibility protein homolog	2.26615e-07	0.000304967	1.31862
GO:0006355	regulation of transcription, DNA-templated	Zfp383	Zfp383	Protein Zfp383	2.26615e-07	0.000304967	1.31862
GO:0006355	regulation of transcription, DNA-templated	Fiz1	Fiz1	Fiz1 protein	2.26615e-07	0.000304967	1.31862
GO:0006355	regulation of transcription, DNA-templated	Zfp92	Zfp92	Zinc finger protein 92	2.26615e-07	0.000304967	1.31862
GO:0006355	regulation of transcription, DNA-templated	Hinfp	Hinfp	AA589481 protein	2.26615e-07	0.000304967	1.31862
GO:0006355	regulation of transcription, DNA-templated	Hnrnpab	Hnrnpab	S1 protein C2	2.26615e-07	0.000304967	1.31862
GO:0006355	regulation of transcription, DNA-templated	Chaf1a	Chaf1a	Putative uncharacterized protein	2.26615e-07	0.000304967	1.31862
GO:0006355	regulation of transcription, DNA-templated	Taf8	Taf8	Transcription initiation factor TFIID subunit 8	2.26615e-07	0.000304967	1.31862
GO:0006355	regulation of transcription, DNA-templated	Hivep1	Hivep1	Zinc finger protein 40	2.26615e-07	0.000304967	1.31862
GO:0006355	regulation of transcription, DNA-templated	Zfp60	Zfp60	Zinc finger protein 60	2.26615e-07	0.000304967	1.31862
GO:0006355	regulation of transcription, DNA-templated	Bahd1	Bahd1	Bromo adjacent homology domain-containing 1 protein	2.26615e-07	0.000304967	1.31862
GO:0006355	regulation of transcription, DNA-templated	Nr1i2	Nr1i2	Nuclear receptor subfamily 1 group I member 2	2.26615e-07	0.000304967	1.31862
GO:0006355	regulation of transcription, DNA-templated	Zfp709	Zfp709	Protein Zfp709	2.26615e-07	0.000304967	1.31862
GO:0006355	regulation of transcription, DNA-templated	Hoxa7	Hoxa7	Homeobox protein Hox-A7	2.26615e-07	0.000304967	1.31862
GO:0006355	regulation of transcription, DNA-templated	E2f4	E2f4	Transcription factor E2F4	2.26615e-07	0.000304967	1.31862
GO:0006355	regulation of transcription, DNA-templated	Chd9	Chd9	Chd9 protein	2.26615e-07	0.000304967	1.31862
GO:0006355	regulation of transcription, DNA-templated	Ube2l3	Ube2l3	Ubiquitin-conjugating enzyme E2 L3	2.26615e-07	0.000304967	1.31862
GO:0006355	regulation of transcription, DNA-templated	Acvr1b	Acvr1b	Receptor protein serine/threonine kinase	2.26615e-07	0.000304967	1.31862
GO:0006355	regulation of transcription, DNA-templated	Zfp750	Zfp750	Zinc finger protein 750	2.26615e-07	0.000304967	1.31862
GO:0006355	regulation of transcription, DNA-templated	Mxd4	Mxd4	Max dimerization protein 4	2.26615e-07	0.000304967	1.31862
GO:0006355	regulation of transcription, DNA-templated	Lrp6	Lrp6	Low-density lipoprotein receptor-related protein 6	2.26615e-07	0.000304967	1.31862
GO:0006355	regulation of transcription, DNA-templated	Ssbp2	Ssbp2	Single-stranded DNA-binding protein 2	2.26615e-07	0.000304967	1.31862
GO:0006355	regulation of transcription, DNA-templated	Ncoa6	Ncoa6	Nuclear receptor coactivator 6	2.26615e-07	0.000304967	1.31862
GO:0006355	regulation of transcription, DNA-templated	Irf2bp2	Irf2bp2	Interferon regulatory factor 2-binding protein 2	2.26615e-07	0.000304967	1.31862
GO:0006355	regulation of transcription, DNA-templated	Mms19	Mms19	MMS19 nucleotide excision repair protein homolog	2.26615e-07	0.000304967	1.31862
GO:0006355	regulation of transcription, DNA-templated	Hdac9	Hdac9	Putative uncharacterized protein	2.26615e-07	0.000304967	1.31862
GO:0006355	regulation of transcription, DNA-templated	Esrrb	Esrrb	Steroid hormone receptor ERR2	2.26615e-07	0.000304967	1.31862
GO:0006355	regulation of transcription, DNA-templated	Pcgf6	Pcgf6	Putative uncharacterized protein	2.26615e-07	0.000304967	1.31862
GO:0006355	regulation of transcription, DNA-templated	Zfp58	Zfp58	Zinc finger protein 58	2.26615e-07	0.000304967	1.31862
GO:0006355	regulation of transcription, DNA-templated	Zfp229	Zfp229	Protein Zfp229	2.26615e-07	0.000304967	1.31862
GO:0006355	regulation of transcription, DNA-templated	Thap7	Thap7	THAP domain-containing protein 7	2.26615e-07	0.000304967	1.31862
GO:0006355	regulation of transcription, DNA-templated	Zfp69	Zfp69	Protein Zfp69	2.26615e-07	0.000304967	1.31862
GO:0006355	regulation of transcription, DNA-templated	Suv39h2	Suv39h2	Histone-lysine N-methyltransferase SUV39H2	2.26615e-07	0.000304967	1.31862
GO:0006355	regulation of transcription, DNA-templated	Snapc4	Snapc4	snRNA-activating protein complex subunit 4	2.26615e-07	0.000304967	1.31862
GO:0006355	regulation of transcription, DNA-templated	Cdyl	Cdyl	Putative uncharacterized protein	2.26615e-07	0.000304967	1.31862
GO:0006355	regulation of transcription, DNA-templated	Mlxipl	Mlxipl	Carbohydrate-responsive element-binding protein	2.26615e-07	0.000304967	1.31862
GO:0006355	regulation of transcription, DNA-templated	Ss18l1	Ss18l1	Calcium-responsive transactivator	2.26615e-07	0.000304967	1.31862
GO:0006355	regulation of transcription, DNA-templated	Ppp1r13l	Ppp1r13l	RelA-associated inhibitor	2.26615e-07	0.000304967	1.31862
GO:0006355	regulation of transcription, DNA-templated	Atmin	Atmin	ATM interactor	2.26615e-07	0.000304967	1.31862
GO:0006355	regulation of transcription, DNA-templated	Tcf7	Tcf7	Tcf7 protein	2.26615e-07	0.000304967	1.31862
GO:0006355	regulation of transcription, DNA-templated	Phf11d	Phf11d	PHD finger protein 11	2.26615e-07	0.000304967	1.31862
GO:0006355	regulation of transcription, DNA-templated	Glis3	Glis3	Glis3 protein	2.26615e-07	0.000304967	1.31862
GO:0006355	regulation of transcription, DNA-templated	Stat6	Stat6	Signal transducer and transcription activator 6	2.26615e-07	0.000304967	1.31862
GO:0006355	regulation of transcription, DNA-templated	Arntl2	Arntl2	Aryl hydrocarbon receptor nuclear translocator-like protein 2	2.26615e-07	0.000304967	1.31862
GO:0006355	regulation of transcription, DNA-templated	Taf4a	Taf4a	Protein Taf4a	2.26615e-07	0.000304967	1.31862
GO:0006355	regulation of transcription, DNA-templated	Zfp759	Zfp759	Protein Zfp759	2.26615e-07	0.000304967	1.31862
GO:0006355	regulation of transcription, DNA-templated	Hivep3	Hivep3	Transcription factor HIVEP3	2.26615e-07	0.000304967	1.31862
GO:0006355	regulation of transcription, DNA-templated	Zfp169	Zfp169	Protein Zfp169	2.26615e-07	0.000304967	1.31862
GO:0006355	regulation of transcription, DNA-templated	Ttf1	Ttf1	Putative uncharacterized protein	2.26615e-07	0.000304967	1.31862
GO:0006355	regulation of transcription, DNA-templated	Epc1	Epc1	Enhancer of polycomb homolog 1	2.26615e-07	0.000304967	1.31862
GO:0006355	regulation of transcription, DNA-templated	Prdm4	Prdm4	PR domain zinc finger protein 4	2.26615e-07	0.000304967	1.31862
GO:0006355	regulation of transcription, DNA-templated	Grhl2	Grhl2	Grainyhead-like protein 2 homolog	2.26615e-07	0.000304967	1.31862
GO:0006355	regulation of transcription, DNA-templated	Zfp78	Zfp81	Protein Zfp81	2.26615e-07	0.000304967	1.31862
GO:0006355	regulation of transcription, DNA-templated	Trip6	Trip6	Thyroid hormone receptor interactor 6	2.26615e-07	0.000304967	1.31862
GO:0006355	regulation of transcription, DNA-templated	Zfp182	Zfp182	Zinc finger protein 182	2.26615e-07	0.000304967	1.31862
GO:0006355	regulation of transcription, DNA-templated	Kdm7a	Kdm7a	Putative uncharacterized protein	2.26615e-07	0.000304967	1.31862
GO:0006355	regulation of transcription, DNA-templated	Zkscan6	Zkscan6	Zinc finger protein 18	2.26615e-07	0.000304967	1.31862
GO:0006355	regulation of transcription, DNA-templated	Arntl	Arntl	Aryl hydrocarbon receptor nuclear translocator-like, isoform CRA_b	2.26615e-07	0.000304967	1.31862
GO:0006355	regulation of transcription, DNA-templated	Smad3	Smad3	Mothers against decapentaplegic homolog 3	2.26615e-07	0.000304967	1.31862
GO:0006355	regulation of transcription, DNA-templated	Epc2	Epc2	Enhancer of polycomb homolog 2	2.26615e-07	0.000304967	1.31862
GO:0006355	regulation of transcription, DNA-templated	Gcm2	Gcm2	Chorion-specific transcription factor GCMb	2.26615e-07	0.000304967	1.31862
GO:0006355	regulation of transcription, DNA-templated	Atrx	Atrx	Transcriptional regulator ATRX	2.26615e-07	0.000304967	1.31862
GO:0006355	regulation of transcription, DNA-templated	Gon4l	Gon4l	5830417I10Rik protein	2.26615e-07	0.000304967	1.31862
GO:0006355	regulation of transcription, DNA-templated	Hells	Hells	Lymphocyte-specific helicase	2.26615e-07	0.000304967	1.31862
GO:0006355	regulation of transcription, DNA-templated	Lrrfip1	Lrrfip1	Leucine-rich repeat flightless-interacting protein 1	2.26615e-07	0.000304967	1.31862
GO:0006355	regulation of transcription, DNA-templated	Zhx3	Zhx3	Zinc fingers and homeoboxes protein 3	2.26615e-07	0.000304967	1.31862
GO:0006355	regulation of transcription, DNA-templated	Klf17	Klf17	Krueppel-like factor 17	2.26615e-07	0.000304967	1.31862
GO:0006355	regulation of transcription, DNA-templated	Ndnl2	Ndnl2	MFLJ00211 protein	2.26615e-07	0.000304967	1.31862
GO:0006355	regulation of transcription, DNA-templated	Cdk8	Cdk8	Cyclin-dependent kinase 8	2.26615e-07	0.000304967	1.31862
GO:0006355	regulation of transcription, DNA-templated	Arid5b	Arid5b	Putative uncharacterized protein	2.26615e-07	0.000304967	1.31862
GO:0006355	regulation of transcription, DNA-templated	L3mbtl4	L3mbtl4	Lethal(3)malignant brain tumor-like protein 4	2.26615e-07	0.000304967	1.31862
GO:0006355	regulation of transcription, DNA-templated	Uhrf1	Uhrf1	E3 ubiquitin-protein ligase UHRF1	2.26615e-07	0.000304967	1.31862
GO:0006355	regulation of transcription, DNA-templated	Mphosph8	Mphosph8	M-phase phosphoprotein 8	2.26615e-07	0.000304967	1.31862
GO:0006355	regulation of transcription, DNA-templated	Cnot11	Cnot11	Putative uncharacterized protein	2.26615e-07	0.000304967	1.31862
GO:0006355	regulation of transcription, DNA-templated	Trps1	Trps1	Trichorhinophalangeal syndrome I (Human), isoform CRA_b	2.26615e-07	0.000304967	1.31862
GO:0006355	regulation of transcription, DNA-templated	Axin2	Axin2	Axin-2	2.26615e-07	0.000304967	1.31862
GO:0006355	regulation of transcription, DNA-templated	Itgb1bp1	Itgb1bp1	Integrin beta-1-binding protein 1	2.26615e-07	0.000304967	1.31862
GO:0006355	regulation of transcription, DNA-templated	Bcas3	Bcas3	Breast carcinoma-amplified sequence 3 homolog	2.26615e-07	0.000304967	1.31862
GO:0006355	regulation of transcription, DNA-templated	Pogk	Pogk	Pogo transposable element with KRAB domain	2.26615e-07	0.000304967	1.31862
GO:0006355	regulation of transcription, DNA-templated	Prmt6	Prmt6	Protein arginine N-methyltransferase 6	2.26615e-07	0.000304967	1.31862
GO:0006355	regulation of transcription, DNA-templated	Brms1	Brms1	Brms1 protein	2.26615e-07	0.000304967	1.31862
GO:0006355	regulation of transcription, DNA-templated	Zxdc	Zxdc	Zinc finger protein ZXDC	2.26615e-07	0.000304967	1.31862
GO:0006355	regulation of transcription, DNA-templated	Hmgxb4	Hmgxb4	Protein Hmgxb4	2.26615e-07	0.000304967	1.31862
GO:0006355	regulation of transcription, DNA-templated	Klf11	Klf11	Krueppel-like factor 11	2.26615e-07	0.000304967	1.31862
GO:0006355	regulation of transcription, DNA-templated	Zfp781	Zfp781	Protein Zfp781	2.26615e-07	0.000304967	1.31862
GO:0006355	regulation of transcription, DNA-templated	Dmrtb1	Dmrtb1	Doublesex- and mab-3-related transcription factor B1	2.26615e-07	0.000304967	1.31862
GO:0006355	regulation of transcription, DNA-templated	Mllt3	Mllt3	Protein AF-9	2.26615e-07	0.000304967	1.31862
GO:0006355	regulation of transcription, DNA-templated	Akirin2	Akirin2	Akirin-2	2.26615e-07	0.000304967	1.31862
GO:0006355	regulation of transcription, DNA-templated	Ell	Ell	RNA polymerase II elongation factor ELL	2.26615e-07	0.000304967	1.31862
GO:0006355	regulation of transcription, DNA-templated	Rsc1a1	Rsc1a1	Regulatory solute carrier protein family 1 member 1	2.26615e-07	0.000304967	1.31862
GO:0006355	regulation of transcription, DNA-templated	Zfp958	Zfp958	Protein Zfp958	2.26615e-07	0.000304967	1.31862
GO:0006355	regulation of transcription, DNA-templated	Mybl1	Mybl1	Myb-related protein A	2.26615e-07	0.000304967	1.31862
GO:0006355	regulation of transcription, DNA-templated	Etv1	Etv1	ETS translocation variant 1	2.26615e-07	0.000304967	1.31862
GO:0006355	regulation of transcription, DNA-templated	Chd7	Chd7	Chromodomain-helicase-DNA-binding protein 7	2.26615e-07	0.000304967	1.31862
GO:0006355	regulation of transcription, DNA-templated	Mycbp	Mycbp	C-Myc-binding protein	2.26615e-07	0.000304967	1.31862
GO:0006355	regulation of transcription, DNA-templated	Glis1	Glis1	Zinc finger protein GLIS1	2.26615e-07	0.000304967	1.31862
GO:0006355	regulation of transcription, DNA-templated	Gm13242	Gm13242	Protein Gm13242	2.26615e-07	0.000304967	1.31862
GO:0006355	regulation of transcription, DNA-templated	Zfp442	Zfp442	Protein Zfp442	2.26615e-07	0.000304967	1.31862
GO:0006355	regulation of transcription, DNA-templated	Prkaa1	Prkaa1	Prkaa1 protein	2.26615e-07	0.000304967	1.31862
GO:0006355	regulation of transcription, DNA-templated	Sebox	Sebox	Homeobox protein SEBOX	2.26615e-07	0.000304967	1.31862
GO:0006355	regulation of transcription, DNA-templated	Foxk2	Foxk2	Forkhead box protein K2	2.26615e-07	0.000304967	1.31862
GO:0006355	regulation of transcription, DNA-templated	Meis2	Meis2	Homeobox protein Meis2	2.26615e-07	0.000304967	1.31862
GO:0006355	regulation of transcription, DNA-templated	Dnmt1	Dnmt1	DNA (cytosine-5)-methyltransferase 1	2.26615e-07	0.000304967	1.31862
GO:0006355	regulation of transcription, DNA-templated	Sall4	Sall4	Sal-like protein 4	2.26615e-07	0.000304967	1.31862
GO:0006355	regulation of transcription, DNA-templated	Cnot7	Cnot7	CCR4-NOT transcription complex subunit 7	2.26615e-07	0.000304967	1.31862
GO:0006355	regulation of transcription, DNA-templated	Arid3b	Arid3b	AT rich interactive domain 3B (BRIGHT-like)	2.26615e-07	0.000304967	1.31862
GO:0006355	regulation of transcription, DNA-templated	Nsd1	Nsd1	Histone-lysine N-methyltransferase, H3 lysine-36 and H4 lysine-20 specific	2.26615e-07	0.000304967	1.31862
GO:0006355	regulation of transcription, DNA-templated	Nr1d1	Nr1d1	Nuclear receptor subfamily 1 group D member 1	2.26615e-07	0.000304967	1.31862
GO:0006355	regulation of transcription, DNA-templated	Abcg1	Abcg1	ATP-binding cassette, sub-family G (WHITE), member 1, isoform CRA_b	2.26615e-07	0.000304967	1.31862
GO:0006355	regulation of transcription, DNA-templated	Gatad2a	Gatad2a	Transcriptional repressor p66 alpha	2.26615e-07	0.000304967	1.31862
GO:0006355	regulation of transcription, DNA-templated	Sp140	Sp140	Protein Sp140	2.26615e-07	0.000304967	1.31862
GO:0006355	regulation of transcription, DNA-templated	Pspc1	Pspc1	Paraspeckle component 1	2.26615e-07	0.000304967	1.31862
GO:0006355	regulation of transcription, DNA-templated	Tbx19	Tbx19	T-box transcription factor TBX19	2.26615e-07	0.000304967	1.31862
GO:0006355	regulation of transcription, DNA-templated	Gm4924	Gm4924	MCG63657, isoform CRA_b	2.26615e-07	0.000304967	1.31862
GO:0006355	regulation of transcription, DNA-templated	Bmi1	Bmi1	Polycomb complex protein BMI-1	2.26615e-07	0.000304967	1.31862
GO:0006355	regulation of transcription, DNA-templated	Atf6	Atf6	Cyclic AMP-dependent transcription factor ATF-6 alpha	2.26615e-07	0.000304967	1.31862
GO:0006351	transcription, DNA-templated	Txnip	Txnip	Thioredoxin-interacting protein	4.68599e-07	0.000504493	1.33893
GO:0006351	transcription, DNA-templated	Lin52	Lin52	MCG11222	4.68599e-07	0.000504493	1.33893
GO:0006351	transcription, DNA-templated	Med6	Med6	Mediator of RNA polymerase II transcription subunit 6	4.68599e-07	0.000504493	1.33893
GO:0006351	transcription, DNA-templated	Zfp553	Zfp553	Zinc finger protein 48	4.68599e-07	0.000504493	1.33893
GO:0006351	transcription, DNA-templated	Zfp654	Zfp654	Zinc finger protein 654	4.68599e-07	0.000504493	1.33893
GO:0006351	transcription, DNA-templated	Zfp3	Zfp3	Zinc finger protein 3	4.68599e-07	0.000504493	1.33893
GO:0006351	transcription, DNA-templated	Hif1an	Hif1an	Hypoxia-inducible factor 1-alpha inhibitor	4.68599e-07	0.000504493	1.33893
GO:0006351	transcription, DNA-templated	Rbbp7	Rbbp7	Histone-binding protein RBBP7	4.68599e-07	0.000504493	1.33893
GO:0006351	transcription, DNA-templated	Zbtb46	Zbtb46	Zinc finger and BTB domain-containing protein 46	4.68599e-07	0.000504493	1.33893
GO:0006351	transcription, DNA-templated	Hhex	Hhex	Hematopoietically-expressed homeobox protein Hhex	4.68599e-07	0.000504493	1.33893
GO:0006351	transcription, DNA-templated	Lbx1	Lbx1	Transcription factor LBX1	4.68599e-07	0.000504493	1.33893
GO:0006351	transcription, DNA-templated	Ccdc101	Ccdc101	SAGA-associated factor 29 homolog	4.68599e-07	0.000504493	1.33893
GO:0006351	transcription, DNA-templated	Nol11	Nol11	Nucleolar protein 11	4.68599e-07	0.000504493	1.33893
GO:0006351	transcription, DNA-templated	E2f2	E2f2	Transcription factor E2F2	4.68599e-07	0.000504493	1.33893
GO:0006351	transcription, DNA-templated	Irf9	Irf9	Interferon regulatory factor 9	4.68599e-07	0.000504493	1.33893
GO:0006351	transcription, DNA-templated	Tcf25	Tcf25	Nuclear localized protein-1 isoform d	4.68599e-07	0.000504493	1.33893
GO:0006351	transcription, DNA-templated	Pou2f2	Pou2f2	POU domain, class 2, transcription factor 2	4.68599e-07	0.000504493	1.33893
GO:0006351	transcription, DNA-templated	Zfp57	Zfp57	Zinc finger protein 57	4.68599e-07	0.000504493	1.33893
GO:0006351	transcription, DNA-templated	Snai3	Snai3	Zinc finger protein SNAI3	4.68599e-07	0.000504493	1.33893
GO:0006351	transcription, DNA-templated	Mxi1	Mxi1	Protein Gm10197	4.68599e-07	0.000504493	1.33893
GO:0006351	transcription, DNA-templated	Btk	Btk	Tyrosine-protein kinase BTK	4.68599e-07	0.000504493	1.33893
GO:0006351	transcription, DNA-templated	Polr3a	Polr3a	DNA-directed RNA polymerase	4.68599e-07	0.000504493	1.33893
GO:0006351	transcription, DNA-templated	Pias1	Pias1	E3 SUMO-protein ligase PIAS1	4.68599e-07	0.000504493	1.33893
GO:0006351	transcription, DNA-templated	Zglp1	Zglp1	GATA-type zinc finger protein 1	4.68599e-07	0.000504493	1.33893
GO:0006351	transcription, DNA-templated	Med27	Med27	Mediator of RNA polymerase II transcription subunit 27	4.68599e-07	0.000504493	1.33893
GO:0006351	transcription, DNA-templated	Hmga1	Hmga1	High mobility group protein HMG-I/HMG-Y	4.68599e-07	0.000504493	1.33893
GO:0006351	transcription, DNA-templated	Zfp821	Zfp821	ASL1/1700008F21Rik fusion protein	4.68599e-07	0.000504493	1.33893
GO:0006351	transcription, DNA-templated	Med30	Med30	Mediator of RNA polymerase II transcription subunit 30	4.68599e-07	0.000504493	1.33893
GO:0006351	transcription, DNA-templated	Kmt2e	Kmt2e	Histone-lysine N-methyltransferase 2E	4.68599e-07	0.000504493	1.33893
GO:0006351	transcription, DNA-templated	Esrrg	Esrrg	Estrogen-related receptor gamma	4.68599e-07	0.000504493	1.33893
GO:0006351	transcription, DNA-templated	Khdrbs1	Khdrbs1	KH domain-containing, RNA-binding, signal transduction-associated protein 1	4.68599e-07	0.000504493	1.33893
GO:0006351	transcription, DNA-templated	Ctbp2	Ctbp2	C-terminal-binding protein 2	4.68599e-07	0.000504493	1.33893
GO:0006351	transcription, DNA-templated	Rnf4	Rnf4	Putative uncharacterized protein	4.68599e-07	0.000504493	1.33893
GO:0006351	transcription, DNA-templated	Tgif2	Tgif2	TGFB-induced factor 2, isoform CRA_a	4.68599e-07	0.000504493	1.33893
GO:0006351	transcription, DNA-templated	Trp53inp2	Trp53inp2	Tumor protein p53-inducible nuclear protein 2	4.68599e-07	0.000504493	1.33893
GO:0006351	transcription, DNA-templated	Ncoa3	Ncoa3	Nuclear receptor coactivator 3	4.68599e-07	0.000504493	1.33893
GO:0006351	transcription, DNA-templated	Cdk7	Cdk7	Cyclin-dependent kinase 7 (Homolog of Xenopus MO15 cdk-activating kinase), isoform CRA_a	4.68599e-07	0.000504493	1.33893
GO:0006351	transcription, DNA-templated	Cdc5l	Cdc5l	Cdc5l protein	4.68599e-07	0.000504493	1.33893
GO:0006351	transcription, DNA-templated	Gcfc2	Gcfc2	GC-rich sequence DNA-binding factor 2	4.68599e-07	0.000504493	1.33893
GO:0006351	transcription, DNA-templated	Dppa2	Dppa2	Developmental pluripotency associated 2	4.68599e-07	0.000504493	1.33893
GO:0006351	transcription, DNA-templated	Dnttip2	Dnttip2	Deoxynucleotidyltransferase terminal-interacting protein 2	4.68599e-07	0.000504493	1.33893
GO:0006351	transcription, DNA-templated	Lmo3	Lmo3	LIM domain only protein 3	4.68599e-07	0.000504493	1.33893
GO:0006351	transcription, DNA-templated	Srebf1	Srebf1	Sterol regulatory element-binding protein 1	4.68599e-07	0.000504493	1.33893
GO:0006351	transcription, DNA-templated	Tfap2b	Tfap2b	Transcription factor AP-2-beta	4.68599e-07	0.000504493	1.33893
GO:0006351	transcription, DNA-templated	Batf3	Batf3	Basic leucine zipper transcriptional factor ATF-like 3	4.68599e-07	0.000504493	1.33893
GO:0006351	transcription, DNA-templated	Srf	Srf	Serum response factor	4.68599e-07	0.000504493	1.33893
GO:0006351	transcription, DNA-templated	Mtf1	Mtf1	Metal regulatory transcription factor 1	4.68599e-07	0.000504493	1.33893
GO:0006351	transcription, DNA-templated	Suz12	Suz12	Polycomb protein Suz12	4.68599e-07	0.000504493	1.33893
GO:0006351	transcription, DNA-templated	Zkscan16	Zkscan16	Protein Zkscan16	4.68599e-07	0.000504493	1.33893
GO:0006351	transcription, DNA-templated	Prdm6	Prdm6	Putative histone-lysine N-methyltransferase PRDM6	4.68599e-07	0.000504493	1.33893
GO:0006351	transcription, DNA-templated	Map3k9	Map3k9	Mitogen-activated protein kinase kinase kinase 9	4.68599e-07	0.000504493	1.33893
GO:0006351	transcription, DNA-templated	Med28	Med28	Mediator of RNA polymerase II transcription subunit 28	4.68599e-07	0.000504493	1.33893
GO:0006351	transcription, DNA-templated	Tfe3	Tfe3	Transcription factor E3	4.68599e-07	0.000504493	1.33893
GO:0006351	transcription, DNA-templated	Stat4	Stat4	Signal transducer and activator of transcription 4	4.68599e-07	0.000504493	1.33893
GO:0006351	transcription, DNA-templated	Pou2f3	Pou2f3	POU domain protein	4.68599e-07	0.000504493	1.33893
GO:0006351	transcription, DNA-templated	Brwd1	Brwd1	Bromodomain and WD repeat-containing protein 1	4.68599e-07	0.000504493	1.33893
GO:0006351	transcription, DNA-templated	Mypop	Mypop	Myb-related transcription factor, partner of profilin	4.68599e-07	0.000504493	1.33893
GO:0006351	transcription, DNA-templated	Kmt2b	Kmt2b	Histone-lysine N-methyltransferase 2B	4.68599e-07	0.000504493	1.33893
GO:0006351	transcription, DNA-templated	Nfyc	Nfyc	Nuclear transcription factor Y subunit gamma	4.68599e-07	0.000504493	1.33893
GO:0006351	transcription, DNA-templated	Figla	Figla	Folliculogenesis specific basic helix-loop-helix	4.68599e-07	0.000504493	1.33893
GO:0006351	transcription, DNA-templated	Zscan4d	Zscan4d	Zinc finger and SCAN domain containing protein 4D	4.68599e-07	0.000504493	1.33893
GO:0006351	transcription, DNA-templated	Vgll1	Vgll1	Transcription cofactor vestigial-like protein 1	4.68599e-07	0.000504493	1.33893
GO:0006351	transcription, DNA-templated	Zfx	Zfx	Zinc finger protein X-linked	4.68599e-07	0.000504493	1.33893
GO:0006351	transcription, DNA-templated	Rb1	Rb1	Retinoblastoma-associated protein	4.68599e-07	0.000504493	1.33893
GO:0006351	transcription, DNA-templated	E2f1	E2f1	E2F transcription factor 1, isoform CRA_a	4.68599e-07	0.000504493	1.33893
GO:0006351	transcription, DNA-templated	Tox3	Tox3	TOX high mobility group box family member 3	4.68599e-07	0.000504493	1.33893
GO:0006351	transcription, DNA-templated	Pias4	Pias4	E3 SUMO-protein ligase PIAS4	4.68599e-07	0.000504493	1.33893
GO:0006351	transcription, DNA-templated	Smad7	Smad7	Mothers against decapentaplegic homolog 7	4.68599e-07	0.000504493	1.33893
GO:0006351	transcription, DNA-templated	Tfap2e	Tfap2e	Transcription factor AP-2-epsilon	4.68599e-07	0.000504493	1.33893
GO:0006351	transcription, DNA-templated	Hmg20a	Hmg20a	High mobility group protein 20A	4.68599e-07	0.000504493	1.33893
GO:0006351	transcription, DNA-templated	Dedd	Dedd	Death effector domain-containing protein	4.68599e-07	0.000504493	1.33893
GO:0006351	transcription, DNA-templated	Zscan10	Zscan10	ZFP206 isoform 2	4.68599e-07	0.000504493	1.33893
GO:0006351	transcription, DNA-templated	Zfp653	Zfp653	Putative uncharacterized protein	4.68599e-07	0.000504493	1.33893
GO:0006351	transcription, DNA-templated	Pdx1	Pdx1	Pancreas/duodenum homeobox protein 1	4.68599e-07	0.000504493	1.33893
GO:0006351	transcription, DNA-templated	Nat14	Nat14	N-acetyltransferase 14	4.68599e-07	0.000504493	1.33893
GO:0006351	transcription, DNA-templated	Fosl2	Fosl2	Fos-related antigen 2	4.68599e-07	0.000504493	1.33893
GO:0006351	transcription, DNA-templated	Med11	Med11	Mediator of RNA polymerase II transcription subunit 11	4.68599e-07	0.000504493	1.33893
GO:0006351	transcription, DNA-templated	Zfp652	Zfp652	Zinc finger protein 652	4.68599e-07	0.000504493	1.33893
GO:0006351	transcription, DNA-templated	Ddx5	Ddx5	DEAD (Asp-Glu-Ala-Asp) box polypeptide 5	4.68599e-07	0.000504493	1.33893
GO:0006351	transcription, DNA-templated	Ell3	Ell3	RNA polymerase II elongation factor ELL3	4.68599e-07	0.000504493	1.33893
GO:0006351	transcription, DNA-templated	Asxl3	Asxl3	Putative Polycomb group protein ASXL3	4.68599e-07	0.000504493	1.33893
GO:0006351	transcription, DNA-templated	Taf12	Taf12	Transcription initiation factor TFIID subunit 12	4.68599e-07	0.000504493	1.33893
GO:0006351	transcription, DNA-templated	Sp110	Sp110	MGC118608 protein	4.68599e-07	0.000504493	1.33893
GO:0006351	transcription, DNA-templated	Padi4	Padi4	Protein-arginine deiminase type-4	4.68599e-07	0.000504493	1.33893
GO:0006351	transcription, DNA-templated	Timeless	Timeless	Protein timeless homolog	4.68599e-07	0.000504493	1.33893
GO:0006351	transcription, DNA-templated	Supt6	Supt6	Putative uncharacterized protein	4.68599e-07	0.000504493	1.33893
GO:0006351	transcription, DNA-templated	Insm1	Insm1	Insm1 protein	4.68599e-07	0.000504493	1.33893
GO:0006351	transcription, DNA-templated	Med17	Med17	Mediator of RNA polymerase II transcription subunit 17	4.68599e-07	0.000504493	1.33893
GO:0006351	transcription, DNA-templated	Mitf	Mitf	Microphthalmia-associated transcription factor B isoform	4.68599e-07	0.000504493	1.33893
GO:0006351	transcription, DNA-templated	Brf2	Brf2	Transcription factor IIIB 50 kDa subunit	4.68599e-07	0.000504493	1.33893
GO:0006351	transcription, DNA-templated	Ncoa5	Ncoa5	Nuclear receptor coactivator 5	4.68599e-07	0.000504493	1.33893
GO:0006351	transcription, DNA-templated	Med22	Med22	Mediator of RNA polymerase II transcription subunit 22	4.68599e-07	0.000504493	1.33893
GO:0006351	transcription, DNA-templated	Gatad2b	Gatad2b	Gatad2b protein	4.68599e-07	0.000504493	1.33893
GO:0006351	transcription, DNA-templated	Taf7	Taf7	Putative uncharacterized protein	4.68599e-07	0.000504493	1.33893
GO:0006351	transcription, DNA-templated	Nr6a1	Nr6a1	Nuclear receptor subfamily 6 group A member 1	4.68599e-07	0.000504493	1.33893
GO:0006351	transcription, DNA-templated	Bach2	Bach2	Transcription regulator protein BACH2	4.68599e-07	0.000504493	1.33893
GO:0006351	transcription, DNA-templated	Brdt	Brdt	Putative uncharacterized protein	4.68599e-07	0.000504493	1.33893
GO:0006351	transcription, DNA-templated	Myt1	Myt1	Myelin transcription factor 1	4.68599e-07	0.000504493	1.33893
GO:0006351	transcription, DNA-templated	Zfp318	Zfp318	Zinc finger protein 318	4.68599e-07	0.000504493	1.33893
GO:0006351	transcription, DNA-templated	Per3	Per3	Per3 protein	4.68599e-07	0.000504493	1.33893
GO:0006351	transcription, DNA-templated	Cnot4	Cnot4	CCR4-NOT transcription complex subunit 4	4.68599e-07	0.000504493	1.33893
GO:0006351	transcription, DNA-templated	Pax2	Pax2	Paired box protein Pax-2	4.68599e-07	0.000504493	1.33893
GO:0006351	transcription, DNA-templated	Birc5	Birc5	Baculoviral IAP repeat-containing protein 5	4.68599e-07	0.000504493	1.33893
GO:0006351	transcription, DNA-templated	Grhl1	Grhl1	Grainyhead-like protein 1 homolog	4.68599e-07	0.000504493	1.33893
GO:0006351	transcription, DNA-templated	Cnot6l	Cnot6l	CCR4-NOT transcription complex subunit 6-like	4.68599e-07	0.000504493	1.33893
GO:0006351	transcription, DNA-templated	Txn1	Txn1	Thioredoxin	4.68599e-07	0.000504493	1.33893
GO:0006351	transcription, DNA-templated	Usp16	Usp16	Ubiquitinyl hydrolase 1	4.68599e-07	0.000504493	1.33893
GO:0006351	transcription, DNA-templated	Mapk3	Mapk3	Mitogen-activated protein kinase 3	4.68599e-07	0.000504493	1.33893
GO:0006351	transcription, DNA-templated	Gtf2ird1	Gtf2ird1	General transcription factor II I repeat domain-containing 1	4.68599e-07	0.000504493	1.33893
GO:0006351	transcription, DNA-templated	Pou5f1	Pou5f1	POU domain, class 5, transcription factor 1	4.68599e-07	0.000504493	1.33893
GO:0006351	transcription, DNA-templated	Cbx4	Cbx4	E3 SUMO-protein ligase CBX4	4.68599e-07	0.000504493	1.33893
GO:0006351	transcription, DNA-templated	Meaf6	Meaf6	Chromatin modification-related protein MEAF6	4.68599e-07	0.000504493	1.33893
GO:0006351	transcription, DNA-templated	Nr2e3	Nr2e3	Nuclear receptor subfamily 2, group E, member 3, isoform CRA_c	4.68599e-07	0.000504493	1.33893
GO:0006351	transcription, DNA-templated	Med7	Med7	Mediator of RNA polymerase II transcription subunit 7	4.68599e-07	0.000504493	1.33893
GO:0006351	transcription, DNA-templated	Cbx2	Cbx2	Chromobox protein homolog 2	4.68599e-07	0.000504493	1.33893
GO:0006351	transcription, DNA-templated	Pbx1	Pbx1	Pre-B-cell leukemia transcription factor 1d	4.68599e-07	0.000504493	1.33893
GO:0006351	transcription, DNA-templated	Tbl1x	Tbl1x	F-box-like/WD repeat-containing protein TBL1X	4.68599e-07	0.000504493	1.33893
GO:0006351	transcription, DNA-templated	Ern2	Ern2	Endoplasmic reticulum (ER) to nucleus signalling 2	4.68599e-07	0.000504493	1.33893
GO:0006351	transcription, DNA-templated	Psip1	Psip1	PC4 and SFRS1-interacting protein	4.68599e-07	0.000504493	1.33893
GO:0006351	transcription, DNA-templated	Zfp865	Zfp865	Zinc finger protein 865	4.68599e-07	0.000504493	1.33893
GO:0006351	transcription, DNA-templated	Dppa4	Dppa4	Developmental pluripotency-associated protein 4	4.68599e-07	0.000504493	1.33893
GO:0006351	transcription, DNA-templated	Asf1b	Asf1b	Histone chaperone ASF1B	4.68599e-07	0.000504493	1.33893
GO:0006351	transcription, DNA-templated	Kdm1b	Kdm1b	Lysine-specific histone demethylase 1B	4.68599e-07	0.000504493	1.33893
GO:0006351	transcription, DNA-templated	Ubp1	Ubp1	Ubp1 protein	4.68599e-07	0.000504493	1.33893
GO:0006351	transcription, DNA-templated	Foxm1	Foxm1	Forkhead box protein M1	4.68599e-07	0.000504493	1.33893
GO:0006351	transcription, DNA-templated	Satb1	Satb1	DNA-binding protein SATB1	4.68599e-07	0.000504493	1.33893
GO:0006351	transcription, DNA-templated	Hdac8	Hdac8	Histone deacetylase 8	4.68599e-07	0.000504493	1.33893
GO:0006351	transcription, DNA-templated	Taf1a	Taf1a	TATA box-binding protein-associated factor RNA polymerase I subunit A	4.68599e-07	0.000504493	1.33893
GO:0006351	transcription, DNA-templated	Nfatc2	Nfatc2	Nuclear factor of-activated T-cells, cytoplasmic 2	4.68599e-07	0.000504493	1.33893
GO:0006351	transcription, DNA-templated	Foxn3	Foxn3	Forkhead box protein N3	4.68599e-07	0.000504493	1.33893
GO:0006351	transcription, DNA-templated	Pou4f1	Pou4f1	POU domain, class 4, transcription factor 1	4.68599e-07	0.000504493	1.33893
GO:0006351	transcription, DNA-templated	Rrn3	Rrn3	RNA polymerase I-specific transcription initiation factor RRN3	4.68599e-07	0.000504493	1.33893
GO:0006351	transcription, DNA-templated	Ezh1	Ezh1	Histone-lysine N-methyltransferase EZH1	4.68599e-07	0.000504493	1.33893
GO:0006351	transcription, DNA-templated	Nr2e1	Nr2e1	Nuclear receptor subfamily 2 group E member 1	4.68599e-07	0.000504493	1.33893
GO:0006351	transcription, DNA-templated	Lcorl	Lcorl	Ligand-dependent nuclear receptor corepressor-like protein	4.68599e-07	0.000504493	1.33893
GO:0006351	transcription, DNA-templated	Kmt2c	Kmt2c	Histone-lysine N-methyltransferase 2C	4.68599e-07	0.000504493	1.33893
GO:0006351	transcription, DNA-templated	Zfp541	Zfp541	Zinc finger protein 541	4.68599e-07	0.000504493	1.33893
GO:0006351	transcription, DNA-templated	Casp8ap2	Casp8ap2	CASP8-associated protein 2	4.68599e-07	0.000504493	1.33893
GO:0006351	transcription, DNA-templated	Zfp423	Zfp423	Zinc finger protein 423	4.68599e-07	0.000504493	1.33893
GO:0006351	transcription, DNA-templated	Tfec	Tfec	Putative uncharacterized protein	4.68599e-07	0.000504493	1.33893
GO:0006351	transcription, DNA-templated	Nfatc3	Nfatc3	Nuclear factor of activated T-cells c3 isoform IAL-Xa	4.68599e-07	0.000504493	1.33893
GO:0006351	transcription, DNA-templated	Esr1	Esr1	C-terminally truncated estrogen receptor alpha product-1	4.68599e-07	0.000504493	1.33893
GO:0006351	transcription, DNA-templated	Zfp532	Zfp532	Putative uncharacterized protein	4.68599e-07	0.000504493	1.33893
GO:0006351	transcription, DNA-templated	Ago2	Ago2	Putative uncharacterized protein	4.68599e-07	0.000504493	1.33893
GO:0006351	transcription, DNA-templated	Ehf	Ehf	ETS homologous factor	4.68599e-07	0.000504493	1.33893
GO:0006351	transcription, DNA-templated	Gbx2	Gbx2	Homeobox protein GBX-2	4.68599e-07	0.000504493	1.33893
GO:0006351	transcription, DNA-templated	Mxd1	Mxd1	Max dimerization protein 1	4.68599e-07	0.000504493	1.33893
GO:0006351	transcription, DNA-templated	Khdrbs2	Khdrbs2	KH domain-containing, RNA-binding, signal transduction-associated protein 2	4.68599e-07	0.000504493	1.33893
GO:0006351	transcription, DNA-templated	Hexim1	Hexim1	Protein HEXIM1	4.68599e-07	0.000504493	1.33893
GO:0006351	transcription, DNA-templated	Runx1t1	Runx1t1	Protein CBFA2T1	4.68599e-07	0.000504493	1.33893
GO:0006351	transcription, DNA-templated	Zbtb44	Zbtb44	Putative uncharacterized protein	4.68599e-07	0.000504493	1.33893
GO:0006351	transcription, DNA-templated	Irf1	Irf1	Interferon regulatory factor 1	4.68599e-07	0.000504493	1.33893
GO:0006351	transcription, DNA-templated	BC018507.1	Ice1	Little elongation complex subunit 1	4.68599e-07	0.000504493	1.33893
GO:0006351	transcription, DNA-templated	Kat6b	Kat6b	Myst4 protein	4.68599e-07	0.000504493	1.33893
GO:0006351	transcription, DNA-templated	Foxj2	Foxj2	Putative uncharacterized protein	4.68599e-07	0.000504493	1.33893
GO:0006351	transcription, DNA-templated	Tcea3	Tcea3	Transcription elongation factor A protein 3	4.68599e-07	0.000504493	1.33893
GO:0006351	transcription, DNA-templated	Nfe2l3	Nfe2l3	Nuclear factor erythroid 2-related factor 3	4.68599e-07	0.000504493	1.33893
GO:0006351	transcription, DNA-templated	Rybp	Rybp	RING1 and YY1-binding protein	4.68599e-07	0.000504493	1.33893
GO:0006351	transcription, DNA-templated	Thap1	Thap1	THAP domain-containing protein 1	4.68599e-07	0.000504493	1.33893
GO:0006351	transcription, DNA-templated	Gata3	Gata3	Trans-acting T-cell-specific transcription factor GATA-3	4.68599e-07	0.000504493	1.33893
GO:0006351	transcription, DNA-templated	Bnc1	Bnc1	Bnc1 protein	4.68599e-07	0.000504493	1.33893
GO:0006351	transcription, DNA-templated	Tceb1	Tceb1	Transcription elongation factor B polypeptide 1	4.68599e-07	0.000504493	1.33893
GO:0006351	transcription, DNA-templated	Cnot3	Cnot3	CCR4-NOT transcription complex subunit 3	4.68599e-07	0.000504493	1.33893
GO:0006351	transcription, DNA-templated	Wasl	Wasl	Wasl protein	4.68599e-07	0.000504493	1.33893
GO:0006351	transcription, DNA-templated	Zbtb48	Zbtb48	Zinc finger and BTB domain-containing protein 48	4.68599e-07	0.000504493	1.33893
GO:0006351	transcription, DNA-templated	Gmeb1	Gmeb1	Putative uncharacterized protein	4.68599e-07	0.000504493	1.33893
GO:0006351	transcription, DNA-templated	Gtf2a1l	Gtf2a1l	TFIIA-alpha and beta-like factor	4.68599e-07	0.000504493	1.33893
GO:0006351	transcription, DNA-templated	Gtf2a1	Gtf2a1	Gtf2a1 protein	4.68599e-07	0.000504493	1.33893
GO:0006351	transcription, DNA-templated	Gtf2b	Gtf2b	Transcription initiation factor IIB	4.68599e-07	0.000504493	1.33893
GO:0006351	transcription, DNA-templated	Hipk3	Hipk3	Homeodomain-interacting protein kinase 3	4.68599e-07	0.000504493	1.33893
GO:0006351	transcription, DNA-templated	Tcf20	Tcf20	Putative uncharacterized protein	4.68599e-07	0.000504493	1.33893
GO:0006351	transcription, DNA-templated	Med4	Med4	Mediator of RNA polymerase II transcription subunit 4	4.68599e-07	0.000504493	1.33893
GO:0006351	transcription, DNA-templated	Mkl2	Mkl2	Mkl2 protein	4.68599e-07	0.000504493	1.33893
GO:0006351	transcription, DNA-templated	Jazf1	Jazf1	Juxtaposed with another zinc finger protein 1	4.68599e-07	0.000504493	1.33893
GO:0006351	transcription, DNA-templated	Nrf1	Nrf1	Nuclear respiratory factor 1	4.68599e-07	0.000504493	1.33893
GO:0006351	transcription, DNA-templated	Pcgf1	Pcgf1	Polycomb group RING finger protein 1	4.68599e-07	0.000504493	1.33893
GO:0006351	transcription, DNA-templated	Trim24	Trim24	Transcription intermediary factor 1-alpha	4.68599e-07	0.000504493	1.33893
GO:0006351	transcription, DNA-templated	Prdm1	Prdm1	PR domain containing 1 with ZNF domain	4.68599e-07	0.000504493	1.33893
GO:0006351	transcription, DNA-templated	Sap30l	Sap30l	Histone deacetylase complex subunit SAP30L	4.68599e-07	0.000504493	1.33893
GO:0006351	transcription, DNA-templated	Kdm2b	Kdm2b	Lysine-specific demethylase 2B	4.68599e-07	0.000504493	1.33893
GO:0006351	transcription, DNA-templated	Phtf2	Phtf2	Putative homeodomain transcription factor 2	4.68599e-07	0.000504493	1.33893
GO:0006351	transcription, DNA-templated	Zscan4c	Zscan4c	Zinc finger and SCAN domain containing protein 4C	4.68599e-07	0.000504493	1.33893
GO:0006351	transcription, DNA-templated	Phf3	Phf3	Protein Phf3	4.68599e-07	0.000504493	1.33893
GO:0006351	transcription, DNA-templated	Mapk11	Mapk11	Mitogen-activated protein kinase 11	4.68599e-07	0.000504493	1.33893
GO:0006351	transcription, DNA-templated	Foxo3	Foxo3	Forkhead box protein O3	4.68599e-07	0.000504493	1.33893
GO:0006351	transcription, DNA-templated	Neurog3	Neurog3	Neurogenin-3	4.68599e-07	0.000504493	1.33893
GO:0006351	transcription, DNA-templated	Tfap2c	Tfap2c	Transcription factor AP-2 gamma	4.68599e-07	0.000504493	1.33893
GO:0006351	transcription, DNA-templated	Bcorl1	Bcorl1	BCL-6 corepressor-like protein 1	4.68599e-07	0.000504493	1.33893
GO:0006351	transcription, DNA-templated	Polr2j	Polr2j	DNA-directed RNA polymerase II subunit RPB11	4.68599e-07	0.000504493	1.33893
GO:0006351	transcription, DNA-templated	Med26	Med26	Mediator of RNA polymerase II transcription subunit 26	4.68599e-07	0.000504493	1.33893
GO:0006351	transcription, DNA-templated	E2f5	E2f5	Transcription factor E2F5	4.68599e-07	0.000504493	1.33893
GO:0006351	transcription, DNA-templated	Zeb2	Zeb2	Zinc finger E-box-binding homeobox 2	4.68599e-07	0.000504493	1.33893
GO:0006351	transcription, DNA-templated	Polr3b	Polr3b	DNA-directed RNA polymerase III subunit RPC2	4.68599e-07	0.000504493	1.33893
GO:0006351	transcription, DNA-templated	Zfp260	Zfp260	Zinc finger protein 260	4.68599e-07	0.000504493	1.33893
GO:0006351	transcription, DNA-templated	Creb3l4	Creb3l4	Cyclic AMP-responsive element-binding protein 3-like protein 4	4.68599e-07	0.000504493	1.33893
GO:0006351	transcription, DNA-templated	Nfrkb	Nfrkb	Nuclear factor-related to kappa-B-binding protein	4.68599e-07	0.000504493	1.33893
GO:0006351	transcription, DNA-templated	Rora	Rora	Nuclear receptor ROR-alpha	4.68599e-07	0.000504493	1.33893
GO:0006351	transcription, DNA-templated	Ski	Ski	Sloan-Kettering viral oncogene homolog	4.68599e-07	0.000504493	1.33893
GO:0006351	transcription, DNA-templated	Taf9b	Taf9b	Transcription initiation factor TFIID subunit 9B	4.68599e-07	0.000504493	1.33893
GO:0006351	transcription, DNA-templated	Alx1	Alx1	ALX homeobox protein 1	4.68599e-07	0.000504493	1.33893
GO:0006351	transcription, DNA-templated	Noto	Noto	Homeobox protein notochord	4.68599e-07	0.000504493	1.33893
GO:0006351	transcription, DNA-templated	Mybl2	Mybl2	Myb-related protein B	4.68599e-07	0.000504493	1.33893
GO:0006351	transcription, DNA-templated	Jarid2	Jarid2	Protein Jumonji	4.68599e-07	0.000504493	1.33893
GO:0006351	transcription, DNA-templated	Zkscan17	Zkscan17	Putative uncharacterized protein	4.68599e-07	0.000504493	1.33893
GO:0006351	transcription, DNA-templated	Arid5a	Arid5a	AT-rich interactive domain-containing protein 5A	4.68599e-07	0.000504493	1.33893
GO:0006351	transcription, DNA-templated	Ing3	Ing3	Inhibitor of growth protein 3	4.68599e-07	0.000504493	1.33893
GO:0006351	transcription, DNA-templated	Zkscan5	Zkscan5	Zinc finger protein with KRAB and SCAN domains 5	4.68599e-07	0.000504493	1.33893
GO:0006351	transcription, DNA-templated	Gpbp1	Gpbp1	Vasculin	4.68599e-07	0.000504493	1.33893
GO:0006351	transcription, DNA-templated	Elof1	Elof1	Transcription elongation factor 1 homolog	4.68599e-07	0.000504493	1.33893
GO:0006351	transcription, DNA-templated	Dnajc2	Dnajc2	DnaJ homolog subfamily C member 2	4.68599e-07	0.000504493	1.33893
GO:0006351	transcription, DNA-templated	Zbtb32	Zbtb32	Zinc finger and BTB domain-containing protein 32	4.68599e-07	0.000504493	1.33893
GO:0006351	transcription, DNA-templated	Rfx5	Rfx5	DNA-binding protein Rfx5	4.68599e-07	0.000504493	1.33893
GO:0006351	transcription, DNA-templated	Foxn2	Foxn2	Protein Foxn2	4.68599e-07	0.000504493	1.33893
GO:0006351	transcription, DNA-templated	Zfp518a	Zfp518a	Zinc finger protein 518A	4.68599e-07	0.000504493	1.33893
GO:0006351	transcription, DNA-templated	Zfp592	Zfp592	Zinc finger protein 592	4.68599e-07	0.000504493	1.33893
GO:0006351	transcription, DNA-templated	Tbpl2	Tbpl2	Tbpl2 protein	4.68599e-07	0.000504493	1.33893
GO:0006351	transcription, DNA-templated	Cry1	Cry1	Cryptochrome-1	4.68599e-07	0.000504493	1.33893
GO:0006351	transcription, DNA-templated	Thap11	Thap11	THAP domain-containing protein 11	4.68599e-07	0.000504493	1.33893
GO:0006351	transcription, DNA-templated	Cirh1a	Cirh1a	Putative uncharacterized protein	4.68599e-07	0.000504493	1.33893
GO:0006351	transcription, DNA-templated	Phf1	Phf1	PHD finger protein 1	4.68599e-07	0.000504493	1.33893
GO:0006351	transcription, DNA-templated	Bnc2	Bnc2	Zinc finger protein basonuclin-2	4.68599e-07	0.000504493	1.33893
GO:0006351	transcription, DNA-templated	Ezh2	Ezh2	Histone-lysine N-methyltransferase EZH2	4.68599e-07	0.000504493	1.33893
GO:0006351	transcription, DNA-templated	Nfil3	Nfil3	Nuclear factor interleukin-3-regulated protein	4.68599e-07	0.000504493	1.33893
GO:0006351	transcription, DNA-templated	Ppargc1b	Ppargc1b	Peroxisome proliferative activated receptor, gamma, coactivator 1 beta	4.68599e-07	0.000504493	1.33893
GO:0006351	transcription, DNA-templated	Tbl1xr1	Tbl1xr1	Putative uncharacterized protein	4.68599e-07	0.000504493	1.33893
GO:0006351	transcription, DNA-templated	Dmap1	Dmap1	DNA methyltransferase 1-associated protein 1	4.68599e-07	0.000504493	1.33893
GO:0006351	transcription, DNA-templated	Zfp574	Zfp574	Zinc finger protein 574	4.68599e-07	0.000504493	1.33893
GO:0006351	transcription, DNA-templated	Atxn1l	Atxn1l	Ataxin-1-like	4.68599e-07	0.000504493	1.33893
GO:0006351	transcription, DNA-templated	Csrnp2	Csrnp2	Cysteine/serine-rich nuclear protein 2	4.68599e-07	0.000504493	1.33893
GO:0006351	transcription, DNA-templated	Taf5	Taf5	Transcription initiation factor TFIID subunit 5	4.68599e-07	0.000504493	1.33893
GO:0006351	transcription, DNA-templated	Tfpt	Tfpt	TCF3 fusion partner homolog	4.68599e-07	0.000504493	1.33893
GO:0006351	transcription, DNA-templated	Yap1	Yap1	Transcriptional coactivator YAP1	4.68599e-07	0.000504493	1.33893
GO:0006351	transcription, DNA-templated	Sap30	Sap30	Histone deacetylase complex subunit SAP30	4.68599e-07	0.000504493	1.33893
GO:0006351	transcription, DNA-templated	Hexim2	Hexim2	Protein HEXIM2	4.68599e-07	0.000504493	1.33893
GO:0006351	transcription, DNA-templated	Lpin2	Lpin2	Phosphatidate phosphatase LPIN2	4.68599e-07	0.000504493	1.33893
GO:0006351	transcription, DNA-templated	Ddx17	Ddx17	Putative uncharacterized protein	4.68599e-07	0.000504493	1.33893
GO:0006351	transcription, DNA-templated	Taf4b	Taf4b	Transcription initiation factor TFIID subunit 4B	4.68599e-07	0.000504493	1.33893
GO:0006351	transcription, DNA-templated	Sin3a	Sin3a	Paired amphipathic helix protein Sin3a	4.68599e-07	0.000504493	1.33893
GO:0006351	transcription, DNA-templated	Mef2a	Mef2a	Myocyte-specific enhancer factor 2A	4.68599e-07	0.000504493	1.33893
GO:0006351	transcription, DNA-templated	Sfmbt1	Sfmbt1	Scm-like with four MBT domains protein 1	4.68599e-07	0.000504493	1.33893
GO:0006351	transcription, DNA-templated	Zfp143	Zfp143	Zinc finger protein 143	4.68599e-07	0.000504493	1.33893
GO:0006351	transcription, DNA-templated	Phf19	Phf19	PHD finger protein 19	4.68599e-07	0.000504493	1.33893
GO:0006351	transcription, DNA-templated	Cux2	Cux2	Homeobox protein cut-like 2	4.68599e-07	0.000504493	1.33893
GO:0006351	transcription, DNA-templated	Map3k7	Map3k7	Mitogen-activated protein kinase kinase kinase 7	4.68599e-07	0.000504493	1.33893
GO:0006351	transcription, DNA-templated	Drap1	Drap1	Dr1-associated corepressor	4.68599e-07	0.000504493	1.33893
GO:0006351	transcription, DNA-templated	Rfx2	Rfx2	DNA-binding protein RFX2	4.68599e-07	0.000504493	1.33893
GO:0006351	transcription, DNA-templated	Efcab6	Efcab6	EF-hand calcium-binding domain-containing protein 6	4.68599e-07	0.000504493	1.33893
GO:0006351	transcription, DNA-templated	Nfya	Nfya	Nuclear transcription factor Y subunit alpha	4.68599e-07	0.000504493	1.33893
GO:0006351	transcription, DNA-templated	Dnmt3a	Dnmt3a	DNA (cytosine-5)-methyltransferase 3A	4.68599e-07	0.000504493	1.33893
GO:0006351	transcription, DNA-templated	Mier2	Mier2	Mesoderm induction early response protein 2	4.68599e-07	0.000504493	1.33893
GO:0006351	transcription, DNA-templated	Baz1a	Baz1a	Bromodomain adjacent to zinc finger domain protein 1A	4.68599e-07	0.000504493	1.33893
GO:0006351	transcription, DNA-templated	Zscan20	Zscan20	Zinc finger and SCAN domain-containing protein 20	4.68599e-07	0.000504493	1.33893
GO:0006351	transcription, DNA-templated	Klf7	Klf7	Krueppel-like factor 7	4.68599e-07	0.000504493	1.33893
GO:0006351	transcription, DNA-templated	Crebbp	Crebbp	CREB-binding protein	4.68599e-07	0.000504493	1.33893
GO:0006351	transcription, DNA-templated	Taf3	Taf3	Transcription initiation factor TFIID subunit 3	4.68599e-07	0.000504493	1.33893
GO:0006351	transcription, DNA-templated	Zfp503	Zfp503	Zinc finger protein 503	4.68599e-07	0.000504493	1.33893
GO:0006351	transcription, DNA-templated	Trim30a	Trim30a	Tripartite motif-containing protein 30A	4.68599e-07	0.000504493	1.33893
GO:0006351	transcription, DNA-templated	Suv39h1	Suv39h1	Histone-lysine N-methyltransferase SUV39H1	4.68599e-07	0.000504493	1.33893
GO:0006351	transcription, DNA-templated	Trnp1	Trnp1	TMF-regulated nuclear protein 1	4.68599e-07	0.000504493	1.33893
GO:0006351	transcription, DNA-templated	Sap30bp	Sap30bp	SAP30-binding protein	4.68599e-07	0.000504493	1.33893
GO:0006351	transcription, DNA-templated	Jmjd6	Jmjd6	Jmjd6 protein	4.68599e-07	0.000504493	1.33893
GO:0006351	transcription, DNA-templated	Rb1cc1	Rb1cc1	RB1-inducible coiled-coil 1	4.68599e-07	0.000504493	1.33893
GO:0006351	transcription, DNA-templated	Id2	Id2	DNA-binding protein inhibitor ID-2	4.68599e-07	0.000504493	1.33893
GO:0006351	transcription, DNA-templated	Lhx8	Lhx8	LIM/homeobox protein Lhx8	4.68599e-07	0.000504493	1.33893
GO:0006351	transcription, DNA-templated	Gli2	Gli2	GLI-Kruppel family member	4.68599e-07	0.000504493	1.33893
GO:0006351	transcription, DNA-templated	Ern1	Ern1	Serine/threonine-protein kinase/endoribonuclease IRE1	4.68599e-07	0.000504493	1.33893
GO:0006351	transcription, DNA-templated	Ikzf4	Ikzf4	Zinc finger protein Eos	4.68599e-07	0.000504493	1.33893
GO:0006351	transcription, DNA-templated	Rfx4	Rfx4	Regulatory factor X 4 protein	4.68599e-07	0.000504493	1.33893
GO:0006351	transcription, DNA-templated	Asxl2	Asxl2	Asxl2 protein	4.68599e-07	0.000504493	1.33893
GO:0006351	transcription, DNA-templated	Tbx4	Tbx4	T-box transcription factor TBX4	4.68599e-07	0.000504493	1.33893
GO:0006351	transcription, DNA-templated	Tceal8	Tceal8	Transcription elongation factor A protein-like 8	4.68599e-07	0.000504493	1.33893
GO:0006351	transcription, DNA-templated	Zc3h8	Zc3h8	Putative uncharacterized protein	4.68599e-07	0.000504493	1.33893
GO:0006351	transcription, DNA-templated	Txlng	Txlng	Gamma-taxilin	4.68599e-07	0.000504493	1.33893
GO:0006351	transcription, DNA-templated	Lef1	Lef1	Lymphoid enhancer binding factor 1, isoform CRA_d	4.68599e-07	0.000504493	1.33893
GO:0006351	transcription, DNA-templated	Polr1e	Polr1e	DNA-directed RNA polymerase I subunit RPA49	4.68599e-07	0.000504493	1.33893
GO:0006351	transcription, DNA-templated	Sox8	Sox8	Transcription factor SOX-8	4.68599e-07	0.000504493	1.33893
GO:0006351	transcription, DNA-templated	2700050L05Rik	Edrf1	Erythroid differentiation-related factor 1	4.68599e-07	0.000504493	1.33893
GO:0006351	transcription, DNA-templated	Hsf5	Hsf5	Heat shock factor protein 5	4.68599e-07	0.000504493	1.33893
GO:0006351	transcription, DNA-templated	Rpap2	Rpap2	Putative RNA polymerase II subunit B1 CTD phosphatase Rpap2	4.68599e-07	0.000504493	1.33893
GO:0006351	transcription, DNA-templated	Sohlh2	Sohlh2	Spermatogenesis- and oogenesis-specific basic helix-loop-helix-containing protein 2	4.68599e-07	0.000504493	1.33893
GO:0006351	transcription, DNA-templated	Per1	Per1	Period circadian protein homolog 1	4.68599e-07	0.000504493	1.33893
GO:0006351	transcription, DNA-templated	Smarcd2	Smarcd2	SWI/SNF-related matrix-associated actin-dependent regulator of chromatin subfamily D member 2	4.68599e-07	0.000504493	1.33893
GO:0006351	transcription, DNA-templated	Mef2b	Mef2b	Myocyte-specific enhancer factor 2B	4.68599e-07	0.000504493	1.33893
GO:0006351	transcription, DNA-templated	Foxr1	Foxr1	Forkhead box protein R1	4.68599e-07	0.000504493	1.33893
GO:0006351	transcription, DNA-templated	Cbfa2t3	Cbfa2t3	Core-binding factor, runt domain, alpha subunit 2, translocated to, 3 homolog (Human)	4.68599e-07	0.000504493	1.33893
GO:0006351	transcription, DNA-templated	Wwc1	Wwc1	Protein KIBRA	4.68599e-07	0.000504493	1.33893
GO:0006351	transcription, DNA-templated	Phf6	Phf6	PHD finger protein 6	4.68599e-07	0.000504493	1.33893
GO:0006351	transcription, DNA-templated	Tcf4	Tcf4	Transcription factor 4	4.68599e-07	0.000504493	1.33893
GO:0006351	transcription, DNA-templated	Polrmt	Polrmt	DNA-directed RNA polymerase, mitochondrial	4.68599e-07	0.000504493	1.33893
GO:0006351	transcription, DNA-templated	Trim27	Trim27	Zinc finger protein RFP	4.68599e-07	0.000504493	1.33893
GO:0006351	transcription, DNA-templated	Nobox	Nobox	Homeobox protein NOBOX	4.68599e-07	0.000504493	1.33893
GO:0006351	transcription, DNA-templated	Zkscan14	Zkscan14	Zinc finger protein 394	4.68599e-07	0.000504493	1.33893
GO:0006351	transcription, DNA-templated	Phf20	Phf20	PHD finger protein 20	4.68599e-07	0.000504493	1.33893
GO:0006351	transcription, DNA-templated	Rbm15b	Rbm15b	Putative RNA-binding protein 15B	4.68599e-07	0.000504493	1.33893
GO:0006351	transcription, DNA-templated	Npas2	Npas2	Neuronal PAS domain-containing protein 2	4.68599e-07	0.000504493	1.33893
GO:0006351	transcription, DNA-templated	Eed	Eed	Polycomb protein EED	4.68599e-07	0.000504493	1.33893
GO:0006351	transcription, DNA-templated	Nfatc1	Nfatc1	Nuclear factor of-activated T-cells, cytoplasmic 1	4.68599e-07	0.000504493	1.33893
GO:0006351	transcription, DNA-templated	Wdr5	Wdr5	WD repeat-containing protein 5	4.68599e-07	0.000504493	1.33893
GO:0006351	transcription, DNA-templated	Hif3a	Hif3a	Hypoxia inducible factor 3 alpha	4.68599e-07	0.000504493	1.33893
GO:0006351	transcription, DNA-templated	Mapk13	Mapk13	Mitogen-activated protein kinase 13	4.68599e-07	0.000504493	1.33893
GO:0006351	transcription, DNA-templated	Kat8	Kat8	Histone acetyltransferase KAT8	4.68599e-07	0.000504493	1.33893
GO:0006351	transcription, DNA-templated	Mesp2	Mesp2	Mesoderm posterior protein 2	4.68599e-07	0.000504493	1.33893
GO:0006351	transcription, DNA-templated	Hey1	Hey1	Putative uncharacterized protein	4.68599e-07	0.000504493	1.33893
GO:0006351	transcription, DNA-templated	Polr2c	Polr2c	DNA-directed RNA polymerase II subunit RPB3	4.68599e-07	0.000504493	1.33893
GO:0006351	transcription, DNA-templated	Trp73	Trp73	Tumor protein p73	4.68599e-07	0.000504493	1.33893
GO:0006351	transcription, DNA-templated	Rbpms	Rbpms	Putative uncharacterized protein	4.68599e-07	0.000504493	1.33893
GO:0006351	transcription, DNA-templated	Trp63	Trp63	Tumor protein 63	4.68599e-07	0.000504493	1.33893
GO:0006351	transcription, DNA-templated	Fiz1	Fiz1	Fiz1 protein	4.68599e-07	0.000504493	1.33893
GO:0006351	transcription, DNA-templated	Zfp92	Zfp92	Zinc finger protein 92	4.68599e-07	0.000504493	1.33893
GO:0006351	transcription, DNA-templated	Hinfp	Hinfp	AA589481 protein	4.68599e-07	0.000504493	1.33893
GO:0006351	transcription, DNA-templated	Hnrnpab	Hnrnpab	S1 protein C2	4.68599e-07	0.000504493	1.33893
GO:0006351	transcription, DNA-templated	Ablim2	Ablim2	Actin-binding LIM protein 2	4.68599e-07	0.000504493	1.33893
GO:0006351	transcription, DNA-templated	Chaf1a	Chaf1a	Putative uncharacterized protein	4.68599e-07	0.000504493	1.33893
GO:0006351	transcription, DNA-templated	Taf8	Taf8	Transcription initiation factor TFIID subunit 8	4.68599e-07	0.000504493	1.33893
GO:0006351	transcription, DNA-templated	Hivep1	Hivep1	Zinc finger protein 40	4.68599e-07	0.000504493	1.33893
GO:0006351	transcription, DNA-templated	Bahd1	Bahd1	Bromo adjacent homology domain-containing 1 protein	4.68599e-07	0.000504493	1.33893
GO:0006351	transcription, DNA-templated	Nr1i2	Nr1i2	Nuclear receptor subfamily 1 group I member 2	4.68599e-07	0.000504493	1.33893
GO:0006351	transcription, DNA-templated	Hoxa7	Hoxa7	Homeobox protein Hox-A7	4.68599e-07	0.000504493	1.33893
GO:0006351	transcription, DNA-templated	E2f4	E2f4	Transcription factor E2F4	4.68599e-07	0.000504493	1.33893
GO:0006351	transcription, DNA-templated	Chd9	Chd9	Chd9 protein	4.68599e-07	0.000504493	1.33893
GO:0006351	transcription, DNA-templated	Ube2l3	Ube2l3	Ubiquitin-conjugating enzyme E2 L3	4.68599e-07	0.000504493	1.33893
GO:0006351	transcription, DNA-templated	Zfp750	Zfp750	Zinc finger protein 750	4.68599e-07	0.000504493	1.33893
GO:0006351	transcription, DNA-templated	Mxd4	Mxd4	Max dimerization protein 4	4.68599e-07	0.000504493	1.33893
GO:0006351	transcription, DNA-templated	Polr2i	Polr2i	DNA-directed RNA polymerase II subunit RPB9	4.68599e-07	0.000504493	1.33893
GO:0006351	transcription, DNA-templated	Ssbp2	Ssbp2	Single-stranded DNA-binding protein 2	4.68599e-07	0.000504493	1.33893
GO:0006351	transcription, DNA-templated	Ncoa6	Ncoa6	Nuclear receptor coactivator 6	4.68599e-07	0.000504493	1.33893
GO:0006351	transcription, DNA-templated	Irf2bp2	Irf2bp2	Interferon regulatory factor 2-binding protein 2	4.68599e-07	0.000504493	1.33893
GO:0006351	transcription, DNA-templated	Mms19	Mms19	MMS19 nucleotide excision repair protein homolog	4.68599e-07	0.000504493	1.33893
GO:0006351	transcription, DNA-templated	Hdac9	Hdac9	Putative uncharacterized protein	4.68599e-07	0.000504493	1.33893
GO:0006351	transcription, DNA-templated	Esrrb	Esrrb	Steroid hormone receptor ERR2	4.68599e-07	0.000504493	1.33893
GO:0006351	transcription, DNA-templated	Ablim3	Ablim3	Actin-binding LIM protein 3	4.68599e-07	0.000504493	1.33893
GO:0006351	transcription, DNA-templated	Pcgf6	Pcgf6	Putative uncharacterized protein	4.68599e-07	0.000504493	1.33893
GO:0006351	transcription, DNA-templated	Zfp58	Zfp58	Zinc finger protein 58	4.68599e-07	0.000504493	1.33893
GO:0006351	transcription, DNA-templated	Thap7	Thap7	THAP domain-containing protein 7	4.68599e-07	0.000504493	1.33893
GO:0006351	transcription, DNA-templated	Suv39h2	Suv39h2	Histone-lysine N-methyltransferase SUV39H2	4.68599e-07	0.000504493	1.33893
GO:0006351	transcription, DNA-templated	Snapc4	Snapc4	snRNA-activating protein complex subunit 4	4.68599e-07	0.000504493	1.33893
GO:0006351	transcription, DNA-templated	Cdyl	Cdyl	Putative uncharacterized protein	4.68599e-07	0.000504493	1.33893
GO:0006351	transcription, DNA-templated	Mlxipl	Mlxipl	Carbohydrate-responsive element-binding protein	4.68599e-07	0.000504493	1.33893
GO:0006351	transcription, DNA-templated	Plagl1	Plagl1	Protein Plagl1	4.68599e-07	0.000504493	1.33893
GO:0006351	transcription, DNA-templated	Ss18l1	Ss18l1	Calcium-responsive transactivator	4.68599e-07	0.000504493	1.33893
GO:0006351	transcription, DNA-templated	Ppp1r13l	Ppp1r13l	RelA-associated inhibitor	4.68599e-07	0.000504493	1.33893
GO:0006351	transcription, DNA-templated	Polr2d	Polr2d	DNA-directed RNA polymerase II subunit RPB4	4.68599e-07	0.000504493	1.33893
GO:0006351	transcription, DNA-templated	Atmin	Atmin	ATM interactor	4.68599e-07	0.000504493	1.33893
GO:0006351	transcription, DNA-templated	Tcf7	Tcf7	Tcf7 protein	4.68599e-07	0.000504493	1.33893
GO:0006351	transcription, DNA-templated	Phf11d	Phf11d	PHD finger protein 11	4.68599e-07	0.000504493	1.33893
GO:0006351	transcription, DNA-templated	Glis3	Glis3	Glis3 protein	4.68599e-07	0.000504493	1.33893
GO:0006351	transcription, DNA-templated	Stat6	Stat6	Signal transducer and transcription activator 6	4.68599e-07	0.000504493	1.33893
GO:0006351	transcription, DNA-templated	Arntl2	Arntl2	Aryl hydrocarbon receptor nuclear translocator-like protein 2	4.68599e-07	0.000504493	1.33893
GO:0006351	transcription, DNA-templated	Hivep3	Hivep3	Transcription factor HIVEP3	4.68599e-07	0.000504493	1.33893
GO:0006351	transcription, DNA-templated	Ttf1	Ttf1	Putative uncharacterized protein	4.68599e-07	0.000504493	1.33893
GO:0006351	transcription, DNA-templated	Epc1	Epc1	Enhancer of polycomb homolog 1	4.68599e-07	0.000504493	1.33893
GO:0006351	transcription, DNA-templated	Prdm4	Prdm4	PR domain zinc finger protein 4	4.68599e-07	0.000504493	1.33893
GO:0006351	transcription, DNA-templated	Grhl2	Grhl2	Grainyhead-like protein 2 homolog	4.68599e-07	0.000504493	1.33893
GO:0006351	transcription, DNA-templated	Trip6	Trip6	Thyroid hormone receptor interactor 6	4.68599e-07	0.000504493	1.33893
GO:0006351	transcription, DNA-templated	Zfp182	Zfp182	Zinc finger protein 182	4.68599e-07	0.000504493	1.33893
GO:0006351	transcription, DNA-templated	Kdm7a	Kdm7a	Putative uncharacterized protein	4.68599e-07	0.000504493	1.33893
GO:0006351	transcription, DNA-templated	Zkscan6	Zkscan6	Zinc finger protein 18	4.68599e-07	0.000504493	1.33893
GO:0006351	transcription, DNA-templated	Arntl	Arntl	Aryl hydrocarbon receptor nuclear translocator-like, isoform CRA_b	4.68599e-07	0.000504493	1.33893
GO:0006351	transcription, DNA-templated	Smad3	Smad3	Mothers against decapentaplegic homolog 3	4.68599e-07	0.000504493	1.33893
GO:0006351	transcription, DNA-templated	Epc2	Epc2	Enhancer of polycomb homolog 2	4.68599e-07	0.000504493	1.33893
GO:0006351	transcription, DNA-templated	Gcm2	Gcm2	Chorion-specific transcription factor GCMb	4.68599e-07	0.000504493	1.33893
GO:0006351	transcription, DNA-templated	Atrx	Atrx	Transcriptional regulator ATRX	4.68599e-07	0.000504493	1.33893
GO:0006351	transcription, DNA-templated	Hells	Hells	Lymphocyte-specific helicase	4.68599e-07	0.000504493	1.33893
GO:0006351	transcription, DNA-templated	Lrrfip1	Lrrfip1	Leucine-rich repeat flightless-interacting protein 1	4.68599e-07	0.000504493	1.33893
GO:0006351	transcription, DNA-templated	Zhx3	Zhx3	Zinc fingers and homeoboxes protein 3	4.68599e-07	0.000504493	1.33893
GO:0006351	transcription, DNA-templated	Klf17	Klf17	Krueppel-like factor 17	4.68599e-07	0.000504493	1.33893
GO:0006351	transcription, DNA-templated	Cdk8	Cdk8	Cyclin-dependent kinase 8	4.68599e-07	0.000504493	1.33893
GO:0006351	transcription, DNA-templated	Arid5b	Arid5b	Putative uncharacterized protein	4.68599e-07	0.000504493	1.33893
GO:0006351	transcription, DNA-templated	L3mbtl4	L3mbtl4	Lethal(3)malignant brain tumor-like protein 4	4.68599e-07	0.000504493	1.33893
GO:0006351	transcription, DNA-templated	Uhrf1	Uhrf1	E3 ubiquitin-protein ligase UHRF1	4.68599e-07	0.000504493	1.33893
GO:0006351	transcription, DNA-templated	Mphosph8	Mphosph8	M-phase phosphoprotein 8	4.68599e-07	0.000504493	1.33893
GO:0006351	transcription, DNA-templated	Cnot11	Cnot11	Putative uncharacterized protein	4.68599e-07	0.000504493	1.33893
GO:0006351	transcription, DNA-templated	Trps1	Trps1	Trichorhinophalangeal syndrome I (Human), isoform CRA_b	4.68599e-07	0.000504493	1.33893
GO:0006351	transcription, DNA-templated	Itgb1bp1	Itgb1bp1	Integrin beta-1-binding protein 1	4.68599e-07	0.000504493	1.33893
GO:0006351	transcription, DNA-templated	Bcas3	Bcas3	Breast carcinoma-amplified sequence 3 homolog	4.68599e-07	0.000504493	1.33893
GO:0006351	transcription, DNA-templated	Prmt6	Prmt6	Protein arginine N-methyltransferase 6	4.68599e-07	0.000504493	1.33893
GO:0006351	transcription, DNA-templated	Brms1	Brms1	Brms1 protein	4.68599e-07	0.000504493	1.33893
GO:0006351	transcription, DNA-templated	Zxdc	Zxdc	Zinc finger protein ZXDC	4.68599e-07	0.000504493	1.33893
GO:0006351	transcription, DNA-templated	Klf11	Klf11	Krueppel-like factor 11	4.68599e-07	0.000504493	1.33893
GO:0006351	transcription, DNA-templated	Dmrtb1	Dmrtb1	Doublesex- and mab-3-related transcription factor B1	4.68599e-07	0.000504493	1.33893
GO:0006351	transcription, DNA-templated	Mllt3	Mllt3	Protein AF-9	4.68599e-07	0.000504493	1.33893
GO:0006351	transcription, DNA-templated	Akirin2	Akirin2	Akirin-2	4.68599e-07	0.000504493	1.33893
GO:0006351	transcription, DNA-templated	Ell	Ell	RNA polymerase II elongation factor ELL	4.68599e-07	0.000504493	1.33893
GO:0006351	transcription, DNA-templated	Rsc1a1	Rsc1a1	Regulatory solute carrier protein family 1 member 1	4.68599e-07	0.000504493	1.33893
GO:0006351	transcription, DNA-templated	Mybl1	Mybl1	Myb-related protein A	4.68599e-07	0.000504493	1.33893
GO:0006351	transcription, DNA-templated	Etv1	Etv1	ETS translocation variant 1	4.68599e-07	0.000504493	1.33893
GO:0006351	transcription, DNA-templated	Chd7	Chd7	Chromodomain-helicase-DNA-binding protein 7	4.68599e-07	0.000504493	1.33893
GO:0006351	transcription, DNA-templated	Mycbp	Mycbp	C-Myc-binding protein	4.68599e-07	0.000504493	1.33893
GO:0006351	transcription, DNA-templated	Glis1	Glis1	Zinc finger protein GLIS1	4.68599e-07	0.000504493	1.33893
GO:0006351	transcription, DNA-templated	Prkaa1	Prkaa1	Prkaa1 protein	4.68599e-07	0.000504493	1.33893
GO:0006351	transcription, DNA-templated	Sebox	Sebox	Homeobox protein SEBOX	4.68599e-07	0.000504493	1.33893
GO:0006351	transcription, DNA-templated	Foxk2	Foxk2	Forkhead box protein K2	4.68599e-07	0.000504493	1.33893
GO:0006351	transcription, DNA-templated	Meis2	Meis2	Homeobox protein Meis2	4.68599e-07	0.000504493	1.33893
GO:0006351	transcription, DNA-templated	Dnmt1	Dnmt1	DNA (cytosine-5)-methyltransferase 1	4.68599e-07	0.000504493	1.33893
GO:0006351	transcription, DNA-templated	Sall4	Sall4	Sal-like protein 4	4.68599e-07	0.000504493	1.33893
GO:0006351	transcription, DNA-templated	Cnot7	Cnot7	CCR4-NOT transcription complex subunit 7	4.68599e-07	0.000504493	1.33893
GO:0006351	transcription, DNA-templated	Arid3b	Arid3b	AT rich interactive domain 3B (BRIGHT-like)	4.68599e-07	0.000504493	1.33893
GO:0006351	transcription, DNA-templated	Nsd1	Nsd1	Histone-lysine N-methyltransferase, H3 lysine-36 and H4 lysine-20 specific	4.68599e-07	0.000504493	1.33893
GO:0006351	transcription, DNA-templated	Nr1d1	Nr1d1	Nuclear receptor subfamily 1 group D member 1	4.68599e-07	0.000504493	1.33893
GO:0006351	transcription, DNA-templated	Gatad2a	Gatad2a	Transcriptional repressor p66 alpha	4.68599e-07	0.000504493	1.33893
GO:0006351	transcription, DNA-templated	Pspc1	Pspc1	Paraspeckle component 1	4.68599e-07	0.000504493	1.33893
GO:0006351	transcription, DNA-templated	Tbx19	Tbx19	T-box transcription factor TBX19	4.68599e-07	0.000504493	1.33893
GO:0006351	transcription, DNA-templated	Bmi1	Bmi1	Polycomb complex protein BMI-1	4.68599e-07	0.000504493	1.33893
GO:0006351	transcription, DNA-templated	Atf6	Atf6	Cyclic AMP-dependent transcription factor ATF-6 alpha	4.68599e-07	0.000504493	1.33893
GO:0051321	meiotic cell cycle	Tdrd9	Tdrd9	Putative ATP-dependent RNA helicase TDRD9	1.26293e-06	0.00113306	2.7514
GO:0051321	meiotic cell cycle	Smc1b	Smc1b	Structural maintenance of chromosomes protein 1B	1.26293e-06	0.00113306	2.7514
GO:0051321	meiotic cell cycle	Tdrd1	Tdrd1	Tudor domain-containing protein 1	1.26293e-06	0.00113306	2.7514
GO:0051321	meiotic cell cycle	Fbxo43	Fbxo43	MCG6563	1.26293e-06	0.00113306	2.7514
GO:0051321	meiotic cell cycle	Aurkc	Aurkc	Aurora kinase C	1.26293e-06	0.00113306	2.7514
GO:0051321	meiotic cell cycle	Sycp1	Sycp1	Synaptonemal complex protein 1	1.26293e-06	0.00113306	2.7514
GO:0051321	meiotic cell cycle	Spin1	Spin1	Putative uncharacterized protein	1.26293e-06	0.00113306	2.7514
GO:0051321	meiotic cell cycle	Asz1	Asz1	Ankyrin repeat, SAM and basic leucine zipper domain-containing protein 1	1.26293e-06	0.00113306	2.7514
GO:0051321	meiotic cell cycle	Brdt	Brdt	Putative uncharacterized protein	1.26293e-06	0.00113306	2.7514
GO:0051321	meiotic cell cycle	Zfp318	Zfp318	Zinc finger protein 318	1.26293e-06	0.00113306	2.7514
GO:0051321	meiotic cell cycle	Mapk1ip1	Mapk1ip1	MAPK-interacting and spindle-stabilizing protein	1.26293e-06	0.00113306	2.7514
GO:0051321	meiotic cell cycle	H1foo	H1foo	Histone H1oo	1.26293e-06	0.00113306	2.7514
GO:0051321	meiotic cell cycle	Msh4	Msh4	MutS protein homolog 4	1.26293e-06	0.00113306	2.7514
GO:0051321	meiotic cell cycle	Mael	Mael	Protein maelstrom homolog	1.26293e-06	0.00113306	2.7514
GO:0051321	meiotic cell cycle	Exo1	Exo1	Exonuclease 1	1.26293e-06	0.00113306	2.7514
GO:0051321	meiotic cell cycle	Tex19.1	Tex19.1	Testis-expressed protein 19.1	1.26293e-06	0.00113306	2.7514
GO:0051321	meiotic cell cycle	Fkbp6	Fkbp6	Putative uncharacterized protein	1.26293e-06	0.00113306	2.7514
GO:0051321	meiotic cell cycle	Hormad2	Hormad2	HORMA domain-containing protein 2	1.26293e-06	0.00113306	2.7514
GO:0051321	meiotic cell cycle	Dpep3	Dpep3	Dipeptidase 3	1.26293e-06	0.00113306	2.7514
GO:0051321	meiotic cell cycle	Tdrd12	Tdrd12	Putative ATP-dependent RNA helicase TDRD12	1.26293e-06	0.00113306	2.7514
GO:0051321	meiotic cell cycle	Ccdc79	Ccdc79	Telomere repeats-binding bouquet formation protein 1	1.26293e-06	0.00113306	2.7514
GO:0051321	meiotic cell cycle	Tex11	Tex11	Testis-expressed sequence 11 protein	1.26293e-06	0.00113306	2.7514
GO:0051321	meiotic cell cycle	Piwil1	Piwil1	Piwi-like protein 1	1.26293e-06	0.00113306	2.7514
GO:0051321	meiotic cell cycle	Klhdc3	Klhdc3	Kelch domain-containing protein 3	1.26293e-06	0.00113306	2.7514
GO:0051321	meiotic cell cycle	Stag2	Stag2	Cohesin subunit SA-2	1.26293e-06	0.00113306	2.7514
GO:0051321	meiotic cell cycle	Sycp2	Sycp2	Synaptonemal complex protein 2	1.26293e-06	0.00113306	2.7514
GO:0051321	meiotic cell cycle	Rad50	Rad50	DNA repair protein RAD50	1.26293e-06	0.00113306	2.7514
GO:0051321	meiotic cell cycle	Syce2	Syce2	Synaptonemal complex central element protein 2	1.26293e-06	0.00113306	2.7514
GO:0051321	meiotic cell cycle	Sycp3	Sycp3	Synaptonemal complex protein 3	1.26293e-06	0.00113306	2.7514
GO:0051321	meiotic cell cycle	Dmc1	Dmc1	Disrupted meiotic cDNA 1 homolog, isoform CRA_a	1.26293e-06	0.00113306	2.7514
GO:0051321	meiotic cell cycle	Mei4	Mei4	Meiosis-specific protein MEI4-like	1.26293e-06	0.00113306	2.7514
GO:0051321	meiotic cell cycle	Smc3	Smc3	Cspg6	1.26293e-06	0.00113306	2.7514
GO:0051321	meiotic cell cycle	Wee2	Wee2	Wee1-like protein kinase 2	1.26293e-06	0.00113306	2.7514
GO:0051321	meiotic cell cycle	Tex19.2	Tex19.2	MCG131912	1.26293e-06	0.00113306	2.7514
GO:0051321	meiotic cell cycle	Marf1	Marf1	4921513D23Rik protein	1.26293e-06	0.00113306	2.7514
GO:0051321	meiotic cell cycle	Nek2	Nek2	Serine/threonine-protein kinase Nek2	1.26293e-06	0.00113306	2.7514
GO:0051321	meiotic cell cycle	Rnf212	Rnf212	Probable E3 SUMO-protein ligase RNF212	1.26293e-06	0.00113306	2.7514
GO:0051321	meiotic cell cycle	Ccnb3	Ccnb3	G2/mitotic-specific cyclin-B3	1.26293e-06	0.00113306	2.7514
GO:0006511	ubiquitin-dependent protein catabolic process	Usp29	Usp29	Putative uncharacterized protein	4.89511e-06	0.00376434	2.16017
GO:0006511	ubiquitin-dependent protein catabolic process	Usp27x	Usp27x	Ubiquitin carboxyl-terminal hydrolase 27	4.89511e-06	0.00376434	2.16017
GO:0006511	ubiquitin-dependent protein catabolic process	Usp13	Usp13	Ubiquitin carboxyl-terminal hydrolase 13	4.89511e-06	0.00376434	2.16017
GO:0006511	ubiquitin-dependent protein catabolic process	Arih1	Arih1	E3 ubiquitin-protein ligase ARIH1	4.89511e-06	0.00376434	2.16017
GO:0006511	ubiquitin-dependent protein catabolic process	Rnf168	Rnf168	E3 ubiquitin-protein ligase RNF168	4.89511e-06	0.00376434	2.16017
GO:0006511	ubiquitin-dependent protein catabolic process	Ube2g1	Ube2g1	Ubiquitin-conjugating enzyme E2 G1	4.89511e-06	0.00376434	2.16017
GO:0006511	ubiquitin-dependent protein catabolic process	Bap1	Bap1	Ubiquitin carboxyl-terminal hydrolase BAP1	4.89511e-06	0.00376434	2.16017
GO:0006511	ubiquitin-dependent protein catabolic process	Siah1a	Siah1a	E3 ubiquitin-protein ligase SIAH1A	4.89511e-06	0.00376434	2.16017
GO:0006511	ubiquitin-dependent protein catabolic process	Usp49	Usp49	Ubiquitin carboxyl-terminal hydrolase 49	4.89511e-06	0.00376434	2.16017
GO:0006511	ubiquitin-dependent protein catabolic process	Psma3	Psma3	Proteasome subunit alpha type-3	4.89511e-06	0.00376434	2.16017
GO:0006511	ubiquitin-dependent protein catabolic process	Cul4b	Cul4b	Cullin-4B	4.89511e-06	0.00376434	2.16017
GO:0006511	ubiquitin-dependent protein catabolic process	Trpc4ap	Trpc4ap	Putative uncharacterized protein	4.89511e-06	0.00376434	2.16017
GO:0006511	ubiquitin-dependent protein catabolic process	Usp3	Usp3	Ubiquitin carboxyl-terminal hydrolase 3	4.89511e-06	0.00376434	2.16017
GO:0006511	ubiquitin-dependent protein catabolic process	Usp30	Usp30	Ubiquitin carboxyl-terminal hydrolase 30	4.89511e-06	0.00376434	2.16017
GO:0006511	ubiquitin-dependent protein catabolic process	Rnf8	Rnf8	E3 ubiquitin-protein ligase RNF8	4.89511e-06	0.00376434	2.16017
GO:0006511	ubiquitin-dependent protein catabolic process	Usp19	Usp19	Ubiquitin carboxyl-terminal hydrolase 19	4.89511e-06	0.00376434	2.16017
GO:0006511	ubiquitin-dependent protein catabolic process	Usp4	Usp4	Ubiquitin carboxyl-terminal hydrolase 4	4.89511e-06	0.00376434	2.16017
GO:0006511	ubiquitin-dependent protein catabolic process	Usp16	Usp16	Ubiquitinyl hydrolase 1	4.89511e-06	0.00376434	2.16017
GO:0006511	ubiquitin-dependent protein catabolic process	Usp43	Usp43	Ubiquitin carboxyl-terminal hydrolase 43	4.89511e-06	0.00376434	2.16017
GO:0006511	ubiquitin-dependent protein catabolic process	Usp38	Usp38	Ubiquitin carboxyl-terminal hydrolase 38	4.89511e-06	0.00376434	2.16017
GO:0006511	ubiquitin-dependent protein catabolic process	Usp34	Usp34	Ubiquitin carboxyl-terminal hydrolase 34	4.89511e-06	0.00376434	2.16017
GO:0006511	ubiquitin-dependent protein catabolic process	Usp37	Usp37	Ubiquitin carboxyl-terminal hydrolase 37	4.89511e-06	0.00376434	2.16017
GO:0006511	ubiquitin-dependent protein catabolic process	Usp7	Usp7	Ubiquitin carboxyl-terminal hydrolase 7	4.89511e-06	0.00376434	2.16017
GO:0006511	ubiquitin-dependent protein catabolic process	Skp1a	Skp1a	S-phase kinase-associated protein 1	4.89511e-06	0.00376434	2.16017
GO:0006511	ubiquitin-dependent protein catabolic process	Tceb1	Tceb1	Transcription elongation factor B polypeptide 1	4.89511e-06	0.00376434	2.16017
GO:0006511	ubiquitin-dependent protein catabolic process	Sqstm1	Sqstm1	Sequestosome-1	4.89511e-06	0.00376434	2.16017
GO:0006511	ubiquitin-dependent protein catabolic process	Usp15	Usp15	Putative uncharacterized protein	4.89511e-06	0.00376434	2.16017
GO:0006511	ubiquitin-dependent protein catabolic process	Btrc	Btrc	F-box/WD repeat-containing protein 1A	4.89511e-06	0.00376434	2.16017
GO:0006511	ubiquitin-dependent protein catabolic process	Usp2	Usp2	Ubiquitin carboxyl-terminal hydrolase 2	4.89511e-06	0.00376434	2.16017
GO:0006511	ubiquitin-dependent protein catabolic process	Cul1	Cul1	Cullin-1	4.89511e-06	0.00376434	2.16017
GO:0006511	ubiquitin-dependent protein catabolic process	Ube2s	Ube2s	Ubiquitin-conjugating enzyme E2 S	4.89511e-06	0.00376434	2.16017
GO:0006511	ubiquitin-dependent protein catabolic process	Usp9x	Usp9x	Probable ubiquitin carboxyl-terminal hydrolase FAF-X	4.89511e-06	0.00376434	2.16017
GO:0006511	ubiquitin-dependent protein catabolic process	Smurf2	Smurf2	E3 ubiquitin-protein ligase SMURF2	4.89511e-06	0.00376434	2.16017
GO:0006511	ubiquitin-dependent protein catabolic process	Siah1b	Siah1b	E3 ubiquitin-protein ligase SIAH1B	4.89511e-06	0.00376434	2.16017
GO:0006511	ubiquitin-dependent protein catabolic process	Arih2	Arih2	E3 ubiquitin-protein ligase ARIH2	4.89511e-06	0.00376434	2.16017
GO:0006511	ubiquitin-dependent protein catabolic process	Usp25	Usp25	Ubiquitin carboxyl-terminal hydrolase 25	4.89511e-06	0.00376434	2.16017
GO:0006511	ubiquitin-dependent protein catabolic process	Usp28	Usp28	Putative uncharacterized protein	4.89511e-06	0.00376434	2.16017
GO:0006511	ubiquitin-dependent protein catabolic process	Rnf6	Rnf6	E3 ubiquitin-protein ligase RNF6	4.89511e-06	0.00376434	2.16017
GO:0006511	ubiquitin-dependent protein catabolic process	Siah2	Siah2	E3 ubiquitin-protein ligase SIAH2	4.89511e-06	0.00376434	2.16017
GO:0006511	ubiquitin-dependent protein catabolic process	Psmf1	Psmf1	Proteasome (Prosome, macropain) inhibitor subunit 1	4.89511e-06	0.00376434	2.16017
GO:0006511	ubiquitin-dependent protein catabolic process	Usp26	Usp26	Putative uncharacterized protein	4.89511e-06	0.00376434	2.16017
GO:0006511	ubiquitin-dependent protein catabolic process	Usp46	Usp46	Ubiquitin carboxyl-terminal hydrolase 46	4.89511e-06	0.00376434	2.16017
GO:0006511	ubiquitin-dependent protein catabolic process	Uhrf2	Uhrf2	E3 ubiquitin-protein ligase UHRF2	4.89511e-06	0.00376434	2.16017
GO:0006511	ubiquitin-dependent protein catabolic process	Usp54	Usp54	Inactive ubiquitin carboxyl-terminal hydrolase 54	4.89511e-06	0.00376434	2.16017
GO:0006511	ubiquitin-dependent protein catabolic process	Ube2h	Ube2h	Ubiquitin-conjugating enzyme E2 H	4.89511e-06	0.00376434	2.16017
GO:0006511	ubiquitin-dependent protein catabolic process	Uchl1	Uchl1	Ubiquitin carboxyl-terminal hydrolase isozyme L1	4.89511e-06	0.00376434	2.16017
GO:0006511	ubiquitin-dependent protein catabolic process	Fbxo8	Fbxo8	Putative uncharacterized protein	4.89511e-06	0.00376434	2.16017
GO:0006511	ubiquitin-dependent protein catabolic process	Nub1	Nub1	Nub1 protein	4.89511e-06	0.00376434	2.16017
GO:0006511	ubiquitin-dependent protein catabolic process	Rffl	Rffl	E3 ubiquitin-protein ligase rififylin	4.89511e-06	0.00376434	2.16017
GO:0006511	ubiquitin-dependent protein catabolic process	Fbxl2	Fbxl2	F-box/LRR-repeat protein 2	4.89511e-06	0.00376434	2.16017
GO:0006511	ubiquitin-dependent protein catabolic process	Ube2d3	Ube2d3	Ubiquitin-conjugating enzyme E2 D3	4.89511e-06	0.00376434	2.16017
GO:0006511	ubiquitin-dependent protein catabolic process	Psmd4	Psmd4	26S proteasome non-ATPase regulatory subunit 4	4.89511e-06	0.00376434	2.16017
GO:0006511	ubiquitin-dependent protein catabolic process	Rnf40	Rnf40	E3 ubiquitin-protein ligase BRE1B	4.89511e-06	0.00376434	2.16017
GO:0006974	cellular response to DNA damage stimulus	Psen1	Psen1	Presenilin-1	8.11862e-06	0.00517977	1.65998
GO:0006974	cellular response to DNA damage stimulus	Dclre1a	Dclre1a	DNA cross-link repair 1A protein	8.11862e-06	0.00517977	1.65998
GO:0006974	cellular response to DNA damage stimulus	Zfyve26	Zfyve26	Zinc finger FYVE domain-containing protein 26	8.11862e-06	0.00517977	1.65998
GO:0006974	cellular response to DNA damage stimulus	Pole	Pole	DNA polymerase epsilon catalytic subunit A	8.11862e-06	0.00517977	1.65998
GO:0006974	cellular response to DNA damage stimulus	Fmn2	Fmn2	Putative uncharacterized protein	8.11862e-06	0.00517977	1.65998
GO:0006974	cellular response to DNA damage stimulus	Cdk7	Cdk7	Cyclin-dependent kinase 7 (Homolog of Xenopus MO15 cdk-activating kinase), isoform CRA_a	8.11862e-06	0.00517977	1.65998
GO:0006974	cellular response to DNA damage stimulus	Blm	Blm	Bloom syndrome protein homolog	8.11862e-06	0.00517977	1.65998
GO:0006974	cellular response to DNA damage stimulus	Cdc5l	Cdc5l	Cdc5l protein	8.11862e-06	0.00517977	1.65998
GO:0006974	cellular response to DNA damage stimulus	Rpa1	Rpa1	Putative uncharacterized protein	8.11862e-06	0.00517977	1.65998
GO:0006974	cellular response to DNA damage stimulus	Rnf168	Rnf168	E3 ubiquitin-protein ligase RNF168	8.11862e-06	0.00517977	1.65998
GO:0006974	cellular response to DNA damage stimulus	Aptx	Aptx	Aprataxin	8.11862e-06	0.00517977	1.65998
GO:0006974	cellular response to DNA damage stimulus	Nthl1	Nthl1	Nth (Endonuclease III)-like 1 (E.coli), isoform CRA_b	8.11862e-06	0.00517977	1.65998
GO:0006974	cellular response to DNA damage stimulus	4632434I11Rik	Ddias	DNA damage-induced apoptosis suppressor protein	8.11862e-06	0.00517977	1.65998
GO:0006974	cellular response to DNA damage stimulus	Sprtn	Sprtn	SprT-like domain-containing protein Spartan	8.11862e-06	0.00517977	1.65998
GO:0006974	cellular response to DNA damage stimulus	C230052I12Rik	C230052I12Rik	Fanconi anemia-associated protein of 24 kDa	8.11862e-06	0.00517977	1.65998
GO:0006974	cellular response to DNA damage stimulus	Cul4b	Cul4b	Cullin-4B	8.11862e-06	0.00517977	1.65998
GO:0006974	cellular response to DNA damage stimulus	Apitd1	Apitd1	Centromere protein S	8.11862e-06	0.00517977	1.65998
GO:0006974	cellular response to DNA damage stimulus	Usp3	Usp3	Ubiquitin carboxyl-terminal hydrolase 3	8.11862e-06	0.00517977	1.65998
GO:0006974	cellular response to DNA damage stimulus	Rnf8	Rnf8	E3 ubiquitin-protein ligase RNF8	8.11862e-06	0.00517977	1.65998
GO:0006974	cellular response to DNA damage stimulus	Mus81	Mus81	Crossover junction endonuclease MUS81	8.11862e-06	0.00517977	1.65998
GO:0006974	cellular response to DNA damage stimulus	Timeless	Timeless	Protein timeless homolog	8.11862e-06	0.00517977	1.65998
GO:0006974	cellular response to DNA damage stimulus	Ube2t	Ube2t	Ubiquitin-conjugating enzyme E2 T	8.11862e-06	0.00517977	1.65998
GO:0006974	cellular response to DNA damage stimulus	Alkbh7	Alkbh7	Alpha-ketoglutarate-dependent dioxygenase alkB homolog 7, mitochondrial	8.11862e-06	0.00517977	1.65998
GO:0006974	cellular response to DNA damage stimulus	Usp16	Usp16	Ubiquitinyl hydrolase 1	8.11862e-06	0.00517977	1.65998
GO:0006974	cellular response to DNA damage stimulus	Mapk3	Mapk3	Mitogen-activated protein kinase 3	8.11862e-06	0.00517977	1.65998
GO:0006974	cellular response to DNA damage stimulus	Msh6	Msh6	DNA mismatch repair protein Msh6	8.11862e-06	0.00517977	1.65998
GO:0006974	cellular response to DNA damage stimulus	Smc6	Smc6	Structural maintenance of chromosomes protein 6	8.11862e-06	0.00517977	1.65998
GO:0006974	cellular response to DNA damage stimulus	Neil3	Neil3	Endonuclease 8-like 3	8.11862e-06	0.00517977	1.65998
GO:0006974	cellular response to DNA damage stimulus	Rif1	Rif1	Telomere-associated protein RIF1	8.11862e-06	0.00517977	1.65998
GO:0006974	cellular response to DNA damage stimulus	Foxm1	Foxm1	Forkhead box protein M1	8.11862e-06	0.00517977	1.65998
GO:0006974	cellular response to DNA damage stimulus	Aplf	Aplf	Putative uncharacterized protein	8.11862e-06	0.00517977	1.65998
GO:0006974	cellular response to DNA damage stimulus	Neil2	Neil2	Neil2 protein	8.11862e-06	0.00517977	1.65998
GO:0006974	cellular response to DNA damage stimulus	Nfatc2	Nfatc2	Nuclear factor of-activated T-cells, cytoplasmic 2	8.11862e-06	0.00517977	1.65998
GO:0006974	cellular response to DNA damage stimulus	Mael	Mael	Protein maelstrom homolog	8.11862e-06	0.00517977	1.65998
GO:0006974	cellular response to DNA damage stimulus	Hus1	Hus1	Checkpoint protein HUS1	8.11862e-06	0.00517977	1.65998
GO:0006974	cellular response to DNA damage stimulus	Topbp1	Topbp1	DNA topoisomerase 2-binding protein 1	8.11862e-06	0.00517977	1.65998
GO:0006974	cellular response to DNA damage stimulus	Exo1	Exo1	Exonuclease 1	8.11862e-06	0.00517977	1.65998
GO:0006974	cellular response to DNA damage stimulus	Apex2	Apex2	DNA-(apurinic or apyrimidinic site) lyase 2	8.11862e-06	0.00517977	1.65998
GO:0006974	cellular response to DNA damage stimulus	Fzr1	Fzr1	Fizzy/cell division cycle 20 related 1 splice variant 3	8.11862e-06	0.00517977	1.65998
GO:0006974	cellular response to DNA damage stimulus	Rps27l	Rps27l	40S ribosomal protein S27-like	8.11862e-06	0.00517977	1.65998
GO:0006974	cellular response to DNA damage stimulus	Chchd6	Chchd6	MICOS complex subunit Mic25	8.11862e-06	0.00517977	1.65998
GO:0006974	cellular response to DNA damage stimulus	Poln	Poln	DNA polymerase nu	8.11862e-06	0.00517977	1.65998
GO:0006974	cellular response to DNA damage stimulus	Usp7	Usp7	Ubiquitin carboxyl-terminal hydrolase 7	8.11862e-06	0.00517977	1.65998
GO:0006974	cellular response to DNA damage stimulus	Taok2	Taok2	Putative uncharacterized protein	8.11862e-06	0.00517977	1.65998
GO:0006974	cellular response to DNA damage stimulus	Rrm2b	Rrm2b	Ribonucleoside-diphosphate reductase subunit M2 B	8.11862e-06	0.00517977	1.65998
GO:0006974	cellular response to DNA damage stimulus	Rev3l	Rev3l	DNA polymerase	8.11862e-06	0.00517977	1.65998
GO:0006974	cellular response to DNA damage stimulus	Bcl2	Bcl2	Apoptosis regulator Bcl-2	8.11862e-06	0.00517977	1.65998
GO:0006974	cellular response to DNA damage stimulus	Pttg1	Pttg1	Securin	8.11862e-06	0.00517977	1.65998
GO:0006974	cellular response to DNA damage stimulus	Ticrr	Ticrr	Putative uncharacterized protein	8.11862e-06	0.00517977	1.65998
GO:0006974	cellular response to DNA damage stimulus	Nfrkb	Nfrkb	Nuclear factor-related to kappa-B-binding protein	8.11862e-06	0.00517977	1.65998
GO:0006974	cellular response to DNA damage stimulus	Nek1	Nek1	Nek1 protein	8.11862e-06	0.00517977	1.65998
GO:0006974	cellular response to DNA damage stimulus	Msh3	Msh3	DNA mismatch repair protein Msh3	8.11862e-06	0.00517977	1.65998
GO:0006974	cellular response to DNA damage stimulus	Ikbke	Ikbke	Inhibitor of nuclear factor kappa-B kinase subunit epsilon	8.11862e-06	0.00517977	1.65998
GO:0006974	cellular response to DNA damage stimulus	D7Ertd443e	D7Ertd443e	Centrosomal protein C10orf90 homolog	8.11862e-06	0.00517977	1.65998
GO:0006974	cellular response to DNA damage stimulus	Nsmce2	Nsmce2	E3 SUMO-protein ligase NSE2	8.11862e-06	0.00517977	1.65998
GO:0006974	cellular response to DNA damage stimulus	Polb	Polb	DNA polymerase beta	8.11862e-06	0.00517977	1.65998
GO:0006974	cellular response to DNA damage stimulus	Phf1	Phf1	PHD finger protein 1	8.11862e-06	0.00517977	1.65998
GO:0006974	cellular response to DNA damage stimulus	Taok3	Taok3	Taok3 protein	8.11862e-06	0.00517977	1.65998
GO:0006974	cellular response to DNA damage stimulus	Tfpt	Tfpt	TCF3 fusion partner homolog	8.11862e-06	0.00517977	1.65998
GO:0006974	cellular response to DNA damage stimulus	Clspn	Clspn	Claspin	8.11862e-06	0.00517977	1.65998
GO:0006974	cellular response to DNA damage stimulus	Lig4	Lig4	DNA ligase 4	8.11862e-06	0.00517977	1.65998
GO:0006974	cellular response to DNA damage stimulus	Yap1	Yap1	Transcriptional coactivator YAP1	8.11862e-06	0.00517977	1.65998
GO:0006974	cellular response to DNA damage stimulus	Psme4	Psme4	Proteasome activator complex subunit 4	8.11862e-06	0.00517977	1.65998
GO:0006974	cellular response to DNA damage stimulus	Ube2a	Ube2a	Putative uncharacterized protein	8.11862e-06	0.00517977	1.65998
GO:0006974	cellular response to DNA damage stimulus	Ung	Ung	Uracil-DNA glycosylase	8.11862e-06	0.00517977	1.65998
GO:0006974	cellular response to DNA damage stimulus	Macrod1	Macrod1	O-acetyl-ADP-ribose deacetylase MACROD1	8.11862e-06	0.00517977	1.65998
GO:0006974	cellular response to DNA damage stimulus	Trip12	Trip12	E3 ubiquitin-protein ligase TRIP12	8.11862e-06	0.00517977	1.65998
GO:0006974	cellular response to DNA damage stimulus	Rad50	Rad50	DNA repair protein RAD50	8.11862e-06	0.00517977	1.65998
GO:0006974	cellular response to DNA damage stimulus	Suv39h1	Suv39h1	Histone-lysine N-methyltransferase SUV39H1	8.11862e-06	0.00517977	1.65998
GO:0006974	cellular response to DNA damage stimulus	Chek1	Chek1	Serine/threonine-protein kinase Chk1	8.11862e-06	0.00517977	1.65998
GO:0006974	cellular response to DNA damage stimulus	Usp28	Usp28	Putative uncharacterized protein	8.11862e-06	0.00517977	1.65998
GO:0006974	cellular response to DNA damage stimulus	Brip1	Brip1	Putative uncharacterized protein	8.11862e-06	0.00517977	1.65998
GO:0006974	cellular response to DNA damage stimulus	Uvssa	Uvssa	UV-stimulated scaffold protein A	8.11862e-06	0.00517977	1.65998
GO:0006974	cellular response to DNA damage stimulus	Rad51	Rad51	DNA repair protein RAD51 homolog 1	8.11862e-06	0.00517977	1.65998
GO:0006974	cellular response to DNA damage stimulus	Npas2	Npas2	Neuronal PAS domain-containing protein 2	8.11862e-06	0.00517977	1.65998
GO:0006974	cellular response to DNA damage stimulus	Cep164	Cep164	Centrosomal protein of 164 kDa	8.11862e-06	0.00517977	1.65998
GO:0006974	cellular response to DNA damage stimulus	Trp73	Trp73	Tumor protein p73	8.11862e-06	0.00517977	1.65998
GO:0006974	cellular response to DNA damage stimulus	Nhej1	Nhej1	Non-homologous end-joining factor 1	8.11862e-06	0.00517977	1.65998
GO:0006974	cellular response to DNA damage stimulus	Msh2	Msh2	DNA mismatch repair protein Msh2	8.11862e-06	0.00517977	1.65998
GO:0006974	cellular response to DNA damage stimulus	Trp63	Trp63	Tumor protein 63	8.11862e-06	0.00517977	1.65998
GO:0006974	cellular response to DNA damage stimulus	Brca2	Brca2	Breast cancer type 2 susceptibility protein homolog	8.11862e-06	0.00517977	1.65998
GO:0006974	cellular response to DNA damage stimulus	Mms22l	Mms22l	Protein MMS22-like	8.11862e-06	0.00517977	1.65998
GO:0006974	cellular response to DNA damage stimulus	Recql5	Recql5	ATP-dependent DNA helicase Q5	8.11862e-06	0.00517977	1.65998
GO:0006974	cellular response to DNA damage stimulus	Wrn	Wrn	Werner syndrome ATP-dependent helicase homolog	8.11862e-06	0.00517977	1.65998
GO:0006974	cellular response to DNA damage stimulus	Chaf1a	Chaf1a	Putative uncharacterized protein	8.11862e-06	0.00517977	1.65998
GO:0006974	cellular response to DNA damage stimulus	Lyn	Lyn	Tyrosine-protein kinase Lyn	8.11862e-06	0.00517977	1.65998
GO:0006974	cellular response to DNA damage stimulus	Ncoa6	Ncoa6	Nuclear receptor coactivator 6	8.11862e-06	0.00517977	1.65998
GO:0006974	cellular response to DNA damage stimulus	Smug1	Smug1	Putative uncharacterized protein	8.11862e-06	0.00517977	1.65998
GO:0006974	cellular response to DNA damage stimulus	Mms19	Mms19	MMS19 nucleotide excision repair protein homolog	8.11862e-06	0.00517977	1.65998
GO:0006974	cellular response to DNA damage stimulus	Smc3	Smc3	Cspg6	8.11862e-06	0.00517977	1.65998
GO:0006974	cellular response to DNA damage stimulus	Shprh	Shprh	E3 ubiquitin-protein ligase SHPRH	8.11862e-06	0.00517977	1.65998
GO:0006974	cellular response to DNA damage stimulus	Atmin	Atmin	ATM interactor	8.11862e-06	0.00517977	1.65998
GO:0006974	cellular response to DNA damage stimulus	Palb2	Palb2	Partner and localizer of BRCA2	8.11862e-06	0.00517977	1.65998
GO:0006974	cellular response to DNA damage stimulus	Epc2	Epc2	Enhancer of polycomb homolog 2	8.11862e-06	0.00517977	1.65998
GO:0006974	cellular response to DNA damage stimulus	Atrx	Atrx	Transcriptional regulator ATRX	8.11862e-06	0.00517977	1.65998
GO:0006974	cellular response to DNA damage stimulus	Ndnl2	Ndnl2	MFLJ00211 protein	8.11862e-06	0.00517977	1.65998
GO:0006974	cellular response to DNA damage stimulus	Ino80	Ino80	DNA helicase INO80	8.11862e-06	0.00517977	1.65998
GO:0006974	cellular response to DNA damage stimulus	Uhrf1	Uhrf1	E3 ubiquitin-protein ligase UHRF1	8.11862e-06	0.00517977	1.65998
GO:0006974	cellular response to DNA damage stimulus	Mastl	Mastl	Serine/threonine-protein kinase greatwall	8.11862e-06	0.00517977	1.65998
GO:0006974	cellular response to DNA damage stimulus	Prmt6	Prmt6	Protein arginine N-methyltransferase 6	8.11862e-06	0.00517977	1.65998
GO:0006974	cellular response to DNA damage stimulus	Fam175a	Fam175a	BRCA1-A complex subunit Abraxas	8.11862e-06	0.00517977	1.65998
GO:0006974	cellular response to DNA damage stimulus	Brca1	Brca1	Breast cancer type 1 susceptibility protein homolog	8.11862e-06	0.00517977	1.65998
GO:0006974	cellular response to DNA damage stimulus	Macrod2	Macrod2	O-acetyl-ADP-ribose deacetylase MACROD2	8.11862e-06	0.00517977	1.65998
GO:0006974	cellular response to DNA damage stimulus	Ube2d3	Ube2d3	Ubiquitin-conjugating enzyme E2 D3	8.11862e-06	0.00517977	1.65998
GO:0006974	cellular response to DNA damage stimulus	Ube2w	Ube2w	Ubiquitin-conjugating enzyme E2 W	8.11862e-06	0.00517977	1.65998
GO:0006974	cellular response to DNA damage stimulus	Sfr1	Sfr1	DNA repair protein Sfr1	8.11862e-06	0.00517977	1.65998
GO:0006281	DNA repair	Dclre1a	Dclre1a	DNA cross-link repair 1A protein	8.66021e-06	0.00517977	1.75553
GO:0006281	DNA repair	Zfyve26	Zfyve26	Zinc finger FYVE domain-containing protein 26	8.66021e-06	0.00517977	1.75553
GO:0006281	DNA repair	Pole	Pole	DNA polymerase epsilon catalytic subunit A	8.66021e-06	0.00517977	1.75553
GO:0006281	DNA repair	Cdk7	Cdk7	Cyclin-dependent kinase 7 (Homolog of Xenopus MO15 cdk-activating kinase), isoform CRA_a	8.66021e-06	0.00517977	1.75553
GO:0006281	DNA repair	Blm	Blm	Bloom syndrome protein homolog	8.66021e-06	0.00517977	1.75553
GO:0006281	DNA repair	Cdc5l	Cdc5l	Cdc5l protein	8.66021e-06	0.00517977	1.75553
GO:0006281	DNA repair	Rpa1	Rpa1	Putative uncharacterized protein	8.66021e-06	0.00517977	1.75553
GO:0006281	DNA repair	Rnf168	Rnf168	E3 ubiquitin-protein ligase RNF168	8.66021e-06	0.00517977	1.75553
GO:0006281	DNA repair	Aptx	Aptx	Aprataxin	8.66021e-06	0.00517977	1.75553
GO:0006281	DNA repair	Nthl1	Nthl1	Nth (Endonuclease III)-like 1 (E.coli), isoform CRA_b	8.66021e-06	0.00517977	1.75553
GO:0006281	DNA repair	Sprtn	Sprtn	SprT-like domain-containing protein Spartan	8.66021e-06	0.00517977	1.75553
GO:0006281	DNA repair	C230052I12Rik	C230052I12Rik	Fanconi anemia-associated protein of 24 kDa	8.66021e-06	0.00517977	1.75553
GO:0006281	DNA repair	Cul4b	Cul4b	Cullin-4B	8.66021e-06	0.00517977	1.75553
GO:0006281	DNA repair	Apitd1	Apitd1	Centromere protein S	8.66021e-06	0.00517977	1.75553
GO:0006281	DNA repair	Usp3	Usp3	Ubiquitin carboxyl-terminal hydrolase 3	8.66021e-06	0.00517977	1.75553
GO:0006281	DNA repair	Rnf8	Rnf8	E3 ubiquitin-protein ligase RNF8	8.66021e-06	0.00517977	1.75553
GO:0006281	DNA repair	Mus81	Mus81	Crossover junction endonuclease MUS81	8.66021e-06	0.00517977	1.75553
GO:0006281	DNA repair	Ube2t	Ube2t	Ubiquitin-conjugating enzyme E2 T	8.66021e-06	0.00517977	1.75553
GO:0006281	DNA repair	Msh6	Msh6	DNA mismatch repair protein Msh6	8.66021e-06	0.00517977	1.75553
GO:0006281	DNA repair	Smc6	Smc6	Structural maintenance of chromosomes protein 6	8.66021e-06	0.00517977	1.75553
GO:0006281	DNA repair	Neil3	Neil3	Endonuclease 8-like 3	8.66021e-06	0.00517977	1.75553
GO:0006281	DNA repair	Foxm1	Foxm1	Forkhead box protein M1	8.66021e-06	0.00517977	1.75553
GO:0006281	DNA repair	Aplf	Aplf	Putative uncharacterized protein	8.66021e-06	0.00517977	1.75553
GO:0006281	DNA repair	Neil2	Neil2	Neil2 protein	8.66021e-06	0.00517977	1.75553
GO:0006281	DNA repair	Hus1	Hus1	Checkpoint protein HUS1	8.66021e-06	0.00517977	1.75553
GO:0006281	DNA repair	Topbp1	Topbp1	DNA topoisomerase 2-binding protein 1	8.66021e-06	0.00517977	1.75553
GO:0006281	DNA repair	Exo1	Exo1	Exonuclease 1	8.66021e-06	0.00517977	1.75553
GO:0006281	DNA repair	Apex2	Apex2	DNA-(apurinic or apyrimidinic site) lyase 2	8.66021e-06	0.00517977	1.75553
GO:0006281	DNA repair	Fzr1	Fzr1	Fizzy/cell division cycle 20 related 1 splice variant 3	8.66021e-06	0.00517977	1.75553
GO:0006281	DNA repair	Rps27l	Rps27l	40S ribosomal protein S27-like	8.66021e-06	0.00517977	1.75553
GO:0006281	DNA repair	Poln	Poln	DNA polymerase nu	8.66021e-06	0.00517977	1.75553
GO:0006281	DNA repair	Usp7	Usp7	Ubiquitin carboxyl-terminal hydrolase 7	8.66021e-06	0.00517977	1.75553
GO:0006281	DNA repair	Rrm2b	Rrm2b	Ribonucleoside-diphosphate reductase subunit M2 B	8.66021e-06	0.00517977	1.75553
GO:0006281	DNA repair	Rev3l	Rev3l	DNA polymerase	8.66021e-06	0.00517977	1.75553
GO:0006281	DNA repair	Pttg1	Pttg1	Securin	8.66021e-06	0.00517977	1.75553
GO:0006281	DNA repair	Ticrr	Ticrr	Putative uncharacterized protein	8.66021e-06	0.00517977	1.75553
GO:0006281	DNA repair	Nfrkb	Nfrkb	Nuclear factor-related to kappa-B-binding protein	8.66021e-06	0.00517977	1.75553
GO:0006281	DNA repair	Ino80e	Ino80e	Protein Ino80e	8.66021e-06	0.00517977	1.75553
GO:0006281	DNA repair	Msh3	Msh3	DNA mismatch repair protein Msh3	8.66021e-06	0.00517977	1.75553
GO:0006281	DNA repair	Nsmce2	Nsmce2	E3 SUMO-protein ligase NSE2	8.66021e-06	0.00517977	1.75553
GO:0006281	DNA repair	Polb	Polb	DNA polymerase beta	8.66021e-06	0.00517977	1.75553
GO:0006281	DNA repair	Cry1	Cry1	Cryptochrome-1	8.66021e-06	0.00517977	1.75553
GO:0006281	DNA repair	Taok3	Taok3	Taok3 protein	8.66021e-06	0.00517977	1.75553
GO:0006281	DNA repair	Dmap1	Dmap1	DNA methyltransferase 1-associated protein 1	8.66021e-06	0.00517977	1.75553
GO:0006281	DNA repair	Tfpt	Tfpt	TCF3 fusion partner homolog	8.66021e-06	0.00517977	1.75553
GO:0006281	DNA repair	Clspn	Clspn	Claspin	8.66021e-06	0.00517977	1.75553
GO:0006281	DNA repair	Lig4	Lig4	DNA ligase 4	8.66021e-06	0.00517977	1.75553
GO:0006281	DNA repair	Psme4	Psme4	Proteasome activator complex subunit 4	8.66021e-06	0.00517977	1.75553
GO:0006281	DNA repair	Ube2a	Ube2a	Putative uncharacterized protein	8.66021e-06	0.00517977	1.75553
GO:0006281	DNA repair	Ung	Ung	Uracil-DNA glycosylase	8.66021e-06	0.00517977	1.75553
GO:0006281	DNA repair	Trip12	Trip12	E3 ubiquitin-protein ligase TRIP12	8.66021e-06	0.00517977	1.75553
GO:0006281	DNA repair	Rad50	Rad50	DNA repair protein RAD50	8.66021e-06	0.00517977	1.75553
GO:0006281	DNA repair	Chek1	Chek1	Serine/threonine-protein kinase Chk1	8.66021e-06	0.00517977	1.75553
GO:0006281	DNA repair	Usp28	Usp28	Putative uncharacterized protein	8.66021e-06	0.00517977	1.75553
GO:0006281	DNA repair	Brip1	Brip1	Putative uncharacterized protein	8.66021e-06	0.00517977	1.75553
GO:0006281	DNA repair	Uvssa	Uvssa	UV-stimulated scaffold protein A	8.66021e-06	0.00517977	1.75553
GO:0006281	DNA repair	Rad51	Rad51	DNA repair protein RAD51 homolog 1	8.66021e-06	0.00517977	1.75553
GO:0006281	DNA repair	Eepd1	Eepd1	Endonuclease/exonuclease/phosphatase family domain-containing protein 1	8.66021e-06	0.00517977	1.75553
GO:0006281	DNA repair	Dmc1	Dmc1	Disrupted meiotic cDNA 1 homolog, isoform CRA_a	8.66021e-06	0.00517977	1.75553
GO:0006281	DNA repair	Upf1	Upf1	Regulator of nonsense transcripts 1	8.66021e-06	0.00517977	1.75553
GO:0006281	DNA repair	Cep164	Cep164	Centrosomal protein of 164 kDa	8.66021e-06	0.00517977	1.75553
GO:0006281	DNA repair	Nhej1	Nhej1	Non-homologous end-joining factor 1	8.66021e-06	0.00517977	1.75553
GO:0006281	DNA repair	Msh2	Msh2	DNA mismatch repair protein Msh2	8.66021e-06	0.00517977	1.75553
GO:0006281	DNA repair	Brca2	Brca2	Breast cancer type 2 susceptibility protein homolog	8.66021e-06	0.00517977	1.75553
GO:0006281	DNA repair	Mms22l	Mms22l	Protein MMS22-like	8.66021e-06	0.00517977	1.75553
GO:0006281	DNA repair	Recql5	Recql5	ATP-dependent DNA helicase Q5	8.66021e-06	0.00517977	1.75553
GO:0006281	DNA repair	Hinfp	Hinfp	AA589481 protein	8.66021e-06	0.00517977	1.75553
GO:0006281	DNA repair	Wrn	Wrn	Werner syndrome ATP-dependent helicase homolog	8.66021e-06	0.00517977	1.75553
GO:0006281	DNA repair	Chaf1a	Chaf1a	Putative uncharacterized protein	8.66021e-06	0.00517977	1.75553
GO:0006281	DNA repair	Smug1	Smug1	Putative uncharacterized protein	8.66021e-06	0.00517977	1.75553
GO:0006281	DNA repair	Mms19	Mms19	MMS19 nucleotide excision repair protein homolog	8.66021e-06	0.00517977	1.75553
GO:0006281	DNA repair	Smc3	Smc3	Cspg6	8.66021e-06	0.00517977	1.75553
GO:0006281	DNA repair	Shprh	Shprh	E3 ubiquitin-protein ligase SHPRH	8.66021e-06	0.00517977	1.75553
GO:0006281	DNA repair	Palb2	Palb2	Partner and localizer of BRCA2	8.66021e-06	0.00517977	1.75553
GO:0006281	DNA repair	Epc2	Epc2	Enhancer of polycomb homolog 2	8.66021e-06	0.00517977	1.75553
GO:0006281	DNA repair	Atrx	Atrx	Transcriptional regulator ATRX	8.66021e-06	0.00517977	1.75553
GO:0006281	DNA repair	Ndnl2	Ndnl2	MFLJ00211 protein	8.66021e-06	0.00517977	1.75553
GO:0006281	DNA repair	Ino80	Ino80	DNA helicase INO80	8.66021e-06	0.00517977	1.75553
GO:0006281	DNA repair	Uhrf1	Uhrf1	E3 ubiquitin-protein ligase UHRF1	8.66021e-06	0.00517977	1.75553
GO:0006281	DNA repair	Kif22	Kif22	Kinesin-like protein KIF22	8.66021e-06	0.00517977	1.75553
GO:0006281	DNA repair	Prmt6	Prmt6	Protein arginine N-methyltransferase 6	8.66021e-06	0.00517977	1.75553
GO:0006281	DNA repair	Fam175a	Fam175a	BRCA1-A complex subunit Abraxas	8.66021e-06	0.00517977	1.75553
GO:0006281	DNA repair	Brca1	Brca1	Breast cancer type 1 susceptibility protein homolog	8.66021e-06	0.00517977	1.75553
GO:0006281	DNA repair	Ube2d3	Ube2d3	Ubiquitin-conjugating enzyme E2 D3	8.66021e-06	0.00517977	1.75553
GO:0006281	DNA repair	Ube2w	Ube2w	Ubiquitin-conjugating enzyme E2 W	8.66021e-06	0.00517977	1.75553
GO:0006281	DNA repair	Rad9b	Rad9b	Cell cycle checkpoint control protein RAD9B	8.66021e-06	0.00517977	1.75553
GO:0006281	DNA repair	Sfr1	Sfr1	DNA repair protein Sfr1	8.66021e-06	0.00517977	1.75553
GO:0007283	spermatogenesis	Tdrd9	Tdrd9	Putative ATP-dependent RNA helicase TDRD9	1.06928e-05	0.00575594	1.67849
GO:0007283	spermatogenesis	Dazl	Dazl	Deleted in azoospermia-like, isoform CRA_a	1.06928e-05	0.00575594	1.67849
GO:0007283	spermatogenesis	Herpud2	Herpud2	Homocysteine-responsive endoplasmic reticulum-resident ubiquitin-like domain member 2 protein	1.06928e-05	0.00575594	1.67849
GO:0007283	spermatogenesis	Pias1	Pias1	E3 SUMO-protein ligase PIAS1	1.06928e-05	0.00575594	1.67849
GO:0007283	spermatogenesis	Zglp1	Zglp1	GATA-type zinc finger protein 1	1.06928e-05	0.00575594	1.67849
GO:0007283	spermatogenesis	Hmga1	Hmga1	High mobility group protein HMG-I/HMG-Y	1.06928e-05	0.00575594	1.67849
GO:0007283	spermatogenesis	Tdrd1	Tdrd1	Tudor domain-containing protein 1	1.06928e-05	0.00575594	1.67849
GO:0007283	spermatogenesis	Galntl5	Galntl5	Inactive polypeptide N-acetylgalactosaminyltransferase-like protein 5	1.06928e-05	0.00575594	1.67849
GO:0007283	spermatogenesis	Nanos2	Nanos2	NANOS2	1.06928e-05	0.00575594	1.67849
GO:0007283	spermatogenesis	Patz1	Patz1	Protein Patz1	1.06928e-05	0.00575594	1.67849
GO:0007283	spermatogenesis	Siah1a	Siah1a	E3 ubiquitin-protein ligase SIAH1A	1.06928e-05	0.00575594	1.67849
GO:0007283	spermatogenesis	Sycp1	Sycp1	Synaptonemal complex protein 1	1.06928e-05	0.00575594	1.67849
GO:0007283	spermatogenesis	Zfx	Zfx	Zinc finger protein X-linked	1.06928e-05	0.00575594	1.67849
GO:0007283	spermatogenesis	E2f1	E2f1	E2F transcription factor 1, isoform CRA_a	1.06928e-05	0.00575594	1.67849
GO:0007283	spermatogenesis	Asz1	Asz1	Ankyrin repeat, SAM and basic leucine zipper domain-containing protein 1	1.06928e-05	0.00575594	1.67849
GO:0007283	spermatogenesis	Dedd	Dedd	Death effector domain-containing protein	1.06928e-05	0.00575594	1.67849
GO:0007283	spermatogenesis	Katnal1	Katnal1	Katanin p60 ATPase-containing subunit A-like 1	1.06928e-05	0.00575594	1.67849
GO:0007283	spermatogenesis	Spata5	Spata5	Spermatogenesis-associated protein 5	1.06928e-05	0.00575594	1.67849
GO:0007283	spermatogenesis	Ccnb1	Ccnb1	Cyclin b1 variant 1	1.06928e-05	0.00575594	1.67849
GO:0007283	spermatogenesis	Morc1	Morc1	MORC family CW-type zinc finger protein 1	1.06928e-05	0.00575594	1.67849
GO:0007283	spermatogenesis	Odf1	Odf1	Odf1 protein	1.06928e-05	0.00575594	1.67849
GO:0007283	spermatogenesis	Nr6a1	Nr6a1	Nuclear receptor subfamily 6 group A member 1	1.06928e-05	0.00575594	1.67849
GO:0007283	spermatogenesis	Brdt	Brdt	Putative uncharacterized protein	1.06928e-05	0.00575594	1.67849
GO:0007283	spermatogenesis	Zfp296	Zfp296	Protein Zfp296	1.06928e-05	0.00575594	1.67849
GO:0007283	spermatogenesis	Odf2	Odf2	Outer dense fiber protein 2	1.06928e-05	0.00575594	1.67849
GO:0007283	spermatogenesis	Arid4a	Arid4a	Arid4a protein	1.06928e-05	0.00575594	1.67849
GO:0007283	spermatogenesis	Bik	Bik	Bcl-2-interacting killer	1.06928e-05	0.00575594	1.67849
GO:0007283	spermatogenesis	Aspm	Aspm	Abnormal spindle-like microcephaly associated splice variant 1	1.06928e-05	0.00575594	1.67849
GO:0007283	spermatogenesis	Txnrd3	Txnrd3	Thioredoxin reductase 3	1.06928e-05	0.00575594	1.67849
GO:0007283	spermatogenesis	Tdrp	Tdrp	2610019F03Rik protein	1.06928e-05	0.00575594	1.67849
GO:0007283	spermatogenesis	Inpp5b	Inpp5b	Type II inositol 1,4,5-trisphosphate 5-phosphatase	1.06928e-05	0.00575594	1.67849
GO:0007283	spermatogenesis	Msh4	Msh4	MutS protein homolog 4	1.06928e-05	0.00575594	1.67849
GO:0007283	spermatogenesis	Cit	Cit	Citron Rho-interacting kinase	1.06928e-05	0.00575594	1.67849
GO:0007283	spermatogenesis	Mas1	Mas1	Proto-oncogene Mas	1.06928e-05	0.00575594	1.67849
GO:0007283	spermatogenesis	Mael	Mael	Protein maelstrom homolog	1.06928e-05	0.00575594	1.67849
GO:0007283	spermatogenesis	Ddx4	Ddx4	DEAD box polypeptide 4	1.06928e-05	0.00575594	1.67849
GO:0007283	spermatogenesis	Zfp541	Zfp541	Zinc finger protein 541	1.06928e-05	0.00575594	1.67849
GO:0007283	spermatogenesis	Tubd1	Tubd1	Tubulin delta chain	1.06928e-05	0.00575594	1.67849
GO:0007283	spermatogenesis	Tex19.1	Tex19.1	Testis-expressed protein 19.1	1.06928e-05	0.00575594	1.67849
GO:0007283	spermatogenesis	Diap3	Diap3	Protein diaphanous homolog 3	1.06928e-05	0.00575594	1.67849
GO:0007283	spermatogenesis	Fkbp6	Fkbp6	Putative uncharacterized protein	1.06928e-05	0.00575594	1.67849
GO:0007283	spermatogenesis	Birc3	Birc3	Baculoviral IAP repeat-containing protein 3	1.06928e-05	0.00575594	1.67849
GO:0007283	spermatogenesis	Txndc2	Txndc2	Thioredoxin domain-containing protein 2	1.06928e-05	0.00575594	1.67849
GO:0007283	spermatogenesis	Ctsl	Ctsl	Cathepsin L1	1.06928e-05	0.00575594	1.67849
GO:0007283	spermatogenesis	Tdrd12	Tdrd12	Putative ATP-dependent RNA helicase TDRD12	1.06928e-05	0.00575594	1.67849
GO:0007283	spermatogenesis	Limk2	Limk2	LIM domain kinase 2	1.06928e-05	0.00575594	1.67849
GO:0007283	spermatogenesis	Rpl39l	Rpl39l	RIKEN cDNA 4930517K11	1.06928e-05	0.00575594	1.67849
GO:0007283	spermatogenesis	Jag2	Jag2	Jagged2 protein	1.06928e-05	0.00575594	1.67849
GO:0007283	spermatogenesis	Kdm2b	Kdm2b	Lysine-specific demethylase 2B	1.06928e-05	0.00575594	1.67849
GO:0007283	spermatogenesis	Cadm1	Cadm1	RA175 isoform f	1.06928e-05	0.00575594	1.67849
GO:0007283	spermatogenesis	Nlrp14	Nlrp14	NACHT, LRR and PYD domains-containing protein 14	1.06928e-05	0.00575594	1.67849
GO:0007283	spermatogenesis	Creb3l4	Creb3l4	Cyclic AMP-responsive element-binding protein 3-like protein 4	1.06928e-05	0.00575594	1.67849
GO:0007283	spermatogenesis	Ctsh	Ctsh	Pro-cathepsin H	1.06928e-05	0.00575594	1.67849
GO:0007283	spermatogenesis	Nek1	Nek1	Nek1 protein	1.06928e-05	0.00575594	1.67849
GO:0007283	spermatogenesis	Piwil1	Piwil1	Piwi-like protein 1	1.06928e-05	0.00575594	1.67849
GO:0007283	spermatogenesis	Prm2	Prm2	Protamine-2	1.06928e-05	0.00575594	1.67849
GO:0007283	spermatogenesis	Eif4g3	Eif4g3	Eukaryotic translation initiation factor 4 gamma 3	1.06928e-05	0.00575594	1.67849
GO:0007283	spermatogenesis	Phc2	Phc2	Polyhomeotic-like protein 2	1.06928e-05	0.00575594	1.67849
GO:0007283	spermatogenesis	Rnf17	Rnf17	RING finger protein 17	1.06928e-05	0.00575594	1.67849
GO:0007283	spermatogenesis	Ddx25	Ddx25	ATP-dependent RNA helicase DDX25	1.06928e-05	0.00575594	1.67849
GO:0007283	spermatogenesis	Nkd1	Nkd1	Protein naked cuticle homolog 1	1.06928e-05	0.00575594	1.67849
GO:0007283	spermatogenesis	Adcyap1r1	Adcyap1r1	Pituitary adenylate cyclase-activating polypeptide type I receptor	1.06928e-05	0.00575594	1.67849
GO:0007283	spermatogenesis	Hist1h1a	Hist1h1a	Histone H1.1	1.06928e-05	0.00575594	1.67849
GO:0007283	spermatogenesis	Taf4b	Taf4b	Transcription initiation factor TFIID subunit 4B	1.06928e-05	0.00575594	1.67849
GO:0007283	spermatogenesis	Psme4	Psme4	Proteasome activator complex subunit 4	1.06928e-05	0.00575594	1.67849
GO:0007283	spermatogenesis	Hp	Hp	Haptoglobin	1.06928e-05	0.00575594	1.67849
GO:0007283	spermatogenesis	C330027C09Rik	C330027C09Rik	Protein C330027C09Rik	1.06928e-05	0.00575594	1.67849
GO:0007283	spermatogenesis	Sfmbt1	Sfmbt1	Scm-like with four MBT domains protein 1	1.06928e-05	0.00575594	1.67849
GO:0007283	spermatogenesis	Dnmt3a	Dnmt3a	DNA (cytosine-5)-methyltransferase 3A	1.06928e-05	0.00575594	1.67849
GO:0007283	spermatogenesis	Calr3	Calr3	Calsperin	1.06928e-05	0.00575594	1.67849
GO:0007283	spermatogenesis	Sycp3	Sycp3	Synaptonemal complex protein 3	1.06928e-05	0.00575594	1.67849
GO:0007283	spermatogenesis	Rnf114	Rnf114	Putative uncharacterized protein	1.06928e-05	0.00575594	1.67849
GO:0007283	spermatogenesis	Sox8	Sox8	Transcription factor SOX-8	1.06928e-05	0.00575594	1.67849
GO:0007283	spermatogenesis	Sohlh2	Sohlh2	Spermatogenesis- and oogenesis-specific basic helix-loop-helix-containing protein 2	1.06928e-05	0.00575594	1.67849
GO:0007283	spermatogenesis	Ggt1	Ggt1	Gamma-glutamyltranspeptidase 1	1.06928e-05	0.00575594	1.67849
GO:0007283	spermatogenesis	Catsper3	Catsper3	Cation channel sperm-associated protein 3 transcript variant 1	1.06928e-05	0.00575594	1.67849
GO:0007283	spermatogenesis	Dmc1	Dmc1	Disrupted meiotic cDNA 1 homolog, isoform CRA_a	1.06928e-05	0.00575594	1.67849
GO:0007283	spermatogenesis	Ift81	Ift81	Intraflagellar transport protein 81 homolog	1.06928e-05	0.00575594	1.67849
GO:0007283	spermatogenesis	Rgs2	Rgs2	Regulator of G-protein-signaling 2	1.06928e-05	0.00575594	1.67849
GO:0007283	spermatogenesis	Crtap	Crtap	Cartilage-associated protein	1.06928e-05	0.00575594	1.67849
GO:0007283	spermatogenesis	Trp63	Trp63	Tumor protein 63	1.06928e-05	0.00575594	1.67849
GO:0007283	spermatogenesis	Brca2	Brca2	Breast cancer type 2 susceptibility protein homolog	1.06928e-05	0.00575594	1.67849
GO:0007283	spermatogenesis	Mei4	Mei4	Meiosis-specific protein MEI4-like	1.06928e-05	0.00575594	1.67849
GO:0007283	spermatogenesis	Dpcd	Dpcd	Protein DPCD	1.06928e-05	0.00575594	1.67849
GO:0007283	spermatogenesis	Pcyt1b	Pcyt1b	Choline-phosphate cytidylyltransferase B	1.06928e-05	0.00575594	1.67849
GO:0007283	spermatogenesis	Alkbh5	Alkbh5	RNA demethylase ALKBH5	1.06928e-05	0.00575594	1.67849
GO:0007283	spermatogenesis	Tex19.2	Tex19.2	MCG131912	1.06928e-05	0.00575594	1.67849
GO:0007283	spermatogenesis	Hmgb2	Hmgb2	High mobility group protein B2	1.06928e-05	0.00575594	1.67849
GO:0007283	spermatogenesis	Arntl	Arntl	Aryl hydrocarbon receptor nuclear translocator-like, isoform CRA_b	1.06928e-05	0.00575594	1.67849
GO:0007283	spermatogenesis	Pxt1	Pxt1	Peroxisomal testis-specific protein 1	1.06928e-05	0.00575594	1.67849
GO:0007283	spermatogenesis	Atrx	Atrx	Transcriptional regulator ATRX	1.06928e-05	0.00575594	1.67849
GO:0007283	spermatogenesis	Ggnbp2	Ggnbp2	Gametogenetin-binding protein 2	1.06928e-05	0.00575594	1.67849
GO:0007283	spermatogenesis	Gsr	Gsr	Glutathione reductase, mitochondrial	1.06928e-05	0.00575594	1.67849
GO:0007283	spermatogenesis	Kit	Kit	KIT oncogene	1.06928e-05	0.00575594	1.67849
GO:0007283	spermatogenesis	Ccdc155	Ccdc155	Protein KASH5	1.06928e-05	0.00575594	1.67849
GO:0007283	spermatogenesis	Hook1	Hook1	Protein Hook homolog 1	1.06928e-05	0.00575594	1.67849
GO:0007283	spermatogenesis	Tdrkh	Tdrkh	Tdrkh protein	1.06928e-05	0.00575594	1.67849
GO:0007283	spermatogenesis	Spag16	Spag16	Uncharacterized protein	1.06928e-05	0.00575594	1.67849
GO:0007283	spermatogenesis	Mea1	Mea1	Male-enhanced antigen 1	1.06928e-05	0.00575594	1.67849
GO:0016567	protein ubiquitination	Fbxo30	Fbxo30	F-box only protein 30	1.50024e-05	0.00734164	1.59356
GO:0016567	protein ubiquitination	Rnf34	Rnf34	E3 ubiquitin-protein ligase RNF34	1.50024e-05	0.00734164	1.59356
GO:0016567	protein ubiquitination	Rnf38	Rnf38	E3 ubiquitin-protein ligase RNF38	1.50024e-05	0.00734164	1.59356
GO:0016567	protein ubiquitination	Akt1	Akt1	Akt1 protein	1.50024e-05	0.00734164	1.59356
GO:0016567	protein ubiquitination	Fbxo5	Fbxo5	F-box only protein 5	1.50024e-05	0.00734164	1.59356
GO:0016567	protein ubiquitination	Trim13	Trim13	Putative uncharacterized protein	1.50024e-05	0.00734164	1.59356
[truncated: 22,546 more rows]

## Sheet: Gene2GO
QueryID	QuerySymbol	Description	GOID	GOTerm	P-Value	Enrichment
[truncated: 24,226 more rows]
