# Supplementary material for: Luteinizing Hormone Receptor Mutation (LHRN316S) Causes Abnormal Follicular Development Revealed by Follicle Single-Cell Analysis and CRISPR/Cas9
Source: Interdiscip Sci. 2024 Aug 16;16(4):976–89. doi: 10.1007/s12539-024-00646-7 (PMC11512921; doi:10.1007/s12539-024-00646-7)
Supplement: Supplementary file 11 — Supplementary file11 (XLS 307 KB) [file 12539_2024_646_MOESM11_ESM.xls]

## Sheet: Sheet1
AccID1	AccID2	pearson	P-Value	FDR	style
Cdkn1a	Il15	1	0	0	Positive
Cdkn1a	Prmt1	1	0	0	Positive
Cdkn1a	Serpine1	1	0	0	Positive
Cdkn1a	Sgpl1	1	0	0	Positive
Cdkn1a	Skil	1	0	0	Positive
Tcf7l1	Il15	1	0	0	Positive
Tcf7l1	Prmt1	1	0	0	Positive
Tcf7l1	Serpine1	1	0	0	Positive
Tcf7l1	Hoxa3	1	0	0	Positive
Tcf7l1	Skil	1	0	0	Positive
Il15	Prmt1	1	0	0	Positive
Il15	Serpine1	1	0	0	Positive
Il15	Hoxa3	1	0	0	Positive
Il15	Sgpl1	1	0	0	Positive
Il15	Skil	1	0	0	Positive
Prmt6	Gata2	1	0	0	Positive
Prmt1	Serpine1	1	0	0	Positive
Prmt1	Hoxa3	1	0	0	Positive
Serpine1	Hoxa3	1	0	0	Positive
Serpine1	Sgpl1	1	0	0	Positive
Serpine1	Skil	1	0	0	Positive
Hoxa3	Skil	1	0	0	Positive
Rarg	Wnt5a	1	0	0	Positive
Cdkn1a	Tcf7l1	1	9.48637e-09	8.18539e-07	Positive
Cdkn1a	Hoxa3	1	9.48637e-09	8.18539e-07	Positive
Prmt1	Skil	1	9.48637e-09	8.18539e-07	Positive
Hoxa3	Sgpl1	1	9.48637e-09	8.18539e-07	Positive
Sgpl1	Skil	1	9.48637e-09	8.18539e-07	Positive
Tcf7l1	Sgpl1	1	1.34158e-08	1.08042e-06	Positive
Prmt1	Sgpl1	1	1.34158e-08	1.08042e-06	Positive
Pou5f1	Lrrc6	1	2.23189e-05	0.00173943	Positive
Hoxc13	Ntn1	1	3.98597e-05	0.0030094	Positive
Cdc42bpa	Lmna	-1	6.12338e-05	0.00448306	Negative
Sohlh2	Tek	1	7.56017e-05	0.00537217	Positive
Angpt1	Cdc42bpb	1	8.02334e-05	0.0055384	Positive
Fkbp6	Gata2	1	0.000131013	0.00855479	Positive
Fkbp6	Prmt6	1	0.000131013	0.00855479	Positive
Alx1	Asz1	-1	0.000178117	0.0110433	Negative
Etv5	Acvr2a	1	0.000178264	0.0110433	Positive
Asz1	Sycp2	1	0.000198483	0.0119883	Positive
Ablim3	Brsk2	1	0.000228848	0.0134853	Positive
Kitl	Aurkc	-1	0.000234459	0.013487	Negative
Tdrkh	Yy1	-1	0.000273127	0.0153459	Negative
Arf6	Prickle2	1	0.000290026	0.015925	Positive
Rad50	Ermp1	1	0.000303895	0.016297	Positive
Syne3	Tdrd9	-1	0.00031029	0.016297	Negative
Ap4b1	Bcas3	1	0.000344941	0.0176262	Positive
Fbln5	Arhgap26	1	0.000350189	0.0176262	Positive
Cbfb	Ablim3	1	0.00037124	0.0176757	Positive
Alx1	Sycp2	-1	0.0003766	0.0176757	Negative
Unc5a	Ccdc39	1	0.000379785	0.0176757	Positive
Eif2b4	Fmn2	-1	0.000380436	0.0176757	Negative
Piwil1	Aurkc	-1	0.000404068	0.0184194	Negative
Klhdc3	Cdc42ep2	1	0.000420981	0.0185309	Positive
Nkd1	Msh4	-1	0.000421854	0.0185309	Negative
Tgfbr1	Sytl4	1	0.000432469	0.0186579	Positive
Aldh1a2	Klhdc3	-1	0.000467046	0.0197962	Negative
Ankrd6	Xiap	1	0.000484939	0.0202002	Positive
Rbpj	Krt71	-1	0.000545587	0.0223413	Negative
Rap1b	Mllt3	1	0.000569194	0.022704	Positive
Coro2a	Nkd1	-1	0.000573238	0.022704	Negative
Cbfb	Brsk2	1	0.000600088	0.0232307	Positive
Iqsec2	Vps29	-1	0.000605768	0.0232307	Negative
Kit	Eif2b4	-1	0.000630277	0.023374	Negative
Marf1	Pabpc1l	1	0.000630975	0.023374	Positive
Piwil1	Kitl	0.999999	0.000638527	0.023374	Positive
Stx3	Rab5a	0.999999	0.00065407	0.0235856	Positive
Padi6	Dpep3	0.999999	0.000765406	0.0270972	Positive
Tex11	Mybl2	-0.999999	0.000773884	0.0270972	Negative
Fmnl3	Pcsk6	0.999999	0.00080774	0.0278786	Positive
Aldh1a2	Cdc42ep2	-0.999999	0.000888027	0.0299688	Negative
Gja1	Eya1	-0.999999	0.000893111	0.0299688	Negative
Nr2f2	Kif2c	-0.999999	0.000918889	0.0304114	Negative
Nobox	Birc3	-0.999999	0.000959716	0.0312924	Negative
Ugt8a	Jmy	0.999999	0.00097141	0.0312924	Positive
Coro2a	Msh4	0.999999	0.000995092	0.0316335	Positive
Kit	Fmn2	0.999999	0.00101071	0.0317128	Positive
Tex11	Stag2	0.999999	0.0010516	0.0324614	Positive
Spice1	Amot	0.999999	0.00106145	0.0324614	Positive
Chml	Kif2c	-0.999999	0.00109498	0.0329228	Negative
Wisp1	Sfrp1	0.999998	0.00110379	0.0329228	Positive
Hormad2	Kdelr2	0.999998	0.00113672	0.0334916	Positive
Igf1	Birc5	-0.999998	0.00119592	0.0348114	Negative
Foxc1	Aurka	-0.999998	0.0012419	0.0357193	Negative
Nek2	Epb4.1l5	0.999998	0.00125773	0.035749	Positive
Coro2b	Stam	-0.999998	0.00131195	0.0366903	Negative
Ap2s1	Fbxo43	-0.999998	0.00132745	0.0366903	Negative
Ooep	Fmn2	-0.999998	0.00134764	0.0366903	Negative
Dicer1	Cltc	0.999998	0.00135159	0.0366903	Positive
Ccdc39	Kif20b	-0.999998	0.00137629	0.0369307	Negative
Rab10	Map9	0.999998	0.00139102	0.0369307	Positive
Sohlh2	Vcl	0.999998	0.00142014	0.036967	Positive
Nlrc4	Dmc1	0.999997	0.00142892	0.036967	Positive
Taf4a	Lama1	-0.999997	0.00143829	0.036967	Negative
Stk11	Fscn1	-0.999997	0.00148966	0.0376429	Negative
Vcl	Tek	0.999997	0.00149574	0.0376429	Positive
Ldb1	Dazl	-0.999997	0.00154398	0.038189	Negative
Alms1	Kif2a	0.999997	0.00156895	0.038189	Positive
Cyld	Strip2	0.999997	0.00157811	0.038189	Positive
Kitl	Bmp15	0.999997	0.00158067	0.038189	Positive
Arf4	Wls	0.999997	0.00160894	0.0384301	Positive
Tex19.1	Alms1	0.999997	0.00162246	0.0384301	Positive
Mllt3	Zfp318	0.999997	0.00168092	0.0389236	Positive
Ipo7	Aurka	-0.999996	0.00168816	0.0389236	Negative
Zbtb33	Spice1	0.999996	0.00169658	0.0389236	Positive
Eif2b4	Ooep	0.999996	0.00172808	0.0389236	Positive
Pard6a	Nckap1l	-0.999996	0.00175012	0.0389236	Negative
Ednrb	Ccdc155	-0.999996	0.00175557	0.0389236	Negative
Unc5a	Kif20b	-0.999996	0.00175607	0.0389236	Negative
Dicer1	Eya1	0.999996	0.00180308	0.0390963	Positive
Aurkc	Bmp15	-0.999996	0.00181513	0.0390963	Negative
Mybl2	Stag2	-0.999996	0.00182549	0.0390963	Negative
Fgf7	Crb3	-0.999996	0.00184052	0.0390963	Negative
Trp63	Bcas3	-0.999996	0.00184477	0.0390963	Negative
Ap1s2	Sod1	-0.999995	0.00191696	0.0402728	Negative
Rab39b	Wnt7a	0.999995	0.0019446	0.0405014	Positive
Chml	Nr2f2	0.999995	0.00201387	0.0415855	Positive
Prkci	Camsap1	0.999995	0.00205268	0.0420278	Positive
Lmna	Use1	0.999995	0.00207733	0.042128	Positive
Cdc42bpa	Use1	-0.999994	0.00213856	0.042128	Negative
Tnik	Pmp22	0.999994	0.00218	0.042128	Positive
Trp63	Ap4b1	-0.999994	0.00218971	0.042128	Negative
Dand5	Pkd2	-0.999994	0.00220286	0.042128	Negative
Piwil1	Bmp15	0.999994	0.0022192	0.042128	Positive
Dock7	Nek2	0.999994	0.00222531	0.042128	Positive
Mael	Hoxc13	-0.999994	0.00222696	0.042128	Negative
Fgf7	Rnf212	-0.999994	0.00223408	0.042128	Negative
Brca2	Ank2	0.999994	0.00224264	0.042128	Positive
Rap1b	Zfp318	0.999994	0.00225011	0.042128	Positive
Mael	Ntn1	-0.999994	0.00226682	0.042128	Negative
Mmp2	Stam	-0.999994	0.00228915	0.0422058	Negative
Ywhah	Sfrp1	0.999993	0.00234009	0.0422058	Positive
Arf6	Kank1	0.999993	0.00234076	0.0422058	Positive
Spint2	Ryk	0.999993	0.00234412	0.0422058	Positive
Kit	Ooep	-0.999993	0.00235836	0.0422058	Negative
Actr3	Hey1	0.999992	0.00248286	0.0436012	Positive
Ooep	Epb4.1l5	-0.999992	0.00249164	0.0436012	Negative
Kif20b	Rnf212	-0.999992	0.00249631	0.0436012	Negative
Fzd7	Brdt	-0.999992	0.0025535	0.0436012	Negative
Sytl4	Prickle2	0.999992	0.00255578	0.0436012	Positive
Ccdc79	Pstpip2	-0.999992	0.00255859	0.0436012	Negative
Ctnnd1	Ankrd6	0.999992	0.00259637	0.0436012	Positive
Kank1	Prickle2	0.999991	0.00263079	0.0436012	Positive
Nobox	Coro2a	-0.999991	0.0026466	0.0436012	Negative
Foxc1	Rab5a	0.999991	0.002694	0.0436012	Positive
Ccnb1	Marf1	-0.999991	0.00269462	0.0436012	Negative
Dicer1	Gja1	-0.999991	0.00269619	0.0436012	Negative
Cyp1b1	Tulp3	-0.999991	0.00271478	0.0436012	Negative
Smc3	Aldh1a2	0.999991	0.00272	0.0436012	Positive
Strip2	Myh9	0.999991	0.00272648	0.0436012	Positive
Ofd1	Ezr	0.999991	0.00273281	0.0436012	Positive
Zbtb33	Amot	0.999991	0.00275802	0.0436012	Positive
Syne2	Krt71	-0.99999	0.00279129	0.0436012	Negative
Arf6	Sytl4	0.99999	0.00284581	0.0436012	Positive
Coro2b	Syce2	-0.99999	0.00285893	0.0436012	Negative
Cdc42bpb	Gatad2a	0.99999	0.00286463	0.0436012	Positive
Wisp1	Unc5c	0.99999	0.00289473	0.0436012	Positive
Gata3	Hoxa7	0.99999	0.0029065	0.0436012	Positive
Bcr	Gatad2a	-0.99999	0.0029096	0.0436012	Negative
Pdzd11	Crb3	0.99999	0.00291037	0.0436012	Positive
Rtn3	Rab10	0.99999	0.0029122	0.0436012	Positive
Ipo7	Foxc1	0.999989	0.00293006	0.0436012	Positive
Angpt1	Gatad2a	0.999989	0.00294486	0.0436012	Positive
Tgfbr1	Prickle2	0.999989	0.00298825	0.0436012	Positive
Sec24a	Pcyt1b	0.999989	0.00301044	0.0436012	Positive
Ctnnd1	Xiap	0.999988	0.00308131	0.0436012	Positive
Bfsp2	Mybl2	0.999988	0.00311209	0.0436012	Positive
Figla	Actr2	-0.999988	0.00315101	0.0436012	Negative
Cltc	Eya1	0.999988	0.00315466	0.0436012	Positive
Nr2f2	Lin7c	0.999988	0.00315659	0.0436012	Positive
Smc3	Klhdc3	-0.999987	0.00318705	0.0436012	Negative
Tex19.1	Kif2a	0.999987	0.00319141	0.0436012	Positive
Pak7	Cdc73	0.999987	0.0032086	0.0436012	Positive
Nobox	Nkd1	0.999987	0.00321984	0.0436012	Positive
Arf6	Tgfbr1	0.999987	0.00327828	0.0436012	Positive
Ipo7	Ntn1	0.999986	0.00331487	0.0436012	Positive
Wee2	Daam1	0.999986	0.00331585	0.0436012	Positive
Henmt1	Hhex	-0.999986	0.00332328	0.0436012	Negative
Ccnb1	Pabpc1l	-0.999986	0.0033256	0.0436012	Negative
Sod1	Plxna4	0.999986	0.00333049	0.0436012	Positive
Syne2	Rbpj	0.999986	0.00333688	0.0436012	Positive
Gli3	Abl2	0.999986	0.00334098	0.0436012	Positive
Pard6a	Mark2	0.999986	0.00334751	0.0436012	Positive
Foxc1	Stx3	0.999986	0.00334807	0.0436012	Positive
Ipo7	Hoxc13	0.999986	0.00335473	0.0436012	Positive
Bcr	Fgfr1	0.999986	0.00338303	0.0436012	Positive
Daam1	Pacsin1	-0.999985	0.00342846	0.0436012	Negative
Napb	Spin1	0.999985	0.00343527	0.0436012	Positive
Kifc1	Dmc1	0.999985	0.00343677	0.0436012	Positive
Wisp1	Ywhah	0.999985	0.00344388	0.0436012	Positive
Vcl	Arfgef1	0.999985	0.00345051	0.0436012	Positive
Nlrc4	Igf1r	-0.999985	0.00348064	0.0436012	Negative
Dock7	Epb4.1l5	0.999985	0.00348304	0.0436012	Positive
Coro2b	Mmp2	0.999984	0.0036011	0.0441078	Positive
Coro2a	Birc3	0.999984	0.00360632	0.0441078	Positive
Smc3	Cdc42ep2	-0.999984	0.00360803	0.0441078	Negative
Celsr1	Actr2	-0.999984	0.00360821	0.0441078	Negative
Pkd2	Aspm	0.999984	0.00361479	0.0441078	Positive
Nobox	Msh4	-0.999984	0.00364169	0.0442127	Negative
Exo1	Chm	-0.999983	0.00366953	0.0443279	Negative
Fkbp6	Bfsp2	0.999983	0.00372517	0.0446034	Positive
Nek2	Ooep	-0.999983	0.00374936	0.0446034	Negative
Syne2	Syne3	-0.999983	0.0037565	0.0446034	Negative
Exo1	Pacsin1	0.999983	0.00376618	0.0446034	Positive
Epb4.1l5	Fmn2	0.999982	0.00383928	0.0447072	Positive
Mei4	Elmo1	-0.999982	0.00384041	0.0447072	Negative
Prmt6	Bfsp2	0.999982	0.00385618	0.0447072	Positive
Gata2	Bfsp2	0.999982	0.00385618	0.0447072	Positive
Ccdc39	Rnf212	0.999981	0.00387259	0.0447072	Positive
Tex11	Bfsp2	-0.999981	0.00388598	0.0447072	Negative
Ccdc155	Oas1d	0.999981	0.00392037	0.0447578	Positive
Aurka	Rab5a	-0.999981	0.0039359	0.0447578	Negative
Ccnb1	Csrp1	-0.999981	0.00394595	0.0447578	Negative
Igf1	Cdc42ep2	-0.99998	0.00399606	0.0448184	Negative
Unc5c	Sfrp1	0.99998	0.00399851	0.0448184	Positive
Gja1	Cltc	-0.99998	0.00404778	0.0448184	Negative
Syne2	Tdrd9	0.99998	0.00406679	0.0448184	Positive
Crb3	Rnf212	0.99998	0.0040746	0.0448184	Positive
Kif2c	Lin7c	-0.99998	0.00407548	0.0448184	Negative
Rbpj	Akt1	-0.999979	0.00408115	0.0448184	Negative
Rock1	Dlg2	0.999979	0.00410751	0.0449038	Positive
Stam	Syce2	0.999979	0.00417088	0.0452816	Positive
Nkd1	Birc3	-0.999978	0.00417956	0.0452816	Negative
Tdrd12	Rac1	-0.999978	0.00420973	0.0453104	Negative
Eif2b4	Epb4.1l5	-0.999978	0.00421972	0.0453104	Negative
Unc5a	Rnf212	0.999978	0.00425238	0.0454144	Positive
Birc3	Kdelr2	-0.999977	0.00427269	0.0454144	Negative
Rtn3	Map9	0.999977	0.00430321	0.0454144	Positive
Cyld	Myh9	0.999977	0.0043046	0.0454144	Positive
Dixdc1	Fbxo43	-0.999977	0.00433774	0.0454323	Negative
Sycp2	Apc	0.999977	0.0043439	0.0454323	Positive
Igf1	Klhdc3	-0.999976	0.00441704	0.0459981	Negative
Jmy	Pou5f1	-0.999975	0.00453836	0.0462453	Negative
Asz1	Apc	0.999975	0.00454239	0.0462453	Positive
Jmy	Lrrc6	-0.999974	0.00456068	0.0462453	Negative
Dlg2	Syce2	0.999974	0.0045836	0.0462453	Positive
Stx3	Aurka	-0.999974	0.00458997	0.0462453	Negative
Padi6	Ptprk	0.999974	0.00459764	0.0462453	Positive
Birc3	Msh4	0.999974	0.00460141	0.0462453	Positive
Sebox	Pde3a	-0.999974	0.0046238	0.0462453	Negative
Akt1	Krt71	0.999974	0.00462673	0.0462453	Positive
Frs2	Rarg	0.999973	0.00469551	0.0462453	Positive
Frs2	Wnt5a	0.999973	0.00469551	0.0462453	Positive
Alx1	Apc	-0.999973	0.0047205	0.0462453	Negative
Cltc	Hoxa1	0.999972	0.00472636	0.0462453	Positive
Kif20b	Fgf7	0.999972	0.00473038	0.0462453	Positive
Pdzd11	Fgf7	-0.999972	0.00475089	0.0462453	Negative
Cdc42bpa	Birc5	-0.999971	0.00481191	0.0462453	Negative
Kit	Epb4.1l5	0.999971	0.00484999	0.0462453	Positive
Ablim2	Cntnap1	0.999971	0.00485401	0.0462453	Positive
Nlrc4	Kifc1	0.999971	0.00486569	0.0462453	Positive
Sohlh2	Arfgef1	0.999971	0.00487065	0.0462453	Positive
Lmna	Birc5	0.999971	0.00487314	0.0462453	Positive
Aldh1a2	Igf1	0.999971	0.00488408	0.0462453	Positive
Lrp6	Mmp2	-0.99997	0.00490378	0.0462453	Negative
Dmc1	Igf1r	-0.99997	0.00490956	0.0462453	Negative
Bfsp2	Stag2	-0.99997	0.00493758	0.0462453	Negative
Tek	Arfgef1	0.99997	0.00494625	0.0462453	Positive
Ap1s2	Fmnl3	-0.999969	0.00497976	0.0462453	Negative
Mael	Xpot	-0.999969	0.00499929	0.0462453	Negative
Ntn1	Aurka	-0.999969	0.00500304	0.0462453	Negative
Hoxc13	Aurka	-0.999969	0.0050429	0.0462453	Negative
Nek2	Fmn2	0.999968	0.00509701	0.0462453	Positive
Nckap1l	Mark2	-0.999968	0.00509763	0.0462453	Negative
Chml	Lin7c	0.999967	0.00517046	0.0462453	Positive
Kank1	Sytl4	0.999967	0.00518657	0.0462453	Positive
Cdc42ep2	Birc5	0.999967	0.00519198	0.0462453	Positive
Nobox	Kdelr2	0.999966	0.0052324	0.0462453	Positive
Alx1	Pak7	-0.999966	0.00523332	0.0462453	Negative
Ap1s2	Plxna4	-0.999966	0.00524745	0.0462453	Negative
Cdk14	Taok2	0.999966	0.00528744	0.0462453	Positive
Ccnb3	Chml	0.999965	0.00530216	0.0462453	Positive
Ccnb3	Acvr2a	0.999965	0.00534792	0.0462453	Positive
Ptprk	Dpep3	0.999965	0.00536304	0.0462453	Positive
Zak	Arhgap26	0.999964	0.00540202	0.0462453	Positive
Hormad2	Birc3	-0.999964	0.00540941	0.0462453	Negative
Asz1	Pak7	0.999964	0.00541144	0.0462453	Positive
Pard3	Rhob	0.999964	0.00541146	0.0462453	Positive
Diap1	Diap3	0.999963	0.00546666	0.0462453	Positive
Eif2b4	Nek2	-0.999963	0.00547744	0.0462453	Negative
Ugt8a	Pou5f1	-0.999963	0.00550977	0.0462453	Negative
Fzd7	Stx7	0.999962	0.00551712	0.0462453	Positive
Ccnb3	Etv5	0.999962	0.00552618	0.0462453	Positive
Ugt8a	Lrrc6	-0.999962	0.00553209	0.0462453	Negative
Rock1	Akt1	-0.999962	0.00553726	0.0462453	Negative
Ipo7	Mael	-0.999962	0.00558169	0.0462453	Negative
Dand5	Mark2	0.999962	0.00558325	0.0462453	Positive
Sycp2	Pak7	0.999961	0.00560992	0.0462453	Positive
Klhdc3	Birc5	0.999961	0.00561296	0.0462453	Positive
Kank1	Tgfbr1	0.999961	0.00561904	0.0462453	Positive
Ipo7	Rab5a	0.999961	0.00562406	0.0462453	Positive
Rab39b	Ccl11	-0.999961	0.00565694	0.0462453	Negative
Esr2	Lrrc6	0.99996	0.00566264	0.0462453	Positive
Ap2s1	Dixdc1	0.99996	0.00566519	0.0462453	Positive
Sycp3	Brwd1	-0.99996	0.00567142	0.0462453	Negative
Ednrb	Oas1d	-0.99996	0.00567593	0.0462453	Negative
Esr2	Pou5f1	0.99996	0.00568496	0.0462453	Positive
Fbln5	Zak	0.999959	0.00575221	0.0463829	Positive
Cdc42bpb	Bcr	-0.999959	0.00577422	0.0463829	Negative
Ap1s2	Pcsk6	-0.999959	0.0057875	0.0463829	Negative
Tnks2	Abl2	0.999959	0.0057959	0.0463829	Positive
Rhob	Foxo3	0.999958	0.00581648	0.0463829	Positive
Dand5	Aspm	-0.999958	0.00581765	0.0463829	Negative
Angpt1	Bcr	-0.999958	0.00585446	0.0463829	Negative
Runx2	Fbxo5	-0.999958	0.00585546	0.0463829	Negative
Dock7	Ooep	-0.999956	0.00597468	0.0464157	Negative
Cdc42bpa	Igf1	0.999955	0.00600783	0.0464157	Positive
Srf	Rac1	0.999955	0.00603497	0.0464157	Positive
Mei4	Ablim1	-0.999955	0.00606076	0.0464157	Negative
Igf1	Lmna	-0.999955	0.00606906	0.0464157	Negative
Dicer1	Hoxa1	0.999954	0.00607794	0.0464157	Positive
Aldh1a2	Birc5	-0.999954	0.00608001	0.0464157	Negative
Etv5	Stx3	0.999954	0.00608958	0.0464157	Positive
Esr2	Ywhah	-0.999954	0.00609824	0.0464157	Negative
Ccdc39	Fgf7	-0.999954	0.00610667	0.0464157	Negative
Kit	Nek2	0.999954	0.00610772	0.0464157	Positive
Ptprk	Brsk2	0.999953	0.00615366	0.0464157	Positive
Gata2	Cbfb	0.999953	0.00618788	0.0464157	Positive
Prmt6	Cbfb	0.999953	0.00618788	0.0464157	Positive
Foxc1	Ntn1	0.999952	0.00624493	0.0464157	Positive
Acvr2a	Stx3	0.999952	0.00626784	0.0464157	Positive
Ipo7	Stx3	0.999951	0.00627813	0.0464157	Positive
Foxc1	Hoxc13	0.999951	0.00628479	0.0464157	Positive
Gatad2a	Fgfr1	-0.999951	0.00629263	0.0464157	Negative
Rad50	Ugt8a	0.999951	0.00629591	0.0464157	Positive
Xpot	Krit1	0.999951	0.00630682	0.0464157	Positive
Fkbp6	Cbfb	0.999951	0.00631889	0.0464157	Positive
Sebox	Apc	-0.99995	0.00633528	0.0464157	Negative
Unc5c	Ywhah	0.99995	0.0063386	0.0464157	Positive
Nobox	Hormad2	0.99995	0.00636912	0.0464157	Positive
Ptprk	Ablim3	0.99995	0.00638251	0.0464157	Positive
Ccnb3	Kif2c	-0.99995	0.00639714	0.0464157	Negative
Lims1	Hey1	0.999949	0.00643183	0.0464157	Positive
Mmp2	Syce2	-0.999949	0.00646003	0.0464157	Negative
Fscn1	Wnt7a	0.999948	0.00647768	0.0464157	Positive
Unc5a	Fgf7	-0.999948	0.00648646	0.0464157	Negative
Syne3	Krt71	0.999947	0.00654779	0.0464157	Positive
Tex19.2	Rarg	-0.999947	0.00655229	0.0464157	Negative
Tex19.2	Wnt5a	-0.999947	0.00655229	0.0464157	Negative
Gata2	Ablim3	0.999947	0.00655912	0.0464157	Positive
Prmt6	Ablim3	0.999947	0.00655912	0.0464157	Positive
Kif20b	Crb3	-0.999947	0.0065709	0.0464157	Negative
Ermp1	Ugt8a	0.999946	0.00659981	0.0464157	Positive
Ap1s3	Lims1	-0.999946	0.00660886	0.0464157	Negative
Marf1	Csrp1	0.999946	0.00664057	0.0465033	Positive
Fkbp6	Ablim3	0.999945	0.00669013	0.0465901	Positive
Etv5	Rab5a	0.999944	0.00674365	0.0465901	Positive
Wee2	Pacsin1	-0.999944	0.00674431	0.0465901	Negative
Cbfb	Ptprk	0.999944	0.00675375	0.0465901	Positive
Figla	Celsr1	0.999944	0.00675922	0.0465901	Positive
Prmt6	Brsk2	0.999943	0.00678797	0.0465901	Positive
Gata2	Brsk2	0.999943	0.00678797	0.0465901	Positive
Fkbp6	Mybl2	0.999942	0.00683726	0.0466179	Positive
Brca2	Cdc73	0.999942	0.0068395	0.0466179	Positive
Tdrd9	Krt71	-0.999942	0.00685808	0.0466179	Negative
Sod1	Fmnl3	0.999941	0.00689671	0.0466179	Positive
Fkbp6	Brsk2	0.999941	0.00691898	0.0466179	Positive
Acvr2a	Rab5a	0.999941	0.00692191	0.0466179	Positive
Birc5	Use1	0.99994	0.00695047	0.0466179	Positive
Prmt6	Mybl2	0.99994	0.00696828	0.0466179	Positive
Gata2	Mybl2	0.99994	0.00696828	0.0466179	Positive
Pdzd11	Rnf212	0.99994	0.00698496	0.0466179	Positive
Syne3	Rbpj	-0.999938	0.00709338	0.046997	Negative
Cyld	Pde3a	0.999936	0.00718824	0.046997	Positive
Pcsk6	Pmp22	0.999936	0.00719275	0.046997	Positive
Lrp6	Stam	0.999936	0.00719293	0.046997	Positive
Daam1	Exo1	-0.999936	0.00719464	0.046997	Negative
Hoxc13	Xpot	0.999936	0.00722625	0.046997	Positive
Fbxo5	4930506M07Rik	-0.999935	0.00725655	0.046997	Negative
Xpot	Ntn1	0.999935	0.00726611	0.046997	Positive
Rad50	Jmy	0.999935	0.00726732	0.046997	Positive
Mael	Aurka	0.999935	0.00726986	0.046997	Positive
Pabpc1l	Csrp1	0.999935	0.00727155	0.046997	Positive
Nr2e1	Tulp3	0.999935	0.00727519	0.046997	Positive
Ccnb3	Nr2f2	0.999934	0.00731603	0.0470498	Positive
Dock7	Fmn2	0.999934	0.00732232	0.0470498	Positive
Tdrd9	Rbpj	0.999932	0.00740367	0.0473188	Positive
Syne2	Akt1	-0.999932	0.00741802	0.0473188	Negative
Chm	Pacsin1	-0.999932	0.00743571	0.0473188	Negative
Dlg2	Coro2b	-0.999932	0.00744252	0.0473188	Negative
Xiap	Naip1	-0.999931	0.00747411	0.0473949	Negative
Tfap2a	Pacsin2	0.99993	0.00754833	0.0474368	Positive
Ermp1	Jmy	0.999929	0.00757122	0.0474368	Positive
Ccl11	Wnt7a	-0.999929	0.00760155	0.0474368	Negative
Smc3	Igf1	0.999929	0.00760409	0.0474368	Positive
Fkbp6	Tex11	-0.999929	0.00761115	0.0474368	Negative
Pcyt1b	Arfgef1	0.999927	0.00767886	0.0474368	Positive
Wls	Elmo1	0.999927	0.00768046	0.0474368	Positive
Eif2b4	Dock7	-0.999927	0.00770275	0.0474368	Negative
Sod1	Pcsk6	0.999927	0.00770446	0.0474368	Positive
Tex11	Gata2	-0.999926	0.00774216	0.0474368	Negative
Prmt6	Tex11	-0.999926	0.00774216	0.0474368	Negative
Pkd2	Mark2	-0.999925	0.00778611	0.0474368	Negative
Coro2a	Kdelr2	-0.999923	0.00787901	0.0474368	Negative
Hoxa1	Eya1	0.999923	0.00788102	0.0474368	Positive
Kit	Prkci	0.999923	0.0078955	0.0474368	Positive
Arf4	Dpep3	0.999923	0.00790736	0.0474368	Positive
Hipk1	Smc1b	0.999923	0.00792101	0.0474368	Positive
Ccdc39	Crb3	0.999922	0.00794719	0.0474368	Positive
Nckap1l	Msh4	0.999922	0.00795364	0.0474368	Positive
Ankrd6	Naip1	-0.999922	0.00795905	0.0474368	Negative
Stk11	Wnt7a	-0.999922	0.00796734	0.0474368	Negative
Fmnl3	Pmp22	0.999921	0.00800049	0.0474368	Positive
Brdt	Stx7	-0.99992	0.00807062	0.0474368	Negative
Smc3	Hey2	0.999919	0.00810531	0.0474368	Positive
Igf1	Use1	-0.999918	0.00814639	0.0474368	Negative
Map1b	Igf1r	0.999917	0.00819812	0.0474368	Positive
Arf3	Fbln5	0.999916	0.00827601	0.0474368	Positive
Zbtb33	Fat4	0.999915	0.00831657	0.0474368	Positive
Unc5a	Crb3	0.999914	0.00832698	0.0474368	Positive
Kit	Dock7	0.999914	0.00833303	0.0474368	Positive
Kifc1	Igf1r	-0.999914	0.00834632	0.0474368	Negative
Napb	Srf	-0.999914	0.00837134	0.0474368	Negative
Sec24a	Zfp318	0.999913	0.00837451	0.0474368	Positive
Nkd1	Nckap1l	-0.999913	0.00837549	0.0474368	Negative
Rab39b	Fscn1	0.999912	0.00842228	0.0474368	Positive
Esr2	Sfrp1	-0.999912	0.00843833	0.0474368	Negative
Alx1	Cdc73	-0.999912	0.00844192	0.0474368	Negative
Nkd1	Kdelr2	0.999912	0.00845224	0.0474368	Positive
Lrp6	Coro2b	-0.999911	0.00850488	0.0474368	Negative
Foxc1	Mael	-0.999911	0.00851176	0.0474368	Negative
Eif2b4	Prkci	-0.99991	0.00852578	0.0474368	Negative
Vil1	Cntnap1	0.99991	0.0085303	0.0474368	Positive
Dvl3	Rap1b	-0.99991	0.0085588	0.0474368	Negative
Asz1	Cdc73	0.999908	0.00862004	0.0474368	Positive
Arf3	Arhgap26	0.999908	0.00862619	0.0474368	Positive
Fkbp6	Stag2	-0.999907	0.00866275	0.0474368	Negative
Arf4	Padi6	0.999907	0.00867277	0.0474368	Positive
Rock1	Syce2	0.999907	0.00869111	0.0474368	Positive
Dlg2	Stam	0.999905	0.00875447	0.0474368	Positive
Strip2	Pde3a	0.999905	0.00876635	0.0474368	Positive
Gja1	Hoxa1	-0.999905	0.00877413	0.0474368	Negative
Prmt6	Stag2	-0.999905	0.00879376	0.0474368	Negative
Gata2	Stag2	-0.999905	0.00879376	0.0474368	Negative
Smc3	Birc5	-0.999904	0.00880001	0.0474368	Negative
Sycp2	Cdc73	0.999904	0.00881852	0.0474368	Positive
Kdelr2	Msh4	-0.999903	0.0088741	0.0474368	Negative
Prkci	Fmn2	0.999902	0.00890621	0.0474368	Positive
Snap91	Naip1	-0.999902	0.00891193	0.0474368	Negative
Lims1	Actr3	0.999902	0.00891469	0.0474368	Positive
Pard6a	Dand5	0.999902	0.00893076	0.0474368	Positive
Ntn1	Rab5a	0.999901	0.00893894	0.0474368	Positive
Coro2a	Nckap1l	0.999901	0.00894873	0.0474368	Positive
Hoxc13	Rab5a	0.999901	0.0089788	0.0474368	Positive
Coro2a	Hormad2	-0.9999	0.00901572	0.0474368	Negative
Ermp1	Kank1	0.9999	0.00902014	0.0474368	Positive
Ank2	Cdc73	0.999898	0.00908214	0.0474368	Positive
Unc5c	Tnks2	0.999898	0.00911008	0.0474368	Positive
Zak	Smc1b	-0.999897	0.00911668	0.0474368	Negative
Dvl3	Mllt3	-0.999897	0.00912799	0.0474368	Negative
Gli3	Tnks2	0.999897	0.00913689	0.0474368	Positive
Plxna4	Csrp1	0.999897	0.00914808	0.0474368	Positive
Cdc42bpb	Fgfr1	-0.999897	0.00915725	0.0474368	Negative
Angpt1	Fgfr1	-0.999895	0.00923749	0.0474368	Negative
Tdrd1	Taf4b	0.999894	0.00924839	0.0474368	Positive
Pak1	Diap3	0.999894	0.00927887	0.0474368	Positive
Fat4	Krit1	0.999894	0.00928904	0.0474368	Positive
Arf4	Elmo1	0.999894	0.0092894	0.0474368	Positive
Rad50	Kank1	0.999893	0.00932403	0.0474368	Positive
Tnik	Pcsk6	0.999892	0.00937275	0.0474368	Positive
Tgfbr1	Camsap1	0.999891	0.00940335	0.0474368	Positive
Dixdc1	Otx1	-0.99989	0.00942957	0.0474368	Negative
Foxc1	Etv5	0.99989	0.00943765	0.0474368	Positive
Pdzd11	Kif20b	-0.999889	0.00948127	0.0474368	Negative
Wls	Dpep3	0.999888	0.00951629	0.0474368	Positive
Ednrb	Brwd1	0.999888	0.00953289	0.0474368	Positive
Wisp1	Esr2	-0.999888	0.00954212	0.0474368	Negative
Bmp15	Lin7c	0.999887	0.00955308	0.0474368	Positive
Nkd1	Hormad2	0.999887	0.00958896	0.0474368	Positive
Stx3	Ntn1	0.999886	0.00959301	0.0474368	Positive
Foxc1	Acvr2a	0.999886	0.00961591	0.0474368	Positive
Rock1	Rbpj	0.999886	0.0096184	0.0474368	Positive
Hoxc13	Stx3	0.999886	0.00963287	0.0474368	Positive
Dlg2	Akt1	-0.999885	0.00964477	0.0474368	Negative
Pard6a	Msh4	-0.999884	0.00970376	0.0474368	Negative
Gli3	Arhgap10	-0.999882	0.00976194	0.0474368	Negative
Sytl4	Camsap1	0.999881	0.00983582	0.0474368	Positive
Tex19.2	Tdrd12	-0.99988	0.00987503	0.0474368	Negative
Ablim1	Elmo1	0.999879	0.00990117	0.0474368	Positive
Rab39b	Stk11	-0.999879	0.00991194	0.0474368	Negative
Picalm	Trappc6b	0.999879	0.00991521	0.0474368	Positive
Kit	Camsap1	0.999878	0.00994818	0.0474368	Positive
Pak7	Apc	0.999878	0.00995383	0.0474368	Positive
Ccl11	Ski	0.999878	0.00995599	0.0474368	Positive
Rictor	Lama1	-0.999877	0.00997817	0.0474368	Negative
Cyp1b1	Nr2e1	-0.999877	0.00998997	0.0474368	Negative
Cdc42bpa	Cdc42ep2	-0.999877	0.0100039	0.0474368	Negative
Hormad2	Msh4	-0.999876	0.0100108	0.0474368	Negative
Spice1	Fat4	0.999876	0.0100131	0.0474368	Positive
Cbfb	Bfsp2	0.999876	0.0100441	0.0474368	Positive
Brca2	Pak7	0.999875	0.0100481	0.0474368	Positive
Sec24a	Mllt3	0.999875	0.0100554	0.0474368	Positive
Cdc42ep2	Lmna	0.999875	0.0100651	0.0474368	Positive
Lsp1	Amot	-0.999875	0.0100741	0.0474368	Negative
Unc5a	Mical3	0.999874	0.0101005	0.0474368	Positive
Pard6a	Nkd1	0.999874	0.0101256	0.0474368	Positive
Dazl	Ablim2	-0.999873	0.0101323	0.0474368	Negative
Rock1	Krt71	-0.999873	0.010164	0.0474368	Negative
Lrp6	Map1b	0.999872	0.0101762	0.0474368	Positive
Fmnl3	Tnik	0.999872	0.0101805	0.0474368	Positive
Esr2	Jmy	-0.999871	0.0102233	0.0474368	Negative
Fmnl3	Plxna4	0.999871	0.0102272	0.0474368	Positive
Tdrd12	Srf	-0.999871	0.0102447	0.0474368	Negative
Prkci	Ooep	-0.99987	0.0102539	0.0474368	Negative
Padi6	Wls	0.99987	0.0102817	0.0474368	Positive
Wee2	Otx1	0.999869	0.0102964	0.0474368	Positive
Iqsec2	Taok2	0.999868	0.010352	0.0474368	Positive
Ctnnd1	Ilk	-0.999867	0.0103879	0.0474368	Negative
Bfsp2	Ablim3	0.999866	0.0104153	0.0474368	Positive
Cdc42bpa	Klhdc3	-0.999866	0.0104249	0.0474368	Negative
Tdrd9	Tex19.1	0.999865	0.0104532	0.0474368	Positive
Ccnb3	Lin7c	0.999865	0.0104726	0.0474368	Positive
Ccdc39	Mical3	0.999864	0.0104803	0.0474368	Positive
Klhdc3	Lmna	0.999864	0.0104861	0.0474368	Positive
Wee2	Exo1	-0.999864	0.0105105	0.0474368	Negative
Ap1s3	Oas1d	0.999864	0.0105145	0.0474368	Positive
Ctnnd1	Naip1	-0.999863	0.0105554	0.0474368	Negative
Eif2b4	Camsap1	-0.999862	0.0105785	0.0474368	Negative
Ipo7	Xpot	0.999862	0.010581	0.0474368	Positive
Sec24a	Rap1b	0.999861	0.0106246	0.0474368	Positive
Bfsp2	Brsk2	0.99986	0.0106442	0.0474368	Positive
Chml	Acvr2a	0.99986	0.0106501	0.0474368	Positive
Sebox	Sycp2	-0.999859	0.0106792	0.0474368	Negative
Etv5	Aurka	-0.999859	0.0106795	0.0474368	Negative
Dand5	Nckap1l	-0.999859	0.0106809	0.0474368	Negative
Sec24a	Arfgef1	0.999859	0.0106893	0.0474368	Positive
Pard6a	Coro2a	-0.999859	0.0106988	0.0474368	Negative
Padi6	Brsk2	0.999857	0.0107513	0.0474368	Positive
Syne3	Tex19.1	-0.999857	0.0107634	0.0474368	Negative
Dvl3	Zfp318	-0.999856	0.0108089	0.0474368	Negative
Aldh1a2	Hey2	0.999855	0.0108253	0.0474368	Positive
Ldb1	Hoxa7	0.999855	0.0108257	0.0474368	Positive
Etv5	Chml	0.999855	0.0108283	0.0474368	Positive
Pdzd11	Ccdc39	0.999855	0.0108576	0.0474368	Positive
Acvr2a	Aurka	-0.999855	0.0108578	0.0474368	Negative
Daam1	Chm	0.999854	0.0108642	0.0474368	Positive
Asz1	Sebox	-0.999854	0.0108777	0.0474368	Negative
Aldh1a2	Cdc42bpa	0.999854	0.0108919	0.0474368	Positive
Kmt2b	Diap1	0.999853	0.0109256	0.0474368	Positive
Aldh1a2	Lmna	-0.999852	0.0109531	0.0474368	Negative
Taok2	Vps29	-0.999852	0.0109578	0.0474368	Negative
Camsap1	Fmn2	0.999852	0.0109589	0.0474368	Positive
Apc	Pde3a	0.999852	0.0109591	0.0474368	Positive
Padi6	Ablim3	0.999851	0.0109801	0.0474368	Positive
Pcsk6	Plxna4	0.99985	0.0110349	0.0474368	Positive
Dlg2	Mmp2	-0.99985	0.0110436	0.0474368	Negative
Alx1	Sebox	0.999849	0.0110558	0.0474368	Positive
Fat4	Amot	0.999849	0.0110746	0.0474368	Positive
Vcl	Pcyt1b	0.999847	0.0111294	0.0474368	Positive
Pard6a	Pkd2	-0.999847	0.0111336	0.0474368	Negative
Kitl	Lin7c	0.999847	0.0111337	0.0474368	Positive
Spice1	Lsp1	-0.999847	0.0111355	0.0474368	Negative
Syne3	Akt1	0.999846	0.0111745	0.0474368	Positive
Esr2	Ugt8a	-0.999845	0.0111947	0.0474368	Negative
Mael	Rab5a	-0.999845	0.0112058	0.0474368	Negative
Pard3	Foxo3	0.999844	0.0112279	0.0474368	Positive
Pdzd11	Unc5a	0.999844	0.0112373	0.0474368	Positive
Tex19.2	Frs2	-0.999844	0.0112478	0.0474368	Negative
Ccdc155	Brwd1	-0.999843	0.0112885	0.0474368	Negative
Hey2	Klhdc3	-0.999843	0.0112924	0.0474368	Negative
Mael	Krit1	-0.999842	0.0113061	0.0474368	Negative
Cbfb	Padi6	0.999841	0.0113514	0.0474368	Positive
Ermp1	Arf6	0.999841	0.0113609	0.0474368	Positive
Lrp6	Syce2	0.999841	0.0113638	0.0474368	Positive
Aurkc	Lin7c	-0.999841	0.0113682	0.0474368	Negative
Pcyt1b	Zfp318	0.99984	0.011385	0.0474368	Positive
Aspm	Mark2	-0.99984	0.0114009	0.0474368	Negative
Rictor	Taf4a	0.999839	0.0114165	0.0474368	Positive
Piwil1	Dock7	0.999838	0.0114435	0.0474368	Positive
Prkci	Tgfbr1	0.999838	0.011456	0.0474368	Positive
Tdrd9	Akt1	-0.999837	0.0114848	0.0474368	Negative
Myh9	Pde3a	0.999837	0.0114928	0.0474368	Positive
Dpep3	Brsk2	0.999836	0.0115167	0.0474368	Positive
Mei4	Wls	-0.999836	0.0115209	0.0474368	Negative
Rock1	Coro2b	-0.999835	0.01155	0.0474368	Negative
Nobox	Nckap1l	-0.999834	0.0115953	0.0474368	Negative
Ccnb3	Stx3	0.999834	0.0116158	0.0474368	Positive
Ermp1	Prickle2	0.999833	0.0116509	0.0474368	Positive
Rad50	Arf6	0.999832	0.0116648	0.0474368	Positive
Ldb1	Ablim2	0.999832	0.0116763	0.0474368	Positive
Nlrc4	Map1b	-0.999832	0.0116788	0.0474368	Negative
Hey2	Cdc42ep2	-0.999831	0.0117133	0.0474368	Negative
Gnb2l1	Use1	0.99983	0.0117337	0.0474368	Positive
Acvr2a	Kif2c	-0.99983	0.0117451	0.0474368	Negative
Ablim3	Dpep3	0.99983	0.0117456	0.0474368	Positive
Ywhah	Lrrc6	-0.999829	0.0117609	0.0474368	Negative
Piwil1	Lin7c	0.999829	0.0117723	0.0474368	Positive
Gja1	Ank2	-0.999829	0.0117783	0.0474368	Negative
Ywhah	Pou5f1	-0.999829	0.0117832	0.0474368	Negative
Rad50	Pou5f1	-0.999828	0.0118057	0.0474368	Negative
Srf	Spin1	-0.999828	0.0118066	0.0474368	Negative
Cyld	Sebox	-0.999828	0.011812	0.0474368	Negative
Nfib	Gnb2l1	-0.999827	0.0118257	0.0474368	Negative
Rad50	Lrrc6	-0.999827	0.011828	0.0474368	Negative
Dock7	Aurkc	-0.999827	0.0118476	0.0474368	Negative
Kif20b	Mical3	-0.999827	0.0118566	0.0474368	Negative
Mael	Stx3	-0.999826	0.0118598	0.0474368	Negative
Prkci	Sytl4	0.999826	0.0118885	0.0474368	Positive
Etv5	Kif2c	-0.999825	0.0119233	0.0474368	Negative
Rad50	Prickle2	0.999824	0.0119548	0.0474368	Positive
Cdk14	Vil1	0.999822	0.0120027	0.0474368	Positive
Wisp1	Tnks2	0.999822	0.0120048	0.0474368	Positive
Tdrd9	Alms1	0.99982	0.0120756	0.0474368	Positive
Dock7	Kitl	0.99982	0.012082	0.0474368	Positive
Ermp1	Pou5f1	-0.999819	0.0121096	0.0474368	Negative
Cbfb	Dpep3	0.999819	0.0121168	0.0474368	Positive
Ermp1	Lrrc6	-0.999818	0.0121319	0.0474368	Negative
Cdc42ep2	Use1	0.999818	0.0121424	0.0474368	Positive
Hey2	Chm	0.999817	0.0121874	0.0474368	Positive
Xpot	Aurka	-0.999814	0.0122691	0.0474368	Negative
Ccnb3	Rab5a	0.999814	0.0122698	0.0474368	Positive
Pak7	Ank2	0.999814	0.0122907	0.0474368	Positive
Ooep	Camsap1	-0.999813	0.0123065	0.0474368	Negative
Palld	Pacsin2	0.999812	0.0123548	0.0474368	Positive
Ipo7	Etv5	0.999811	0.0123677	0.0474368	Positive
Dazl	Hoxa7	-0.999811	0.0123696	0.0474368	Negative
Syne3	Alms1	-0.999811	0.0123859	0.0474368	Negative
Camsap1	Prickle2	0.999811	0.0123916	0.0474368	Positive
Henmt1	Ilk	0.99981	0.012417	0.0474368	Positive
Pabpc1l	Ablim1	0.99981	0.0124256	0.0474368	Positive
Unc5c	Esr2	-0.999809	0.0124368	0.0474368	Negative
Sod1	Csrp1	0.999808	0.0124786	0.0474368	Positive
Ipo7	Acvr2a	0.999806	0.012546	0.0474368	Positive
Sohlh2	Pcyt1b	0.999806	0.0125495	0.0474368	Positive
Nckap1l	Birc3	0.999806	0.012555	0.0474368	Positive
Klhdc3	Use1	0.999805	0.0125634	0.0474368	Positive
Pcyt1b	Tek	0.999803	0.0126251	0.0474368	Positive
Acvr2a	Nr2f2	0.999802	0.0126639	0.0474368	Positive
Ank2	Eya1	0.999802	0.0126714	0.0474368	Positive
Arf6	Camsap1	0.999802	0.0126816	0.0474368	Positive
Nr2f2	Bmp15	0.999801	0.0127097	0.0474368	Positive
Prkci	Epb4.1l5	0.9998	0.0127455	0.0474368	Positive
Zbtb33	Lsp1	-0.999797	0.0128321	0.0474368	Negative
Etv5	Nr2f2	0.999797	0.0128422	0.0474368	Positive
Rock1	Stam	0.999796	0.012862	0.0474368	Positive
Nckap1l	Pkd2	0.999795	0.0128837	0.0474368	Positive
Trp63	Stag2	0.999794	0.012922	0.0474368	Positive
Prmt6	Ptprk	0.999793	0.0129416	0.0474368	Positive
Gata2	Ptprk	0.999793	0.0129416	0.0474368	Positive
Rock1	Syne2	0.999793	0.0129553	0.0474368	Positive
Ap1s2	Pmp22	-0.999792	0.0129802	0.0474368	Negative
Ankrd6	Ilk	-0.999792	0.0129843	0.0474368	Negative
Aldh1a2	Use1	-0.999791	0.0130305	0.0474368	Negative
Ap1s3	Hey1	-0.99979	0.0130407	0.0474368	Negative
Mark2	Msh4	-0.99979	0.0130513	0.0474368	Negative
Marf1	Ablim1	0.99979	0.0130566	0.0474368	Positive
Mllt3	Pcyt1b	0.999789	0.0130659	0.0474368	Positive
Fkbp6	Ptprk	0.999789	0.0130726	0.0474368	Positive
Ccnb1	Plxna4	-0.999788	0.013094	0.0474368	Negative
Arhgap10	Abl2	-0.999788	0.0131029	0.0474368	Negative
Dmc1	Map1b	-0.999788	0.0131077	0.0474368	Negative
Tnks2	Sfrp1	0.999788	0.0131086	0.0474368	Positive
Runx2	4930506M07Rik	0.999788	0.013112	0.0474368	Positive
Arf4	Mei4	-0.999787	0.0131298	0.0474368	Negative
Kifc1	Hormad2	0.999787	0.0131348	0.0474368	Positive
Cbfb	Mybl2	0.999786	0.0131562	0.0474368	Positive
Apc	Cdc73	0.999786	0.0131624	0.0474368	Positive
Ap4b1	Dpysl2	0.999785	0.0132023	0.0474368	Positive
Arf4	Ptprk	0.999783	0.0132704	0.0474368	Positive
Pard6a	Nobox	0.99978	0.0133455	0.0474368	Positive
Ablim2	Vil1	0.999779	0.0133843	0.0474368	Positive
Strip2	Sebox	-0.999779	0.0133902	0.0474368	Negative
Xiap	Ilk	-0.999776	0.0134692	0.0474368	Negative
Nkd1	Mark2	0.999776	0.0134731	0.0474368	Positive
Foxc1	Xpot	0.999775	0.013511	0.0474368	Positive
Ablim3	Mybl2	0.999774	0.0135274	0.0474368	Positive
Hoxc13	Krit1	0.999774	0.0135331	0.0474368	Positive
Bcas3	Dpysl2	0.999774	0.0135473	0.0474368	Positive
Map9	4930506M07Rik	0.999774	0.0135477	0.0474368	Positive
Krit1	Ntn1	0.999773	0.0135729	0.0474368	Positive
Lsp1	Tek	-0.999773	0.0135762	0.0474368	Negative
Smc3	Cdc42bpa	0.999771	0.0136119	0.0474368	Positive
Daam1	Otx1	0.999771	0.0136123	0.0474368	Positive
Bmp15	Kif2c	-0.999771	0.0136286	0.0474368	Negative
Rap1b	Pcyt1b	0.999771	0.0136351	0.0474368	Positive
Tdrd9	Kif2a	0.99977	0.0136446	0.0474368	Positive
Lsp1	Sohlh2	-0.99977	0.0136518	0.0474368	Negative
Dock7	Bmp15	0.99977	0.0136627	0.0474368	Positive
Piwil1	Nek2	0.99977	0.0136688	0.0474368	Positive
Smc3	Lmna	-0.999769	0.0136731	0.0474368	Negative
Dlg2	Rbpj	0.999768	0.0137259	0.0474368	Positive
Ldb1	Gata3	0.999767	0.0137321	0.0474368	Positive
Brsk2	Mybl2	0.999767	0.0137562	0.0474368	Positive
Otx1	Fbxo43	0.999766	0.0137673	0.0474368	Positive
Lmna	Gnb2l1	0.999765	0.0138111	0.0474368	Positive
Cdc42bpa	Gnb2l1	-0.999763	0.0138723	0.0474368	Negative
Tex11	Cbfb	-0.999761	0.01393	0.0474368	Negative
Syne3	Kif2a	-0.99976	0.0139549	0.0474368	Negative
Trp63	Tex11	0.999759	0.0139736	0.0474368	Positive
Prkci	Nek2	0.999758	0.0140032	0.0474368	Positive
Brca2	Gja1	-0.999757	0.014021	0.0474368	Negative
Arf3	Zak	0.999757	0.0140282	0.0474368	Positive
Coro2a	Mark2	-0.999757	0.0140464	0.0474368	Negative
Aurkc	Nek2	-0.999756	0.0140729	0.0474368	Negative
Ccl11	Fscn1	-0.999755	0.0140792	0.0474368	Negative
Tex19.2	Rac1	0.999755	0.0140848	0.0474368	Positive
Hhex	Trappc6b	0.999755	0.0140873	0.0474368	Positive
Lrrc6	Sfrp1	-0.999755	0.014101	0.0474368	Negative
Pou5f1	Sfrp1	-0.999754	0.0141233	0.0474368	Negative
Sec24a	Vcl	0.999753	0.0141398	0.0474368	Positive
Wee2	Chm	0.999752	0.01418	0.0474368	Positive
Ermp1	Sytl4	0.999751	0.0142067	0.0474368	Positive
Akt1	Syce2	-0.99975	0.0142284	0.0474368	Negative
Dlg2	Krt71	-0.999749	0.0142715	0.0474368	Negative
Kifc1	Kdelr2	0.999749	0.0142716	0.0474368	Positive
H1foo	Taf4b	-0.999749	0.0142733	0.0474368	Negative
Kitl	Nr2f2	0.999748	0.0142903	0.0474368	Positive
Tex11	Ablim3	-0.999748	0.0143013	0.0474368	Negative
Pard6a	Birc3	-0.999748	0.0143052	0.0474368	Negative
Kitl	Nek2	0.999747	0.0143073	0.0474368	Positive
Mical3	Rnf212	0.999746	0.0143529	0.0474368	Positive
Frs2	Yy1	-0.999745	0.0143873	0.0474368	Negative
Ap1s2	Csrp1	-0.999744	0.0143955	0.0474368	Negative
Napb	Rac1	-0.999744	0.0144063	0.0474368	Negative
Ccdc155	Ap1s3	0.999743	0.0144349	0.0474368	Positive
Prkci	Prickle2	0.999743	0.0144443	0.0474368	Positive
Dicer1	Ank2	0.999742	0.0144745	0.0474368	Positive
Rad50	Sytl4	0.99974	0.0145106	0.0474368	Positive
Arhgap26	Smc1b	-0.99974	0.0145187	0.0474368	Negative
Syne2	Tex19.1	0.99974	0.01452	0.0474368	Positive
Nr2f2	Aurkc	-0.99974	0.0145248	0.0474368	Negative
Tex11	Brsk2	-0.99974	0.0145301	0.0474368	Negative
Ermp1	Tgfbr1	0.999736	0.0146392	0.0474368	Positive
Tdrkh	Frs2	0.999735	0.0146604	0.0474368	Positive
Chml	Bmp15	0.999733	0.0147235	0.0474368	Positive
Arf6	Prkci	0.999732	0.0147343	0.0474368	Positive
Pak1	Diap1	0.999732	0.0147455	0.0474368	Positive
Trp63	Mybl2	-0.999732	0.0147475	0.0474368	Negative
Pard6a	Aspm	-0.999732	0.0147484	0.0474368	Negative
Bcas3	Stag2	-0.999731	0.0147668	0.0474368	Negative
Epb4.1l5	Camsap1	0.99973	0.0147982	0.0474368	Positive
Fbln5	Smc1b	-0.999727	0.0148689	0.0474368	Negative
Ptprk	Wls	0.999727	0.0148793	0.0474368	Positive
Sod1	Pmp22	0.999726	0.0148972	0.0474368	Positive
Unc5c	Abl2	0.999726	0.014906	0.0474368	Positive
Brca2	Eya1	0.999726	0.0149141	0.0474368	Positive
Piwil1	Epb4.1l5	0.999725	0.0149265	0.0474368	Positive
Piwil1	Nr2f2	0.999725	0.0149289	0.0474368	Positive
Rab10	4930506M07Rik	0.999725	0.0149387	0.0474368	Positive
Rad50	Tgfbr1	0.999725	0.0149431	0.0474368	Positive
Ccnb3	Foxc1	0.999724	0.0149638	0.0474368	Positive
Rtn3	Prmt2	-0.999724	0.0149647	0.0474368	Negative
Cbfb	Stag2	-0.999723	0.0149816	0.0474368	Negative
Dazl	Cntnap1	-0.999723	0.0149863	0.0474368	Negative
Rictor	Arhgap10	-0.999722	0.015012	0.0474368	Negative
Kank1	Camsap1	0.999722	0.0150224	0.0474368	Positive
Lsp1	Vcl	-0.99972	0.0150719	0.0474368	Negative
Mmp2	Map1b	-0.999719	0.01508	0.0474368	Negative
Ap2s1	Otx1	-0.999719	0.0150948	0.0474368	Negative
Ap4b1	Stag2	-0.999718	0.0151117	0.0474368	Negative
Rock1	Mmp2	-0.999717	0.0151511	0.0474368	Negative
Ap1s2	Tnik	-0.999716	0.0151602	0.0474368	Negative
Ednrb	Sycp3	-0.999715	0.0152043	0.0474368	Negative
Wisp1	Lrrc6	-0.999715	0.0152048	0.0474368	Negative
Brwd1	Oas1d	-0.999715	0.0152088	0.0474368	Negative
Kitl	Kif2c	-0.999715	0.0152092	0.0474368	Negative
Dvl3	Myh9	-0.999714	0.0152149	0.0474368	Negative
Wisp1	Pou5f1	-0.999714	0.0152271	0.0474368	Negative
Dazl	Gata3	-0.999712	0.0152761	0.0474368	Negative
Brca2	Alx1	-0.999712	0.0152814	0.0474368	Negative
Sycp2	Pde3a	0.999711	0.015303	0.0474368	Positive
Cyp1b1	Figla	-0.99971	0.0153238	0.0474368	Negative
Aurkc	Epb4.1l5	-0.99971	0.0153306	0.0474368	Negative
Ablim3	Stag2	-0.999709	0.0153529	0.0474368	Negative
Trp63	Dpysl2	-0.999708	0.015392	0.0474368	Negative
Aurkc	Kif2c	0.999706	0.0154437	0.0474368	Positive
Tnks2	Ywhah	0.999706	0.0154487	0.0474368	Positive
Brca2	Asz1	0.999705	0.0154595	0.0474368	Positive
Pard3	Kmt2b	0.999705	0.0154719	0.0474368	Positive
Asz1	Pde3a	0.999704	0.0155015	0.0474368	Positive
Ap1s3	Actr3	-0.999703	0.0155236	0.0474368	Negative
Sohlh2	Sec24a	0.999701	0.01556	0.0474368	Positive
Kitl	Epb4.1l5	0.999701	0.0155651	0.0474368	Positive
Ccl11	Stk11	0.999701	0.0155689	0.0474368	Positive
Brsk2	Stag2	-0.9997	0.0155817	0.0474368	Negative
Fat4	Xpot	0.9997	0.0155959	0.0474368	Positive
Rab39b	Ski	-0.999699	0.0156129	0.0474368	Negative
Ugt8a	Kank1	0.999699	0.0156199	0.0474368	Positive
Sec24a	Tek	0.999698	0.0156356	0.0474368	Positive
Cdk14	Iqsec2	0.999698	0.0156395	0.0474368	Positive
Brca2	Sycp2	0.999698	0.015658	0.0474368	Positive
Alx1	Pde3a	-0.999697	0.0156796	0.0474368	Negative
Etv5	Ntn1	0.999697	0.0156826	0.0474368	Positive
Hey2	Igf1	0.999696	0.0157094	0.0474368	Positive
Etv5	Hoxc13	0.999695	0.0157224	0.0474368	Positive
Hhex	Ilk	-0.999694	0.0157402	0.0474368	Negative
Smc3	Use1	-0.999694	0.0157505	0.0474368	Negative
Ccnb1	Ablim1	-0.999694	0.0157512	0.0474368	Negative
Ccdc79	Serpine1	-0.999693	0.015785	0.0474368	Negative
Ccdc79	Skil	-0.999693	0.015785	0.0474368	Negative
Tcf7l1	Ccdc79	-0.999693	0.015785	0.0474368	Negative
Il15	Ccdc79	-0.999693	0.015785	0.0474368	Negative
Ccdc79	Hoxa3	-0.999693	0.015785	0.0474368	Negative
Ccdc79	Sgpl1	-0.999693	0.015785	0.0474368	Negative
Cdkn1a	Ccdc79	-0.999693	0.015785	0.0474368	Negative
Prmt1	Ccdc79	-0.999693	0.015785	0.0474368	Negative
Marf1	Plxna4	0.999692	0.0157886	0.0474368	Positive
Tex11	Bcas3	-0.999691	0.0158184	0.0474368	Negative
Acvr2a	Lin7c	0.999691	0.0158205	0.0474368	Positive
Ank2	Cltc	0.999691	0.0158261	0.0474368	Positive
Piwil1	Kif2c	-0.99969	0.0158478	0.0474368	Negative
Hey2	Exo1	-0.99969	0.0158569	0.0474368	Negative
Acvr2a	Ntn1	0.99969	0.0158608	0.0474368	Positive
Nek2	Bmp15	0.999689	0.015888	0.0474368	Positive
Hoxc13	Acvr2a	0.999688	0.0159007	0.0474368	Positive
Lrp6	Dlg2	0.999686	0.0159474	0.0474368	Positive
Etv5	Lin7c	0.999684	0.0159988	0.0474368	Positive
Nek2	Camsap1	0.999682	0.0160559	0.0474368	Positive
Sebox	Myh9	-0.99968	0.0161166	0.0474368	Negative
Angpt1	Vps29	0.999679	0.0161215	0.0474368	Positive
Syne2	Alms1	0.999679	0.0161424	0.0474368	Positive
Ap4b1	Tex11	-0.999678	0.0161633	0.0474368	Negative
Ednrb	Ap1s3	-0.999677	0.0161904	0.0474368	Negative
Cdc42bpb	Vps29	0.999676	0.0162017	0.0474368	Positive
Xpot	Rab5a	0.999676	0.016205	0.0474368	Positive
Ccnb3	Aurka	-0.999676	0.0162057	0.0474368	Negative
Dock7	Prkci	0.999675	0.0162285	0.0474368	Positive
Cdk14	Vps29	-0.999674	0.0162452	0.0474368	Negative
Sebox	Pak7	-0.999673	0.0162891	0.0474368	Negative
Chml	Kitl	0.999672	0.0163042	0.0474368	Positive
Actr3	Ryk	0.999671	0.0163208	0.0474368	Positive
Jmy	Ywhah	0.999671	0.0163216	0.0474368	Positive
Snap91	Xiap	0.999669	0.016386	0.0474368	Positive
Kmt2b	Diap3	0.999669	0.0163922	0.0474368	Positive
Pabpc1l	Plxna4	0.999667	0.0164196	0.0474368	Positive
Sod1	Ccnb1	-0.999667	0.0164245	0.0474368	Negative
Tdrd12	Wnt5a	0.999667	0.0164273	0.0474368	Positive
Tdrd12	Rarg	0.999667	0.0164273	0.0474368	Positive
Nckap1l	Aspm	0.999664	0.0164985	0.0474368	Positive
Ldb1	Cntnap1	0.999663	0.0165303	0.0474368	Positive
Chml	Aurkc	-0.999663	0.0165387	0.0474368	Negative
Kifc1	Map1b	-0.999662	0.0165444	0.0474368	Negative
Dmc1	Hormad2	0.999661	0.0165716	0.0474368	Positive
Fgf7	Mical3	-0.999661	0.016587	0.0474368	Negative
Jmy	Kank1	0.99966	0.0165914	0.0474368	Positive
Bcas3	Mybl2	0.99966	0.0165923	0.0474368	Positive
Nobox	Mark2	0.999656	0.016693	0.0474368	Positive
Rock1	Syne3	-0.999655	0.0167118	0.0474368	Negative
Brca2	Dicer1	0.999655	0.0167172	0.0474368	Positive
Angpt1	Iqsec2	-0.999655	0.0167272	0.0474368	Negative
Ptprk	Bfsp2	0.999652	0.0167978	0.0474368	Positive
Cdc42bpb	Iqsec2	-0.999652	0.0168075	0.0474368	Negative
Nckap1l	Kdelr2	-0.999651	0.0168277	0.0474368	Negative
Xpot	Stx3	0.999649	0.0168591	0.0474368	Positive
Snap91	Ankrd6	0.999649	0.016871	0.0474368	Positive
Ipo7	Krit1	0.999648	0.0168878	0.0474368	Positive
Hey2	Birc5	-0.999647	0.0169053	0.0474368	Negative
Chml	Stx3	0.999647	0.0169179	0.0474368	Positive
Ap4b1	Mybl2	0.999646	0.0169372	0.0474368	Positive
Chml	Piwil1	0.999646	0.0169427	0.0474368	Positive
Ccdc155	Sycp3	0.999645	0.0169599	0.0474368	Positive
Rock1	Tdrd9	0.999643	0.0170221	0.0474368	Positive
Zak	Hipk1	-0.999642	0.0170377	0.0474368	Negative
Otx1	Pacsin1	-0.999642	0.0170407	0.0474368	Negative
Syne2	Dlg2	0.999641	0.0170628	0.0474368	Positive
Kank1	Prkci	0.99964	0.0170751	0.0474368	Positive
Sod1	Tnik	0.99964	0.0170772	0.0474368	Positive
Akt1	Coro2b	0.99964	0.0170873	0.0474368	Positive
Lims1	Oas1d	-0.999638	0.0171234	0.0474368	Negative
Bmp15	Epb4.1l5	0.999637	0.0171457	0.0474368	Positive
Zfx	Ofd1	-0.999636	0.0171697	0.0474368	Negative
Elmo1	Dpep3	0.999635	0.0171968	0.0474368	Positive
H1foo	Tbx3	-0.999631	0.0172846	0.0474368	Negative
Taok2	Vil1	0.999631	0.0172901	0.0474368	Positive
Ugt8a	Ywhah	0.999631	0.017293	0.0474368	Positive
Tex19.1	Krt71	-0.99963	0.0173112	0.0474368	Negative
Map1b	Stam	0.999628	0.0173692	0.0474368	Positive
Zfx	Pstpip2	0.999626	0.0174058	0.0474368	Positive
Henmt1	Trappc6b	-0.999626	0.0174106	0.0474368	Negative
Piwil1	Ooep	-0.999626	0.0174182	0.0474368	Negative
Rad50	Esr2	-0.999623	0.0174906	0.0474368	Negative
Alx1	Ank2	-0.999621	0.0175241	0.0474368	Negative
Prmt6	Padi6	0.999621	0.0175393	0.0474368	Positive
Gata2	Padi6	0.999621	0.0175393	0.0474368	Positive
Ski	Wnt7a	-0.99962	0.0175575	0.0474368	Negative
Chml	Rab5a	0.999619	0.017572	0.0474368	Positive
Ablim1	Wls	0.999619	0.0175816	0.0474368	Positive
Zbtb33	Krit1	0.999618	0.0176056	0.0474368	Positive
Birc3	Mark2	-0.999616	0.0176527	0.0474368	Negative
Fkbp6	Padi6	0.999615	0.0176703	0.0474368	Positive
Prmt2	Mapk1ip1	0.999614	0.0176831	0.0474368	Positive
Asz1	Ank2	0.999613	0.0177022	0.0474368	Positive
Dmc1	Kdelr2	0.999613	0.0177083	0.0474368	Positive
Syne2	Kif2a	0.999613	0.0177114	0.0474368	Positive
Ap2s1	Pdzd11	0.999612	0.0177377	0.0474368	Positive
Esr2	Ermp1	-0.999609	0.0177945	0.0474368	Negative
Wisp1	Abl2	0.999609	0.0178007	0.0474368	Positive
Aurkc	Ooep	0.999608	0.0178222	0.0474368	Positive
Spin1	Rac1	-0.999607	0.0178416	0.0474368	Negative
Rtn3	4930506M07Rik	0.999607	0.0178509	0.0474368	Positive
Tex19.1	Rbpj	0.999607	0.0178568	0.0474368	Positive
Trp63	Bfsp2	-0.999607	0.0178596	0.0474368	Negative
Prmt2	Rab10	-0.999606	0.0178769	0.0474368	Negative
Ipo7	Ccnb3	0.999605	0.0178939	0.0474368	Positive
Sycp2	Ank2	0.999605	0.0179007	0.0474368	Positive
Khdc3	Celsr1	0.999604	0.0179261	0.0474368	Positive
Dvl3	Strip2	-0.999603	0.0179414	0.0474368	Negative
Etv5	Mael	-0.999603	0.0179494	0.0474368	Negative
Arf6	Ugt8a	0.999602	0.0179607	0.0474368	Positive
Padi6	Elmo1	0.999602	0.0179622	0.0474368	Positive
Hormad2	Nckap1l	-0.999602	0.0179645	0.0474368	Negative
Nlrc4	Hormad2	0.9996	0.0180005	0.0474368	Positive
Stx3	Kif2c	-0.9996	0.0180129	0.0474368	Negative
Figla	Tulp3	0.999599	0.0180386	0.0474368	Positive
Kitl	Ooep	-0.999598	0.0180567	0.0474368	Negative
Brca2	Cltc	0.999597	0.0180687	0.0474368	Positive
Unc5c	Lrrc6	-0.999596	0.0180995	0.0474368	Negative
Unc5c	Pou5f1	-0.999595	0.0181218	0.0474368	Negative
Mael	Acvr2a	-0.999595	0.0181277	0.0474368	Negative
Cyld	Apc	0.999594	0.0181473	0.0474368	Positive
Plxna4	Pmp22	0.99959	0.0182277	0.0474368	Positive
Gli3	Unc5c	0.999589	0.018247	0.0474368	Positive
Ugt8a	Prickle2	0.999589	0.0182507	0.0474368	Positive
Dock7	Camsap1	0.999588	0.0182812	0.0474368	Positive
Prmt6	Dpep3	0.999587	0.0183047	0.0474368	Positive
Gata2	Dpep3	0.999587	0.0183047	0.0474368	Positive
Rbpj	Syce2	0.999586	0.0183095	0.0474368	Positive
Ap1s2	Ccnb1	0.999585	0.0183415	0.0474368	Positive
Il15	Pstpip2	0.999585	0.0183435	0.0474368	Positive
Prmt1	Pstpip2	0.999585	0.0183435	0.0474368	Positive
Serpine1	Pstpip2	0.999585	0.0183435	0.0474368	Positive
Cdkn1a	Pstpip2	0.999585	0.0183435	0.0474368	Positive
Tcf7l1	Pstpip2	0.999585	0.0183435	0.0474368	Positive
Skil	Pstpip2	0.999585	0.0183435	0.0474368	Positive
Hoxa3	Pstpip2	0.999585	0.0183435	0.0474368	Positive
Sgpl1	Pstpip2	0.999585	0.0183435	0.0474368	Positive
Lrp6	Igf1r	0.999584	0.0183744	0.0474368	Positive
Akt1	Stam	-0.999582	0.0183992	0.0474368	Negative
Mical3	Crb3	0.999581	0.0184275	0.0474368	Positive
Fkbp6	Dpep3	0.999581	0.0184357	0.0474368	Positive
Cyp1b1	Actr2	0.999579	0.0184748	0.0474368	Positive
Mei4	Pabpc1l	-0.999578	0.0184864	0.0474368	Negative
Lsp1	Arfgef1	-0.999577	0.0185225	0.0474368	Negative
Kifc1	Birc3	-0.999576	0.0185443	0.0474368	Negative
Krit1	Aurka	-0.999574	0.018576	0.0474368	Negative
Pard6a	Kdelr2	0.999574	0.0185779	0.0474368	Positive
Napb	Tdrd12	0.999572	0.018616	0.0474368	Positive
Dand5	Msh4	-0.999572	0.0186345	0.0474368	Negative
Jmy	Sfrp1	0.99957	0.0186616	0.0474368	Positive
Spint2	Actr3	0.99957	0.0186649	0.0474368	Positive
Kif2c	Rab5a	-0.99957	0.018667	0.0474368	Negative
Coro2b	Map1b	-0.999569	0.0186811	0.0474368	Negative
Birc5	Gnb2l1	0.999569	0.0186842	0.0474368	Positive
Piwil1	Fmn2	0.999566	0.0187658	0.0474368	Positive
Hey1	Ryk	0.999564	0.0188037	0.0474368	Positive
Krt71	Syce2	-0.999561	0.0188551	0.0474368	Negative
Tnks2	Arhgap10	-0.999559	0.0188988	0.0474368	Negative
Abl2	Sfrp1	0.999559	0.0189045	0.0474368	Positive
Stx3	Nr2f2	0.999558	0.0189318	0.0474368	Positive
Arf6	Jmy	0.999558	0.0189321	0.0474368	Positive
Alms1	Krt71	-0.999558	0.0189337	0.0474368	Negative
Nkd1	Dand5	0.999552	0.0190564	0.0474368	Positive
Zfp318	Arfgef1	0.999552	0.0190638	0.0474368	Positive
Pdzd11	Fbxo43	-0.999552	0.0190651	0.0474368	Negative
Vps29	Gatad2a	0.999552	0.0190663	0.0474368	Positive
Rarg	Yy1	-0.999551	0.0190828	0.0474368	Negative
Wnt5a	Yy1	-0.999551	0.0190828	0.0474368	Negative
Marf1	Mei4	-0.999549	0.0191173	0.0474368	Negative
Sod1	Marf1	0.999549	0.0191191	0.0474368	Positive
Gadd45a	Hipk1	0.999549	0.0191258	0.0474368	Positive
Nlrc4	Kdelr2	0.999548	0.0191372	0.0474368	Positive
Eif2b4	Piwil1	-0.999548	0.0191462	0.0474368	Negative
Aurkc	Fmn2	-0.999547	0.0191699	0.0474368	Negative
Dvl3	Sec24a	-0.999546	0.0191834	0.0474368	Negative
Arf4	Ablim1	0.999546	0.0191906	0.0474368	Positive
Jmy	Prickle2	0.999544	0.0192221	0.0474368	Positive
Gadd45a	Stx7	-0.999544	0.0192311	0.0474368	Negative
Prmt2	Map9	-0.999542	0.0192679	0.0474368	Negative
Spice1	Krit1	0.99954	0.0193022	0.0474368	Positive
Kit	Tgfbr1	0.999538	0.0193515	0.0474368	Positive
Tdrkh	Wnt5a	0.999538	0.0193559	0.0474368	Positive
Tdrkh	Rarg	0.999538	0.0193559	0.0474368	Positive
Fmnl3	Csrp1	0.999537	0.0193753	0.0474368	Positive
Kitl	Fmn2	0.999536	0.0194043	0.0474368	Positive
Arf4	Brsk2	0.999535	0.0194241	0.0474368	Positive
Snap91	Ctnnd1	0.999532	0.0194673	0.0474368	Positive
Rbpj	Alms1	0.999532	0.0194793	0.0474368	Positive
Sebox	Cdc73	-0.999531	0.0194977	0.0474368	Negative
Nobox	Kifc1	0.999531	0.019504	0.0474368	Positive
Dvl3	Cyld	-0.99953	0.0195195	0.0474368	Negative
Eif2b4	Aurkc	0.999528	0.0195503	0.0474368	Positive
Nr2f2	Rab5a	0.999527	0.0195859	0.0474368	Positive
Hey2	Pacsin1	-0.999525	0.0196231	0.0474368	Negative
Coro2a	Dand5	-0.999525	0.0196296	0.0474368	Negative
Ugt8a	Sfrp1	0.999524	0.0196331	0.0474368	Positive
Ooep	Bmp15	-0.999524	0.0196374	0.0474368	Negative
Arf4	Ablim3	0.999524	0.0196529	0.0474368	Positive
Iqsec2	Gatad2a	-0.999523	0.0196721	0.0474368	Negative
Ablim1	Csrp1	0.999521	0.0196972	0.0474368	Positive
Bfsp2	Bcas3	0.999521	0.0197044	0.0474368	Positive
Pard6a	Hormad2	0.999521	0.0197146	0.0474368	Positive
Ybx2	Spin1	-0.99952	0.0197221	0.0474368	Negative
Strip2	Apc	0.99952	0.0197254	0.0474368	Positive
Wee2	Dixdc1	-0.99952	0.019726	0.0474368	Negative
Spint2	Ppm1a	0.99952	0.0197338	0.0474368	Positive
Sod1	Pabpc1l	0.999519	0.0197501	0.0474368	Positive
Wisp1	Jmy	0.999518	0.0197654	0.0474368	Positive
Kit	Piwil1	0.999518	0.0197765	0.0474368	Positive
Kit	Sytl4	0.999517	0.019784	0.0474368	Positive
Eif2b4	Kitl	-0.999517	0.0197848	0.0474368	Negative
Foxc1	Krit1	0.999516	0.0198179	0.0474368	Positive
Igf1	Gnb2l1	-0.999512	0.0198801	0.0474368	Negative
Zfx	Ezr	-0.999511	0.0199025	0.0474368	Negative
Palld	Tfap2a	0.999511	0.0199031	0.0474368	Positive
Ptprk	Mybl2	0.999511	0.0199099	0.0474368	Positive
Zfx	Ccdc79	-0.999508	0.0199644	0.0474368	Negative
Eif2b4	Tgfbr1	-0.999507	0.0199818	0.0474368	Negative
Brca2	Apc	0.999506	0.0200019	0.0474368	Positive
Arf4	Cbfb	0.999505	0.0200242	0.0474368	Positive
Ccnb3	Bmp15	0.999505	0.0200257	0.0474368	Positive
Ap4b1	Bfsp2	0.999504	0.0200493	0.0474368	Positive
Rock1	Lrp6	0.999504	0.0200549	0.0474368	Positive
Tex19.2	Srf	0.999501	0.0201197	0.0474368	Positive
Kit	Aurkc	-0.999498	0.0201806	0.0474368	Negative
Pcsk6	Csrp1	0.999497	0.020183	0.0474368	Positive
Foxc1	Chml	0.999493	0.020266	0.0474368	Positive
Smc3	Chm	0.999492	0.0202927	0.0474368	Positive
Tgfbr1	Fmn2	0.999489	0.0203622	0.0474368	Positive
Krit1	Amot	0.999488	0.0203636	0.0474368	Positive
Tnik	Plxna4	0.999486	0.0204077	0.0474368	Positive
Eif2b4	Sytl4	-0.999486	0.0204143	0.0474368	Negative
Kit	Kitl	0.999486	0.0204151	0.0474368	Positive
Kif2a	Krt71	-0.999481	0.0205027	0.0474368	Negative
Cdk14	Cntnap1	0.99948	0.020533	0.0474368	Positive
Brdt	Tdrkh	0.999479	0.0205447	0.0474368	Positive
Ank2	Hoxa1	0.999479	0.0205525	0.0474368	Positive
Mael	Fat4	-0.999477	0.0205951	0.0474368	Negative
Rarg	Rac1	-0.999475	0.0206371	0.0474368	Negative
Wnt5a	Rac1	-0.999475	0.0206371	0.0474368	Negative
Ap2s1	Crb3	0.999474	0.020648	0.0474368	Positive
Tex11	Ptprk	-0.999472	0.0206838	0.0474368	Negative
Akt1	Mmp2	0.999472	0.0206884	0.0474368	Positive
Wisp1	Ugt8a	0.99947	0.0207368	0.0474368	Positive
Mllt3	Arfgef1	0.999469	0.0207447	0.0474368	Positive
Sytl4	Fmn2	0.999467	0.0207947	0.0474368	Positive
Fbxo5	Map9	-0.999466	0.0208043	0.0474368	Negative
Ugt8a	Sytl4	0.999466	0.0208065	0.0474368	Positive
Otx1	Exo1	-0.999466	0.0208069	0.0474368	Negative
Brdt	Yy1	-0.999465	0.0208179	0.0474368	Negative
Syne3	Dlg2	-0.999465	0.0208193	0.0474368	Negative
Hoxa1	Aspm	0.999465	0.020821	0.0474368	Positive
Pkd2	Msh4	0.999464	0.0208374	0.0474368	Positive
Gja1	Cdc73	-0.999463	0.0208605	0.0474368	Negative
Sycp3	Oas1d	0.999462	0.0208802	0.0474368	Positive
Kmt2b	Rhob	0.999462	0.0208833	0.0474368	Positive
Pak7	Pde3a	0.99946	0.0209129	0.0474368	Positive
Naip1	Ilk	0.999459	0.0209433	0.0474368	Positive
Bmp15	Fmn2	0.999457	0.020985	0.0474368	Positive
Wls	Brsk2	0.999454	0.021033	0.0474368	Positive
Ap1s2	Marf1	-0.999454	0.0210361	0.0474368	Negative
Mei4	Dpep3	-0.999454	0.0210372	0.0474368	Negative
Ccdc155	Lims1	-0.999454	0.0210437	0.0474368	Negative
Rbpj	Kif2a	0.999453	0.0210482	0.0474368	Positive
Tdrd12	Frs2	0.99945	0.0211228	0.0474368	Positive
Tdrd9	Dlg2	0.999449	0.0211296	0.0474368	Positive
Kank1	Pou5f1	-0.999449	0.0211297	0.0474368	Negative
Gli3	Wisp1	0.999449	0.0211417	0.0474368	Positive
Spint2	Hey1	0.999448	0.0211478	0.0474368	Positive
Lsp1	Fat4	-0.999448	0.0211486	0.0474368	Negative
Kank1	Lrrc6	-0.999448	0.021152	0.0474368	Negative
Rbpj	Coro2b	-0.999447	0.0211684	0.0474368	Negative
Actr2	Tulp3	-0.999446	0.0211896	0.0474368	Negative
Ccnb3	Ntn1	0.999445	0.0212088	0.0474368	Positive
Ugt8a	Tgfbr1	0.999444	0.021239	0.0474368	Positive
Ywhah	Abl2	0.999443	0.0212446	0.0474368	Positive
Ccnb3	Hoxc13	0.999443	0.0212486	0.0474368	Positive
Nkd1	Pkd2	-0.999442	0.0212592	0.0474368	Negative
Ablim3	Wls	0.999442	0.0212618	0.0474368	Positive
Rap1b	Arfgef1	0.99944	0.0213139	0.0474368	Positive
Pdzd11	Mical3	0.999438	0.0213378	0.0474368	Positive
Foxc1	Kif2c	-0.999437	0.021361	0.0474368	Negative
Eif2b4	Bmp15	-0.999437	0.0213654	0.0474368	Negative
Padi6	Bfsp2	0.999435	0.0213955	0.0474368	Positive
Igf1r	Hormad2	-0.999431	0.0214812	0.0474368	Negative
Chml	Aurka	-0.999429	0.0215079	0.0474368	Negative
Khdc3	Actr2	-0.999428	0.0215343	0.0474368	Negative
Map1b	Syce2	0.999428	0.0215401	0.0474368	Positive
Tnks2	Esr2	-0.999427	0.0215469	0.0474368	Negative
Fkbp6	Trp63	-0.999425	0.0215848	0.0474368	Negative
Ccnb3	Kitl	0.999424	0.0216064	0.0474368	Positive
Cbfb	Wls	0.999423	0.0216331	0.0474368	Positive
Syne2	Syce2	0.999422	0.0216464	0.0474368	Positive
Ap1s2	Pabpc1l	-0.999421	0.0216671	0.0474368	Negative
Nfib	Kif2a	0.99942	0.0216809	0.0474368	Positive
Ooep	Tgfbr1	-0.999419	0.0217099	0.0474368	Negative
Coro2b	Krt71	0.999418	0.021714	0.0474368	Positive
Trp63	Prmt6	-0.999418	0.0217158	0.0474368	Negative
Trp63	Gata2	-0.999418	0.0217158	0.0474368	Negative
Cdc42bpa	Hey2	0.999418	0.0217172	0.0474368	Positive
Ptprk	Stag2	-0.999417	0.0217354	0.0474368	Negative
Cdc73	Eya1	0.999416	0.0217536	0.0474368	Positive
Jmy	Sytl4	0.999415	0.0217779	0.0474368	Positive
Hey2	Lmna	-0.999415	0.0217785	0.0474368	Negative
Padi6	Mei4	-0.999414	0.0218026	0.0474368	Negative
Ccnb1	Mei4	0.999413	0.021812	0.0474368	Positive
Coro2a	Pkd2	0.999412	0.0218325	0.0474368	Positive
Ccnb3	Aurkc	-0.999412	0.0218408	0.0474368	Negative
Nlrc4	Lrp6	-0.999411	0.021855	0.0474368	Negative
Mark2	Kdelr2	0.999407	0.0219254	0.0474368	Positive
Tex19.1	Akt1	-0.999406	0.021938	0.0474368	Negative
Crb3	Fbxo43	-0.999404	0.0219755	0.0474368	Negative
Bcr	Vps29	-0.999404	0.0219759	0.0474368	Negative
Dmc1	Birc3	-0.999404	0.021981	0.0474368	Negative
Kit	Bmp15	0.999403	0.0219957	0.0474368	Positive
Tdrd12	Spin1	0.9994	0.0220513	0.0474368	Positive
Ppm1a	Ryk	0.999399	0.0220779	0.0474368	Positive
Cyp1b1	Celsr1	-0.999398	0.022083	0.0474368	Negative
Stx3	Lin7c	0.999398	0.0220884	0.0474368	Positive
Ooep	Sytl4	-0.999395	0.0221424	0.0474368	Negative
Kifc1	Coro2a	-0.999395	0.0221506	0.0474368	Negative
Bfsp2	Dpep3	0.999394	0.0221609	0.0474368	Positive
Dvl3	Pcyt1b	-0.999392	0.0221939	0.0474368	Negative
Fbxo5	Rab10	-0.999392	0.0221953	0.0474368	Negative
Jmy	Tgfbr1	0.999391	0.0222104	0.0474368	Positive
Ank2	Apc	0.99939	0.0222446	0.0474368	Positive
Ccnb3	Piwil1	0.99939	0.0222449	0.0474368	Positive
Gli3	Sfrp1	0.99939	0.0222455	0.0474368	Positive
Nobox	Dand5	0.999388	0.0222762	0.0474368	Positive
Foxc1	Nr2f2	0.999388	0.0222799	0.0474368	Positive
Pabpc1l	Elmo1	0.999385	0.0223268	0.0474368	Positive
Kit	Prickle2	0.999384	0.0223398	0.0474368	Positive
Hipk1	Arhgap26	-0.999379	0.0224397	0.0474368	Negative
Myh9	Apc	0.999378	0.0224519	0.0474368	Positive
Rbpj	Stam	0.999377	0.0224804	0.0474368	Positive
Ap2s1	Fgf7	-0.999376	0.0224885	0.0474368	Negative
Cyld	Sycp2	0.999376	0.0224912	0.0474368	Positive
Ablim2	Hoxa7	0.999375	0.022502	0.0474368	Positive
Krit1	Rab5a	0.999375	0.0225119	0.0474368	Positive
Vcl	Zfp318	0.999375	0.0225143	0.0474368	Positive
Ptprk	Elmo1	0.999372	0.0225598	0.0474368	Positive
Bcr	Iqsec2	0.999371	0.0225817	0.0474368	Positive
Aurka	Kif2c	0.99937	0.0226029	0.0474368	Positive
Igf1r	Kdelr2	-0.999369	0.0226179	0.0474368	Negative
Kit	Arf6	0.999368	0.0226298	0.0474368	Positive
Unc5c	Jmy	0.999367	0.0226602	0.0474368	Positive
Cyld	Asz1	0.999365	0.0226897	0.0474368	Positive
Prmt3	Stk11	0.999364	0.0227143	0.0474368	Positive
Kifc1	Nkd1	0.999363	0.0227238	0.0474368	Positive
Rab5a	Lin7c	0.999362	0.0227425	0.0474368	Positive
Fbln5	Hipk1	-0.999359	0.0227899	0.0474368	Negative
Brca2	Hoxa1	0.999359	0.0227951	0.0474368	Positive
Ednrb	Lims1	0.999359	0.0227993	0.0474368	Positive
Henmt1	Ctnnd1	-0.999358	0.0228049	0.0474368	Negative
Fat4	Hoxc13	0.999357	0.0228221	0.0474368	Positive
Fat4	Ntn1	0.999355	0.022862	0.0474368	Positive
Cyld	Alx1	-0.999355	0.0228678	0.0474368	Negative
Nobox	Dmc1	0.999351	0.0229407	0.0474368	Positive
Etv5	Xpot	0.99935	0.0229487	0.0474368	Positive
Marf1	Elmo1	0.99935	0.0229578	0.0474368	Positive
Eif2b4	Prickle2	-0.999349	0.0229701	0.0474368	Negative
Aldh1a2	Chm	0.999347	0.0230127	0.0474368	Positive
Stam	Krt71	-0.999346	0.023026	0.0474368	Negative
Dixdc1	Daam1	-0.999345	0.0230418	0.0474368	Negative
Daam1	Hey2	0.999345	0.0230516	0.0474368	Positive
Hormad2	Mark2	0.999344	0.0230621	0.0474368	Positive
Fzd7	Tdrkh	-0.999342	0.0230982	0.0474368	Negative
Xpot	Acvr2a	0.99934	0.023127	0.0474368	Positive
Arf3	Smc1b	-0.999339	0.0231449	0.0474368	Negative
Kifc1	Msh4	-0.999339	0.0231457	0.0474368	Negative
Napb	Ybx2	-0.999338	0.0231573	0.0474368	Negative
Krit1	Stx3	0.999338	0.0231659	0.0474368	Positive
Ipo7	Chml	0.999336	0.0231961	0.0474368	Positive
Dock7	Lin7c	0.999335	0.0232158	0.0474368	Positive
Dand5	Birc3	-0.999334	0.0232359	0.0474368	Negative
Nfib	Alms1	0.999333	0.0232498	0.0474368	Positive
Eif2b4	Arf6	-0.999333	0.0232601	0.0474368	Negative
Mmp2	Igf1r	-0.999332	0.0232782	0.0474368	Negative
Lrp6	Dmc1	-0.999331	0.0232839	0.0474368	Negative
Ccnb1	Fmnl3	-0.999329	0.0233212	0.0474368	Negative
Prickle2	Fmn2	0.999327	0.0233505	0.0474368	Positive
Fzd7	Yy1	0.999326	0.0233714	0.0474368	Positive
Pdzd11	Dixdc1	0.999324	0.0234028	0.0474368	Positive
Nlrc4	Birc3	-0.999324	0.0234099	0.0474368	Negative
Fkbp6	Bcas3	0.999323	0.0234295	0.0474368	Positive
Arf6	Pou5f1	-0.99932	0.0234705	0.0474368	Negative
Ccnb3	Mael	-0.99932	0.0234756	0.0474368	Negative
Klhdc3	Chm	-0.99932	0.0234798	0.0474368	Negative
Arf6	Lrrc6	-0.999319	0.0234928	0.0474368	Negative
Dazl	Vil1	-0.999318	0.0235166	0.0474368	Negative
H1foo	Tdrd1	-0.999318	0.0235217	0.0474368	Negative
Nr2f2	Aurka	-0.999318	0.0235218	0.0474368	Negative
Oas1d	Hey1	-0.999316	0.0235552	0.0474368	Negative
Dicer1	Cdc73	0.999315	0.0235566	0.0474368	Positive
Nfib	Use1	-0.999315	0.0235595	0.0474368	Negative
Akt1	Alms1	-0.999315	0.0235604	0.0474368	Negative
Prmt6	Bcas3	0.999315	0.0235605	0.0474368	Positive
Gata2	Bcas3	0.999315	0.0235605	0.0474368	Positive
Gata3	Tnik	0.999314	0.0235833	0.0474368	Positive
Rad50	Ywhah	0.999314	0.0235889	0.0474368	Positive
Unc5c	Ugt8a	0.999311	0.0236316	0.0474368	Positive
Arf6	Fmn2	0.999311	0.0236405	0.0474368	Positive
Amot	Tek	0.99931	0.0236503	0.0474368	Positive
Sohlh2	Amot	0.999306	0.0237259	0.0474368	Positive
Pou5f1	Prickle2	-0.999304	0.0237605	0.0474368	Negative
Rap1b	Myh9	0.999303	0.0237737	0.0474368	Positive
Fkbp6	Ap4b1	0.999303	0.0237745	0.0474368	Positive
Lrrc6	Prickle2	-0.999302	0.0237828	0.0474368	Negative
Fgf7	Fbxo43	0.9993	0.023816	0.0474368	Positive
Hey2	Use1	-0.999298	0.0238558	0.0474368	Negative
Cdc42ep2	Gnb2l1	0.999297	0.0238762	0.0474368	Positive
Ermp1	Ywhah	0.999296	0.0238928	0.0474368	Positive
Cdc42ep2	Chm	-0.999295	0.0239007	0.0474368	Negative
Ap4b1	Prmt6	0.999295	0.0239055	0.0474368	Positive
Ap4b1	Gata2	0.999295	0.0239055	0.0474368	Positive
Zbtb33	Xpot	0.999295	0.0239124	0.0474368	Positive
Sohlh2	Zfp318	0.999293	0.0239345	0.0474368	Positive
Smc3	Exo1	-0.999292	0.0239622	0.0474368	Negative
Picalm	Hhex	0.999289	0.0240025	0.0474368	Positive
Zfp318	Tek	0.999289	0.0240101	0.0474368	Positive
Fscn1	Ski	-0.999287	0.0240352	0.0474368	Negative
Ermp1	Camsap1	0.999287	0.0240425	0.0474368	Positive
Wee2	Fbxo43	0.999286	0.0240637	0.0474368	Positive
Gja1	Pak7	-0.999285	0.0240691	0.0474368	Negative
Strip2	Sycp2	0.999285	0.0240693	0.0474368	Positive
Cdc73	Pde3a	0.999282	0.0241215	0.0474368	Positive
Ccnb1	Pcsk6	-0.999282	0.024129	0.0474368	Negative
Mapk1ip1	Taf4a	-0.99928	0.0241522	0.0474368	Negative
Mllt3	Vcl	0.999278	0.0241952	0.0474368	Positive
Epb4.1l5	Tgfbr1	0.999277	0.0242015	0.0474368	Positive
Prmt3	Fscn1	-0.999277	0.024204	0.0474368	Negative
Strip2	Asz1	0.999274	0.0242678	0.0474368	Positive
Ipo7	Kif2c	-0.999272	0.024291	0.0474368	Negative
Klhdc3	Gnb2l1	0.999272	0.0242972	0.0474368	Positive
Mllt3	Myh9	0.999269	0.0243429	0.0474368	Positive
Rad50	Camsap1	0.999269	0.0243464	0.0474368	Positive
Nlrc4	Nobox	0.999267	0.0243697	0.0474368	Positive
Hoxa1	Pkd2	0.999263	0.0244358	0.0474368	Positive
Alx1	Strip2	-0.999263	0.0244459	0.0474368	Negative
Aspm	Msh4	0.999262	0.0244522	0.0474368	Positive
Otx1	Chm	0.999261	0.0244765	0.0474368	Positive
Nobox	Pkd2	-0.999261	0.0244791	0.0474368	Negative
Syne2	Coro2b	-0.999259	0.0245053	0.0474368	Negative
Padi6	Mybl2	0.999259	0.0245075	0.0474368	Positive
Gli3	Ywhah	0.999254	0.0245856	0.0474368	Positive
Epb4.1l5	Sytl4	0.999251	0.024634	0.0474368	Positive
Khdc3	Figla	0.999248	0.0246853	0.0474368	Positive
Ooep	Prickle2	-0.999248	0.0246981	0.0474368	Negative
Spice1	Tek	0.999247	0.0247117	0.0474368	Positive
Ap2s1	Rnf212	0.999246	0.0247226	0.0474368	Positive
Fzd7	Gadd45a	-0.999244	0.0247483	0.0474368	Negative
Aldh1a2	Gnb2l1	-0.999244	0.0247642	0.0474368	Negative
Rap1b	Vcl	0.999243	0.0247644	0.0474368	Positive
Rbpj	Mmp2	-0.999243	0.0247695	0.0474368	Negative
Gli3	Rictor	0.999243	0.024774	0.0474368	Positive
Spice1	Sohlh2	0.999242	0.0247873	0.0474368	Positive
Celsr1	Tulp3	0.999241	0.0247978	0.0474368	Positive
Nfib	Tex19.1	0.999237	0.0248723	0.0474368	Positive
Nkd1	Aspm	-0.999237	0.024874	0.0474368	Negative
Cltc	Cdc73	0.999235	0.0249082	0.0474368	Positive
Pak7	Eya1	0.999231	0.0249622	0.0474368	Positive
Kit	Kank1	0.999231	0.0249706	0.0474368	Positive
Arf6	Ooep	-0.99923	0.0249882	0.0474368	Negative
Arhgap10	Lama1	0.99923	0.0249902	0.0474368	Positive
Ldb1	Vil1	0.999225	0.0250606	0.0474368	Positive
Rtn3	Fbxo5	-0.999222	0.0251075	0.0474368	Negative
Akt1	Kif2a	-0.999221	0.0251294	0.0474368	Negative
Vcl	Amot	0.99922	0.025146	0.0474368	Positive
Ipo7	Nr2f2	0.999216	0.0252099	0.0474368	Positive
Lims1	Ryk	0.999214	0.0252355	0.0474368	Positive
Dpep3	Mybl2	0.999212	0.025273	0.0474368	Positive
Tex11	Padi6	-0.999212	0.0252814	0.0474368	Negative
Figla	Nr2e1	0.99921	0.0253138	0.0474368	Positive
Mmp2	Krt71	0.999209	0.0253151	0.0474368	Positive
Frs2	Rac1	-0.999208	0.0253326	0.0474368	Negative
Vps29	Fgfr1	-0.999207	0.0253589	0.0474368	Negative
Acvr2a	Bmp15	0.999206	0.0253736	0.0474368	Positive
Cdk14	Ablim2	0.999205	0.025387	0.0474368	Positive
Ap2s1	Wee2	-0.999205	0.0253912	0.0474368	Negative
Henmt1	Ankrd6	-0.999204	0.0254012	0.0474368	Negative
Syne3	Syce2	-0.999204	0.0254029	0.0474368	Negative
Gata3	Ablim2	0.999204	0.0254085	0.0474368	Positive
Foxc1	Lin7c	0.999202	0.0254365	0.0474368	Positive
Pkd2	Birc3	0.999202	0.0254388	0.0474368	Positive
Nek2	Lin7c	0.999202	0.0254411	0.0474368	Positive
Coro2a	Aspm	0.999201	0.0254473	0.0474368	Positive
Nek2	Tgfbr1	0.9992	0.0254592	0.0474368	Positive
Stk11	Ski	0.999196	0.0255249	0.0474368	Positive
Cltc	Aspm	0.999195	0.0255473	0.0474368	Positive
Etv5	Bmp15	0.999195	0.0255519	0.0474368	Positive
Igf1r	Stam	0.999194	0.0255673	0.0474368	Positive
Coro2a	Dmc1	-0.999192	0.0255873	0.0474368	Negative
Mapk1ip1	Lama1	0.999192	0.0255905	0.0474368	Positive
Lrp6	Akt1	-0.999192	0.0255922	0.0474368	Negative
Eif2b4	Kank1	-0.999192	0.0256009	0.0474368	Negative
Spice1	Xpot	0.999191	0.025609	0.0474368	Positive
Sohlh2	Mllt3	0.999191	0.0256154	0.0474368	Positive
Tex19.2	Yy1	0.999189	0.0256351	0.0474368	Positive
Nfib	Lmna	-0.999189	0.0256368	0.0474368	Negative
Ccnb1	Elmo1	-0.999188	0.0256524	0.0474368	Negative
Kmt2b	Pak1	0.999187	0.0256711	0.0474368	Positive
Mllt3	Tek	0.999186	0.025691	0.0474368	Positive
Nfib	Cdc42bpa	0.999185	0.025698	0.0474368	Positive
Tdrd9	Syce2	0.999184	0.0257132	0.0474368	Positive
Ap1s3	Brwd1	-0.999184	0.0257233	0.0474368	Negative
Mei4	Csrp1	-0.999182	0.0257579	0.0474368	Negative
Gata3	Pmp22	0.999181	0.0257633	0.0474368	Positive
Syne2	Stam	0.999178	0.0258173	0.0474368	Positive
Taok2	Cntnap1	0.999178	0.0258204	0.0474368	Positive
Henmt1	Xiap	-0.999173	0.0258862	0.0474368	Negative
Nek2	Sytl4	0.999173	0.0258917	0.0474368	Positive
Tex19.2	Tdrkh	-0.999172	0.0259082	0.0474368	Negative
Rad50	Sfrp1	0.999171	0.025929	0.0474368	Positive
Iqsec2	Fgfr1	0.999168	0.0259647	0.0474368	Positive
Kank1	Fmn2	0.999167	0.0259813	0.0474368	Positive
Fmnl3	Marf1	0.999165	0.0260159	0.0474368	Positive
Zfp318	Myh9	0.999165	0.0260238	0.0474368	Positive
Oas1d	Actr3	-0.999164	0.026038	0.0474368	Negative
Tex11	Dpep3	-0.999163	0.0260468	0.0474368	Negative
Rnf212	Fbxo43	-0.999163	0.0260501	0.0474368	Negative
Ermp1	Prkci	0.99916	0.0260952	0.0474368	Positive
Dlg2	Map1b	0.999158	0.0261237	0.0474368	Positive
Hhex	Ctnnd1	0.999158	0.0261281	0.0474368	Positive
Nkd1	Dmc1	0.999156	0.0261606	0.0474368	Positive
Ipo7	Fat4	0.999155	0.0261768	0.0474368	Positive
Sohlh2	Rap1b	0.999154	0.0261846	0.0474368	Positive
Lsp1	Pcyt1b	-0.999153	0.0262013	0.0474368	Negative
Spice1	Vcl	0.999153	0.0262075	0.0474368	Positive
Arf4	Prmt6	0.999152	0.026212	0.0474368	Positive
Arf4	Gata2	0.999152	0.026212	0.0474368	Positive
Ermp1	Sfrp1	0.999151	0.0262329	0.0474368	Positive
Rap1b	Tek	0.999149	0.0262602	0.0474368	Positive
Dixdc1	Crb3	0.999146	0.0263132	0.0474368	Positive
Pou5f1	Sytl4	-0.999146	0.0263163	0.0474368	Negative
Padi6	Stag2	-0.999145	0.026333	0.0474368	Negative
Brca2	Sebox	-0.999144	0.0263372	0.0474368	Negative
Lrrc6	Sytl4	-0.999144	0.0263386	0.0474368	Negative
Mical3	Dpysl2	0.999144	0.0263404	0.0474368	Positive
Fkbp6	Arf4	0.999144	0.026343	0.0474368	Positive
Wee2	Hey2	0.999142	0.0263674	0.0474368	Positive
Dock7	Nr2f2	0.999142	0.0263724	0.0474368	Positive
Pard3	Diap1	0.99914	0.0263974	0.0474368	Positive
Rad50	Prkci	0.99914	0.0263991	0.0474368	Positive
Mei4	Ptprk	-0.99914	0.0264002	0.0474368	Negative
Zbtb33	Tek	0.99914	0.0264083	0.0474368	Positive
Arhgap10	Taf4a	-0.999138	0.0264285	0.0474368	Negative
Dixdc1	Pacsin1	0.999136	0.0264703	0.0474368	Positive
Zbtb33	Sohlh2	0.999135	0.0264839	0.0474368	Positive
Tnik	Hoxa7	0.999134	0.0264898	0.0474368	Positive
Strip2	Rap1b	0.999134	0.0265002	0.0474368	Positive
Chml	Ntn1	0.999133	0.0265109	0.0474368	Positive
Chml	Hoxc13	0.99913	0.0265508	0.0474368	Positive
Dmc1	Msh4	-0.999128	0.0265824	0.0474368	Negative
Dand5	Hoxa1	-0.999125	0.0266386	0.0474368	Negative
Fmnl3	Pabpc1l	0.999124	0.0266468	0.0474368	Positive
Runx2	Map9	0.999123	0.0266597	0.0474368	Positive
Xpot	Amot	0.999123	0.0266704	0.0474368	Positive
Srf	Rarg	-0.999122	0.026672	0.0474368	Negative
Srf	Wnt5a	-0.999122	0.026672	0.0474368	Negative
Aurka	Lin7c	-0.999122	0.0266784	0.0474368	Negative
Aldh1a2	Exo1	-0.999122	0.0266822	0.0474368	Negative
Epb4.1l5	Lin7c	0.999121	0.0266988	0.0474368	Positive
Kmt2b	Foxo3	0.999121	0.0266998	0.0474368	Positive
Dvl3	Pde3a	-0.99912	0.0267078	0.0474368	Negative
Lrp6	Kifc1	-0.999119	0.0267207	0.0474368	Negative
Pou5f1	Tgfbr1	-0.999117	0.0267488	0.0474368	Negative
Nlrc4	Mmp2	0.999117	0.0267588	0.0474368	Positive
Dicer1	Pak7	0.999116	0.0267652	0.0474368	Positive
Lrrc6	Tgfbr1	-0.999116	0.0267711	0.0474368	Negative
Sycp2	Myh9	0.999114	0.0267958	0.0474368	Positive
Esr2	Kank1	-0.999113	0.0268147	0.0474368	Negative
Marf1	Pcsk6	0.999112	0.0268236	0.0474368	Positive
Coro2b	Igf1r	-0.999109	0.0268793	0.0474368	Negative
Igf1r	Birc3	0.999108	0.0268906	0.0474368	Positive
Dicer1	Aspm	0.999107	0.0268989	0.0474368	Positive
Kitl	Acvr2a	0.999104	0.0269543	0.0474368	Positive
Asz1	Myh9	0.999101	0.0269943	0.0474368	Positive
Nlrc4	Coro2a	-0.9991	0.0270163	0.0474368	Negative
Wisp1	Rad50	0.999099	0.0270328	0.0474368	Positive
Gadd45a	Smc1b	0.999098	0.0270468	0.0474368	Positive
Strip2	Mllt3	0.999096	0.0270694	0.0474368	Positive
Angpt1	Taok2	-0.999095	0.0270792	0.0474368	Negative
Ablim1	Dpep3	0.999094	0.0270979	0.0474368	Positive
Dpep3	Stag2	-0.999094	0.0270984	0.0474368	Negative
Etv5	Kitl	0.999092	0.0271326	0.0474368	Positive
Klhdc3	Exo1	0.999091	0.0271493	0.0474368	Positive
Cdc42bpb	Taok2	-0.99909	0.0271595	0.0474368	Negative
Alx1	Myh9	-0.999089	0.0271724	0.0474368	Negative
Acvr2a	Aurkc	-0.999088	0.0271888	0.0474368	Negative
Epb4.1l5	Prickle2	0.999088	0.0271898	0.0474368	Positive
Tnks2	Lrrc6	-0.999087	0.0272096	0.0474368	Negative
Ap2s1	Kif20b	-0.999086	0.0272189	0.0474368	Negative
Tnks2	Pou5f1	-0.999085	0.0272319	0.0474368	Negative
Dock7	Kif2c	-0.999081	0.0272913	0.0474368	Negative
Gadd45a	Brdt	0.999081	0.0273018	0.0474368	Positive
Henmt1	Picalm	-0.999079	0.0273258	0.0474368	Negative
Kank1	Ooep	-0.999079	0.0273289	0.0474368	Negative
Wisp1	Ermp1	0.999078	0.0273367	0.0474368	Positive
Esr2	Abl2	-0.999078	0.0273428	0.0474368	Negative
Hoxa7	Cntnap1	0.999077	0.027356	0.0474368	Positive
Etv5	Aurkc	-0.999076	0.027367	0.0474368	Negative
Pmp22	Csrp1	0.999076	0.0273758	0.0474368	Positive
Daam1	Fbxo43	0.999075	0.0273796	0.0474368	Positive
Palld	Sycp1	0.999071	0.0274374	0.0474368	Positive
Pabpc1l	Pcsk6	0.99907	0.0274546	0.0474368	Positive
Rock1	Tex19.1	0.999069	0.0274752	0.0474368	Positive
Ccdc155	Hey1	-0.999069	0.0274756	0.0474368	Negative
Arf6	Epb4.1l5	0.999069	0.0274798	0.0474368	Positive
Smc3	Gnb2l1	-0.999068	0.0274842	0.0474368	Negative
Dand5	Kdelr2	0.999067	0.0275086	0.0474368	Positive
Runx2	Sycp3	-0.999066	0.0275219	0.0474368	Negative
Cdc42ep2	Exo1	0.999062	0.0275703	0.0474368	Positive
Spint2	Lims1	0.999062	0.0275796	0.0474368	Positive
Nlrc4	Nkd1	0.999061	0.0275895	0.0474368	Positive
Piwil1	Acvr2a	0.999061	0.0275928	0.0474368	Positive
Ntn1	Kif2c	-0.99906	0.0276059	0.0474368	Negative
Iqsec2	Vil1	0.999057	0.0276421	0.0474368	Positive
Hoxc13	Kif2c	-0.999057	0.0276458	0.0474368	Negative
Prmt3	Ybx2	0.999056	0.0276581	0.0474368	Positive
Piwil1	Prkci	0.999055	0.027672	0.0474368	Positive
Dock7	Tgfbr1	0.999055	0.0276846	0.0474368	Positive
Smc3	Pacsin1	-0.999052	0.0277284	0.0474377	Negative
Etv5	Piwil1	0.999049	0.0277711	0.0474377	Positive
Prmt6	Wls	0.999045	0.027821	0.0474377	Positive
Gata2	Wls	0.999045	0.027821	0.0474377	Positive
Nobox	Igf1r	-0.999043	0.0278503	0.0474377	Negative
Padi6	Ablim1	0.999042	0.0278633	0.0474377	Positive
Fat4	Aurka	-0.999042	0.027865	0.0474377	Negative
Igf1	Chm	0.99904	0.0278968	0.0474377	Positive
Trp63	Cbfb	-0.99904	0.0279036	0.0474377	Negative
Zbtb33	Vcl	0.99904	0.027904	0.0474377	Positive
Fkbp6	Wls	0.999036	0.027952	0.0474377	Positive
Unc5c	Arhgap10	-0.999032	0.0280089	0.0474377	Negative
Nlrc4	Msh4	-0.999032	0.0280113	0.0474377	Negative
Runx2	Rab10	0.999029	0.0280507	0.0474377	Positive
Prkci	Aurkc	-0.999028	0.0280761	0.0474377	Negative
Cyld	Rap1b	0.999028	0.0280783	0.0474377	Positive
Nobox	Aspm	-0.999026	0.0280939	0.0474377	Negative
Cyld	Pak7	0.999026	0.0281011	0.0474377	Positive
Syne2	Mmp2	-0.999026	0.0281064	0.0474377	Negative
Rictor	Abl2	0.999025	0.0281149	0.0474377	Positive
Pak7	Cltc	0.999025	0.0281168	0.0474377	Positive
Dock7	Sytl4	0.999025	0.028117	0.0474377	Positive
Dixdc1	Fgf7	-0.999022	0.0281537	0.0474459	Negative
Mmp2	Dmc1	0.99902	0.0281877	0.0474459	Positive
Vps29	Vil1	-0.999016	0.0282479	0.0474459	Negative
Syne3	Coro2b	0.999015	0.0282618	0.0474459	Positive
Trp63	Ablim3	-0.999014	0.0282749	0.0474459	Negative
Kitl	Prkci	0.999011	0.0283106	0.0474459	Positive
Dpysl2	Stag2	-0.999011	0.028314	0.0474459	Negative
Ipo7	Lin7c	0.999007	0.0283665	0.0474459	Positive
Chml	Dock7	0.999006	0.0283862	0.0474459	Positive
Nek2	Prickle2	0.999002	0.0284475	0.0474459	Positive
Actr2	Nr2e1	-0.999001	0.0284648	0.0474459	Negative
Ccnb3	Xpot	0.999	0.0284749	0.0474459	Positive
Napb	Tex19.2	-0.998999	0.0284911	0.0474459	Negative
Trp63	Brsk2	-0.998998	0.0285037	0.0474459	Negative
Ntn1	Nr2f2	0.998996	0.0285248	0.0474459	Positive
Kif20b	Fbxo43	0.998995	0.0285464	0.0474459	Positive
Hoxc13	Nr2f2	0.998994	0.0285647	0.0474459	Positive
Tdrd9	Coro2b	-0.998993	0.0285721	0.0474459	Negative
Sebox	Ank2	-0.998992	0.0285798	0.0474459	Negative
Ap2s1	Ccdc39	0.998991	0.0285952	0.0474459	Positive
Amot	Arfgef1	0.998991	0.0285965	0.0474459	Positive
Nr2f2	Nek2	0.998991	0.0285977	0.0474459	Positive
Tdrkh	Stx7	-0.99899	0.0286154	0.0474459	Negative
Dand5	Hormad2	0.998988	0.0286453	0.0474459	Positive
Cyld	Mllt3	0.998988	0.0286475	0.0474459	Positive
Hoxa7	Pmp22	0.998986	0.0286698	0.0474459	Positive
Aspm	Eya1	0.998984	0.028702	0.0474459	Positive
Ap2s1	Daam1	-0.998983	0.028707	0.0474459	Negative
Elmo1	Brsk2	0.998983	0.0287135	0.0474459	Positive
Hhex	Ankrd6	0.998982	0.0287245	0.0474459	Positive
Arf6	Nek2	0.998981	0.0287375	0.0474459	Positive
Strip2	Zfp318	0.99898	0.0287503	0.0474459	Positive
Chml	Mael	-0.998978	0.0287777	0.0474587	Negative
Plxna4	Ablim1	0.998974	0.0288452	0.0475376	Positive
Stx7	Yy1	0.998971	0.0288885	0.0475764	Positive
Zbtb33	Mael	-0.998969	0.0289117	0.0475822	Negative
Ablim3	Elmo1	0.998967	0.0289423	0.0476002	Positive
Ap2s1	Unc5a	0.998964	0.028975	0.0476215	Positive
Nlrc4	Stam	-0.998959	0.0290479	0.0476534	Negative
Birc3	Aspm	0.998959	0.0290536	0.0476534	Positive
Birc5	Chm	-0.998956	0.0290927	0.0476534	Negative
Rock1	Alms1	0.998956	0.0290977	0.0476534	Positive
Foxc1	Fat4	0.998955	0.0291069	0.0476534	Positive
Esr2	Arf6	-0.998951	0.0291554	0.0476534	Negative
Cltc	Pkd2	0.998951	0.0291621	0.0476534	Positive
Picalm	Tfap2a	0.99895	0.0291775	0.0476534	Positive
Ooep	Lin7c	-0.998949	0.0291904	0.0476534	Negative
Hhex	Xiap	0.998948	0.0292094	0.0476534	Positive
Lsp1	Sec24a	-0.998947	0.0292118	0.0476534	Negative
Ednrb	Hey1	0.998946	0.0292311	0.0476534	Positive
Etv5	Krit1	0.998944	0.0292555	0.047661	Positive
Alx1	Gja1	0.998941	0.0293024	0.0476913	Positive
Cbfb	Elmo1	0.99894	0.0293136	0.0476913	Positive
Tex11	Dpysl2	-0.998936	0.0293656	0.047719	Negative
Acvr2a	Krit1	0.998931	0.0294338	0.047719	Positive
Esr2	Prickle2	-0.998931	0.0294455	0.047719	Negative
Asz1	Gja1	-0.998928	0.0294805	0.047719	Negative
Nek2	Kif2c	-0.998925	0.0295166	0.047719	Negative
Tnik	Csrp1	0.998923	0.0295558	0.047719	Positive
Syne3	Stam	-0.998921	0.0295738	0.047719	Negative
Gja1	Aspm	-0.99892	0.0295951	0.047719	Negative
Elmo1	Csrp1	0.998919	0.0295983	0.047719	Positive
Hoxa1	Cdc73	0.998917	0.0296346	0.047719	Positive
Spice1	Arfgef1	0.998915	0.029658	0.047719	Positive
Lrp6	Rbpj	0.998914	0.0296733	0.047719	Positive
Sycp2	Gja1	-0.998914	0.029679	0.047719	Negative
Strip2	Pak7	0.998913	0.0296793	0.047719	Positive
Map1b	Hormad2	-0.998913	0.0296793	0.047719	Negative
Pkd2	Kdelr2	-0.998911	0.0297115	0.047719	Negative
Piwil1	Camsap1	0.99891	0.0297247	0.047719	Positive
Igf1r	Syce2	0.998909	0.0297382	0.047719	Positive
Cbfb	Bcas3	0.998908	0.0297484	0.047719	Positive
Kank1	Epb4.1l5	0.998903	0.0298206	0.047719	Positive
Ilk	Trappc6b	-0.998903	0.0298275	0.047719	Negative
Snap91	Ilk	-0.998901	0.0298552	0.047719	Negative
Nr2f2	Epb4.1l5	0.998901	0.0298554	0.047719	Positive
Dvl3	Arfgef1	-0.998899	0.0298727	0.047719	Negative
Mael	Kif2c	0.998899	0.0298727	0.047719	Positive
Tdrd9	Stam	0.998898	0.0298841	0.047719	Positive
Prkci	Bmp15	0.998898	0.0298912	0.047719	Positive
Ccdc39	Fbxo43	-0.998896	0.0299227	0.047719	Negative
Rad50	Unc5c	0.998895	0.0299275	0.047719	Positive
Ccdc155	Actr3	-0.998893	0.0299584	0.047719	Negative
Pabpc1l	Wls	0.998889	0.0300072	0.047719	Positive
Taok2	Gatad2a	-0.998888	0.0300241	0.047719	Negative
Arf4	Bfsp2	0.998885	0.0300682	0.047719	Positive
Ap4b1	Cbfb	0.998883	0.0300934	0.047719	Positive
Ablim3	Bcas3	0.998881	0.0301197	0.047719	Positive
Aurkc	Camsap1	-0.99888	0.0301288	0.047719	Negative
Dpysl2	Mybl2	0.99888	0.0301395	0.047719	Positive
Alx1	Eya1	-0.998875	0.0301955	0.047719	Negative
Lrp6	Krt71	-0.998874	0.0302189	0.047719	Negative
Rock1	Map1b	0.998873	0.0302312	0.047719	Positive
Unc5c	Ermp1	0.998873	0.0302314	0.047719	Positive
Dixdc1	Exo1	0.998872	0.0302365	0.047719	Positive
Gata3	Cntnap1	0.99887	0.0302625	0.047719	Positive
Unc5a	Fbxo43	-0.998867	0.0303024	0.047719	Negative
Cyld	Zfp318	0.998865	0.0303284	0.047719	Positive
Bcas3	Brsk2	0.998864	0.0303485	0.047719	Positive
Nlrc4	Coro2b	0.998863	0.0303599	0.047719	Positive
Kitl	Camsap1	0.998863	0.0303632	0.047719	Positive
Asz1	Eya1	0.998862	0.0303736	0.047719	Positive
Dixdc1	Rnf212	0.998861	0.0303878	0.047719	Positive
Lsp1	Krit1	-0.998857	0.0304377	0.047719	Negative
Aldh1a2	Pacsin1	-0.998856	0.0304484	0.047719	Negative
Ap4b1	Ablim3	0.998855	0.0304646	0.047719	Positive
Dmc1	Stam	-0.998854	0.0304769	0.047719	Negative
Coro2a	Igf1r	0.998853	0.0304969	0.047719	Positive
Nfib	Birc5	-0.998852	0.0305099	0.047719	Negative
Dicer1	Pkd2	0.998852	0.0305137	0.047719	Positive
Lin7c	Fmn2	0.99885	0.0305381	0.047719	Positive
Sycp2	Eya1	0.998847	0.0305721	0.047719	Positive
Spice1	Mael	-0.998844	0.0306083	0.047719	Negative
Chml	Nek2	0.998844	0.0306115	0.047719	Positive
Marf1	Wls	0.998842	0.0306382	0.047719	Positive
Ugt8a	Camsap1	0.998842	0.0306423	0.047719	Positive
Rock1	Kif2a	0.99884	0.0306666	0.047719	Positive
Dock7	Prickle2	0.99884	0.0306728	0.047719	Positive
Ablim2	Taok2	0.998839	0.0306744	0.047719	Positive
Prmt3	Wnt7a	-0.998839	0.0306817	0.047719	Negative
Gli3	Esr2	-0.998839	0.0306838	0.047719	Negative
Ap4b1	Brsk2	0.998838	0.0306935	0.047719	Positive
Epb4.1l5	Kif2c	-0.998832	0.0307743	0.0477866	Negative
Mael	Nr2f2	-0.998831	0.0307916	0.0477866	Negative
Fbxo43	Pacsin1	-0.998829	0.0308081	0.0477866	Negative
Map1b	Kdelr2	-0.998829	0.030816	0.0477866	Negative
Hormad2	Pkd2	-0.998826	0.0308482	0.0477997	Negative
Wisp1	Arhgap10	-0.998822	0.0309036	0.0477997	Negative
Klhdc3	Pacsin1	0.998821	0.0309155	0.0477997	Positive
Eif2b4	Lin7c	-0.998821	0.0309185	0.0477997	Negative
Brca2	Pde3a	0.998818	0.030961	0.0477997	Positive
Dock7	Arf6	0.998817	0.0309628	0.0477997	Positive
Runx2	Rtn3	0.998817	0.0309629	0.0477997	Positive
Arf3	Hipk1	-0.99881	0.0310659	0.0478859	Negative
Nkd1	Igf1r	-0.998809	0.0310701	0.0478859	Negative
Kank1	Nek2	0.998809	0.0310783	0.0478859	Positive
Kifc1	Nckap1l	-0.998807	0.0310993	0.0478878	Negative
Zbtb33	Hoxc13	0.998804	0.0311387	0.0479154	Positive
Smc3	Daam1	0.998803	0.0311569	0.0479154	Positive
Zbtb33	Ntn1	0.998801	0.0311785	0.0479181	Positive
Cyld	Cdc73	0.998791	0.0313097	0.0479949	Positive
Ccnb1	Pmp22	-0.99879	0.0313217	0.0479949	Negative
Dvl3	Sebox	0.998789	0.0313316	0.0479949	Positive
Cdc42ep2	Pacsin1	0.998789	0.0313365	0.0479949	Positive
Zbtb33	Arfgef1	0.998787	0.0313545	0.0479949	Positive
Dand5	Cltc	-0.998787	0.031365	0.0479949	Negative
Srf	Frs2	-0.998786	0.0313675	0.0479949	Negative
Ap1s3	Sycp3	0.998784	0.0313947	0.0480026	Positive
Igf1r	Msh4	0.998777	0.031492	0.0480026	Positive
Ybx2	Srf	0.998774	0.0315287	0.0480026	Positive
Kit	Lin7c	0.998772	0.0315488	0.0480026	Positive
Tbx3	Taf4b	0.998772	0.0315579	0.0480026	Positive
Igf1	Exo1	-0.998771	0.0315663	0.0480026	Negative
Dlg2	Tex19.1	0.99877	0.0315827	0.0480026	Positive
Jmy	Camsap1	0.998767	0.0316137	0.0480026	Positive
Arf4	Pabpc1l	0.998767	0.0316162	0.0480026	Positive
Kifc1	Mmp2	0.998766	0.0316245	0.0480026	Positive
Stx3	Bmp15	0.998765	0.0316415	0.0480026	Positive
Mael	Amot	-0.998763	0.0316697	0.0480026	Negative
Bfsp2	Wls	0.998762	0.0316772	0.0480026	Positive
Ntn1	Lin7c	0.998762	0.0316814	0.0480026	Positive
Nfib	Igf1	0.99876	0.0317058	0.0480026	Positive
Ednrb	Actr3	0.998759	0.031714	0.0480026	Positive
Hoxc13	Lin7c	0.998759	0.0317212	0.0480026	Positive
Tnks2	Jmy	0.998755	0.0317702	0.0480026	Positive
Coro2b	Dmc1	0.998754	0.0317888	0.0480026	Positive
Fat4	Rab5a	0.998753	0.0318009	0.0480026	Positive
Rhob	Diap1	0.998752	0.0318089	0.0480026	Positive
Ap1s3	Ryk	-0.998749	0.0318444	0.0480026	Negative
Syne3	Mmp2	0.998748	0.0318629	0.0480026	Positive
Pard3	Diap3	0.998748	0.0318641	0.0480026	Positive
Chml	Epb4.1l5	0.998747	0.0318693	0.0480026	Positive
Tex19.2	Spin1	-0.998743	0.0319263	0.0480551	Negative
Bmp15	Camsap1	0.998741	0.0319439	0.0480551	Positive
Dicer1	Alx1	-0.998737	0.0319986	0.0480609	Negative
Esr2	Sytl4	-0.998737	0.0320012	0.0480609	Negative
Arhgap10	Sfrp1	-0.998736	0.0320074	0.0480609	Negative
Celsr1	Nr2e1	0.998731	0.032073	0.0481016	Positive
Khdc3	Fgfr1	0.998731	0.0320743	0.0481016	Positive
Ap2s1	Pacsin1	0.998726	0.0321355	0.0481355	Positive
Tdrd9	Mmp2	-0.998723	0.0321732	0.0481355	Negative
Sod1	Ablim1	0.998723	0.0321757	0.0481355	Positive
Dicer1	Asz1	0.998723	0.0321767	0.0481355	Positive
Hoxa1	Mark2	-0.998719	0.0322219	0.048173	Negative
Arf4	Marf1	0.998717	0.0322472	0.048173	Positive
Bmp15	Rab5a	0.998714	0.0322955	0.048173	Positive
Pkd2	Eya1	0.998712	0.0323168	0.048173	Positive
Lims1	Brwd1	0.998711	0.0323322	0.048173	Positive
Nr2f2	Ooep	-0.998709	0.032347	0.048173	Negative
Angpt1	Cdk14	-0.998708	0.0323667	0.048173	Negative
Dicer1	Sycp2	0.998707	0.0323752	0.048173	Positive
Myh9	Pak7	0.998705	0.0324057	0.048173	Positive
Esr2	Tgfbr1	-0.998702	0.0324337	0.048173	Negative
Cdc42bpb	Cdk14	-0.998701	0.0324469	0.048173	Negative
Fat4	Stx3	0.998701	0.032455	0.048173	Positive
Ptprk	Ablim1	0.9987	0.032461	0.048173	Positive
Mei4	Brsk2	-0.998693	0.0325539	0.0482813	Negative
Rab39b	Prmt3	-0.998687	0.0326263	0.0483021	Negative
Rtn3	Mapk1ip1	-0.998685	0.0326478	0.0483021	Negative
Ugt8a	Prkci	0.998682	0.032695	0.0483021	Positive
Dicer1	Dand5	-0.99868	0.0327165	0.0483021	Negative
Tnks2	Ugt8a	0.998678	0.0327417	0.0483021	Positive
Birc5	Exo1	0.998676	0.0327623	0.0483021	Positive
Ski	Ezr	0.998674	0.0327824	0.0483021	Positive
Mei4	Ablim3	-0.998674	0.0327827	0.0483021	Negative
Prmt2	4930506M07Rik	-0.998672	0.0328156	0.0483021	Negative
Pdzd11	Otx1	-0.99867	0.0328324	0.0483021	Negative
Spice1	Hoxc13	0.99867	0.0328352	0.0483021	Positive
Pak7	Hoxa1	0.99867	0.0328432	0.0483021	Positive
Pard6a	Kifc1	0.998669	0.0328494	0.0483021	Positive
Spice1	Ntn1	0.998667	0.0328751	0.0483021	Positive
Dixdc1	Kif20b	-0.998666	0.0328841	0.0483021	Negative
Strip2	Cdc73	0.998666	0.0328879	0.0483021	Positive
Ywhah	Kank1	0.998664	0.0329129	0.0483021	Positive
Bcr	Taok2	0.998662	0.0329337	0.0483021	Positive
Gata3	Pcsk6	0.99866	0.0329561	0.0483021	Positive
Lrrc6	Abl2	-0.998656	0.0330055	0.0483021	Negative
Syne2	Lrp6	0.998656	0.0330102	0.0483021	Positive
Snap91	Ppm1a	0.998655	0.0330237	0.0483021	Positive
Pou5f1	Abl2	-0.998655	0.0330278	0.0483021	Negative
Cbfb	Mei4	-0.998644	0.033154	0.0483162	Negative
Arf4	Mybl2	0.998642	0.0331803	0.0483162	Positive
Runx2	Brwd1	0.998641	0.0331933	0.0483162	Positive
Ank2	Pde3a	0.99864	0.0332036	0.0483162	Positive
Dlg2	Alms1	0.99864	0.0332052	0.0483162	Positive
Gja1	Pkd2	-0.99864	0.0332099	0.0483162	Negative
Nlrc4	Syce2	-0.998639	0.0332188	0.0483162	Negative
Kitl	Stx3	0.998639	0.0332221	0.0483162	Positive
Bfsp2	Dpysl2	0.998636	0.0332516	0.0483162	Positive
Ooep	Kif2c	0.998635	0.0332659	0.0483162	Positive
Dock7	Kank1	0.998632	0.0333036	0.0483162	Positive
Dvl3	Vcl	-0.99863	0.0333232	0.0483162	Negative
Aspm	Kdelr2	-0.99863	0.0333263	0.0483162	Negative
Ccnb1	Wls	-0.99863	0.0333328	0.0483162	Negative
Alx1	Cltc	-0.998628	0.0333502	0.0483162	Negative
Henmt1	Naip1	0.998627	0.0333603	0.0483162	Positive
Sycp3	Fbxo5	0.998626	0.0333773	0.0483162	Positive
Stx3	Aurkc	-0.998619	0.0334566	0.0484019	Negative
Ccnb1	Tnik	-0.998616	0.0335017	0.0484162	Negative
Gnb2l1	Kif2a	-0.998615	0.0335066	0.0484162	Negative
Asz1	Cltc	0.998613	0.0335283	0.0484186	Positive
Jmy	Prkci	0.998602	0.0336664	0.048465	Positive
Ccnb3	Dock7	0.9986	0.0336884	0.048465	Positive
Nr2f2	Fmn2	0.9986	0.0336947	0.048465	Positive
Sycp2	Cltc	0.998597	0.0337268	0.048465	Positive
Fmnl3	Gata3	0.998594	0.0337638	0.048465	Positive
Chml	Xpot	0.998593	0.033777	0.048465	Positive
Piwil1	Stx3	0.998586	0.0338607	0.048465	Positive
Kitl	Rab5a	0.998585	0.0338762	0.048465	Positive
Aldh1a2	Daam1	0.998584	0.0338769	0.048465	Positive
Hoxc13	Amot	0.998583	0.0338967	0.048465	Positive
Cdc42bpa	Chm	0.998582	0.0339046	0.048465	Positive
Dixdc1	Chm	-0.998582	0.033906	0.048465	Negative
Rictor	Tnks2	0.998582	0.0339108	0.048465	Positive
Kifc1	Stam	-0.998581	0.0339136	0.048465	Negative
Ntn1	Amot	0.998579	0.0339365	0.048465	Positive
Mael	Lin7c	-0.998579	0.0339482	0.048465	Negative
Arf4	Tex11	-0.998578	0.0339542	0.048465	Negative
Lmna	Chm	-0.998577	0.0339659	0.048465	Negative
Kit	Ermp1	0.998575	0.0339907	0.048465	Positive
Marf1	Pmp22	0.998573	0.0340163	0.048465	Positive
Gja1	Apc	-0.998572	0.0340229	0.048465	Negative
Arf3	Nr2e1	0.998572	0.0340283	0.048465	Positive
Eif2b4	Nr2f2	-0.998568	0.0340751	0.048465	Negative
Ap1s2	Ablim1	-0.998566	0.0340927	0.048465	Negative
Aurkc	Rab5a	-0.998565	0.0341107	0.048465	Negative
Ap1s3	Spint2	-0.998558	0.0341885	0.048465	Negative
Ccdc39	Dixdc1	0.998552	0.0342604	0.048465	Positive
Kit	Rad50	0.998549	0.0342946	0.048465	Positive
Dlg2	Igf1r	0.998547	0.0343218	0.048465	Positive
Daam1	Klhdc3	-0.998545	0.0343439	0.048465	Negative
Ywhah	Arhgap10	-0.998545	0.0343475	0.048465	Negative
Chml	Ooep	-0.998544	0.0343609	0.048465	Negative
Sec24a	Myh9	0.998541	0.0343984	0.048465	Positive
Hormad2	Aspm	-0.998535	0.034463	0.048465	Negative
Wee2	Smc3	0.998534	0.0344727	0.048465	Positive
Ipo7	Zbtb33	0.998533	0.0344934	0.048465	Positive
Piwil1	Rab5a	0.998531	0.0345147	0.048465	Positive
Dand5	Eya1	-0.99853	0.0345196	0.048465	Negative
Dmc1	Nckap1l	-0.998529	0.0345361	0.048465	Negative
Fbxo43	Exo1	-0.998526	0.0345742	0.048465	Negative
Ofd1	Pstpip2	-0.998526	0.0345755	0.048465	Negative
Kif2c	Fmn2	-0.998522	0.0346136	0.048465	Negative
Eif2b4	Ermp1	-0.998522	0.034621	0.048465	Negative
Unc5a	Dixdc1	0.99852	0.0346402	0.048465	Positive
Pabpc1l	Pmp22	0.998519	0.0346473	0.048465	Positive
Dmc1	Syce2	-0.998519	0.0346477	0.048465	Negative
Trp63	Ptprk	-0.998519	0.0346574	0.048465	Negative
Kit	Nr2f2	0.998514	0.0347054	0.048465	Positive
Fat4	Tek	0.998513	0.0347249	0.048465	Positive
Dvl3	Sohlh2	-0.998511	0.0347434	0.048465	Negative
Gli3	Lama1	-0.99851	0.0347521	0.048465	Negative
Daam1	Cdc42ep2	-0.998509	0.0347649	0.048465	Negative
Dlg2	Kif2a	0.998509	0.0347742	0.048465	Positive
Ccnb3	Krit1	0.998508	0.0347817	0.048465	Positive
Wls	Mybl2	0.998507	0.0347892	0.048465	Positive
Sohlh2	Fat4	0.998506	0.0348005	0.048465	Positive
Dvl3	Tek	-0.998505	0.034819	0.048465	Negative
Xpot	Kif2c	-0.9985	0.034872	0.048465	Negative
Mei4	Plxna4	-0.998497	0.034906	0.048465	Negative
Apc	Eya1	0.998496	0.034916	0.048465	Positive
Rad50	Eif2b4	-0.998496	0.0349249	0.048465	Negative
Arf4	Ccnb1	-0.998494	0.0349418	0.048465	Negative
Foxc1	Bmp15	0.99849	0.0349895	0.048465	Positive
Eif2b4	Kif2c	0.99849	0.034994	0.048465	Positive
Ermp1	Fmn2	0.998489	0.0350014	0.048465	Positive
Arf4	Stag2	-0.998489	0.0350058	0.048465	Negative
Napb	Rarg	0.998485	0.0350434	0.048465	Positive
Napb	Wnt5a	0.998485	0.0350434	0.048465	Positive
Alms1	Gnb2l1	-0.998483	0.0350755	0.048465	Negative
Map1b	Birc3	0.998481	0.0350887	0.048465	Positive
Brdt	Frs2	0.998471	0.0352051	0.048465	Positive
Kifc1	Coro2b	0.99847	0.0352256	0.048465	Positive
Kank1	Sfrp1	0.998467	0.035253	0.048465	Positive
Arf6	Ywhah	0.998467	0.0352537	0.048465	Positive
Rap1b	Pde3a	0.998466	0.0352666	0.048465	Positive
Rad50	Fmn2	0.998463	0.0353053	0.048465	Positive
Cdk14	Gatad2a	-0.998462	0.0353115	0.048465	Negative
Nfib	Tdrd9	0.998461	0.0353254	0.048465	Positive
Igf1	Pacsin1	-0.99846	0.0353325	0.048465	Negative
Dand5	Gja1	0.998453	0.0354127	0.048465	Positive
Khdc3	Bcr	0.998449	0.0354574	0.048465	Positive
Gata2	Elmo1	0.998446	0.0355014	0.048465	Positive
Prmt6	Elmo1	0.998446	0.0355014	0.048465	Positive
Tdrd1	Sycp1	0.998445	0.0355065	0.048465	Positive
Tdrd12	Yy1	-0.998445	0.0355101	0.048465	Negative
Ofd1	Ski	0.998444	0.0355152	0.048465	Positive
Dazl	Cdk14	-0.998444	0.0355193	0.048465	Negative
Ywhah	Prickle2	0.998442	0.0355437	0.048465	Positive
Rab10	Mapk1ip1	-0.99844	0.03556	0.048465	Negative
Tex11	Wls	-0.99844	0.0355631	0.048465	Negative
Rictor	Mapk1ip1	-0.99844	0.0355687	0.048465	Negative
Pard6a	Hoxa1	-0.99844	0.0355694	0.048465	Negative
Hey2	Gnb2l1	-0.998438	0.0355895	0.048465	Negative
Myh9	Cdc73	0.998436	0.0356143	0.048465	Positive
Kit	Kif2c	-0.998435	0.0356243	0.048465	Negative
Fkbp6	Elmo1	0.998434	0.0356324	0.048465	Positive
Nfib	Syne3	-0.998434	0.0356357	0.048465	Negative
Nfib	Cdc42ep2	-0.998428	0.0357019	0.048465	Negative
Chml	Fmn2	0.998427	0.0357086	0.048465	Positive
Crb3	Otx1	-0.998424	0.0357428	0.048465	Negative
Zfx	Skil	0.998424	0.0357494	0.048465	Positive
Zfx	Sgpl1	0.998424	0.0357494	0.048465	Positive
Zfx	Cdkn1a	0.998424	0.0357494	0.048465	Positive
Zfx	Tcf7l1	0.998424	0.0357494	0.048465	Positive
Zfx	Il15	0.998424	0.0357494	0.048465	Positive
Zfx	Prmt1	0.998424	0.0357494	0.048465	Positive
Zfx	Serpine1	0.998424	0.0357494	0.048465	Positive
Zfx	Hoxa3	0.998424	0.0357494	0.048465	Positive
Akt1	Map1b	-0.998422	0.0357684	0.048465	Negative
Tdrkh	Tdrd12	0.998421	0.0357832	0.048465	Positive
Xpot	Nr2f2	0.99842	0.0357909	0.048465	Positive
Mllt3	Pde3a	0.998416	0.0358358	0.048465	Positive
Pcsk6	Hoxa7	0.998414	0.0358625	0.048465	Positive
Hoxa7	Vil1	0.998412	0.0358863	0.048465	Positive
Ap2s1	Exo1	0.99841	0.0359017	0.048465	Positive
Ccnb3	Nek2	0.998409	0.0359137	0.048465	Positive
Nlrc4	Nckap1l	-0.998405	0.035965	0.048465	Negative
Use1	Chm	-0.998398	0.0360432	0.048465	Negative
Nobox	Map1b	-0.998397	0.0360484	0.048465	Negative
Eif2b4	Chml	-0.998394	0.036089	0.048465	Negative
Nfib	Klhdc3	-0.998391	0.0361229	0.048465	Negative
Pou5f1	Camsap1	-0.998388	0.0361521	0.048465	Negative
Gadd45a	Zak	-0.998387	0.0361635	0.048465	Negative
Tex19.1	Syce2	0.998387	0.0361663	0.048465	Positive
Iqsec2	Cntnap1	0.998386	0.0361724	0.048465	Positive
Lrrc6	Camsap1	-0.998386	0.0361744	0.048465	Negative
Zbtb33	Aurka	-0.998385	0.0361816	0.048465	Negative
Ipo7	Spice1	0.998385	0.03619	0.048465	Positive
Gli3	Taf4a	0.998385	0.0361904	0.048465	Positive
Marf1	Tnik	0.998384	0.0361963	0.048465	Positive
Kifc1	Mark2	0.998384	0.0361969	0.048465	Positive
Vcl	Fat4	0.998382	0.0362206	0.048465	Positive
Aurka	Bmp15	-0.998381	0.0362314	0.048465	Negative
Pcyt1b	Amot	0.998377	0.0362754	0.048465	Positive
Pard6a	Dmc1	0.998376	0.0362862	0.048465	Positive
Taok2	Fgfr1	0.998373	0.0363167	0.048465	Positive
Gli3	Lrrc6	-0.998371	0.0363465	0.048465	Negative
Ermp1	Ooep	-0.99837	0.0363491	0.048465	Negative
Wisp1	Kank1	0.99837	0.0363568	0.048465	Positive
Gli3	Pou5f1	-0.998369	0.0363688	0.048465	Negative
Unc5a	Dpysl2	0.998362	0.0364409	0.0485343	Positive
Ptprk	Bcas3	0.998357	0.0365022	0.0485401	Positive
Birc5	Pacsin1	0.998354	0.0365284	0.0485401	Positive
Foxc1	Kitl	0.998351	0.0365702	0.0485401	Positive
Nfib	Aldh1a2	0.998349	0.0365899	0.0485401	Positive
Wls	Stag2	-0.998347	0.0366147	0.0485401	Negative
Rad50	Ooep	-0.998343	0.036653	0.0485401	Negative
Hey2	Otx1	0.998342	0.0366639	0.0485401	Positive
Fmnl3	Hoxa7	0.998341	0.0366703	0.0485401	Positive
Hhex	Naip1	-0.99834	0.0366835	0.0485401	Negative
Tex19.1	Gnb2l1	-0.998339	0.036698	0.0485401	Negative
Dicer1	Apc	0.998337	0.0367191	0.0485401	Positive
Kit	Chml	0.998337	0.0367193	0.0485401	Positive
Picalm	Pacsin2	0.998336	0.0367259	0.0485401	Positive
Lsp1	Xpot	-0.998335	0.0367445	0.0485401	Negative
Syne3	Lrp6	-0.998333	0.0367667	0.0485401	Negative
Vps29	Cntnap1	-0.998332	0.0367782	0.0485401	Negative
Foxc1	Aurkc	-0.998329	0.0368047	0.0485401	Negative
Ccdc39	Dpysl2	0.998328	0.0368207	0.0485401	Positive
Tnik	Pabpc1l	0.998327	0.0368273	0.0485401	Positive
Ap4b1	Ptprk	0.998325	0.0368471	0.0485401	Positive
Cltc	Mark2	-0.998316	0.0369482	0.0486239	Negative
Mapk1ip1	Map9	-0.998316	0.036951	0.0486239	Negative
Fkbp6	Dpysl2	0.998314	0.0369768	0.0486314	Positive
Ldb1	Cdk14	0.998306	0.0370633	0.048677	Positive
Lrp6	Tdrd9	0.998305	0.037077	0.048677	Positive
Gata2	Dpysl2	0.998302	0.0371078	0.048677	Positive
Prmt6	Dpysl2	0.998302	0.0371078	0.048677	Positive
Sec24a	Strip2	0.9983	0.0371248	0.048677	Positive
Ofd1	Ccdc79	0.998299	0.0371341	0.048677	Positive
Ccnb3	Epb4.1l5	0.998296	0.0371714	0.048677	Positive
Wee2	Aldh1a2	0.998294	0.0371927	0.048677	Positive
Foxc1	Piwil1	0.998292	0.0372087	0.048677	Positive
Ipo7	Amot	0.998289	0.0372514	0.048677	Positive
Rhob	Diap3	0.998286	0.0372756	0.048677	Positive
Wls	Csrp1	0.998286	0.0372788	0.048677	Positive
Pstpip2	Ezr	-0.998283	0.0373084	0.048677	Negative
Ldb1	Tnik	0.998283	0.0373155	0.048677	Positive
Nckap1l	Hoxa1	0.998282	0.0373195	0.048677	Positive
Spice1	Pcyt1b	0.998281	0.0373368	0.048677	Positive
Pcyt1b	Myh9	0.998274	0.0374088	0.048677	Positive
Zbtb33	Foxc1	0.998273	0.0374235	0.048677	Positive
Zfp318	Pde3a	0.998264	0.0375167	0.048677	Positive
Ybx2	Rac1	0.99826	0.0375636	0.048677	Positive
Jmy	Abl2	0.998259	0.0375661	0.048677	Positive
Cdc42bpa	Exo1	-0.998259	0.0375742	0.048677	Negative
Fgf7	Otx1	0.998258	0.0375833	0.048677	Positive
Lsp1	Zfp318	-0.998258	0.0375863	0.048677	Negative
Arf6	Sfrp1	0.998257	0.0375938	0.048677	Positive
Diap1	Foxo3	0.998254	0.0376254	0.048677	Positive
Lmna	Exo1	0.998253	0.0376354	0.048677	Positive
Wee2	Klhdc3	-0.998251	0.0376598	0.048677	Negative
Dvl3	Apc	-0.99825	0.0376668	0.048677	Negative
Nlrc4	Pard6a	0.998246	0.0377151	0.048677	Positive
Fzd7	Frs2	-0.998242	0.0377586	0.048677	Negative
Alms1	Syce2	0.998239	0.0377888	0.048677	Positive
Nlrc4	Dlg2	-0.998238	0.0378024	0.048677	Negative
Kitl	Aurka	-0.998237	0.0378121	0.048677	Negative
Spice1	Aurka	-0.99823	0.0378781	0.048677	Negative
Sfrp1	Prickle2	0.99823	0.0378838	0.048677	Positive
Ipo7	Bmp15	0.998227	0.0379196	0.048677	Positive
Lims1	Sycp3	-0.998219	0.0380036	0.048677	Negative
Aurka	Aurkc	0.998215	0.0380466	0.048677	Positive
Apc	Cltc	0.998212	0.0380707	0.048677	Positive
Alx1	Hoxa1	-0.998212	0.0380765	0.048677	Negative
Wee2	Cdc42ep2	-0.998211	0.0380808	0.048677	Negative
Kifc1	Syce2	-0.998211	0.0380845	0.048677	Negative
Abl2	Lama1	-0.99821	0.0380931	0.048677	Negative
Ywhah	Sytl4	0.99821	0.0380995	0.048677	Positive
Brca2	Cyld	0.998205	0.0381492	0.048677	Positive
Kif20b	Dpysl2	-0.998201	0.038197	0.048677	Negative
Prkci	Pou5f1	-0.9982	0.0382048	0.048677	Negative
Cdk14	Bcr	0.998198	0.0382211	0.048677	Positive
Prkci	Lrrc6	-0.998198	0.0382271	0.048677	Negative
Sod1	Mei4	-0.998197	0.0382365	0.048677	Negative
Fbxo43	Chm	0.998196	0.0382438	0.048677	Positive
Asz1	Hoxa1	0.998195	0.0382546	0.048677	Positive
Ccl11	Prmt3	0.998192	0.0382832	0.048677	Positive
Dicer1	Mark2	-0.998191	0.0382998	0.048677	Negative
Hipk1	Stx7	-0.998185	0.0383569	0.048677	Negative
Khdc3	Gatad2a	-0.998185	0.038367	0.048677	Negative
Ppm1a	Actr3	0.998182	0.0383987	0.048677	Positive
Rock1	Igf1r	0.998179	0.0384293	0.048677	Positive
Piwil1	Aurka	-0.998177	0.0384506	0.048677	Negative
Sycp2	Hoxa1	0.998176	0.0384531	0.048677	Positive
Wnt5a	Spin1	0.998174	0.0384786	0.048677	Positive
Rarg	Spin1	0.998174	0.0384786	0.048677	Positive
Ywhah	Tgfbr1	0.998169	0.038532	0.048677	Positive
Ugt8a	Abl2	0.998168	0.0385376	0.048677	Positive
Etv5	Fat4	0.998168	0.0385445	0.048677	Positive
Ablim1	Brsk2	0.998161	0.0386146	0.048677	Positive
Coro2a	Map1b	0.998153	0.038695	0.048677	Positive
Wisp1	Arf6	0.998153	0.0386976	0.048677	Positive
Cyld	Sec24a	0.998153	0.0387029	0.048677	Positive
Fat4	Acvr2a	0.998151	0.0387228	0.048677	Positive
Ap1s2	Gata3	-0.998149	0.0387435	0.048677	Negative
Plxna4	Elmo1	0.998148	0.0387464	0.048677	Positive
Daam1	Igf1	0.998147	0.038761	0.048677	Positive
Brwd1	Hey1	0.998147	0.038764	0.048677	Positive
Gata3	Vil1	0.998144	0.0387928	0.048677	Positive
Ermp1	Epb4.1l5	0.998139	0.0388407	0.048677	Positive
Ablim3	Ablim1	0.998139	0.0388435	0.048677	Positive
Dazl	Tnik	-0.998138	0.0388594	0.048677	Negative
Arf4	Csrp1	0.998135	0.0388877	0.048677	Positive
Amot	Aurka	-0.99813	0.0389396	0.048677	Negative
Xpot	Lin7c	0.998129	0.0389475	0.048677	Positive
Wisp1	Prickle2	0.998125	0.0389876	0.048677	Positive
Tex19.1	Coro2b	-0.998122	0.0390253	0.048677	Negative
Zbtb33	Pcyt1b	0.998121	0.0390334	0.048677	Positive
Dock7	Acvr2a	0.998121	0.0390363	0.048677	Positive
Rad50	Tnks2	0.998121	0.0390376	0.048677	Positive
Brwd1	Fbxo5	-0.998119	0.0390488	0.048677	Negative
Fmnl3	Ablim1	0.998117	0.0390724	0.048677	Positive
Ap2s1	Mical3	0.998117	0.0390755	0.048677	Positive
Tfap2a	Trappc6b	0.998115	0.0390928	0.048677	Positive
Foxc1	Spice1	0.998113	0.03912	0.048677	Positive
Piwil1	Tgfbr1	0.998112	0.0391281	0.048677	Positive
Rad50	Epb4.1l5	0.99811	0.0391446	0.048677	Positive
Etv5	Dock7	0.998103	0.0392146	0.048677	Positive
Cbfb	Ablim1	0.998103	0.0392147	0.048677	Positive
Dlg2	Dmc1	-0.998102	0.0392313	0.048677	Negative
Unc5c	Kank1	0.9981	0.0392515	0.048677	Positive
Trp63	Padi6	-0.9981	0.039255	0.048677	Negative
Lsp1	Mllt3	-0.998098	0.0392672	0.048677	Negative
Nkd1	Map1b	-0.998098	0.0392682	0.048677	Negative
Sec24a	Amot	0.998097	0.0392858	0.048677	Positive
Nfib	Smc3	0.998094	0.0393099	0.048677	Positive
Tnks2	Ermp1	0.998091	0.0393415	0.048677	Positive
Gata2	Mei4	-0.998091	0.0393418	0.048677	Negative
Prmt6	Mei4	-0.998091	0.0393418	0.048677	Negative
Bfsp2	Elmo1	0.99809	0.0393576	0.048677	Positive
Kif2a	Syce2	0.99809	0.0393577	0.048677	Positive
Nfib	Syne2	0.998086	0.0393922	0.048677	Positive
Prkci	Lin7c	0.998081	0.0394443	0.048677	Positive
Igf1r	Nckap1l	0.998081	0.0394456	0.048677	Positive
Fkbp6	Mei4	-0.998078	0.0394729	0.048677	Negative
Ldb1	Pmp22	0.998076	0.0394955	0.048677	Positive
Ipo7	Kitl	0.998076	0.0395003	0.048677	Positive
Pabpc1l	Dpep3	0.998073	0.0395235	0.048677	Positive
Abl2	Taf4a	0.998073	0.0395314	0.048677	Positive
Aurkc	Tgfbr1	-0.998073	0.0395321	0.048677	Negative
Ap4b1	Mical3	0.998072	0.0395427	0.048677	Positive
Piwil1	Sytl4	0.99807	0.0395605	0.048677	Positive
Ap2s1	Chm	-0.998069	0.0395712	0.048677	Negative
Dmc1	Mark2	0.998063	0.0396337	0.048677	Positive
Ccnb3	Ooep	-0.99806	0.0396631	0.048677	Negative
Fat4	Arfgef1	0.998059	0.0396711	0.048677	Positive
Map1b	Msh4	0.998057	0.0396901	0.048677	Positive
Exo1	Use1	0.998055	0.0397127	0.048677	Positive
Rac1	Yy1	0.998054	0.0397198	0.048677	Positive
Brca2	Strip2	0.998054	0.0397274	0.048677	Positive
Ipo7	Aurkc	-0.998053	0.0397347	0.048677	Negative
Napb	Frs2	0.998052	0.0397389	0.048677	Positive
Picalm	Ilk	-0.998052	0.0397427	0.048677	Negative
Kitl	Tgfbr1	0.99805	0.0397666	0.048677	Positive
Sycp1	Pacsin2	0.998047	0.0397922	0.048677	Positive
Otx1	Rnf212	-0.998045	0.0398174	0.048677	Negative
Lsp1	Rap1b	-0.998043	0.0398364	0.048677	Negative
Rbpj	Map1b	0.998042	0.0398496	0.048677	Positive
Lrp6	Hormad2	-0.998041	0.0398555	0.048677	Negative
Ccdc79	Ezr	0.99804	0.0398669	0.048677	Positive
Pcsk6	Ablim1	0.998039	0.0398802	0.048677	Positive
Mical3	Bcas3	0.998038	0.0398877	0.048677	Positive
Rap1b	Sebox	-0.998038	0.0398904	0.048677	Negative
Brdt	Rarg	0.998037	0.0399007	0.048677	Positive
Brdt	Wnt5a	0.998037	0.0399007	0.048677	Positive
Daam1	Birc5	-0.998031	0.0399569	0.048677	Negative
Aurkc	Sytl4	-0.99803	0.0399646	0.048677	Negative
Tdrkh	Rac1	-0.998027	0.039993	0.048677	Negative
Khdc3	Cyp1b1	-0.998026	0.0400091	0.048677	Negative
Trp63	Dpep3	-0.998025	0.0400204	0.048677	Negative
Prmt2	Fbxo5	0.99802	0.0400722	0.048677	Positive
Chml	Krit1	0.998018	0.0400839	0.048677	Positive
Ermp1	Nek2	0.998017	0.0400984	0.048677	Positive
Eya1	Mark2	-0.998017	0.0401029	0.048677	Negative
Zbtb33	Rab5a	0.998015	0.0401175	0.048677	Positive
Strip2	Pcyt1b	0.998013	0.0401353	0.048677	Positive
Ipo7	Piwil1	0.998013	0.0401388	0.048677	Positive
Ap1s2	Mei4	0.998012	0.0401534	0.048677	Positive
Marf1	Dpep3	0.998011	0.0401545	0.048677	Positive
Foxc1	Amot	0.998009	0.0401815	0.0486776	Positive
Kitl	Sytl4	0.998007	0.0401991	0.0486776	Positive
Ctnnd1	Trappc6b	0.998005	0.0402154	0.0486776	Positive
Padi6	Pabpc1l	0.997998	0.0402889	0.0486804	Positive
Pard6a	Cltc	-0.997997	0.0402957	0.0486804	Negative
Tex19.1	Stam	0.997993	0.0403372	0.0486804	Positive
[truncated: 417 more rows]
