# Supplementary material for: Luteinizing Hormone Receptor Mutation (LHRN316S) Causes Abnormal Follicular Development Revealed by Follicle Single-Cell Analysis and CRISPR/Cas9
Source: Interdiscip Sci. 2024 Aug 16;16(4):976–89. doi: 10.1007/s12539-024-00646-7 (PMC11512921; doi:10.1007/s12539-024-00646-7)
Supplement: Supplementary file 12 — Supplementary file12 (XLS 397 KB) [file 12539_2024_646_MOESM12_ESM.xls]

## Sheet: Sheet1
AccID	Kme	P_value
Scnn1b	0.685085	0.00482642
Ccnd2	-0.716437	0.00265664
Mansc1	0.859683	3.98207e-05
Wdr53	0.907716	2.94671e-06
Ica1l	0.985243	2.37994e-11
Ncapg2	0.823357	0.000162148
Gm12174	-0.872252	2.23323e-05
Ecm1	0.716808	0.00263679
Zbtb37	0.973862	9.51448e-10
BC030307	0.97618	5.23134e-10
Pdcl	-0.718428	0.00255129
Inadl	0.964351	6.9898e-09
Nfatc2	0.941907	1.58228e-07
Nfatc3	-0.940528	1.83678e-07
Nfatc1	0.307722	0.264525
Zbtb32	0.982051	8.43159e-11
Wdr47	0.920415	1.16154e-06
Zbtb34	0.916904	1.52452e-06
Wdr72	0.703678	0.00341731
Ccnb3	0.907525	2.98519e-06
Ccnb1	0.899041	5.1715e-06
Wdr75	0.815563	0.000210436
Wdr76	0.90985	2.54441e-06
Wdr77	-0.808386	0.00026476
Pptc7	0.932915	3.94463e-07
Dazl	0.871394	2.3275e-05
Dclre1a	0.864754	3.17505e-05
Recql5	0.794339	0.000404389
LOC102637890	0.949031	6.87855e-08
Vwc2l	0.787959	0.000485106
Mecr	0.850969	5.76265e-05
Ranbp17	0.407872	0.131255
Wdr5b	0.609787	0.0157948
Gm19299	0.881012	1.43859e-05
Col4a3bp	0.842425	8.10169e-05
Twf2	0.837347	9.82912e-05
Wdr70	0.953889	3.62986e-08
Sipa1	0.757867	0.00106235
Cyp4f39	0.935355	3.11911e-07
LOC102639339	0.902892	4.0548e-06
Wdr17	0.924559	8.28875e-07
Gm12130	0.969769	2.4253e-09
Rasl2-9	0.549693	0.0337748
Pabpn1l	0.703525	0.0034274
Tctex1d1	0.975857	5.70569e-10
Nedd1	0.78541	0.00052083
Gm19276	0.828828	0.000134022
Hspa4l	0.769873	0.00078777
Dcun1d1	0.864643	3.19113e-05
Slc6a4	0.969858	2.3799e-09
Zbtb44	0.752821	0.0011987
Wdr36	0.947984	7.8312e-08
Polr1e	0.797301	0.000370832
Esr1	0.911825	2.21393e-06
Slc6a9	0.928752	5.77451e-07
Slc6a7	0.974526	8.062e-10
Zbtb48	0.870989	2.37319e-05
Zbtb46	0.9329	3.9503e-07
Bpgm	0.939886	1.96644e-07
2700062C07Rik	0.880621	1.46812e-05
Chrna5	0.685713	0.00477239
Wdr26	0.792538	0.000425972
Polr2j	0.841953	8.25103e-05
Polr2i	0.71323	0.00283369
Mei4	0.90814	2.86276e-06
Wdr20	0.9111	2.33075e-06
Polr2d	0.956266	2.58826e-08
Polr2c	0.893364	7.27639e-06
Hells	0.622277	0.0132393
Meis2	0.96366	7.90556e-09
Gm12100	0.979428	2.03344e-10
Cyp4v3	0.871353	2.3321e-05
Spag1	0.962741	9.27831e-09
Esp4	0.690049	0.00441191
Gpsm2	0.899558	5.0082e-06
Gm17767	0.894833	6.67324e-06
Polr3b	0.888362	9.68053e-06
Polr3a	0.959025	1.70569e-08
Zscan10	0.805048	0.000293672
D6Ertd474e	0.971407	1.69531e-09
Cmya5	0.93132	4.5778e-07
Gm17751	0.905795	3.35282e-06
Esrrb	0.926098	7.27663e-07
Tgds	0.72249	0.00234674
Esrrg	0.95325	3.9634e-08
N4bp2l2	0.82958	0.000130492
Hvcn1	0.930818	4.79371e-07
Angel2	0.955094	3.0649e-08
Angel1	0.945545	1.04849e-07
LOC102640359	0.901612	4.40115e-06
Zscan20	0.984221	3.66818e-11
Isl2	0.716907	0.0026315
Ier3ip1	-0.842103	8.20329e-05
Rnaseh1	0.716153	0.00267195
Hormad2	0.781108	0.000585945
Zcchc17	0.95205	4.65925e-08
Wbscr17	0.651874	0.00845646
Rassf5	0.92551	7.65022e-07
Rassf3	0.946539	9.32485e-08
Gm5049	0.911603	2.2492e-06
Zscan4-ps1	0.801061	0.000331544
Zcchc10	0.937906	2.41572e-07
6330410L21Rik	0.920314	1.17082e-06
Atp8a2	0.934653	3.34004e-07
Svip	0.889226	9.2238e-06
Melk	0.927458	6.47077e-07
Chrnd	0.960411	1.36841e-08
Rrm2b	0.862943	3.446e-05
Gm3815	0.796003	0.000385247
Chrng	0.986021	1.67674e-11
Ncapg	0.92168	1.04989e-06
LOC102640374	0.929214	5.54185e-07
Steap4	0.98267	6.72113e-11
Dmap1	0.687375	0.00463151
Calr3	0.966782	4.44241e-09
Mest	0.573069	0.0255409
Gm5065	0.908791	2.73788e-06
Htr5a	0.977804	3.31951e-10
Aknad1	0.994923	2.36802e-14
Prc1	0.906857	3.12284e-06
4632434I11Rik	0.882245	1.34856e-05
Calr4	0.967466	3.88672e-09
Il23a	0.703297	0.00344247
Gm17793	0.949009	6.89731e-08
Abhd3	0.6371	0.0106359
Zscan4d	0.734271	0.00182661
Zscan4c	0.818336	0.000192059
Gm5083	0.972886	1.20477e-09
Dbf4	0.871767	2.28611e-05
Optn	0.804658	0.000297221
1700018B08Rik	0.963973	7.47866e-09
1700030N03Rik	0.961727	1.10197e-08
Gm13242	0.964492	6.8148e-09
Myzap	0.907954	2.8993e-06
Gm5088	0.759174	0.00102917
Sfta2	0.890956	8.36257e-06
Il23r	0.855049	4.86131e-05
LOC102633007	0.919435	1.25468e-06
Esrp1	0.981048	1.19772e-10
Timd4	0.950412	5.7735e-08
Ssx2ip	0.679013	0.00537487
Pinx1	0.888261	9.73519e-06
Eif4enif1	0.981353	1.07881e-10
Zeb2	-0.750398	0.00126904
Sox8	0.92584	7.43875e-07
Rbbp7	0.957496	2.15651e-08
Gm9182	0.840395	8.75923e-05
3110009E18Rik	0.967344	3.98151e-09
Fam13c	0.925695	7.53103e-07
Gm13176	0.877599	1.71414e-05
AA415398	0.928727	5.78733e-07
Lonp2	0.889258	9.20717e-06
Gm5593	0.685416	0.00479785
Gm9172	0.795043	0.000396188
Igfals	0.9787	2.54438e-10
Caln1	0.95024	5.90253e-08
Samd1	0.817154	0.000199724
Prep	0.917215	1.48895e-06
Prg4	0.92008	1.1927e-06
Samd7	0.812953	0.000229016
Mrps22	0.976894	4.30007e-10
Wsb2	-0.769089	0.000803736
Mrps25	0.941166	1.715e-07
Gm5586	-0.79335	0.000416126
Gm13181	0.952538	4.36461e-08
Gm9165	0.729403	0.00202892
Pla2g15	0.964407	6.91947e-09
LOC102640415	0.976759	4.46433e-10
Foxr1	0.941904	1.58283e-07
Gm13152	0.757758	0.00106515
Tomm20	-0.804995	0.000294154
LOC102638946	0.925669	7.54786e-07
Dock3	0.914592	1.8118e-06
Dock5	0.922444	9.86882e-07
BC051019	0.780272	0.000599346
Tdrd1	0.99025	1.62805e-12
LOC102633047	0.914276	1.8544e-06
LOC102640424	0.798568	0.000357185
Stxbp5	0.917247	1.48533e-06
Stxbp6	0.883121	1.28748e-05
Stxbp1	0.763802	0.000918308
Spam1	0.967232	4.0698e-09
C030046E11Rik	0.628301	0.0121277
AI481877	0.869421	2.55688e-05
Jade2	0.957751	2.075e-08
Tomm34	0.905233	3.48034e-06
Gm13160	0.866047	2.99254e-05
Tdrd9	0.787782	0.000487524
Gm17821	0.977595	3.5259e-10
Slc25a48	0.982295	7.71886e-11
Themis3	0.991113	8.93188e-13
Musk	0.984445	3.34471e-11
LOC102640439	0.960319	1.38903e-08
Eef1b2	-0.800474	0.00033745
Gm9144	0.562556	0.02903
Prex2	0.901299	4.48952e-06
Gm17830	0.964061	7.36312e-09
Gm6600	0.937826	2.43576e-07
Prex1	0.915649	1.67537e-06
Slc25a32	0.701322	0.00357508
Slc25a31	0.945299	1.07912e-07
Fip1l1	0.953453	3.85474e-08
Gm6602	0.813886	0.000222223
LOC102633071	0.914078	1.88151e-06
Sparc	-0.550061	0.0336315
Osbpl2	0.77214	0.000743078
Osbpl8	0.821034	0.000175471
Gm9124	0.927848	6.25389e-07
Rnf170-ps	0.944529	1.17942e-07
Pdxp	0.89294	7.45877e-06
Gm5134	0.870259	2.45731e-05
Ncbp1	-0.605738	0.0166998
Gm5581	0.759533	0.0010202
Slc25a19	0.728538	0.00206669
Cirh1a	0.873318	2.12046e-05
Slc25a15	0.914181	1.86737e-06
Slc25a14	0.680726	0.00521534
Nmnat2	0.94408	1.24156e-07
D930020B18Rik	0.97901	2.31529e-10
Smarcd2	0.967706	3.70663e-09
Sqrdl	-0.570934	0.0262224
Prm2	0.968356	3.25304e-09
Gm6614	0.912144	2.16414e-06
LOC102640460	0.680578	0.00522897
Pdx1	0.95201	4.68453e-08
Otud3	0.943393	1.34194e-07
Gm5514	0.819279	0.000186123
Nkd1	0.892178	7.7959e-06
Vps13a	0.849786	6.04851e-05
Sycp2l	0.994022	6.83543e-14
Vps13d	0.694853	0.00403812
Rpl31-ps7	0.751701	0.0012308
Chek1	0.915618	1.67919e-06
Cpne4	0.841724	8.32423e-05
Dand5	0.732992	0.00187811
Cpne9	0.938923	2.17531e-07
Tfap2c	0.846889	6.79799e-05
Gm18939	0.856045	4.65991e-05
Tfap2b	0.977643	3.47766e-10
Tfap2e	0.959788	1.51253e-08
Foxm1	0.842781	7.99077e-05
BC052040	0.839781	8.96688e-05
Otub2	0.956758	2.40743e-08
Apitd1	0.987231	9.33393e-12
Slc24a3	0.839661	9.00759e-05
D030018L15Rik	0.988755	4.10064e-12
Gm5530	-0.70281	0.0034748
Smug1	0.760416	0.000998413
Gm19219	0.82005	0.000181382
Gm6667	0.952212	4.55971e-08
Pdhx	0.895067	6.58134e-06
LOC102637808	0.74728	0.0013644
Cd164l2	0.888401	9.65985e-06
Foxj2	0.829699	0.00012994
Proc	0.896548	6.0226e-06
Auts2	0.925009	7.98127e-07
LOC102639276	0.711979	0.00290522
Spast	0.868039	2.72852e-05
Gm10639	0.960608	1.32552e-08
Ndufaf4	0.965372	5.801e-09
Ndufaf7	0.870139	2.47141e-05
Gm10637	0.832378	0.00011802
Car9	0.976295	5.07163e-10
Car8	0.784864	0.000528753
Papd7	0.902599	4.13193e-06
BC048403	0.984421	3.37788e-11
LOC102637816	0.859584	3.99932e-05
Foxk2	0.757825	0.00106344
Fcho1	0.907327	3.02536e-06
Gadd45gip1	0.894922	6.6384e-06
Prr5	0.884307	1.20846e-05
D6Wsu163e	0.624841	0.012757
Slc41a2	0.8891	9.28914e-06
Fbxl20	0.93998	1.94708e-07
Pla2g4a	-0.923866	8.78137e-07
Fbxl13	0.970876	1.90822e-09
Sugt1	0.992385	3.28387e-13
Pla2g4d	0.837312	9.84185e-05
Pla2g4e	0.915571	1.6851e-06
C1qb	0.772624	0.00073381
Pla2g4c	0.945206	1.09083e-07
Cd177	0.903127	3.99393e-06
Pdpn	0.85504	4.86319e-05
Calb1	0.814255	0.000219587
Zp3r	0.828939	0.000133498
Olfr878	0.960322	1.38845e-08
Bscl2	0.838133	9.54347e-05
Cd160	0.970643	2.00847e-09
Foxn3	0.670901	0.0061831
Foxn2	0.861548	3.66754e-05
Sh3yl1	0.84404	7.60818e-05
Gm8075	0.968817	2.95987e-09
Aknaos	0.966492	4.69746e-09
Olfr877	0.818904	0.000188466
Gm18913	0.767356	0.00083994
Batf3	0.876017	1.85602e-05
Tspan1	0.715745	0.00269411
Foxo3	0.988676	4.29152e-12
Sh3gl2	0.933495	3.7334e-07
Tspan5	0.871011	2.37066e-05
LOC102637856	0.937099	2.62213e-07
Tspan8	0.921657	1.05181e-06
Tspan9	0.80766	0.000270839
Col6a3	0.667447	0.00655497
Col6a6	0.954541	3.31419e-08
Col6a5	0.917225	1.48779e-06
Nlrc4	0.987569	7.84751e-12
Gm2479	0.965856	5.29993e-09
Smco1	0.702526	0.00349374
Kit	0.903956	3.78471e-06
Smco2	0.937255	2.58127e-07
Rad50	0.750566	0.00126406
Rad51	0.982207	7.97107e-11
Cactin	0.936216	2.8647e-07
4930525M21Rik	0.691765	0.00427537
Pdzd11	0.733079	0.0018746
Gm6475	0.59844	0.0184313
Setdb2	0.829477	0.000130971
Dydc2	0.994602	3.52489e-14
Piwil1	0.8051	0.000293211
4933422H20Rik	0.831946	0.000119878
Gm6493	0.871991	2.26158e-05
4732419C18Rik	0.932269	4.19139e-07
LOC102637981	0.959421	1.60291e-08
LOC102637985	0.935888	2.95927e-07
Bod1	0.938897	2.18116e-07
E230008N13Rik	0.851422	5.6563e-05
Edn1	0.756944	0.00108629
D330045A20Rik	0.711822	0.00291426
Paqr6	0.411942	0.127079
Paqr4	0.91845	1.35445e-06
Nit1	0.887443	1.01873e-05
Gm12231	-0.846589	6.87961e-05
Slco1a4	0.936934	2.66622e-07
Lonrf1	0.796708	0.000377362
1700029P11Rik	0.855667	4.7355e-05
Htra4	0.995833	6.57664e-15
Lonrf3	0.948311	7.52258e-08
Kifc3	0.957424	2.18004e-08
Orc5	0.905749	3.36311e-06
Kifc1	0.893343	7.28543e-06
LOC102639229	0.867542	2.79251e-05
Orc1	0.855011	4.86907e-05
2410021H03Rik	0.99605	4.64305e-15
Gm12226	0.793032	0.000419954
Gm12220	0.870538	2.42485e-05
Ggct	0.997355	3.43802e-16
2610316D01Rik	0.977343	3.78994e-10
4930451I11Rik	0.975422	6.40176e-10
Speer5-ps1	0.98868	4.28237e-12
Lypd3	0.965007	6.20464e-09
Fyttd1	-0.830089	0.000128148
Lypd6	0.834845	0.000107851
BC030476	0.981474	1.03428e-10
Slc7a9	0.998703	3.35692e-18
Vrk1	0.824056	0.000158306
Kdm6a	0.810098	0.000250861
Ctnnbl1	0.833746	0.00011229
0610040J01Rik	0.880143	1.50495e-05
1110004F10Rik	-0.805435	0.000290199
Nthl1	0.939669	2.01192e-07
Slco1a5	0.940369	1.86825e-07
Kdm6b	0.950121	5.99264e-08
Cd226	0.956893	2.35974e-08
Kdm7a	0.786881	0.000499967
Sh2d3c	0.742783	0.00151202
Gm12248	0.846173	6.99456e-05
E2f4	0.870524	2.42643e-05
E2f1	0.830482	0.000126359
E2f2	0.969298	2.67894e-09
E2f5	0.911273	2.30243e-06
Mdm4	0.950952	5.38395e-08
Tdrkh	0.93673	2.72128e-07
Tmco5b	0.712612	0.00286881
Pbx1	-0.806596	0.000279965
Hist1h2aa	0.904895	3.55868e-06
Prelp	0.885162	1.15406e-05
Il17b	0.801697	0.000325248
Slc7a2	0.925227	7.83597e-07
Il17c	0.981387	1.066e-10
Il17f	0.985984	1.70565e-11
9430021M05Rik	0.951192	5.21785e-08
Ern1	0.916107	1.61892e-06
Ern2	0.912951	2.04212e-06
LOC102640482	0.862945	3.4457e-05
Tmprss11a	0.924198	8.54264e-07
Gm13347	0.72987	0.00200876
AU021063	0.924701	8.19063e-07
Gm13331	0.914495	1.8248e-06
LOC102640477	0.603608	0.0171916
Mocos	0.902392	4.18723e-06
Hist1h2bc	0.899678	4.971e-06
Cyp2c29	0.906908	3.11214e-06
Ypel2	0.772215	0.000741625
Irf1	0.862518	3.51234e-05
Ypel5	0.724687	0.00224167
9630033F20Rik	0.932334	4.16595e-07
Gm13361	0.753477	0.00118022
Cpb2	0.973474	1.04606e-09
Irf9	-0.580375	0.0233103
Cpb1	0.968834	2.94993e-09
Cpa6	0.904697	3.60548e-06
Hn1l	0.833833	0.000111931
Gm20043	0.853147	5.26583e-05
Enox1	0.995409	1.23275e-14
Lactb2	0.663868	0.00695877
Gm13359	-0.973115	1.14074e-09
Cpa1	0.970261	2.18242e-09
Suco	0.850479	5.87962e-05
LOC102633134	0.990814	1.10663e-12
Lamc2	0.785439	0.000520403
AU015836	0.992879	2.12606e-13
1110059G10Rik	0.86161	3.65748e-05
Gmeb1	0.749121	0.00130742
Triap1	0.859253	4.05766e-05
Lamb1	0.880468	1.47987e-05
Gm3985	0.734393	0.00182176
Rabl5	0.648402	0.00893385
A830010M20Rik	0.873601	2.0914e-05
Akirin2	0.95221	4.5611e-08
Pithd1	0.872189	2.24005e-05
Rnf6	-0.687702	0.00460425
Rnf8	0.990558	1.32306e-12
Gm13377	0.822271	0.00016827
Gm13378	0.885079	1.15926e-05
Rnf4	0.717244	0.00261354
Snx9	0.940419	1.85826e-07
Snx8	0.825325	0.00015152
Snx5	-0.873377	2.1144e-05
Psip1	0.760516	0.000995953
Psd2	0.899797	4.93426e-06
Lama5	0.989787	2.19859e-12
Lama4	0.926289	7.15886e-07
Cc2d2b	0.767261	0.000841957
Lama2	0.960844	1.2754e-08
Snph	0.858606	4.17357e-05
Ptpn18	0.945538	1.04938e-07
4930453L07Rik	0.839234	9.155e-05
Sirt6	0.862467	3.52034e-05
Erc2	0.973759	9.75958e-10
5730403I07Rik	0.810897	0.000244581
Eras	0.937129	2.61422e-07
LOC102633170	0.733613	0.00185298
Zp4-ps	0.921399	1.07387e-06
Dip2b	0.672298	0.00603745
Sec16b	0.835252	0.000106245
Gm17949	0.716188	0.00267007
Vrtn	0.92115	1.09553e-06
Tagap	0.890686	8.49282e-06
Smarca5-ps	0.796842	0.000375873
Bora	0.977631	3.48915e-10
Gm17942	0.988721	4.18079e-12
Ipcef1	0.895166	6.54247e-06
Lsm10	0.932348	4.16052e-07
Tspan17	0.978171	2.9805e-10
Lsm11	0.850845	5.79214e-05
Bpifc	0.904528	3.64572e-06
Tspan14	0.89483	6.67469e-06
Cpn1	0.664202	0.00692032
Tspan13	0.97786	3.26568e-10
Slc14a2	0.823628	0.00016065
Fam25c	0.901265	4.49907e-06
LOC102640516	0.790305	0.000454029
Prkrip1	0.888929	9.37909e-06
Elmod2	0.870399	2.44097e-05
Gm5475	0.902866	4.06177e-06
Ptpn22	0.962342	9.93427e-09
Ptpn21	0.977095	4.06483e-10
Figla	0.999059	4.17809e-19
Dmrtb1	0.910997	2.34784e-06
Klf7	0.828786	0.000134223
LOC102633140	0.691869	0.0042672
Rmi1	0.945872	1.00913e-07
Tekt4	0.816033	0.000207224
Camk4	0.780883	0.000589523
Ncald	0.990551	1.32904e-12
LOC102640578	0.774909	0.000691295
LOC102640575	-0.759324	0.0010254
Gpd1l	0.926984	6.74257e-07
AA536875	0.993181	1.60415e-13
Sec11c	0.956123	2.64254e-08
Cbx2	0.948675	7.19098e-08
Prdx3	-0.785377	0.000521302
Gm5454	0.76098	0.00098469
Cbx4	-0.752919	0.00119593
Gpbp1	0.864681	3.18556e-05
1700067K01Rik	0.673233	0.00594148
1700042B14Rik	0.911877	2.2058e-06
Dpys	0.963563	8.04228e-09
Rfwd2	0.854965	4.87855e-05
LOC102640586	0.984764	2.92495e-11
Rasa2	0.859328	4.04447e-05
Rasa4	0.839211	9.16271e-05
Gm17982	0.928884	5.70727e-07
Nlrp2	0.940354	1.87127e-07
Nlrp5	0.979424	2.03603e-10
Sirpb1b	0.959964	1.47044e-08
Cby3	0.754534	0.00115092
Tspan33	0.932342	4.16288e-07
Celsr1	0.952687	4.27834e-08
Ggt1	0.923572	8.99753e-07
Gm9256	0.986253	1.50432e-11
Gm5435	0.753999	0.00116568
Gm5434	0.887107	1.03777e-05
Cd81	-0.811742	0.000238083
Arhgap20os	0.978982	2.33486e-10
Rpl10a	-0.625688	0.0126005
A730082K24Rik	0.946923	8.90654e-08
Gm8115	0.817662	0.0001964
Cd96	0.871244	2.34428e-05
Gm6543	-0.815181	0.00021307
Gm10509	0.895977	6.23316e-06
Senp1	0.844191	7.5634e-05
Stx2	0.969813	2.40304e-09
Pcgf1	0.903947	3.78672e-06
Cd55	0.974064	9.05112e-10
Cd72	0.678149	0.00545674
Gm10512	0.843167	7.87185e-05
Gm101	0.857901	4.30305e-05
Senp8	0.916268	1.59941e-06
Senp6	0.932481	4.10924e-07
Pcgf6	0.967437	3.90961e-09
Cd69	0.99279	2.30354e-13
Gm8144	-0.810202	0.000250038
Anln	0.76629	0.000862853
Gm8140	0.771619	0.000753162
LOC102636053	0.880575	1.47166e-05
Osbpl10	0.877799	1.69691e-05
Gm19117	0.833926	0.00011155
LOC102636058	0.938302	2.31975e-07
Nat14	0.904564	3.63704e-06
Slc25a3	-0.807725	0.000270291
Pou2f2	0.995791	7.0194e-15
Gm6526	0.786711	0.00050234
Pou2f3	0.689769	0.00443452
LOC102639123	0.964076	7.34253e-09
LOC102636051	0.829247	0.000132045
Gm2420	0.948013	7.80256e-08
D10Wsu102e	0.97442	8.28161e-10
Gm2423	-0.818806	0.000189086
Gm9202	0.96469	6.57391e-09
Zmym1	0.96292	8.99687e-09
LOC102639131	0.966031	5.12775e-09
Gm9207	0.859995	3.9279e-05
Dctd	0.720374	0.00245159
Cpvl	0.931623	4.45114e-07
Rad9b	0.756736	0.00109175
Glrx5	0.945212	1.09008e-07
LOC102639180	0.897921	5.54048e-06
Mea1	0.81762	0.000196674
Gimap5	0.920103	1.19052e-06
Strn	0.897256	5.76974e-06
Pcm1	0.881835	1.37791e-05
2210417A02Rik	0.89328	7.3124e-06
Gm12191	-0.77491	0.00069128
Sall4	0.985939	1.74094e-11
Lancl1	0.954638	3.26898e-08
Josd1	0.836918	9.98761e-05
Olfm1	0.91279	2.06595e-06
Olfr1043	0.980793	1.3058e-10
Edc4	0.769798	0.000789289
Bach2	0.929017	5.63999e-07
Ano2	0.9586	1.82216e-08
Wars	0.746573	0.00138679
Cps1	0.89894	5.20379e-06
Rpl13	-0.885829	1.11304e-05
2610037D02Rik	0.983644	4.62599e-11
Rpl17	0.915595	1.68205e-06
Vwa3a	0.797008	0.000374045
Rpl23	-0.776292	0.000666552
Wasl	0.554892	0.031792
LOC102639170	0.824405	0.000156413
Pcnt	0.964392	6.93815e-09
Med6	0.834533	0.000109096
Med7	0.933182	3.84612e-07
4933427G17Rik	0.982263	7.80978e-11
Med4	0.862623	3.4959e-05
LOC102637953	0.956734	2.41596e-08
BC048502	0.995028	2.06715e-14
Jakmip1	0.911494	2.26663e-06
Il31ra	0.709422	0.00305595
Gm16157	0.854235	5.03109e-05
Zfx	-0.784026	0.000541106
Ttc34	0.774877	0.000691875
R3hdml	0.814428	0.000218354
1700030J22Rik	0.999576	2.33474e-21
2610034M16Rik	0.923964	8.71033e-07
Gm13414	0.917278	1.48181e-06
Gm2102	0.890717	8.47754e-06
Hnrnpr	-0.670914	0.0061817
Gm13416	0.773378	0.000719554
Gm19040	0.69651	0.0039152
Nxt1	0.920069	1.19372e-06
Spon1	0.671838	0.00608514
Wdr5	0.95207	4.64694e-08
Zkscan17	0.889089	9.29512e-06
Taf1a	0.969533	2.54953e-09
Zkscan16	0.924704	8.18854e-07
Zkscan14	0.981539	1.01114e-10
Ctnnal1	0.921307	1.08185e-06
Gm19025	0.683177	0.00499377
Aqp9	0.88596	1.10507e-05
9330102E08Rik	0.98484	2.83171e-11
Sestd1	0.653278	0.00826908
Evi2b	0.733226	0.00186864
Grip1	0.714816	0.00274496
BC018507	0.877252	1.74448e-05
Stk3	0.866996	2.86433e-05
Lysmd4	0.987461	8.29712e-12
Gm19019	0.908598	2.77446e-06
LOC102639105	0.973846	9.55239e-10
Ica1	0.988921	3.72411e-12
Tor1aip2	-0.768663	0.000812499
AU018091	0.779104	0.000618459
Napsa	0.837203	9.88183e-05
Bnc2	0.946425	9.45224e-08
Bnc1	0.898236	5.43441e-06
LOC102637635	0.963584	8.01173e-09
Lemd1	0.990011	1.90486e-12
Sfmbt1	0.941921	1.57997e-07
Gm19096	0.877991	1.68044e-05
4930539E08Rik	0.957799	2.06014e-08
Atp6v0a4	0.870349	2.44677e-05
1700030F18Rik	0.984331	3.50604e-11
Polrmt	0.57096	0.0262139
Dph6	0.916157	1.61285e-06
Mmp12	0.808923	0.000260336
Mmp14	-0.576162	0.0245777
Gm2147	0.70405	0.00339292
Parp6	0.865422	3.07968e-05
Ttc27	0.886478	1.07428e-05
Dda1	0.815096	0.000213664
Gm1070	0.948411	7.43026e-08
Gm19064	0.972993	1.17448e-09
Ttc23	0.783324	0.00055162
Cwc22	0.916711	1.54695e-06
Stom	0.947977	7.83756e-08
Taf12	0.93367	3.67158e-07
Srgn	0.998996	6.34954e-19
Ttc12	0.895603	6.3743e-06
Pik3r4	0.94175	1.6096e-07
Pik3r3	0.969638	2.49381e-09
Ptprn2	0.903696	3.84929e-06
Gm20187	0.996609	1.72535e-15
Tmem178b	0.927984	6.17996e-07
Nr6a1	0.95312	4.03405e-08
Clhc1	0.850472	5.88141e-05
Styxl1	0.835987	0.000103399
Slco4a1	0.940104	1.92166e-07
Dnmt3l	0.994563	3.6959e-14
Gjb1	0.855199	4.83048e-05
Lnx2	0.988217	5.54875e-12
Gjb2	0.795328	0.000392912
Ranbp3	0.595803	0.0190898
Muc20	0.950534	5.68342e-08
Cdk5rap1	0.828539	0.0001354
Ranbp9	0.846464	6.91399e-05
Ms4a1	0.99129	7.84318e-13
Zdhhc3	0.8043	0.000300496
Zdhhc8	0.913922	1.90315e-06
Gm13493	-0.745017	0.00143715
Rab7-ps1	0.671741	0.00609524
Muc16	0.802045	0.000321845
Gja4	0.902872	4.06015e-06
Sorl1	0.946737	9.10697e-08
Srpk1	0.972858	1.21268e-09
Fam160a1	0.973691	9.92367e-10
Hgs	0.840049	8.87561e-05
Fam35a	0.82973	0.000129799
Tyw1	0.852665	5.37258e-05
Cxcl13	0.95436	3.39946e-08
Zp1	0.885761	1.11714e-05
Zp2	0.986259	1.50046e-11
Rpl27a	-0.801608	0.000326128
Pilra	0.759328	0.0010253
Gm5298	0.98312	5.6719e-11
Zp3	0.895797	6.30073e-06
Fam160b1	-0.748567	0.00132435
Col25a1	0.972189	1.41822e-09
Pax2	0.858058	4.27399e-05
Golga5	0.795281	0.00039346
Golga4	0.910519	2.42805e-06
Golga2	0.910991	2.34876e-06
Uhrf1	0.993109	1.71803e-13
Uhrf2	-0.710985	0.0029631
Tnfaip8	0.973632	1.00678e-09
LOC102640591	0.961799	1.08881e-08
Dpp6	0.888481	9.61656e-06
Spopl	0.771304	0.000759304
Ppp1r7	0.819355	0.000185653
1700028I16Rik	0.760389	0.000999067
Gm13450	-0.698778	0.00375183
3110057O12Rik	0.891095	8.29682e-06
Ttll4	0.867265	2.8287e-05
Ddi2	0.974136	8.8906e-10
Cnot6l	0.935568	3.05423e-07
Gm2199	-0.820375	0.000179413
Ttll1	0.775113	0.000687599
Ralgps1	0.937384	2.54757e-07
Cyp2b13	0.963009	8.85834e-09
Wnt7a	0.766692	0.000854145
Caskin2	0.834147	0.000110652
Cyp2b23	0.994858	2.57106e-14
H2-Aa	0.977909	3.21877e-10
2410012M07Rik	0.892762	7.53626e-06
LOC102640673	0.920094	1.19135e-06
Ptma	-0.838208	9.51662e-05
Wfdc15a	0.832767	0.000116364
Gla	-0.682745	0.00503229
Sec22a	0.911949	2.19445e-06
Ankrd34c	0.667767	0.00651986
Gria4	0.856865	4.49926e-05
Wee2	0.957298	2.22163e-08
Gm5	0.870966	2.37579e-05
Gm10823	0.853474	5.19419e-05
Ugt2b38	0.711351	0.00294167
Zbtb2	0.936251	2.85472e-07
Sec24d	-0.784779	0.000529993
Upk3b	0.740655	0.00158624
Sort1	0.900789	4.63645e-06
Pard3	0.944451	1.1901e-07
Nobox	0.957587	2.12712e-08
Haus3	0.842774	7.99286e-05
Haus4	0.678911	0.00538443
Pik3ca	0.793175	0.000418233
Nfrkb	0.941048	1.73698e-07
Gm5357	0.896935	5.88342e-06
LOC102639083	0.895275	6.5004e-06
Phkg1	0.897956	5.52855e-06
Rundc3b	0.731759	0.00192887
Kcnmb3	0.887896	9.93509e-06
Gpa33	0.708401	0.00311781
Kcnmb2	0.865212	3.10939e-05
U2af1l4	0.725478	0.00220481
Incenp	0.969037	2.82841e-09
C130073F10Rik	0.919695	1.2293e-06
2310057M21Rik	0.686119	0.0047376
A1bg	0.969751	2.43472e-09
Gm11985	0.983884	4.20523e-11
E130102H24Rik	-0.612354	0.0152409
Grid1	0.994882	2.49624e-14
Ankrd33b	0.71108	0.0029575
Gm5374	0.930662	4.86258e-07
LOC102636110	0.749287	0.00130238
Cnot11	0.817027	0.000200562
Mesdc2	-0.845916	7.06624e-05
Iqgap2	0.864111	3.26911e-05
Gm11993	0.792954	0.000420902
Iqgap1	-0.750974	0.00125203
Dnmt3a	0.877598	1.71429e-05
Gpr35	0.990709	1.19115e-12
Rab11fip4	0.950078	6.02568e-08
Pdha2	0.665792	0.00673933
Rab11fip1	0.87618	1.841e-05
Chsy1	0.851419	5.65704e-05
Gm5371	0.675489	0.005715
Haus8	0.875023	1.95003e-05
Cst3	-0.889648	9.00736e-06
Prkab1	0.785911	0.000513638
Nlrp9b	0.990317	1.5576e-12
Nlrp9a	0.978109	3.03581e-10
Nlrp9c	0.957682	2.0967e-08
Gpr68	0.918983	1.2997e-06
H2-K1	-0.768817	0.00080933
Prkaa1	0.883431	1.26643e-05
Dpcd	0.911701	2.2336e-06
Sp110	0.991641	6.00651e-13
Gsr	-0.794381	0.000403889
Mxd4	0.926365	7.11241e-07
Mxd1	0.948898	6.9939e-08
Ybx2	0.937519	2.51299e-07
Sspn	0.930214	5.06464e-07
1810010H24Rik	0.809276	0.000257459
Sp140	0.938956	2.16787e-07
LOC102637602	0.947548	8.25853e-08
Ildr1	0.999356	3.53877e-20
Mtmr4	0.83336	0.00011388
Mtmr7	0.98905	3.45286e-12
Ino80e	0.834017	0.000111179
A930031H19Rik	0.874735	1.97799e-05
LOC102639067	0.978782	2.48246e-10
LOC102636151	0.941278	1.69442e-07
Ddhd1	0.807898	0.000268838
Slc26a6	0.939923	1.95878e-07
Slc26a5	0.914123	1.87536e-06
Hnrnph1	-0.848335	6.41475e-05
Pik3cd	0.99447	4.1225e-14
Slc26a9	0.946432	9.44458e-08
LOC102640623	0.924943	8.02619e-07
Luzp1	0.962961	8.93203e-09
Tdrp	0.791936	0.000433391
LOC102639077	0.966874	4.36402e-09
5430435G22Rik	0.427784	0.111689
Aurka	0.728481	0.0020692
Smad7	-0.675879	0.00567649
Aurkc	0.975398	6.44253e-10
A330093E20Rik	0.99272	2.45158e-13
Vps37c	0.811452	0.000240297
Kdm2b	0.900394	4.75324e-06
Smad3	0.780947	0.000588509
Zdhhc14	0.86897	2.61193e-05
Oog3	0.869962	2.49227e-05
LOC102639005	0.669643	0.00631661
Oog4	0.889527	9.06908e-06
Oog1	0.90307	4.00867e-06
Gyg	0.929095	5.60114e-07
Ooep	0.991523	6.57807e-13
Oog2	0.897441	5.70527e-06
Poc1a	0.878228	1.6603e-05
Gyk	0.715846	0.00268859
Enpp2	0.923025	9.41223e-07
H2-Oa	0.87874	1.61755e-05
Naa38	-0.79933	0.000349184
Kdm1b	0.783912	0.000542795
Paip1	0.919521	1.24621e-06
Naa30	0.86527	3.10111e-05
Akap17b	0.950814	5.48147e-08
Zdhhc18	0.954257	3.4484e-08
4930550C14Rik	0.981362	1.07539e-10
Echdc3	0.860715	3.80537e-05
Hnrnpll	-0.800499	0.000337196
Gm10857	0.934099	3.52381e-07
Ddx5	-0.797304	0.000370798
Ddx4	0.942409	1.49742e-07
Cers6	0.890464	8.60076e-06
Tdo2	0.738882	0.00165029
4931406P16Rik	0.853518	5.18473e-05
Ppargc1b	0.912552	2.10178e-06
Csrp1	0.78371	0.00054582
Slx4ip	0.82173	0.000171391
Mxi1	-0.70039	0.00363901
Ep400	0.765643	0.00087701
Rln3	0.844868	7.36498e-05
7420426K07Rik	0.829497	0.000130877
Nlrp4f	0.959453	1.59495e-08
Naa11	0.999761	5.60155e-23
Nlrp4g	0.887908	9.92814e-06
Nlrp4e	0.955995	2.69228e-08
Nlrp4b	0.976743	4.48428e-10
Bcl2l10	0.870808	2.39374e-05
E330012B07Rik	0.996248	3.32776e-15
Nlrp4c	0.951946	4.72464e-08
Nlrp4a	0.963447	8.20762e-09
Bcl2l15	0.498512	0.0585667
Naa50	0.792125	0.00043105
Gc	0.852074	5.50584e-05
Aplf	0.889338	9.1661e-06
Dnajc5g	0.891747	7.99213e-06
Col24a1	0.869815	2.50965e-05
Ggnbp2	-0.875936	1.86359e-05
Thsd7b	0.885862	1.11102e-05
Naa40	0.786632	0.000503441
Def6	0.976573	4.70036e-10
Id2	-0.748016	0.00134138
Rab3d	0.913238	2.00017e-06
Gcfc2	0.938099	2.36845e-07
Gm16042	0.788534	0.000477338
Rab3b	0.994794	2.78902e-14
Hc	0.884542	1.19331e-05
LOC102634993	0.84707	6.74905e-05
Dnajc5b	0.89609	6.19112e-06
Ebi3	0.747209	0.00136662
Dedd	0.779513	0.000611707
Nlrp14	0.99568	8.31149e-15
Pam16	0.936625	2.75003e-07
Dok4	0.895056	6.58543e-06
Ppef2	0.959441	1.59802e-08
Ppef1	0.732779	0.00188682
Gm16039	0.853959	5.08983e-05
Ssbp2	0.987089	1.0026e-11
Ssh1	0.905506	3.41779e-06
Rab28	-0.834948	0.000107444
Tfpt	0.934317	3.45041e-07
Etv1	0.863915	3.29825e-05
F2	0.851513	5.63505e-05
Rab23	0.69807	0.00380221
Smagp	0.975399	6.44024e-10
Rab25	0.816668	0.00020295
Apip	0.919622	1.23636e-06
LOC102637784	0.916387	1.58526e-06
Dnaja4	0.962234	1.01177e-08
Bsdc1	0.929199	5.54929e-07
LOC102637789	0.936241	2.85764e-07
Rab38	0.980926	1.24855e-10
Gm2225	-0.832683	0.000116721
Nsun3	0.705243	0.00331568
Nsun4	0.985535	2.09101e-11
Rab35	0.853347	5.22186e-05
Rab34	-0.68133	0.00516008
Rprd1a	0.91182	2.21475e-06
Crb1	0.980797	1.30392e-10
Gramd1c	0.807133	0.000275329
Srsf11	-0.899489	5.0297e-06
Fbxo8	0.884164	1.21779e-05
Dnajb1	0.754762	0.00114467
Dnajb4	0.790192	0.000455489
Ndrg4	0.889031	9.32537e-06
Dnajb6	0.982241	7.87262e-11
Fbxo5	0.945347	1.07307e-07
Hivep3	0.780744	0.000591745
Hivep1	0.970444	2.0976e-09
Rab14	0.81506	0.000213916
Vgll1	0.793345	0.00041619
Dnajc2	0.89007	8.79481e-06
Plagl1	-0.644135	0.0095494
Stt3b	0.909138	2.67309e-06
Mical3	0.564915	0.0282175
Popdc2	0.913168	2.01042e-06
C87198	0.981497	1.02602e-10
Lrig2	0.908	2.89019e-06
Slc7a6os	0.978698	2.54612e-10
Tbl1x	-0.744862	0.00144225
Fbxl8	0.812256	0.000234197
Fbxl2	0.946192	9.71741e-08
C78339	0.761662	0.000968292
Srebf1	0.616541	0.0143696
Fbxl6	0.929548	5.3784e-07
Crb3	0.814316	0.000219149
Fam46b	0.987951	6.41106e-12
Fam46c	0.980038	1.67447e-10
LOC102634929	0.938599	2.2496e-07
BB031773	0.973996	9.20391e-10
Dis3l	0.928999	5.64918e-07
Dmbt1	0.947757	8.05157e-08
Fam46d	0.730501	0.0019818
Dppa5a	0.917129	1.4987e-06
Tfec	0.858443	4.20328e-05
BC030867	0.878671	1.62325e-05
4930568E12Rik	0.897345	5.73864e-06
Rpl39l	0.986598	1.27654e-11
Slc9a1	0.87313	2.14006e-05
Ngef	0.959232	1.65153e-08
Il7	0.994922	2.37184e-14
Fam47e	0.972811	1.22612e-09
Tinf2	0.909899	2.53572e-06
Arvcf	0.852065	5.50805e-05
Ebpl	0.910657	2.40477e-06
Gm5177	0.928063	6.13723e-07
Igl	0.983861	4.24427e-11
Igk	0.856884	4.49574e-05
Gm2296	0.649407	0.00879352
D17Wsu92e	0.956057	2.66814e-08
Igh	0.958669	1.80298e-08
LOC102634949	0.974402	8.31888e-10
Mill1	0.887076	1.03953e-05
Sult4a1	0.911702	2.23336e-06
Mb	0.958462	1.86157e-08
A530046M15Rik	0.901062	4.5573e-06
Smc1b	0.954189	3.48144e-08
Atad1	0.759236	0.0010276
Hoxa7	0.966896	4.34565e-09
Ccl27a	0.550291	0.0335424
C530044C16Rik	0.969693	2.46459e-09
Smap1	0.759341	0.00102499
AA619741	0.934741	3.31153e-07
5031414D18Rik	0.888495	9.6095e-06
Slco3a1	0.801555	0.000326648
Ina	0.771724	0.000751124
Trak1	0.934174	3.4982e-07
Wbp1l	0.769414	0.000797092
Rev3l	0.701745	0.00354632
Tbc1d1	0.957779	2.06633e-08
Dnajc21	0.827586	0.000140024
Kl	0.754577	0.00114975
Mfng	0.896347	6.09618e-06
Spdl1	0.937939	2.40776e-07
Tbc1d8	0.927788	6.28713e-07
Slc9a3	0.785829	0.000514818
Slc9a4	0.673251	0.00593972
Hp	0.905728	3.36793e-06
4930453N24Rik	0.963982	7.46734e-09
Marveld2	0.634252	0.0111021
4933417E11Rik	0.903678	3.85375e-06
Gid4	0.952532	4.36855e-08
Dnajc14	0.960962	1.25105e-08
Dnajc13	0.871259	2.34263e-05
Tfe3	0.930298	5.02615e-07
Tram2	0.809839	0.000252929
Dnajc11	0.984575	3.16854e-11
Slc9b1	0.962337	9.94148e-09
Chst4	0.720746	0.0024329
Slc12a8	0.92997	5.17772e-07
Grhl2	0.677646	0.00550483
Grhl1	0.916009	1.63083e-06
Aldh6a1	0.650139	0.00869238
Txn1	-0.765461	0.000881024
Chst7	0.960396	1.37195e-08
Kif14	0.968378	3.23811e-09
Kif17	0.92343	9.10385e-07
Fkbp6	0.750074	0.00127869
Clip1	0.871861	2.27575e-05
Clip4	0.888974	9.35506e-06
Fgl1	0.662251	0.00714748
Sepp1	-0.551022	0.0332596
Cyp2a4	0.800374	0.000338458
Sipa1l2	0.877431	1.72877e-05
Slc12a5	0.87927	1.57422e-05
Hpd	0.738212	0.00167502
Yap1	0.994982	2.19663e-14
Nptx2	0.924628	8.24105e-07
Fkbpl	0.906173	3.26942e-06
Trip6	-0.621627	0.0133639
Bms1	0.971891	1.51892e-09
Esco1	0.88856	9.57468e-06
Parl	0.935722	3.00833e-07
Mis18a	0.878768	1.61522e-05
Gm11827	0.952721	4.25842e-08
Esco2	0.968449	3.19163e-09
Gm11821	0.882596	1.32377e-05
4930529M08Rik	0.946903	8.92784e-08
Pcdh15	0.999133	2.46003e-19
Gm11878	-0.834223	0.000110345
LOC102636234	0.984061	3.91533e-11
Th	0.980387	1.49446e-10
Gm6705	0.927716	6.32659e-07
LOC102636238	0.887364	1.02321e-05
Noc4l	0.944891	1.13135e-07
Mus81	0.773519	0.000716907
Fnbp1l	0.950608	5.62899e-08
Cd300lf	0.732688	0.00189052
T2	0.881229	1.42238e-05
Bmp6	0.867899	2.74643e-05
Bmp5	0.963982	7.46742e-09
Fgf9	0.997481	2.5056e-16
Ampd3	0.819865	0.00018251
Fgf8	0.943543	1.31949e-07
Traf1	0.924784	8.13408e-07
Traf3	0.585572	0.0218162
Fgf1	0.989134	3.28474e-12
Hydin	0.978683	2.55767e-10
Trim3	0.740651	0.00158637
Fam49b	-0.759373	0.00102417
2310069G16Rik	0.982599	6.90198e-11
Fam49a	0.985126	2.50418e-11
Icmt	0.959689	1.53643e-08
Thumpd1	0.880198	1.50069e-05
Insig1	0.984541	3.21348e-11
Topaz1	0.857768	4.32795e-05
LOC102636226	0.868476	2.67322e-05
Igfbp7	0.955161	3.03583e-08
Rapsn	0.771842	0.000748833
Sec14l3	0.915146	1.73922e-06
Suz12	0.817004	0.000200716
Fgd6	0.990396	1.47718e-12
Tesc	0.984748	2.94561e-11
Gm10790	0.977601	3.51967e-10
LOC102640749	0.918526	1.34649e-06
Srgap1	0.984901	2.75915e-11
Arhgap44	0.975656	6.02009e-10
Ccser1	0.820419	0.000179149
Ccser2	0.816813	0.000201982
Myh2	0.958447	1.86575e-08
1700006H20Rik	0.881537	1.39966e-05
Aptx	0.83209	0.000119257
Pak7	0.978486	2.71391e-10
LOC102640715	0.875974	1.85999e-05
Vmn1r62	0.876075	1.85067e-05
Pak2	-0.671823	0.00608666
Pak1	0.987389	8.61363e-12
Taf9b	0.968664	3.05493e-09
Gipc2	0.987121	9.86688e-12
Arhgap26	0.81507	0.000213846
LOC102636251	0.88649	1.07355e-05
Kif5c	0.880835	1.45186e-05
Arhgap15	0.980395	1.49054e-10
Arhgap12	0.795148	0.000394984
A630007B06Rik	0.935358	3.11792e-07
Gm6798	0.906125	3.28001e-06
LOC102636264	0.858799	4.1387e-05
Tex2	0.930285	5.03237e-07
Gm9403	0.869792	2.51244e-05
Gm6792	0.902903	4.05198e-06
Apod	0.821048	0.000175391
Sept3	0.811006	0.000243734
Apoo	0.898418	5.374e-06
Cry1	0.800553	0.000336647
Rab8b	0.831723	0.000120849
Dpep2	0.942391	1.50033e-07
Fbxw4	0.917722	1.43249e-06
Gm6781	0.794269	0.000405209
Gm10745	0.968543	3.13103e-09
Gm9434	0.77544	0.000681712
Gm9435	0.839148	9.18482e-05
Lipt1	0.941884	1.58633e-07
Dpep3	0.879871	1.52627e-05
Arhgap10	0.91083	2.37558e-06
Brsk2	0.751285	0.00124292
Tbc1d10b	0.827572	0.000140094
Arrdc1	0.906625	3.17199e-06
Arrdc2	0.976367	4.97254e-10
Myl6	-0.77195	0.000746745
Trit1	0.87212	2.24747e-05
Sept9	-0.520796	0.0465317
Kif2a	0.817922	0.000194717
Gm21321	0.839751	8.9771e-05
Crym	0.961891	1.07222e-08
Kif2c	0.703132	0.00345334
Plac8	0.970765	1.95535e-09
Fxr1	0.925258	7.81559e-07
Sepw1	0.655764	0.00794542
Taf4b	0.854869	4.89843e-05
Taf4a	0.673015	0.00596378
Tet3	0.845999	7.04304e-05
Tert	0.898679	5.28841e-06
Pacsin2	0.934958	3.2425e-07
Pacsin1	0.895449	6.43311e-06
Cyp2f2	0.751481	0.0012372
Rab4a	0.905723	3.36899e-06
Bmi1	0.793714	0.000411774
Timm9	0.997517	2.27836e-16
Kif24	0.873371	2.11503e-05
Kif23	0.949781	6.25868e-08
Kif22	0.760936	0.000985752
Fam53c	0.948754	7.12035e-08
Palm3	0.826591	0.000144992
Fam53b	0.826615	0.00014487
Rapgefl1	0.932871	3.96087e-07
Elovl7	0.980823	1.29251e-10
Sfxn1	-0.781912	0.000573293
LOC102638513	0.96266	9.40881e-09
Elovl1	0.800284	0.000339376
Palld	0.891727	8.0011e-06
Lef1	0.977047	4.12045e-10
Gm10280	0.725503	0.00220364
Gli2	0.870969	2.37547e-05
Pacrg	0.965915	5.24137e-09
Gm10297	0.964732	6.52395e-09
Ercc6l	0.775206	0.000685917
Sh3bp2	0.988511	4.71252e-12
Slc6a20b	0.940247	1.89255e-07
Slc6a20a	0.960798	1.28505e-08
Gucy2c	0.940986	1.7488e-07
Gucy2e	0.865416	3.0805e-05
Memo1	0.937914	2.41378e-07
Hinfp	0.624444	0.0128307
Madd	0.916837	1.53228e-06
Gpr137c	0.972053	1.46349e-09
Gpr137b	0.639237	0.0102961
2010002M12Rik	0.94863	7.2311e-08
S100a14	0.696065	0.00394797
C87499	0.967504	3.85807e-09
Pacs2	0.948222	7.60552e-08
Riok1	0.923722	8.88699e-07
Acot11	0.903613	3.86993e-06
Fabp6	0.736152	0.00175293
Fgr	0.913979	1.89525e-06
Mael	0.91829	1.37133e-06
Phc2	0.850065	5.98003e-05
Nup93	0.749466	0.00129694
LOC102637494	0.733093	0.00187403
1700007J10Rik	0.845814	7.09473e-05
Mettl7a1	0.70221	0.00351497
Mettl7a3	0.915604	1.68092e-06
Mettl7a2	0.942994	1.40319e-07
Znfx1	0.912724	2.07582e-06
Gle1	0.894905	6.64483e-06
Cacna2d3	0.998418	1.21976e-17
Ppp1r12a	0.715826	0.00268968
Oas1h	0.942426	1.4946e-07
Oas1f	0.893067	7.40386e-06
Oas1e	0.962308	9.99183e-09
Oas1d	0.932585	4.069e-07
Oas1c	0.930219	5.06241e-07
Glce	0.973679	9.95093e-10
Oas1b	0.658186	0.00763973
LOC101056250	0.988283	5.35025e-12
Mfsd2a	0.939168	2.12041e-07
Phf3	0.888552	9.57877e-06
Scaf1	0.616383	0.0144019
Phf1	0.986994	1.05144e-11
Scaf4	0.888015	9.86976e-06
Phf7	0.876808	1.7839e-05
Phf6	0.924167	8.56477e-07
Cdc42bpa	0.937974	2.39906e-07
4930583I09Rik	0.76479	0.000895949
D3Ertd254e	-0.620417	0.0135981
LOC102639746	0.997682	1.46095e-16
Cdc42bpb	0.953835	3.65704e-08
LOC102633486	0.747344	0.00136238
Sesn3	0.957516	2.14987e-08
Scaf8	0.743357	0.00149251
A430033K04Rik	0.951607	4.941e-08
BC002059	0.855903	4.68815e-05
Abi3bp	0.929311	5.49395e-07
AA545190	0.980886	1.26554e-10
Ltv1	0.944262	1.21607e-07
Gm4961	0.953129	4.02899e-08
Fam203a	0.597246	0.0187273
4930522H14Rik	0.989722	2.29193e-12
Gtf2a1l	0.987136	9.7942e-12
Invs	0.744576	0.0014517
Zcrb1	0.950074	6.02868e-08
LOC102639774	0.872814	2.17324e-05
Gm5900	0.566344	0.0277338
Arih1	0.703411	0.00343488
4930500J02Rik	0.93142	4.53565e-07
Arih2	-0.610227	0.0156987
Tmem150cos	0.763191	0.000932364
Smpd1	0.931537	4.48674e-07
LOC102637404	0.957824	2.05219e-08
Ikzf4	0.996391	2.58678e-15
C230052I12Rik	0.803181	0.000310938
4931428L18Rik	0.960401	1.37066e-08
E330034G19Rik	0.918202	1.38066e-06
Gm21029	0.973637	1.00532e-09
Cltb	0.99059	1.29348e-12
Pou5f1	0.923816	8.8181e-07
Tsg101	0.990867	1.06628e-12
Stbd1	0.993942	7.45423e-14
Zswim3	0.911963	2.19228e-06
Gpcpd1	0.858356	4.2192e-05
Cmtr2	0.884181	1.21667e-05
5730507C01Rik	0.997831	9.49176e-17
Pygo1	0.894846	6.66836e-06
Glrx	0.880171	1.50283e-05
Ubiad1	0.976533	4.75248e-10
Sema3c	-0.765032	0.000890535
Gm21019	0.764824	0.000895182
LOC102639797	0.984239	3.6407e-11
Asns	-0.851078	5.73687e-05
Sema4d	0.953914	3.61737e-08
Cela1	0.876272	1.83248e-05
Gm4924	0.855152	4.84014e-05
Gm4928	0.863406	3.37498e-05
LOC102637420	0.97648	4.82237e-10
Gm10248	0.973873	9.48832e-10
Xdh	0.973121	1.13913e-09
Cmtm8	0.97425	8.64031e-10
Gm13651	0.828236	0.000136856
Aspm	0.972046	1.46581e-09
Igsf23	0.965937	5.21987e-09
Itprip	0.960386	1.37417e-08
Rhobtb2	0.824816	0.000154212
Elac2	0.810861	0.000244866
Sema6d	0.884574	1.19124e-05
Glmn	0.917335	1.47544e-06
Lrp2bp	0.946242	9.65908e-08
Clpb	0.765639	0.000877086
LOC102638572	-0.786561	0.000504443
Gm10269	-0.677654	0.00550401
Gm4907	0.99864	4.56222e-18
Gm12582	0.976225	5.16852e-10
LOC101056204	0.922819	9.57168e-07
LOC102638586	0.825182	0.000152272
Zc3h13	0.875462	1.90804e-05
Fam50a	0.903488	3.90164e-06
LOC101056205	0.917757	1.42865e-06
Ccbl2	0.7734	0.000719142
2500002B13Rik	0.939752	1.9945e-07
Astl	0.949544	6.44942e-08
Tmbim4	-0.737365	0.00170671
Tmbim1	0.8503	5.92276e-05
Wisp3	0.749942	0.00128264
Ninj2	0.933883	3.59757e-07
Ninj1	0.870261	2.4571e-05
LOC102635202	0.823812	0.000159639
Szrd1	0.728624	0.00206289
Farp1	0.804966	0.000294414
Nrn1l	0.804752	0.00029636
Rhox10	0.838096	9.55647e-05
Nfyc	0.925016	7.97698e-07
Nfya	0.980119	1.63109e-10
1700001L05Rik	0.951566	4.96771e-08
1700021F07Rik	0.874725	1.97895e-05
Mcur1	0.968525	3.14272e-09
Hmces	0.97364	1.00472e-09
Itga9	0.926868	6.81098e-07
Itga6	0.872249	2.23352e-05
Itga8	0.737477	0.0017025
Rps27-ps2	-0.763514	0.000924906
Mapk13	0.788958	0.000471671
Jak2	0.914233	1.86028e-06
Itgb3	0.92588	7.41369e-07
Itgb1	-0.793684	0.000412132
Klhl1	0.696934	0.00388422
Klhl8	0.96859	3.10137e-09
Itgb6	0.695651	0.00397859
Mapk11	0.915182	1.73451e-06
Gm3495	0.988497	4.75064e-12
C130060K24Rik	0.949881	6.17905e-08
Aass	0.950921	5.4055e-08
LOC102636383	0.963817	7.6888e-09
LOC102635252	0.991542	6.48195e-13
Palb2	0.970289	2.16958e-09
1700028J19Rik	0.900124	4.83445e-06
Gm5946	0.816525	0.000203904
BC055324	0.939259	2.1004e-07
Ppfibp2	0.98124	1.12162e-10
Asz1	0.9839	4.1782e-11
BC021767	0.869814	2.50976e-05
Ska1	0.895882	6.2686e-06
5730480H06Rik	0.840652	8.67388e-05
Wnk4	0.907109	3.07027e-06
Gon4l	0.850048	5.98423e-05
LOC102635247	0.963044	8.80524e-09
Kalrn	0.988451	4.8752e-12
Cml2	0.998256	2.30149e-17
Slc2a9	0.961779	1.09252e-08
Wnk1	0.741818	0.00154531
Nyap2	0.925506	7.65282e-07
Wnk3	0.934895	3.26251e-07
Wnk2	0.994477	4.09044e-14
Gm4975	0.741685	0.00154996
5830418P13Rik	0.976945	4.23938e-10
Jag1	0.935845	2.97209e-07
Jag2	0.957375	2.19612e-08
Fam132b	0.758509	0.00104595
LOC102636392	0.955789	2.77377e-08
Slc17a2	0.76967	0.000791886
Gm4981	0.922251	1.00254e-06
Gm4985	0.971474	1.67008e-09
Fam131a	0.924547	8.29713e-07
BC025920	0.922962	9.4605e-07
Maob	0.872324	2.2255e-05
Slc22a30	0.935721	3.00877e-07
Cisd1	0.749794	0.00128707
Ell	0.804806	0.000295865
Stau1	0.962219	1.01433e-08
Ing1	0.930569	4.90371e-07
Map9	0.821805	0.000170955
Ing3	0.834103	0.00011083
Stat6	0.91736	1.47257e-06
Stat4	0.844019	7.61456e-05
LOC102635285	0.987703	7.31693e-12
LOC102636369	0.997195	5.04013e-16
Skp1a	0.982884	6.20282e-11
Pcdh9	0.870209	2.46311e-05
Gxylt1	0.850487	5.87769e-05
Hip1r	0.874699	1.98152e-05
Ube2d2a	0.808304	0.000265441
Gmds	0.910404	2.44781e-06
Gm11765	0.915474	1.69727e-06
Ppapdc1b	0.897945	5.53251e-06
Trmt13	0.883775	1.24339e-05
Krtcap3	0.819411	0.000185305
Krtcap2	-0.807356	0.000273421
Ccdc88c	0.867759	2.76443e-05
Gpnmb	0.975057	7.03929e-10
Arpc5l	0.986869	1.11827e-11
4833419F23Rik	0.504859	0.0549306
LOC629481	0.992147	4.00871e-13
Slc22a23	0.972873	1.20827e-09
1190002N15Rik	0.831541	0.000121642
Gm14718	0.926557	6.99617e-07
B3gat2	0.962205	1.01685e-08
Inpp5b	0.961	1.24331e-08
Egf	0.670766	0.00619725
Inpp5d	0.998319	1.80785e-17
Ldhc	0.824031	0.000158443
Ldhb	0.867571	2.78877e-05
Gatsl3	0.783832	0.000543988
Ldhd	0.971535	1.64719e-09
Ripk1	0.920224	1.17921e-06
Dcst2	0.916618	1.55785e-06
Myh11	0.965144	6.05004e-09
Gm3470	0.868298	2.6956e-05
Ehf	0.990131	1.76125e-12
Hmgcs1	0.831262	0.00012287
Ehbp1	0.864667	3.18764e-05
Wrn	0.88113	1.42974e-05
Sorcs3	0.882096	1.3592e-05
LOC100416360	0.959198	1.66026e-08
LOC102636327	-0.754549	0.00115051
Mas1	0.854934	4.88491e-05
LOC102636324	0.69242	0.00422418
Champ1	0.945938	1.00122e-07
Arfgef1	0.768059	0.000825098
Tpgs2	0.996242	3.36383e-15
Cxx1a	0.664902	0.00684017
Runx1t1	0.880453	1.48102e-05
Ankrd13a	0.920749	1.13107e-06
Pvt1	0.866688	2.90543e-05
Sult2b1	0.646024	0.00927287
Oasl1	0.766118	0.000866584
Cmas	0.821212	0.00017442
Scn10a	0.868392	2.68377e-05
Golm1	0.959744	1.52313e-08
Hectd2	0.994652	3.31938e-14
Zar1	0.944138	1.23342e-07
Hectd3	0.854231	5.03184e-05
Zar1l	0.994912	2.40141e-14
Adcy5	0.759247	0.00102732
LOC102638654	0.954654	3.2618e-08
Adcy8	0.994654	3.31074e-14
Hpse	0.987313	8.95245e-12
Atxn2l	0.982382	7.47606e-11
Mep1b	0.826724	0.000144322
Ldb1	0.819658	0.000183779
LOC102633578	0.9294	5.45052e-07
Ldb2	0.944157	1.23067e-07
Cdkn1c	0.990496	1.38032e-12
Gm10184	0.544332	0.0359154
LOC102633561	0.949432	6.5405e-08
Atxn1l	0.801987	0.000322411
Gk5	0.880736	1.4594e-05
Nefh	0.997996	5.67294e-17
Ripk2	0.858105	4.26522e-05
Arf4	-0.812121	0.000235218
Pga5	0.873753	2.07583e-05
Mtcp1	0.887893	9.93639e-06
Styk1	0.875546	1.90014e-05
Cdkn2c	-0.793353	0.000416094
Epb4.1l4b	0.964144	7.2548e-09
Tusc3	0.757563	0.0010702
Epb4.1l4a	0.978441	2.75111e-10
LOC101056178	0.845417	7.20706e-05
Fam65b	0.748732	0.00131928
Lurap1	0.875918	1.86521e-05
Nt5dc3	0.494892	0.0607171
Ddx18	0.886173	1.09231e-05
Ddx17	-0.751501	0.00123663
D11Wsu47e	0.935557	3.05753e-07
Mtss1	0.829622	0.000130299
Sult2a4	0.922764	9.61486e-07
LOC102640005	0.997067	6.7231e-16
Hps6	0.975508	6.2594e-10
LOC102640003	0.929959	5.18315e-07
Ddx28	0.704865	0.00334001
D630033O11Rik	0.976142	5.28544e-10
Ddx25	0.95248	4.39886e-08
Ddx24	0.671004	0.00617223
Lrrc17	0.935105	3.19622e-07
Ralbp1	0.967849	3.60228e-09
Crnkl1	0.951195	5.21567e-08
Ino80	0.78522	0.000523575
Gm12633	0.817237	0.000199178
Cirbp	0.885122	1.15653e-05
LOC102638622	0.94714	8.6761e-08
Syn3	0.603163	0.0172957
Fiz1	0.799643	0.000345936
Bank1	0.884281	1.21015e-05
Lrrc28	0.963593	7.99963e-09
Parp12	0.904499	3.65261e-06
Tubal3	0.939283	2.09527e-07
Arg2	0.861846	3.61928e-05
Pira6	0.965454	5.71333e-09
Ryr3	0.771878	0.000748129
Chrac1	-0.790556	0.000450795
LOC102633590	0.984769	2.9194e-11
Lrrc34	0.68032	0.00525284
Gda	0.851186	5.71156e-05
Gm3511	-0.791711	0.000436187
Lrrc36	0.993522	1.15047e-13
Ddx51	0.686283	0.0047237
Nebl	0.990612	1.27449e-12
Slc7a11	0.891911	7.91672e-06
Fam69b	0.82139	0.000173376
Mreg	0.720239	0.00245839
LOC102639608	0.930609	4.88616e-07
Cyp4a14	0.994393	4.51129e-14
LOC102639613	0.85176	5.57794e-05
Hspbap1	0.727973	0.00209166
Anxa7	0.977658	3.46254e-10
Lrrc48	0.840731	8.64768e-05
Gca	0.711083	0.00295734
LOC102638604	0.978776	2.48707e-10
Lrrc46	0.66199	0.0071783
Gm11665	0.917873	1.41597e-06
Lrrc49	0.935735	3.00453e-07
Xlr3d-ps	0.784574	0.000532997
Lrrc40	0.911148	2.32292e-06
Ddx60	0.925152	7.88603e-07
Lrrc42	0.824148	0.000157804
Lrrc51	0.824854	0.000154008
Phyhipl	0.952797	4.21512e-08
Cks2	0.783426	0.000550092
Lrrc58	-0.797071	0.000373352
LOC102632044	0.950354	5.81658e-08
Cep57l1	0.86429	3.24271e-05
Gm5815	0.951305	5.14099e-08
LOC102639667	0.73854	0.00166286
LOC102639663	0.943815	1.27952e-07
Hnrnpab	-0.883943	1.23224e-05
Gm5809	0.623908	0.0129308
LOC102637539	0.951248	5.17951e-08
LOC102637533	0.931152	4.64891e-07
LOC102632031	0.827484	0.000140529
Flad1	0.372826	0.171112
E330014E10Rik	0.977422	3.70481e-10
Ifitm6	0.998949	8.55187e-19
Xylb	0.824482	0.000156003
Ifitm2	-0.815344	0.000211945
Dnal4	0.754133	0.00116196
Mrc1	0.895706	6.33525e-06
LOC102632020	0.974243	8.65749e-10
Vac14	0.883456	1.26471e-05
Mrap	0.639129	0.010313
Dlgap4	0.877882	1.68976e-05
Dlgap5	0.955072	3.07426e-08
Dlgap2	0.881095	1.43239e-05
Ltbp2	0.799605	0.000346335
Pdcd2l	0.922963	9.45967e-07
Mier2	0.799318	0.000349307
LOC102640087	0.983942	4.10865e-11
LOC102640089	0.999241	1.02875e-19
BC052688	0.988686	4.26589e-12
LOC102639650	0.843462	7.78205e-05
Nek1	0.79272	0.000423748
LOC102638690	0.997134	5.78644e-16
Gm13752	0.930227	5.05885e-07
LOC102638691	0.976006	5.4834e-10
Nek3	0.795718	0.000388468
Nek2	0.866298	2.95817e-05
Fam63a	0.811169	0.000242473
Zcchc3	0.777433	0.000646685
LOC102638696	0.708614	0.00310483
Zcchc2	0.729434	0.00202759
LOC102635315	0.732628	0.001893
Lctl	0.797153	0.000372454
Ticrr	0.914277	1.85436e-06
Abl2	0.907011	3.09072e-06
Evx1	0.922961	9.46133e-07
Rit2	0.93196	4.31398e-07
Nek5	0.98577	1.88065e-11
Lrrc8e	0.956474	2.51056e-08
LOC102637572	0.90654	3.19024e-06
Lrrc8a	0.707029	0.00320258
Fzr1	0.77718	0.000651048
LOC102637541	0.991441	7.00129e-13
4933427D06Rik	0.976184	5.22669e-10
LOC102633504	0.942454	1.48986e-07
Dnah5	0.909834	2.54722e-06
Dnah8	0.961155	1.21188e-08
4930528D03Rik	0.928563	5.87208e-07
Dnah9	0.877653	1.70952e-05
Syt5	0.699362	0.00371064
Syt1	0.919541	1.24424e-06
Fam60a	0.786928	0.000499312
LOC102639698	0.997437	2.80339e-16
Stag2	-0.751955	0.00122349
Tsen34	-0.691936	0.00426194
LOC102637555	0.850119	5.96688e-05
Gm5888	0.956841	2.37806e-08
Zfand3	0.897251	5.77147e-06
Sin3a	0.979221	2.1694e-10
Arv1	0.367122	0.178277
Mon1a	0.957318	2.21473e-08
LOC545966	0.975191	6.79871e-10
Fam124b	0.871775	2.28523e-05
Ctbp2	0.94686	8.97384e-08
Arl4a	0.973204	1.11661e-09
Rif1	0.89573	6.32612e-06
Fyn	0.901842	4.33723e-06
Mctp2	0.917785	1.42558e-06
Creb3l4	0.946378	9.50433e-08
Plscr1	-0.689877	0.0044258
LOC102632099	0.668298	0.00646176
LOC102635334	0.904435	3.66797e-06
Ppap2a	0.909979	2.5216e-06
Gm5868	0.755939	0.0011129
Isoc2b	0.810525	0.000247491
Eif1b	0.96553	5.63285e-09
Nexn	0.960735	1.29844e-08
Zcchc8	0.942375	1.50295e-07
2210013O21Rik	-0.751234	0.00124441
Gskip	-0.707927	0.00314692
A930006K02Rik	0.817181	0.000199546
F730016J06Rik	0.962271	1.00548e-08
Rhpn2	0.934057	3.53792e-07
Gm15915	0.826962	0.000143124
Pgs1	0.944381	1.19965e-07
Clmp	0.649437	0.00878942
Ncoa6	0.903878	3.80385e-06
Ncoa5	0.923748	8.86752e-07
Ncoa3	0.954074	3.53758e-08
Gm15941	0.925217	7.84281e-07
Ube2dnl1	0.819433	0.000185171
Gm5841	0.639501	0.0102548
Fbrsl1	0.945	1.11712e-07
Sept12	0.77291	0.000728366
Dnase1l3	0.920456	1.15771e-06
Itpr2	0.951895	4.75663e-08
LOC102632082	0.914714	1.7957e-06
Lmbr1	0.800471	0.000337479
Sept14	0.744697	0.00144769
Mapkap1	0.977742	3.37926e-10
Fndc3a	0.713682	0.00280818
Mllt3	0.870657	2.41108e-05
7420700N18Rik	0.964689	6.57519e-09
Rybp	0.612966	0.0151109
Padi4	0.763964	0.000914612
Lcp2	0.978341	2.83464e-10
Lcp1	0.992896	2.09291e-13
Eif5b	0.881012	1.4386e-05
Padi6	0.92592	7.38815e-07
Daam1	0.97405	9.08264e-10
Tle6	0.871399	2.32692e-05
Gm5820	0.994124	6.11103e-14
B020014A21Rik	0.879764	1.53473e-05
Wfdc3	0.990014	1.90077e-12
Fam122a	0.829066	0.000132894
Rin3	0.957826	2.0516e-08
Rpl19-ps10	0.962255	1.00816e-08
Spats2l	0.712053	0.00290095
LOC102632068	0.97559	6.12602e-10
Gm15958	0.658987	0.00754065
Fry	0.915424	1.70362e-06
Ppp1r13l	0.62934	0.0119435
Ppp1r14d	0.961901	1.07029e-08
Gm3530	0.901818	4.34385e-06
C87414	0.890684	8.49368e-06
Cpsf4	0.938631	2.24235e-07
Gm15975	0.802203	0.00032031
Fastkd5	0.928027	6.15658e-07
Gm6943	0.99241	3.21497e-13
Psmf1	0.894214	6.92226e-06
Ppp1r14c	0.993689	9.71289e-14
Trdmt1	0.810326	0.000249056
Evi2a-evi2b	0.699972	0.00366799
H13	0.562429	0.0290741
Dusp23	0.722412	0.00235054
Sorbs1	0.946055	9.87532e-08
Sorbs2	0.916006	1.63118e-06
2900057B20Rik	0.743974	0.00147172
Pex11a	0.902178	4.24512e-06
St8sia6	0.840249	8.80828e-05
Psme4	0.917583	1.44781e-06
Arhgap11a	0.713998	0.00279045
Psme3	0.716671	0.00264408
Itpk1	0.939605	2.02562e-07
Gm6910	0.933232	3.82811e-07
Mroh3	0.9922	3.83594e-13
Dusp12	0.997766	1.14703e-16
Armcx2	-0.793396	0.000415574
Garnl3	0.850596	5.85156e-05
Mroh7	0.780863	0.000589851
Psmd9	0.934002	3.55662e-07
Phf11c	0.803181	0.000310942
Psmd4	0.768441	0.00081711
Phf11d	0.768808	0.000809518
Dusp14	0.871518	2.31372e-05
Oard1	0.892845	7.49982e-06
Pwp1	-0.691995	0.00425734
4933416M07Rik	0.930184	5.07876e-07
LOC100503280	0.965503	5.66164e-09
Syf2	0.904506	3.65094e-06
Rph3a	0.993744	9.17931e-14
Acox3	0.837751	9.68116e-05
Tll1	0.985426	2.19482e-11
Vmn2r-ps108	0.893507	7.21584e-06
Gm14812	0.761221	0.000978872
Nup54	0.924127	8.59339e-07
Fam129c	0.910416	2.44565e-06
Tubb4b	0.839913	8.92194e-05
Asb8	0.977931	3.19822e-10
Asb4	0.827712	0.000139406
Gm6988	-0.811644	0.000238828
Col9a3	0.913762	1.92543e-06
Acoxl	0.994336	4.81931e-14
2700029M09Rik	0.945378	1.06916e-07
Sybu	0.937171	2.60313e-07
Ehd3	0.976508	4.78484e-10
Nup35	0.986929	1.08576e-11
Ehd4	0.972107	1.44553e-09
Psma3	-0.717048	0.00262398
Sult1c1	0.966576	4.62203e-09
Defb8	0.897087	5.82952e-06
Sap30l	0.81983	0.000182723
C87436	0.993847	8.24402e-14
LOC100862203	0.938929	2.17398e-07
Crmp1	0.972066	1.45919e-09
4921524J17Rik	0.837281	9.85305e-05
Tubb2a	0.951813	4.80873e-08
Tubb2b	0.940174	1.90743e-07
Ccdc74a	0.939414	2.06654e-07
LOC102638714	0.990908	1.03581e-12
LOC102633236	0.884289	1.20963e-05
Fam222b	0.915268	1.72348e-06
LOC102637267	0.970528	2.05964e-09
LOC101056017	0.917014	1.51179e-06
4930452B06Rik	0.932802	3.98703e-07
Gm7972	0.81542	0.000211417
Pradc1	0.930429	4.96683e-07
Gm11543	0.965447	5.72057e-09
Gm11545	0.989234	3.09435e-12
Gm11548	0.956691	2.4314e-08
LOC102640178	0.965052	6.15337e-09
LOC102633259	0.741837	0.00154465
Fam220a	0.779313	0.00061501
Pcbp3	0.932362	4.1551e-07
LOC102638734	0.830852	0.000124696
Mvb12b	0.976226	5.1674e-10
Spice1	0.77106	0.000764113
Zap70	0.825352	0.00015138
LOC102640174	0.89087	8.40412e-06
Gnl2	0.829084	0.000132814
Smu1	0.758245	0.00105266
Fam221a	0.940629	1.81698e-07
Gm3604	0.426379	0.113
4930556L07Rik	0.837909	9.62418e-05
LOC102638744	0.952682	4.28097e-08
LOC101056043	0.952914	4.14871e-08
LOC102639512	0.978978	2.33791e-10
LOC102640184	0.96823	3.33717e-09
Iqca	0.996845	1.0814e-15
LOC102638757	0.837967	9.60314e-05
LOC102640118	0.9118	2.21781e-06
LOC102640119	0.953086	4.05296e-08
Iqcg	0.985064	2.57288e-11
Dtx2	0.796036	0.000384874
Adam12	0.812327	0.00023367
Iqck	0.94702	8.80288e-08
2610021A01Rik	0.819127	0.000187068
LOC102638754	0.875382	1.91559e-05
Abhd12	0.777301	0.000648964
Abhd13	0.91725	1.48493e-06
Gm12338	-0.75233	0.0012127
B3gntl1	0.372751	0.171205
Bin2	0.969994	2.31166e-09
Gnmt	0.696112	0.0039445
Bin1	-0.797333	0.000370485
Kat8	0.865987	3.00084e-05
Sepsecs	0.895931	6.2505e-06
LOC102637241	0.971212	1.77113e-09
LOC102636511	0.951751	4.84837e-08
Cd300c	0.825736	0.000149378
Acot3	0.989247	3.06983e-12
LOC102640149	0.9369	2.67527e-07
Cobl	0.808234	0.000266028
LOC102637256	0.852305	5.45347e-05
LOC102639564	0.965328	5.84817e-09
Kcnk1	0.692435	0.00422298
Necab2	0.899094	5.15465e-06
Mphosph6	0.842571	8.05596e-05
Mphosph8	0.9129	2.04962e-06
Mphosph9	0.937958	2.40304e-07
Entpd1	0.797673	0.000366781
Hipk3	-0.723882	0.0022797
Fam72a	0.80449	0.00029875
Tnfrsf17	0.847044	6.75592e-05
Acp5	0.85367	5.15193e-05
Fads1	-0.689308	0.00447188
Ush2a	0.97824	2.92053e-10
Ldlrad4	0.607241	0.0163593
Fam229b	0.844983	7.33172e-05
Gm12346	0.848224	6.44351e-05
Rhoh	0.964274	7.08692e-09
Thap7	0.807533	0.000271917
Tdrd12	0.915087	1.74684e-06
Thap1	0.942811	1.43211e-07
Cnst	0.909946	2.52731e-06
Itgb1bp1	0.74904	0.00130987
Gm14494	-0.910926	2.35955e-06
Mcf2	0.737379	0.0017062
Fbxw20	0.840761	8.63757e-05
Fbxw21	0.967503	3.8584e-09
Fbxw22	0.919654	1.23327e-06
Fbxw23	0.957417	2.18232e-08
Fbxw24	0.945746	1.02411e-07
Slc4a5	0.889328	9.17091e-06
Fbxw25	0.942815	1.43143e-07
Fbxw26	0.906773	3.14067e-06
C86187	0.930114	5.111e-07
1700025J12Rik	0.964185	7.2017e-09
Opalin	0.925178	7.86842e-07
Bmp15	0.940909	1.76318e-07
Dtnb	0.866165	2.97633e-05
Fbxw16	0.91497	1.76207e-06
Fbxw19	0.929908	5.20706e-07
Fbxw18	0.966733	4.48474e-09
Lrr1	0.976016	5.46907e-10
Fbxw10	0.886721	1.06004e-05
Fbxw14	0.895341	6.47496e-06
Fbxw15	0.860803	3.79061e-05
Fbxw13	0.92887	5.71437e-07
Dennd6a	0.956453	2.518e-08
Creld2	0.655647	0.00796043
Tnfsf13os	0.968756	2.99725e-09
LOC102632135	0.977167	3.98358e-10
Fam71d	0.888484	9.61499e-06
Tubb6	0.883742	1.24559e-05
Tubb3	0.936331	2.83207e-07
Kcnh3	0.863924	3.29704e-05
Best3	0.982383	7.47391e-11
Best2	0.890908	8.38587e-06
Kcnh5	0.819639	0.000183896
Kcnh1	0.984471	3.3087e-11
Gm12396	0.867732	2.76797e-05
Kidins220	0.694038	0.00409969
Msh6	0.889296	9.18759e-06
LOC102632151	0.992206	3.81776e-13
Msh2	0.574467	0.0251022
LOC102632152	0.886287	1.08556e-05
Msh3	0.898496	5.34855e-06
Msh4	0.798468	0.000358247
LOC101056001	0.985745	1.90262e-11
Olfr288	0.966069	5.09124e-09
Lbx1	0.874672	1.98417e-05
Slc4a1ap	0.954597	3.28794e-08
Acpp	0.971227	1.76522e-09
Kcng4	0.84345	7.78561e-05
Mcf2l	0.732704	0.0018899
Fbxw28	0.902029	4.28583e-06
Slc4a8	0.953559	3.79884e-08
Fbxw27	0.982918	6.12355e-11
Khdc3	0.85572	4.72474e-05
Fam110c	0.901068	4.55557e-06
0610012G03Rik	0.774574	0.000697395
Gm5705	0.902502	4.15797e-06
Ctage5	0.779948	0.000604594
Ipmk	0.844226	7.55301e-05
H2-T10	0.946649	9.20258e-08
Sap30bp	0.912446	2.1177e-06
AU019990	0.988273	5.37966e-12
Ipo8	0.942368	1.50406e-07
Tubd1	0.929519	5.39249e-07
Ippk	0.962014	1.05016e-08
Gm4739	0.917135	1.49805e-06
Gm10436	0.871614	2.30305e-05
LOC102635037	0.995304	1.42869e-14
Dfna5	0.952584	4.33777e-08
LOC102635032	0.956543	2.48512e-08
Gm5723	0.932649	4.04477e-07
Ust	0.923611	8.9685e-07
Gm5724	0.756742	0.00109161
Tubg2	0.78976	0.000461093
1700003M02Rik	0.716902	0.00263176
Ribc1	0.939756	1.99362e-07
Gm4745	0.951927	4.73642e-08
Lrp6	0.831264	0.000122861
Lrp2	0.852327	5.44851e-05
Smc6	0.930585	4.89694e-07
1700061F12Rik	0.711455	0.00293562
Smc3	0.804293	0.000300557
Smc4	0.882986	1.2967e-05
Tifab	0.679182	0.00535891
Comt	-0.786329	0.000507707
4930519F16Rik	0.642206	0.00983819
Tuba3a	0.940718	1.79975e-07
Tuba3b	0.631628	0.0115457
Atmin	0.977948	3.1825e-10
Neurog3	0.918454	1.35408e-06
9130015A21Rik	0.983265	5.36344e-11
Gprc5c	0.801573	0.00032647
Kcnn4	0.842696	8.01731e-05
Kcnn2	0.916996	1.51393e-06
Cpm	0.911446	2.27439e-06
Olfr214	0.719791	0.00248114
Tuba4a	0.965458	5.70883e-09
Pdzd2	0.98474	2.9555e-11
Pinlyp	0.82804	0.000137806
Gm14586	-0.748565	0.00132442
Cdc34-ps	0.931779	4.3872e-07
LOC102639481	0.921544	1.06144e-06
Dapk2	0.857908	4.30177e-05
Gm2516	0.9536	3.77768e-08
Cdk17	0.599682	0.0181273
Akr1c18	-0.541507	0.0370834
Olfr206	0.849127	6.21271e-05
Akr1c19	0.914573	1.81434e-06
Akap1	0.879742	1.53646e-05
Stk32b	0.892216	7.77887e-06
Stk32c	0.679675	0.00531272
Stx5a	0.752963	0.00119469
Akap6	0.540233	0.0376194
Akap7	0.947813	7.99601e-08
Cdk12	0.572871	0.0256034
Akr1c21	0.929981	5.1727e-07
Osr2	0.820592	0.000178105
Vegfb	-0.754233	0.00115922
Cdk15	0.710025	0.00301985
Rilpl1	0.345026	0.207862
Mta2	-0.705429	0.00330376
Gm5779	0.950056	6.04326e-08
Smg8	0.91721	1.48954e-06
Smg6	0.914443	1.83181e-06
Cdk20	0.954324	3.41666e-08
Lin28b	0.96243	9.78542e-09
Lin28a	0.973525	1.03332e-09
Fdft1	0.928371	5.9728e-07
Klhl18	0.844919	7.35001e-05
Spa17	0.748932	0.00131319
Msr1	0.767847	0.000829552
Stx17	0.989142	3.26976e-12
Gm5790	0.904462	3.66148e-06
Rhbg	0.980335	1.52016e-10
Gtf2a1	0.87015	2.47002e-05
LOC102636530	0.934856	3.27491e-07
Glcci1	0.982733	6.56688e-11
Itsn2	0.859531	4.00868e-05
Klhl26	-0.548266	0.0343351
Aven	0.959757	1.51981e-08
Ung	0.877175	1.75128e-05
Npffr2	0.986644	1.24854e-11
Smn1	0.956592	2.46726e-08
1300002E11Rik	0.907656	2.95876e-06
Fam117a	0.961921	1.0668e-08
Klhl32	0.988374	5.08762e-12
Fam117b	0.825337	0.000151457
Casp8ap2	0.938276	2.3258e-07
Stxbp5l	0.90282	4.07373e-06
Ptrhd1	0.594098	0.019525
Ahdc1	0.916018	1.62981e-06
Cep95	0.930774	4.81309e-07
LOC102636553	0.735639	0.0017728
Adam32	0.982501	7.15731e-11
Nipsnap1	0.708633	0.0031037
Colq	0.868928	2.61702e-05
Lrrtm2	0.670721	0.00620205
Fetub	0.882311	1.34387e-05
Slc15a2	0.879307	1.57124e-05
LOC102637191	0.961524	1.14006e-08
B3gnt4	0.663642	0.00698488
B3gnt2	0.69743	0.0038483
Glt1d1	0.994299	5.02654e-14
Lrrfip2	0.95373	3.71031e-08
Cgn	0.949365	6.59649e-08
Lrrfip1	0.802263	0.000319735
Col19a1	0.830212	0.000127584
Smox	0.87092	2.38103e-05
LOC102636577	0.837385	9.81489e-05
Folr4	0.868073	2.72417e-05
LOC102637189	0.91823	1.3777e-06
LOC102637187	0.626296	0.0124893
Cenpe	0.922627	9.72318e-07
LOC102633280	0.82352	0.000161245
Cenpf	0.927254	6.58663e-07
Tia1	-0.771304	0.000759313
Cenph	0.779192	0.000617007
Cenpj	0.885169	1.15362e-05
Cenpl	0.906518	3.19482e-06
Cep41	0.958255	1.92165e-08
Cenpo	0.876734	1.79053e-05
Cenpn	0.924713	8.1824e-07
Cenpq	0.849616	6.09044e-05
Add2	0.863865	3.30582e-05
Ddx19a	0.855311	4.80752e-05
9430041J12Rik	0.983068	5.78625e-11
Thsd4	0.754824	0.001143
Cit	0.876322	1.82796e-05
Jmjd6	0.774178	0.00070467
2610305D13Rik	0.899277	5.09649e-06
Ckb	0.901996	4.29483e-06
Cep55	0.926955	6.75966e-07
LOC102635065	0.926323	7.13793e-07
Pxt1	0.762796	0.000941547
Slc15a5	0.913624	1.94496e-06
Slc15a4	0.696755	0.00389733
Pcbd2	0.911898	2.20238e-06
Daf2	0.74279	0.00151178
Mbl2	0.99043	1.44345e-12
Brca2	0.885005	1.16389e-05
Brca1	0.74064	0.00158677
Tjp2	0.677577	0.00551141
Klf11	0.788703	0.000475066
Gm7868	0.958971	1.7202e-08
AI987944	0.854334	5.01012e-05
Rgs17	0.977663	3.45754e-10
Gm11448	0.856268	4.61569e-05
LOC102638860	0.805749	0.000287402
Klf17	0.942878	1.42149e-07
LOC102640279	0.985614	2.01867e-11
Zufsp	0.972641	1.27658e-09
Nudc	0.926941	6.76811e-07
LOC102640273	0.916457	1.5769e-06
Nuf2	0.869229	2.58022e-05
Gm11413	0.894853	6.66531e-06
Ccdc85a	0.873903	2.06066e-05
Atl2	0.804369	0.000299864
Atl1	0.860829	3.78624e-05
Gm11426	0.98523	2.39331e-11
Slc38a8	0.949923	6.14631e-08
Slc38a9	0.970737	1.96745e-09
Dab1	0.969107	2.78772e-09
Rgs2	0.814764	0.000215984
LOC102632200	0.678451	0.00542798
LOC102633334	0.697808	0.00382101
Gm11474	0.954127	3.51193e-08
Isca1	0.809881	0.000252588
Isca2	-0.829624	0.000130289
Brwd1	0.948357	7.47976e-08
LOC102640250	0.944159	1.23041e-07
Olfr650-ps1	0.937033	2.63966e-07
Armc10	0.965787	5.36939e-09
Spry4	0.981857	9.03777e-11
LOC102633322	0.97547	6.32187e-10
Gm1587	0.946076	9.85051e-08
Gm11487	0.836426	0.000101723
Armc12	0.892768	7.53391e-06
Eed	0.944617	1.16759e-07
Sh3bgrl3	0.842069	8.214e-05
Sh3bgrl2	0.852799	5.3426e-05
LOC102637375	0.92028	1.17393e-06
Ankrd66	0.978838	2.44065e-10
Pvrl3	0.894482	6.8134e-06
Apc-ps1	0.621572	0.0133744
Spry1	0.940862	1.7722e-07
Gm12430	0.705147	0.00332179
Awat2	0.918867	1.31138e-06
Rgs10	0.989718	2.2968e-12
Atf6	0.73837	0.00166916
LOC102633314	0.826009	0.000147964
Adm2	0.94993	6.14082e-08
Wdr45b	-0.788185	0.000482045
Nub1	0.751887	0.00122543
Ptpre	0.967323	3.99768e-09
Ptprb	0.786487	0.000505488
Gm7895	0.887369	1.02292e-05
LOC102638874	0.813253	0.000226813
[truncated: 2,614 more rows]
