# Supplementary material for: Luteinizing Hormone Receptor Mutation (LHRN316S) Causes Abnormal Follicular Development Revealed by Follicle Single-Cell Analysis and CRISPR/Cas9
Source: Interdiscip Sci. 2024 Aug 16;16(4):976–89. doi: 10.1007/s12539-024-00646-7 (PMC11512921; doi:10.1007/s12539-024-00646-7)
Supplement: Supplementary file 13 — Supplementary file13 (XLS 135 KB) [file 12539_2024_646_MOESM13_ESM.xls]

## Sheet: Sheet1
AccID	Kme	P_value
Yrdc	0.877178	1.75102e-05
Zbtb33	0.93555	3.05963e-07
Tmem87a	0.848624	6.34035e-05
Ccnb2	-0.73406	0.00183502
Foxc1	0.906333	3.23479e-06
Foxc2	0.927166	6.63723e-07
Basp1	0.979672	1.88303e-10
Usp17la	0.878514	1.63628e-05
Slc6a12	0.921292	1.08309e-06
Fnip2	0.850427	5.89209e-05
Fnip1	0.895142	6.55186e-06
Gm12138	-0.825316	0.000151569
Cd109	0.983141	5.62695e-11
Dcun1d5	0.866799	2.8905e-05
Esr2	-0.794441	0.000403184
Zbtb43	0.911615	2.24726e-06
Slc6a8	0.960983	1.24676e-08
Chrnb1	0.80202	0.000322094
Foxg1	0.992079	4.23731e-13
Wdr35	0.941132	1.72133e-07
BC030336	0.923855	8.7891e-07
Gm12115	0.955386	2.93956e-08
Meis1	0.869938	2.49509e-05
Foxf2	0.954109	3.52079e-08
Foxf1	0.994104	6.24828e-14
Polr2a	0.867646	2.77907e-05
Jmy	0.719629	0.00248937
Steap1	0.957372	2.19697e-08
Polr2m	0.718841	0.00252987
Zbtb8b	-0.686326	0.00472006
Smndc1	0.939042	2.14849e-07
Gm17764	0.961978	1.05663e-08
Spag7	-0.842879	7.96058e-05
Gm17771	0.885021	1.16286e-05
Btf3l4	0.944286	1.21269e-07
Abhd5	0.900297	4.78226e-06
Cyp3a13	0.93124	4.6114e-07
Gm5077	0.855612	4.74659e-05
Zscan30	0.97441	8.30063e-10
Zeb1	0.914601	1.81063e-06
Ccng1	0.985914	1.76147e-11
Sox9	0.897187	5.79411e-06
Arhgdib	0.987922	6.51303e-12
Spc24	-0.617139	0.0142484
Mrps14	0.964601	6.68122e-09
Sbno1	0.814599	0.000217144
Samd4	0.96322	8.53914e-09
Ap4b1	0.858194	4.24891e-05
Samd8	0.654451	0.00811508
Wsb1	0.912256	2.14683e-06
Cebpb	0.832809	0.000116187
Cebpd	0.984726	2.97308e-11
Klra2	0.970064	2.27746e-09
Sord	0.938997	2.15876e-07
Mrps30	0.850969	5.76274e-05
Gm13154	0.806129	0.00028404
Klra1	0.991558	6.40247e-13
Klra7	0.968904	2.90771e-09
Klra4	0.992339	3.41277e-13
Mrps33	0.584331	0.0221664
LOC102640427	-0.796533	0.0003793
Slc25a44	0.888589	9.55912e-06
Jade1	0.782077	0.000570736
Tdrd5	-0.750234	0.0012739
Esf1	0.899732	4.95411e-06
Lpar4	0.895255	6.50817e-06
Xpnpep3	0.79488	0.000398079
Gm5104	0.983144	5.61964e-11
Osbpl3	0.817215	0.000199322
Slc25a26	-0.785556	0.00051873
Cast	0.936109	2.89522e-07
Vat1	0.972099	1.4482e-09
Slc25a24	0.951307	5.1397e-08
Gm5580	-0.758027	0.00105824
Gm5576	-0.783077	0.000555375
Cav1	0.969477	2.58013e-09
Aldh9a1	-0.840987	8.56308e-05
Cav2	0.949957	6.11995e-08
AA465934	0.862192	3.56385e-05
2810403A07Rik	0.799883	0.000343467
Pycrl	-0.784054	0.000540679
Prkx	0.88884	9.42587e-06
Otud1	0.927297	6.56212e-07
Gm6644	-0.812111	0.000235294
Foxd2os	0.953797	3.67613e-08
Pycr1	0.935279	3.14231e-07
Camta1	-0.692145	0.00424558
Gm6634	0.937324	2.56322e-07
Cpne8	0.995635	8.89111e-15
Irx1	0.906482	3.20265e-06
Irx2	0.954752	3.21724e-08
Tfap2a	0.975602	6.10538e-10
Cpne1	0.789853	0.000459892
Gm5539	0.872477	2.20898e-05
Prnp	0.988222	5.5348e-12
Efr3a	0.96456	6.73101e-09
3110052M02Rik	0.690383	0.00438509
LOC102639272	0.884557	1.19235e-05
Rnr2	0.959107	1.68414e-08
Rnr1	0.905853	3.33997e-06
Cald1	0.969419	2.61171e-09
LOC102639286	0.615153	0.014654
Efemp1	0.940687	1.80578e-07
Klrd1	0.901825	4.3418e-06
Mplkip	0.916405	1.58301e-06
LOC102637845	0.987558	7.89333e-12
Sh3gl3	0.989739	2.26627e-12
Prtg	0.979002	2.32114e-10
Foxo1	-0.746911	0.00137606
Afap1	0.903803	3.8225e-06
Sod1	-0.770801	0.000769225
Picalm	0.936221	2.86325e-07
Rpl22l1	0.907137	3.06446e-06
Gm6485	-0.862532	3.51005e-05
COX1	0.846775	6.82906e-05
COX2	0.950064	6.03708e-08
COX3	0.980207	1.58532e-10
Fez1	0.809396	0.000256487
Nit2	-0.815138	0.00021337
Pcca	-0.85295	5.30913e-05
Cbfb	0.873669	2.08443e-05
D15Ertd621e	0.935861	2.9674e-07
Gm12247	-0.692849	0.00419089
E2f3	0.738017	0.00168227
Slc7a1	0.960295	1.39437e-08
Tmprss11f	0.93026	5.04385e-07
Edem2	-0.740272	0.00159989
Fgfbp3	0.898832	5.2388e-06
Rnd3	0.986437	1.37883e-11
Ereg	0.804145	0.000301923
Gmeb2	0.915829	1.65292e-06
Cyp2c55	0.901869	4.32963e-06
Frmd6	0.884343	1.20612e-05
Akirin1	0.934973	3.23761e-07
Lamb2	-0.77828	0.000632256
Ankib1	0.872526	2.20381e-05
0610009D07Rik	0.95687	2.36775e-08
Ogfrl1	0.901679	4.38234e-06
Ptpn11	0.773983	0.000708274
Ptpn14	0.853211	5.25165e-05
Dip2a	0.862956	3.44405e-05
Sec16a	-0.824829	0.000154143
Golim4	0.914494	1.82496e-06
Fam26e	0.98851	4.71571e-12
Jun	0.812064	0.000235647
Klf3	0.98207	8.37336e-11
Klf4	0.94544	1.06141e-07
Klf6	0.952853	4.18313e-08
Ifi203	0.996729	1.36503e-15
Ifi204	0.968259	3.3173e-09
Klf9	0.949376	6.58709e-08
Ahsa1	-0.818435	0.00019143
Crim1	0.869596	2.53589e-05
Neto2	0.969218	2.7239e-09
Styx	0.933322	3.79553e-07
Cbx6	0.781611	0.000578015
Prdx1	0.737986	0.00168342
Prdx2	-0.912528	2.10528e-06
Gm5457	0.983151	5.6042e-11
Gm5456	0.794528	0.000402167
Mapk1ip1l	0.70545	0.00330238
Mmachc	0.739882	0.0016139
Srsf9	0.881593	1.39555e-05
Srsf2	0.915466	1.69835e-06
Ncam1	0.986519	1.32563e-11
Sep15	0.795883	0.000386594
Stx3	0.959482	1.58774e-08
Gm9200	-0.833304	0.000114113
Pcgf5	0.871034	2.36806e-05
LOC102636083	0.929975	5.17575e-07
Stx7	0.88242	1.33615e-05
Nars2	0.948669	7.19621e-08
Ank2	0.809204	0.000258044
Cd34	0.949281	6.66644e-08
Cd44	0.981412	1.05674e-10
Psph	0.892044	7.85619e-06
Cd47	0.852102	5.49949e-05
Cd14	0.876095	1.84884e-05
Nabp1	0.934089	3.52711e-07
Lancl3	0.978215	2.94264e-10
Eqtn	0.929049	5.62411e-07
Cd276	0.851043	5.74518e-05
Hddc3	0.688119	0.00456959
LOC102637941	0.953119	4.0348e-08
Gm6563	0.817833	0.000195295
Pcnp	0.811381	0.000240844
Col5a2	0.976548	4.73237e-10
Eaf1	0.945005	1.11652e-07
Taf1b	-0.827019	0.000142837
LOC102639119	0.927202	6.61673e-07
Evi2a	0.769626	0.000792775
Lysmd3	0.862576	3.5032e-05
H2-DMa	0.860374	3.86298e-05
Csf1	0.667921	0.00650298
Sfmbt2	0.936419	2.80724e-07
Dph2	0.767661	0.000833471
Serinc5	0.717842	0.00258196
Parp3	0.931942	4.32139e-07
Dpf3	-0.710723	0.00297847
Zak	0.950329	5.83506e-08
Cxcl12	0.902494	4.16001e-06
Cdk5rap2	-0.800967	0.000332485
Rc3h2	0.955168	3.03281e-08
Isg20l2	0.910282	2.46869e-06
Nudt12	0.967446	3.90202e-09
Hgf	0.96861	3.08854e-09
Stam	0.962503	9.66493e-09
Gjc1	0.832241	0.000118608
Pabpc1	0.87512	1.94074e-05
Vps29	0.950046	6.05081e-08
Hk2	0.673275	0.00593728
Pax9	0.98831	5.27342e-12
Csn3	0.906848	3.12484e-06
Nosip	-0.797017	0.000373943
Pabpc4	0.676459	0.00561967
Wnt5a	0.99757	1.98013e-16
Tnfaip2	0.936638	2.74651e-07
Ppp1r2	0.935081	3.20385e-07
Dpp9	0.920677	1.13761e-06
Golgb1	-0.840274	8.79979e-05
Pdgfc	0.978418	2.77018e-10
Ttll7	0.915454	1.69988e-06
Ralgps2	-0.796029	0.000384952
Pdgfa	0.862017	3.59182e-05
2610301B20Rik	0.930291	5.02956e-07
Gls	0.852778	5.34726e-05
Ddr2	0.781305	0.000582822
Nid1	0.815419	0.000211421
Gria3	0.978491	2.71027e-10
Gm5333	0.931591	4.46444e-07
Hs1bp3	0.987019	1.03849e-11
Zbtb4	0.737251	0.001711
Zbtb1	0.924984	7.9984e-07
Zbtb6	0.873471	2.10469e-05
Sec24a	0.920696	1.13586e-06
Strap	0.879396	1.5641e-05
Cstb	0.954601	3.28627e-08
Gm11974	0.849209	6.19188e-05
Crls1	0.945648	1.03591e-07
Spcs1	0.950441	5.7522e-08
Gpr19	-0.723002	0.00232189
Prkacb	0.965852	5.30442e-09
Sertad4	0.928857	5.72129e-07
Col8a1	0.982725	6.58492e-11
LOC102636129	0.772954	0.000727543
Gpr64	0.809794	0.000253286
Ptx3	0.957137	2.27583e-08
Them4	0.89414	6.95245e-06
Gpr85	0.968865	2.93126e-09
Smad5	0.910308	2.46424e-06
Smad9	0.812226	0.000234427
2700089E24Rik	0.915321	1.71676e-06
Smad1	0.837034	9.94476e-05
Ddx6	0.871269	2.34147e-05
Strn3	0.973506	1.03794e-09
Ppargc1a	0.941078	1.73139e-07
Kdm4c	0.955342	2.958e-08
Sfrp1	0.864195	3.25668e-05
Lamp2	0.913604	1.94773e-06
Prl2c5	0.909707	2.56974e-06
Lamp1	0.600471	0.0179362
Tdp1	-0.779831	0.000606505
Yy1	0.93704	2.63777e-07
Apln	0.884607	1.18912e-05
Lrif1	0.852805	5.34143e-05
Id4	0.820748	0.000177176
Ets1	0.995414	1.2237e-14
Ssbp1	0.919002	1.29775e-06
LOC100503946	0.994365	4.66138e-14
F3	0.83657	0.00010118
Etv5	0.833635	0.000112745
Etv3	0.960593	1.32866e-08
Rab30	0.985603	2.02823e-11
Ndrg1	0.922169	1.00917e-06
D4Wsu53e	0.554818	0.0318196
Fbxo4	0.886597	1.06728e-05
Gm16089	0.983148	5.61011e-11
Api5	0.961866	1.07658e-08
Vgll3	0.973196	1.11876e-09
Cp	0.961861	1.07765e-08
Rab10	0.934927	3.25236e-07
Gm21399	0.778086	0.000635538
Ap3m1-ps	-0.650854	0.00859458
Gm16062	0.92929	5.50423e-07
Ids	0.942625	1.46205e-07
Kirrel	0.775175	0.000686485
Etl4	-0.646418	0.00921604
Magohb	0.841117	8.52077e-05
Fam45a	0.923928	8.73646e-07
Hoxa4	0.98632	1.45758e-11
Hoxa5	0.991551	6.43954e-13
Hoxa2	0.970237	2.19404e-09
Hoxa3	0.790424	0.000452499
Hoxa1	0.914393	1.83861e-06
Gm17655	0.940243	1.89348e-07
Stambpl1	0.974367	8.39122e-10
Chst2	0.802573	0.000316738
Fkbp3	0.885787	1.11556e-05
Tada2b	0.811314	0.000241362
Clip3	0.907941	2.90181e-06
Gm6736	-0.831797	0.000120526
Purb	0.94772	8.08765e-08
Pura	0.947523	8.28418e-08
Ict1	-0.783802	0.000544438
Parg	0.901841	4.33742e-06
Etf1	0.956455	2.51743e-08
Gypc	0.847589	6.61012e-05
Pcdh18	0.894481	6.81411e-06
Pcdh19	0.843578	7.74672e-05
Crot	0.865035	3.13459e-05
C3ar1	0.857228	4.42975e-05
Dera	-0.860759	3.79805e-05
Pan2	-0.674809	0.00578255
Fgf7	0.763789	0.000918603
Trim2	0.953164	4.01003e-08
Traf6	0.945595	1.04246e-07
Qk	0.962412	9.81575e-09
Pum2	0.888559	9.57475e-06
Xpot	0.935949	2.94168e-07
Myh9	0.904111	3.74655e-06
Pak4	-0.671554	0.0061147
Arhgap24	0.947109	8.70897e-08
Gm10774	-0.706387	0.00324289
Cyp2j6	0.909967	2.52365e-06
Mgat2	0.884743	1.18048e-05
Kif5b	0.957872	2.03735e-08
Taf7l	0.920893	1.11823e-06
9430091E24Rik	0.884994	1.16459e-05
Fbxw7	0.710324	0.00300204
LOC102238526	0.965983	5.17513e-09
Ebf3	0.944606	1.16909e-07
Ebf1	0.99741	2.99771e-16
Ppp1cb	0.953936	3.60635e-08
Sept7	0.832589	0.000117118
Magoh	0.991897	4.909e-13
Rab6b	0.993633	1.02824e-13
Spp1	0.888905	9.39163e-06
Rab5a	0.884705	1.18288e-05
Elovl4	0.928746	5.77786e-07
Nfia	0.719565	0.00249267
Nfib	0.99723	4.63856e-16
Sfxn3	0.818116	0.000193469
Slc39a8	0.984177	3.73548e-11
Aaas	-0.756334	0.00110236
Fas	0.970582	2.03544e-09
Irak1bp1	0.941791	1.60243e-07
LOC102633492	0.751593	0.00123396
Glud1	0.752947	0.00119514
Mob3b	0.994301	5.01031e-14
Gm5904	-0.846886	6.79868e-05
Txnl4b	-0.640377	0.0101184
Gm10221	0.970667	1.99801e-09
Tm9sf3	0.978316	2.85511e-10
Zswim6	0.912955	2.04162e-06
Cltc	0.907293	3.03238e-06
Sema3a	0.881247	1.42106e-05
Cmtm4	0.900093	4.8437e-06
Mcts1	0.89356	7.19363e-06
Mcts2	0.887953	9.90358e-06
Trib3	0.742948	0.00150638
Zfpm2	0.950092	6.01486e-08
Rhobtb3	0.840476	8.73231e-05
Zc3hav1l	0.994147	5.96095e-14
Ulk4	0.869504	2.54692e-05
Mob1a	0.937179	2.60103e-07
Ezr	0.855693	4.73021e-05
Wisp1	0.952099	4.62895e-08
Dvl3	-0.683396	0.00497435
Cyp1b1	0.803383	0.000309034
Celf4	0.991066	9.24464e-13
Klhl5	0.965856	5.30029e-09
Map3k12	0.90334	3.93927e-06
Ppfibp1	0.949465	6.51348e-08
Tenm3	-0.666924	0.00661282
Ska3	-0.688501	0.00453804
Ska2	0.873033	2.15017e-05
Sppl2a	0.822841	0.000165031
Aar2	0.849568	6.10246e-05
Rpp25l	-0.820709	0.000177404
Atp6v1a	0.887132	1.03636e-05
Tyms-ps	-0.770208	0.000781036
Amotl2	0.98868	4.28246e-12
Mfsd7b	0.988423	4.95196e-12
Atp6v0e	0.987739	7.17935e-12
Atp6v0c	-0.74953	0.00129502
Xiap	0.935065	3.20871e-07
Emb	0.849177	6.20001e-05
Pcdh7	0.826112	0.000147433
Rwdd4a	0.827052	0.000142674
Mrpl4	-0.745794	0.00141182
Mrpl1	0.861838	3.62062e-05
Gm15854	0.97997	1.71189e-10
Lgals3	0.922349	9.94556e-07
Inpp5k	-0.761662	0.000968311
Skil	0.686586	0.00469796
Fhl2	0.931345	4.56703e-07
Agap1	0.59548	0.0191715
Gt(ROSA)26Sor	0.943124	1.38297e-07
Bhlhe41	0.622839	0.0131324
Phf20l1	0.928931	5.68339e-07
Ptchd4	0.99821	2.71984e-17
Cdkn1a	0.913363	1.98212e-06
Mrm1	0.967245	4.05943e-09
Nefl	0.834025	0.000111147
Arf3	0.746247	0.00139723
Eid1	0.83876	9.32057e-05
LOC102640024	0.956893	2.35997e-08
Mki67	-0.755874	0.00111463
Fzd7	0.575009	0.0249334
Cdkn2b	0.977887	3.24018e-10
Ddx21	0.84496	7.3384e-05
Thbs2	0.992422	3.18107e-13
Zfp354a	0.969629	2.49848e-09
Tlr4	0.968074	3.44386e-09
Chic2	0.665109	0.0068166
Gm10177	0.899669	4.97374e-06
LOC100503338	0.98894	3.68264e-12
Anxa1	0.951433	5.05574e-08
Anxa3	0.955677	2.81929e-08
1110038B12Rik	0.842973	7.93145e-05
Negr1	0.976107	5.33589e-10
Arf6	0.913419	1.97419e-06
Gm10108	0.814037	0.000221139
Itfg2	0.635334	0.0109231
Flrt3	0.875815	1.87486e-05
Flrt2	0.94483	1.13929e-07
Edil3	0.983056	5.8128e-11
Sdcbp	0.931863	4.35333e-07
Mier1	0.843943	7.63724e-05
LOC101056104	0.959563	1.56735e-08
Micall1	0.947194	8.62061e-08
LOC102637566	0.812752	0.000230502
Nek9	0.856345	4.60059e-05
Nek7	0.864066	3.27582e-05
1700123O20Rik	0.822884	0.000164791
Lrrc8c	0.957642	2.1095e-08
Hnrnpa0	0.803012	0.000312546
Yeats4	-0.854126	5.05429e-05
Yod1	0.939709	2.00352e-07
LOC102639689	0.91386	1.91172e-06
Atxn7l3b	0.987968	6.35267e-12
A430005L14Rik	-0.737986	0.00168344
Acpl2	0.884477	1.19749e-05
Cln5	0.86742	2.8084e-05
Eif3a	0.953226	3.97633e-08
Imp4	-0.843448	7.7861e-05
Ficd	0.932288	4.18425e-07
Arl4c	0.905961	3.31604e-06
Fndc4	0.809246	0.000257703
Plscr2	0.968556	3.12268e-09
Cnih4	0.971351	1.71677e-09
Ppap2b	0.59915	0.018257
Eif1a	0.833864	0.000111805
Fam126a	0.888029	9.86164e-06
Figf	0.90337	3.93159e-06
Gm15946	0.926396	7.0933e-07
Nova1	0.981756	9.36655e-11
Tle3	0.880982	1.44081e-05
Rin1	0.847826	6.54767e-05
Ifit1	0.957348	2.20507e-08
Ifit2	0.989619	2.44328e-12
Jrkl	0.948999	6.90608e-08
Vash2	0.985034	2.60647e-11
Zfp133-ps	0.945498	1.05429e-07
Phldb2	0.922826	9.56678e-07
Gm6937	0.803634	0.000306682
Cpsf6	0.735214	0.00178938
Gm11627	0.948572	7.28373e-08
Trove2	0.925426	7.70497e-07
Gm12603	0.876798	1.78482e-05
5830416P10Rik	0.965265	5.9166e-09
Dpy19l4	0.871963	2.26466e-05
Psmc5	-0.819991	0.000181741
Psmc6	0.840781	8.6312e-05
Psma7	-0.831139	0.000123413
Asb1	0.895511	6.40948e-06
Tgfbr3	0.923168	9.30239e-07
A430105I19Rik	0.99616	3.86784e-15
Tgfbr2	0.831809	0.000120474
Phlda1	0.986117	1.60359e-11
Defb1	0.875601	1.89487e-05
Mapkapk3	0.784943	0.000527599
LOC102640169	0.989986	1.93626e-12
Coa5	0.907667	2.95658e-06
Xrcc1	-0.795866	0.000386787
Xrcc3	-0.644555	0.00948739
Mvb12a	-0.65119	0.00854888
Efnb2	0.822568	0.000166578
LOC102640172	0.889372	9.14859e-06
Setbp1	0.977844	3.28125e-10
Gnl3	0.844746	7.40041e-05
Cnrip1	0.879621	1.54608e-05
Dtx4	0.825854	0.000148767
Dbt	0.867559	2.79028e-05
Gm11585	-0.883724	1.24681e-05
Fam76b	0.912977	2.03827e-06
Vcl	0.900856	4.61686e-06
Large	0.963352	8.34524e-09
Scn2a1	0.693474	0.00414272
Rps15a-ps2	0.885417	1.13818e-05
Rps15a-ps5	0.859511	4.01218e-05
Rps15a-ps4	0.751287	0.00124286
Rps15a-ps7	0.861327	3.70371e-05
Rps15a-ps6	0.818995	0.000187893
Dcn	0.877794	1.69729e-05
Lhfpl1	-0.483994	0.067538
LOC102639566	0.886091	1.09721e-05
Dennd1b	0.942894	1.41894e-07
Entpd6	-0.621757	0.0133389
Hipk1	0.866508	2.92968e-05
Cth	0.841853	8.28285e-05
Fads3	0.97883	2.44661e-10
Dennd2c	0.98437	3.44976e-11
Uhrf1bp1	0.84262	8.04085e-05
Acp6	-0.780236	0.000599918
Ldlrad3	0.875758	1.88018e-05
Pank3	0.974575	7.96292e-10
Rhod	0.860559	3.83167e-05
Rhob	0.94151	1.65234e-07
Rhoa	0.909534	2.6009e-06
Thap4	-0.695832	0.00396515
Rhoj	0.928586	5.86027e-07
Pxdc1	0.911974	2.1905e-06
Rhoq	0.880251	1.49656e-05
Rhou	0.958516	1.84617e-08
Acn9	0.841718	8.32612e-05
Slc4a4	0.963518	8.10583e-09
Dtna	0.952098	4.62956e-08
Snca	0.975969	5.53819e-10
Tnfrsf23	0.909608	2.58744e-06
Tnfrsf21	0.780064	0.000602708
Mad1l1	-0.806292	0.000282614
Ipo7	0.897551	5.66701e-06
Gm14539	0.95442	3.3711e-08
Lims1	0.906761	3.1431e-06
Gm4742	0.847106	6.73934e-05
Smc5	0.813709	0.000223502
Pdzd8	0.885959	1.10519e-05
Csgalnact2	0.816767	0.000202284
Csgalnact1	0.826616	0.000144865
Osmr	0.9734	1.06498e-09
Thy1	0.78131	0.000582746
Ankmy2	0.779096	0.000618599
Cdk14	0.828887	0.000133743
Gm14567	0.963818	7.68764e-09
Mta3	-0.865316	3.09469e-05
Smg5	0.939876	1.96862e-07
Gm5776	0.696189	0.00393883
Aaed1	0.877474	1.72504e-05
Tifa	0.989583	2.49961e-12
Snrnp40	-0.8298	0.000129474
Stx11	0.943736	1.29105e-07
Itsn1	-0.694776	0.00404391
Adam23	0.982948	6.05454e-11
Ajuba	0.958497	1.85159e-08
Fam115c	0.987628	7.60989e-12
2610044O15Rik8	0.874061	2.04472e-05
Ubash3b	-0.787045	0.00049768
Chm	0.91005	2.5092e-06
Igsf3	-0.589002	0.0208711
Kdelr2	0.93208	4.26602e-07
Cenpm	-0.656908	0.0077999
Cenpp	-0.749028	0.00131026
Dyrk2	0.932488	4.10634e-07
Pcbd1	-0.870229	2.46077e-05
Lima1	0.887701	1.00427e-05
Runx2	0.966249	4.92058e-09
Gm3739	0.936739	2.71899e-07
LOC102636606	0.862718	3.48093e-05
Klf12	0.953473	3.84423e-08
Adh7	0.976745	4.48235e-10
Ostm1	0.905841	3.34258e-06
Gmfb	0.916745	1.54294e-06
LOC102638849	0.967441	3.90604e-09
A630089N07Rik	0.776942	0.000655186
LOC102640284	0.990972	9.88989e-13
Slc38a6	0.982567	6.98456e-11
2310035C23Rik	0.822904	0.000164681
LOC102633332	0.812389	0.000233201
Zfyve9	0.874102	2.04068e-05
Mtpn	0.935919	2.95039e-07
Spry2	0.962212	1.01558e-08
LOC102631912	0.957523	2.1478e-08
Atf5	0.907159	3.06006e-06
Atf3	0.899503	5.0252e-06
Gm3716	0.940053	1.93196e-07
Gadd45b	0.840599	8.69152e-05
Gadd45a	0.919024	1.29554e-06
Tomm70a	0.914313	1.84946e-06
Gm7890	0.975857	5.70695e-10
Ptprf	-0.619364	0.0138044
Ptprk	0.96429	7.06704e-09
Rgmb	0.925209	7.84822e-07
5930430L01Rik	0.870893	2.38407e-05
Alyref	0.838086	9.56015e-05
Ankrd29	0.991289	7.84719e-13
Mtdh	0.924214	8.5311e-07
Gmps	-0.831346	0.000122499
Cdc42ep3	0.938147	2.3568e-07
Cdc42ep1	0.825118	0.000152609
Btbd11	0.908375	2.81711e-06
Adam9	0.977865	3.26079e-10
Btbd19	0.942696	1.45052e-07
Fam212b	0.946951	8.87652e-08
Setd7	0.980161	1.60934e-10
ATP6	0.98467	3.04432e-11
Slc5a6	0.576663	0.0244243
Atp5l	0.879811	1.53099e-05
Snhg7	0.87847	1.64001e-05
Snhg1	0.956044	2.67333e-08
Per2	0.915466	1.69828e-06
Rock2	0.883962	1.23104e-05
F2r	0.988841	3.90174e-12
Dr1	0.978997	2.32465e-10
Zfp36l1	0.943056	1.3936e-07
Zfp36l2	0.833284	0.000114199
Exd2	0.757182	0.00108009
Rspry1	0.918909	1.3072e-06
Arhgef2	0.895448	6.43363e-06
1500012F01Rik	0.870025	2.48481e-05
4933426M11Rik	0.892168	7.80034e-06
Fam102b	0.940642	1.81461e-07
Synj2	0.778734	0.000624633
Efcab7	0.969711	2.45534e-09
Prkg2	0.991056	9.31072e-13
Exoc8	0.935062	3.20967e-07
Exoc5	0.946658	9.19274e-08
Pianp	0.945781	1.01995e-07
Prkci	0.961642	1.11777e-08
Il12rb1	0.997943	6.71279e-17
Mterfd3	0.973521	1.03426e-09
Gtf3c4	0.879698	1.53998e-05
Mgst2	0.888491	9.61159e-06
Tmeff1	0.978212	2.94499e-10
Nupr1	0.797401	0.000369738
1700057G04Rik	0.917399	1.46823e-06
Gng5	0.827354	0.00014117
Irf2bpl	0.894662	6.74136e-06
Rexo2	0.939649	2.01616e-07
LOC102635171	0.988188	5.63984e-12
AI506816	0.826189	0.00014704
Mfsd8	0.955276	2.98644e-08
Mfsd1	0.85267	5.37143e-05
Lin7c	0.888821	9.436e-06
9130008F23Rik	0.968909	2.9046e-09
Slc35d1	0.970758	1.95844e-09
Tor3a	0.838154	9.53589e-05
Tmem189	0.936878	2.68124e-07
B230219D22Rik	0.973546	1.02792e-09
Tmem167	0.938674	2.23217e-07
Tmem165	0.86236	3.53719e-05
Mecom	0.935562	3.05631e-07
Hist2h3c1	0.898192	5.44941e-06
Manea	0.896267	6.12533e-06
Tnks2	0.948756	7.1188e-08
Slc39a14	0.93197	4.31017e-07
Mrps18c	0.95227	4.52474e-08
Zfp874b	0.945436	1.06192e-07
Zfp281	0.932378	4.14915e-07
Aff4	0.829025	0.000133092
Arglu1	0.843647	7.72601e-05
Hmgn3	0.914893	1.77204e-06
Gm4540	0.971862	1.52916e-09
Lzts1	-0.739711	0.00162009
Zxda	0.982393	7.44728e-11
Rimklb	-0.786401	0.000506694
Zxdb	0.689745	0.00443641
Msantd4	0.851177	5.71351e-05
Gm15770	-0.692936	0.00418413
Gm15776	0.845711	7.12383e-05
Usmg5	0.96833	3.27027e-09
Glipr1	0.979923	1.73754e-10
Glipr2	0.915631	1.67757e-06
Glt8d1	0.785298	0.000522447
Glt8d2	0.993186	1.59793e-13
Cmpk1	0.873689	2.0824e-05
Ppm1l	0.945154	1.09745e-07
D030056L22Rik	0.777135	0.000651831
Rtn4	0.967004	4.25576e-09
Sssca1	-0.715324	0.00271706
Rtn3	0.945045	1.11133e-07
Cdh11	0.970761	1.95707e-09
Lacc1	0.733549	0.00185554
Chml	0.927931	6.20883e-07
Il15	0.964326	7.02118e-09
Sgtb	0.897623	5.64224e-06
Anapc7	-0.709079	0.0030766
Prmt3	0.744565	0.00145205
Nsg1	0.753192	0.00118823
Trmt10c	0.901267	4.49855e-06
Trmt112	-0.811882	0.000237022
Zc3hav1	0.707048	0.00320142
Medag	0.958945	1.72717e-08
Ppm1a	0.749297	0.00130208
Chka	0.894506	6.8037e-06
Pigm	0.91599	1.63323e-06
B4galt5	0.795937	0.000385989
Tpbg	0.901244	4.50516e-06
Chuk	0.977171	3.97873e-10
Tpt1-ps6	0.847829	6.54691e-05
Ywhah	0.944708	1.1555e-07
Tpt1-ps3	0.885831	1.11292e-05
Uqcrb	0.985306	2.31459e-11
Ywhab	0.766251	0.000863707
Tmem107	-0.750443	0.00126769
Uqcrh	0.83591	0.000103693
Fli1	0.82518	0.000152285
Acat1	-0.787702	0.000488617
Rnf113a2	-0.760307	0.00100108
Epha2	0.894124	6.95908e-06
Epha7	0.937628	2.48535e-07
Mthfd2l	0.692239	0.00423822
Pcdhb16	0.948204	7.62187e-08
LOC102632302	0.954679	3.25023e-08
Otud7b	0.946471	9.39997e-08
Slc35a3	0.94255	1.47418e-07
Otud6b	0.884594	1.18993e-05
B2m	0.935902	2.95541e-07
Tead1	0.987591	7.75674e-12
Hdlbp	-0.813007	0.000228618
AA467197	0.944869	1.13419e-07
Ryk	0.798263	0.00036044
Sgk3	0.990606	1.27947e-12
Rab27b	0.84047	8.73434e-05
Mbnl2	0.935701	3.01465e-07
Mbnl1	0.919088	1.28905e-06
Mnda	0.9533	3.93614e-08
Derl3	-0.829302	0.00013179
9430020K01Rik	0.956052	2.67029e-08
Dbndd2	0.887486	1.01629e-05
Piezo1	0.687449	0.00462538
Usp45	0.866054	2.99158e-05
Zfp180	0.763787	0.000918654
Gnao1	0.992482	3.02032e-13
Gm16702	0.965709	5.44831e-09
Hsd17b11	0.895887	6.26687e-06
Cldn12	0.975108	6.947e-10
Rps15a	0.892317	7.73357e-06
Set	0.882476	1.33219e-05
A830080D01Rik	0.765603	0.000877879
Med19	0.803021	0.000312465
Prune2	0.986411	1.39606e-11
Hdgf	0.782988	0.000556722
Gsap	0.977201	3.94521e-10
Ero1l	0.86396	3.29162e-05
Cep170b	0.719537	0.00249408
1110002L01Rik	0.978547	2.66525e-10
Ankrd1	0.990702	1.1975e-12
Loxl4	0.976931	4.25595e-10
Nuak1	0.887754	1.00133e-05
Nuak2	0.801651	0.000325704
Gnai3	0.865136	3.12017e-05
Zfp110	0.782525	0.0005638
Gm3150	0.826498	0.000145463
Med21	0.883899	1.23517e-05
Mmp3	0.848073	6.48288e-05
LOC102634392	0.941671	1.62364e-07
Nrp2	0.839056	9.2166e-05
2610203C20Rik	0.96574	5.41714e-09
Zmat3	0.955919	2.72221e-08
Zmat5	-0.819827	0.000182741
Gm20748	0.937082	2.62665e-07
Actn1	0.885106	1.15756e-05
Slk	0.832667	0.000116789
Spata6	0.94931	6.64244e-08
Pkd2	0.993484	1.19466e-13
Tpm4	0.907587	2.97252e-06
Chd1	0.924688	8.19954e-07
Malat1	0.921725	1.04606e-06
Sp3	0.967496	3.86409e-09
Tmed8	0.930098	5.11815e-07
Fgfr1	0.786791	0.000501217
LOC102638178	0.904542	3.64229e-06
Eif5a2	0.952192	4.57226e-08
Eif5	0.8275	0.000140448
Smim15	0.980008	1.69095e-10
Tmed7	0.939834	1.97729e-07
Tmed5	0.941263	1.69717e-07
Cnep1r1	0.936731	2.72103e-07
4930511M06Rik	0.973744	9.79469e-10
Tmem106b	0.93052	4.92588e-07
Sgpp1	0.928212	6.05741e-07
2900076A07Rik	0.922821	9.57049e-07
Cyld	0.86817	2.71184e-05
Ephx1	0.883899	1.23515e-05
LOC102633963	0.984538	3.21739e-11
Ube2r2	0.781297	0.000582953
Fmr1	0.812692	0.000230948
Ube2q2	0.832547	0.0001173
Nrg1	0.921473	1.06746e-06
Gm17046	0.848863	6.27945e-05
Relb	0.748798	0.00131727
LOC102631858	0.957847	2.04503e-08
B3galt1	0.928689	5.80686e-07
Desi1	0.546658	0.0349747
Fam178b	-0.750508	0.00126576
Hdgfrp3	0.935211	3.16317e-07
Actr6	0.651123	0.00855791
Actr3	0.781121	0.000585739
Actr2	0.826116	0.000147416
Nipa1	0.956211	2.60906e-08
Nipa2	0.966597	4.60388e-09
Lats2	0.935359	3.11779e-07
Procr	0.753131	0.00118995
Alcam	0.888174	9.78286e-06
CYTB	0.944117	1.23636e-07
Serpine1	0.86859	2.65894e-05
Avl9	0.83888	9.27843e-05
Sgpl1	0.912527	2.10556e-06
Adamtsl3	0.859159	4.07427e-05
Lhfp	0.983154	5.59864e-11
Commd8	0.832764	0.000116377
Commd6	0.882176	1.35347e-05
Cep170	0.839828	8.95066e-05
Abcb8	-0.762223	0.000954997
Abca1	0.669428	0.00633959
Ubl7	-0.738946	0.00164791
Rps27a	0.770164	0.000781915
Hccs	0.801469	0.000327502
Rhbdd1	0.901107	4.54423e-06
Zfp280c	0.801207	0.000330097
Dynap	0.974251	8.63928e-10
Dach2	0.915645	1.67584e-06
Gbp9	0.99772	1.30966e-16
Napb	0.924564	8.285e-07
Gpc6	0.984678	3.03382e-11
Gpd2	0.702866	0.00347102
Chchd1	0.899451	5.04169e-06
Pam	0.934296	3.45759e-07
Smim1	-0.804133	0.000302039
Elk3	0.79492	0.000397615
Zfp65	0.843093	7.89443e-05
Myadm	0.917068	1.50566e-06
Camk2d	0.92064	1.14091e-06
Nap1l4	-0.760987	0.000984508
Abca8b	0.969025	2.83529e-09
Psat1	0.895353	6.4701e-06
Trim35	0.890858	8.4099e-06
Wwtr1	0.774236	0.000703611
Dnm3os	0.91523	1.72837e-06
Rbms3	0.992357	3.36316e-13
Rbms1	0.961777	1.09294e-08
Rtfdc1	-0.796305	0.00038185
Fam149a	0.919657	1.23298e-06
Nat9	-0.769892	0.000787396
Pip5k1a	0.907096	3.07294e-06
Ndufa1	0.893341	7.28611e-06
Ndufa9	-0.831334	0.000122552
Ndufa4	0.929506	5.3988e-07
Zfp462	0.884114	1.22104e-05
Nudt1	-0.938778	2.20833e-07
Ttc30b	0.966967	4.28571e-09
Epb4.1l3	0.901807	4.34686e-06
Lphn3	0.787226	0.000495173
Lphn2	0.754664	0.00114735
Acsl4	0.952578	4.34129e-08
Zfp30	0.802679	0.000315723
Plaa	0.919368	1.26125e-06
1600019K03Rik	0.912685	2.08167e-06
Eif4a3	-0.806247	0.000283008
Zfp40	0.766305	0.000862513
Bicc1	0.675579	0.0057061
Gm1943	0.779152	0.000617673
Specc1	0.940913	1.76252e-07
Zfp54	0.862435	3.52533e-05
Zfp52	0.903863	3.80769e-06
Oxr1	0.966755	4.46604e-09
LOC102633627	0.621498	0.0133886
Gm7110	-0.864931	3.14954e-05
Ndufs5	-0.738598	0.00166074
Lrrn4cl	0.941775	1.60536e-07
Orai2	0.957339	2.20792e-08
Eif3j2	0.696356	0.00392651
Six1	0.98196	8.7121e-11
Six4	0.941161	1.71594e-07
Pkia	0.903188	3.97821e-06
Trim16	0.962036	1.04635e-08
Eml6	0.948797	7.08277e-08
Satb2	0.813739	0.00022328
Zfp512	0.81885	0.000188804
Cox7a2	0.895053	6.58662e-06
Micu3	0.677796	0.00549047
Mir763	0.882369	1.33973e-05
Pgam5	0.806743	0.000278684
Pdgfra	0.913692	1.93538e-06
Pdgfrb	0.828931	0.000133536
Gas5	0.928735	5.78361e-07
Naf1	0.979512	1.9804e-10
Sumo3	-0.880321	1.49116e-05
Ccdc80	0.978527	2.68088e-10
Serpinb9b	0.988444	4.89436e-12
Tmx3	0.647924	0.00900119
Ccdc82	0.843247	7.84747e-05
Nmrk1	0.988163	5.71516e-12
Aurkaip1	-0.766293	0.000862792
Tmco1	0.947709	8.09833e-08
Prpf6	-0.901454	4.44557e-06
Use1	-0.734961	0.00179933
Gm10052	-0.727291	0.00212209
Gm10053	0.965275	5.90586e-09
LOC102633666	0.810863	0.000244848
Tnfrsf10b	0.982747	6.53177e-11
Tfdp1	0.806276	0.000282754
Emc2	0.926975	6.74824e-07
Rpp30	0.958427	1.87156e-08
Shc2	0.993669	9.91905e-14
Eva1a	0.996905	9.54467e-16
Twistnb	0.913434	1.97197e-06
Npr3	0.981012	1.21242e-10
Rpp40	0.939656	2.01466e-07
Ak1	0.915936	1.63984e-06
Wipf1	0.992189	3.87079e-13
Ak2	-0.790398	0.000452833
Nup155	0.878758	1.61603e-05
Fstl1	0.97541	6.42282e-10
Eif2s2	0.581918	0.0228588
Gpr161	0.925182	7.86565e-07
Sarnp	0.825038	0.000153033
Kti12	0.9317	4.4198e-07
Grb10	0.912437	2.11913e-06
Usp1	0.597024	0.0187826
Gpr176	0.865035	3.13462e-05
Ccdc37	0.891611	8.05472e-06
Slirp	0.896063	6.20101e-06
Slit2	0.997695	1.40837e-16
Dclk1	0.997815	9.95311e-17
Rnf149	0.862576	3.50319e-05
Snord47	0.988982	3.59445e-12
Brms1l	0.84486	7.36731e-05
Aim2	0.993552	1.11661e-13
2410006H16Rik	0.855408	4.78785e-05
Rnf150	0.925641	7.56607e-07
Rbpj	0.9651	6.10026e-09
Znhit3	0.747875	0.00134575
Tsc22d2	0.896842	5.91658e-06
Hs6st2	0.8754	1.9139e-05
Zfp329	0.952581	4.33986e-08
Slc19a2	0.964008	7.43264e-09
Gm15411	0.932286	4.18503e-07
Gm20939	0.991423	7.09668e-13
Vcam1	0.982666	6.73199e-11
Zfp316	0.940873	1.77006e-07
Mmgt1	0.90586	3.33851e-06
Gm15421	0.825002	0.000153226
Apbb1ip	0.825711	0.000149506
Zfp367	0.851729	5.58505e-05
Gm2962	0.983052	5.82034e-11
Eda2r	0.974667	7.77907e-10
Zfp365	0.989952	1.97836e-12
Cytip	0.85873	4.15115e-05
Zfp346	0.940441	1.85396e-07
Pmf1	-0.723954	0.0022763
1810022K09Rik	0.917993	1.40302e-06
Zik1	0.931852	4.35749e-07
Sart1	-0.901349	4.47531e-06
Itpripl2	0.989199	3.15991e-12
Pqlc3	0.977027	4.14276e-10
C330007P06Rik	0.725893	0.00218564
Rell1	0.879829	1.52956e-05
Bend6	0.714275	0.00277499
Axl	0.871417	2.32491e-05
Gm7204	0.767359	0.00083987
Mrpl34	-0.72113	0.00241369
Syncrip	0.928038	6.15048e-07
Zranb2	0.890442	8.61145e-06
Plk2	0.988149	5.75974e-12
Bdnf	0.973884	9.46417e-10
Plk3	0.824853	0.000154018
Caprin1	0.926998	6.73444e-07
Gpt2	0.840889	8.59554e-05
Nucks1	0.969668	2.47804e-09
Crabp2	-0.887468	1.01732e-05
Acvr2a	0.796979	0.000374364
Gpx8	0.986079	1.63194e-11
Tarbp2	-0.61512	0.0146609
C1s	0.961128	1.21737e-08
2610001J05Rik	0.944185	1.22687e-07
Bdh2	0.975557	6.17875e-10
Tmem251	0.743304	0.0014943
Ctdnep1	0.852879	5.32486e-05
Hmga2	0.933681	3.66761e-07
Ano10	-0.635785	0.0108492
5830473C10Rik	-0.703959	0.00339888
Abce1	0.892575	7.6186e-06
Tns3	0.761762	0.00096592
Cpeb2	0.931431	4.53087e-07
Trappc6b	0.667153	0.00658746
Patl1	0.88336	1.27121e-05
Nfat5	0.985523	2.10226e-11
Rap2a	0.687883	0.00458919
Zfp697	0.931511	4.49763e-07
Rap2c	0.832556	0.000117261
Rnf11	0.991679	5.83162e-13
Ppp3ca	0.950367	5.80711e-08
Chac1	0.88553	1.13124e-05
Tslp	0.92014	1.18706e-06
Nol4	0.904654	3.61561e-06
Rap1b	0.937375	2.54989e-07
Car13	0.950853	5.45364e-08
Gm561	0.75572	0.00111874
Zfp658	0.941991	1.56775e-07
Ror1	0.93562	3.03866e-07
Tmem69	0.93979	1.98651e-07
ND6	0.874702	1.98122e-05
9630013D21Rik	0.986343	1.44217e-11
Tmem51	-0.607306	0.0163447
Litaf	0.826941	0.000143228
Ppp1r18	0.803102	0.000311693
Ctnnd2	0.874051	2.04579e-05
Ctnnd1	0.888743	9.47688e-06
ND1	0.916084	1.62169e-06
ND4	0.926848	6.82264e-07
ND5	0.822829	0.000165102
ND2	0.959271	1.64126e-08
LOC102640838	0.955228	3.00692e-08
Stra13	-0.58994	0.0206181
Acer3	0.976621	4.63815e-10
Mat2a	0.888088	9.82949e-06
Utp6	0.813352	0.00022609
Pdlim5	0.960485	1.35225e-08
Utp3	0.718089	0.00256902
Spred1	0.936049	2.91249e-07
AI607873	0.948592	7.26551e-08
Tmem18	0.840295	8.79289e-05
Ghitm	0.741438	0.00155861
Mars2	0.855524	4.76432e-05
Cox7b	0.864914	3.15194e-05
Plekhf2	0.975038	7.07362e-10
Cab39	0.81256	0.000231926
Rarg	0.933863	3.60444e-07
Pmp22	0.91656	1.56471e-06
Cox6c	0.885951	1.10561e-05
LOC102634012	0.902846	4.06692e-06
C330018A13Rik	0.934156	3.50428e-07
Sytl4	-0.775712	0.00067684
Gm14139	0.662811	0.00708174
Ikbip	0.904125	3.74316e-06
Ier5	0.978448	2.7453e-10
Myc	0.927245	6.59177e-07
Ptger4	0.822484	0.000167057
Socs5	0.771016	0.000764981
Scd1	0.993929	7.55092e-14
Klra10	0.9856	2.03092e-11
A330069E16Rik	0.977053	4.11302e-10
March8	0.850105	5.97016e-05
Ctgf	0.815365	0.000211799
Zfhx4	0.987758	7.10672e-12
Marcks	0.820277	0.000180002
Gsto2	0.951535	4.98837e-08
Gata2	0.902571	4.13956e-06
Il13ra1	0.991974	4.61661e-13
Gm18445	0.976262	5.11664e-10
Slc1a3	0.964392	6.93798e-09
Gpatch2l	0.646634	0.00918496
Crebzf	0.97596	5.55174e-10
Scai	0.840875	8.60019e-05
Zfand2b	-0.818839	0.000188875
Nog	0.957012	2.3185e-08
Ifi202b	0.981106	1.17415e-10
Nov	0.958042	1.98524e-08
Epm2aip1	0.941549	1.64537e-07
Alms1	-0.751227	0.00124461
Il1rn	0.94014	1.91418e-07
Gm7335	0.945979	9.96425e-08
Tcf12	0.851159	5.71794e-05
LOC102635947	0.940699	1.80343e-07
Mtmr12	0.911297	2.2986e-06
Mtmr10	0.961684	1.11006e-08
Tulp4	0.970478	2.08209e-09
Zfp715	0.955042	3.08741e-08
Gm16399	0.934002	3.55677e-07
Ogn	0.853569	5.17375e-05
Dusp1	0.799818	0.000344133
Dusp4	0.953009	4.09551e-08
Ccdc152	0.895966	6.23709e-06
Dusp3	0.954281	3.43696e-08
Gch1	-0.653022	0.00830303
Mex3d	0.889594	9.03484e-06
Gm4202	-0.728789	0.00205568
LOC102640911	0.870116	2.47407e-05
Dlx2	0.993402	1.29646e-13
Gng11	0.969513	2.56049e-09
LOC102640946	0.856634	4.54418e-05
Stk11	-0.894812	6.68166e-06
Polk	0.952438	4.42401e-08
Plcxd2	0.924533	8.30666e-07
Prrx1	0.990129	1.76334e-12
Stip1	-0.751702	0.0012308
Gng10	0.977409	3.71866e-10
Ifrd1	0.924964	8.01198e-07
1810011O10Rik	0.966747	4.47235e-09
Kpna4	0.953308	3.93187e-08
Il1rl1	0.828583	0.000135189
Adamts1	0.898747	5.26638e-06
Tbx3	0.894385	6.85287e-06
Neat1	0.974296	8.54292e-10
LOC102640996	0.788478	0.000478086
Gm8566	-0.753374	0.0011831
LOC102636900	0.905678	3.37901e-06
Nnmt	0.957128	2.27867e-08
Hjurp	-0.806278	0.000282733
Pitpnc1	0.900919	4.59878e-06
Gm14005	0.973536	1.03042e-09
Susd3	-0.802711	0.000315413
Sav1	0.902274	4.2191e-06
A830082K12Rik	0.996683	1.49618e-15
Ccdc124	-0.712096	0.00289848
Pex16	-0.771777	0.000750084
1700019L03Rik	0.898334	5.40207e-06
2210404O09Rik	0.975927	5.60041e-10
Ccnc	0.814924	0.000214862
Sat1	0.942293	1.51666e-07
Gins2	-0.697318	0.00385635
Ap1s2	0.938421	2.29149e-07
Ap1s3	0.763013	0.000936502
Twist1	0.968508	3.15401e-09
Gm15186	0.92184	1.03644e-06
Klra13-ps	0.996063	4.54985e-15
Syde2	0.99327	1.47344e-13
Wwp2	-0.723915	0.00227814
Mettl9	0.786196	0.000509594
Tex14	-0.578525	0.0238607
Gm18584	-0.639577	0.0102429
Hebp1	0.940946	1.75634e-07
Snai2	0.894613	6.7609e-06
Btg1	0.878701	1.62079e-05
S1pr1	0.886949	1.04687e-05
Unc13b	-0.710133	0.00301343
Pcdhb9	0.867053	2.85671e-05
3110039M20Rik	0.963598	7.99268e-09
Zfp622	0.918855	1.31264e-06
Oxct1	0.955644	2.83266e-08
Nampt	0.762974	0.000937409
Zfp608	0.91636	1.58848e-06
Zfp605	0.760325	0.00100063
Raf1	-0.714566	0.00275879
Dhrs9	0.98954	2.5668e-12
Rac1	0.84655	6.89047e-05
Ept1	0.852271	5.46122e-05
AW549877	0.789823	0.000460271
Gm19366	0.870511	2.42803e-05
Sdpr	0.934003	3.55652e-07
Angpt1	0.67665	0.00560108
Creb5	0.93246	4.11723e-07
Ahnak	0.988204	5.59038e-12
Gm9763	0.805156	0.000292698
Casp12	0.979389	2.05857e-10
Gm9774	-0.676751	0.00559129
Nt5c2	-0.855388	4.79186e-05
Col4a2	0.917681	1.43694e-06
Col4a1	0.707877	0.00314997
Dixdc1	0.977599	3.52213e-10
Tstd3	0.951191	5.21856e-08
Fat4	0.971912	1.5116e-09
Kctd15	0.83523	0.000106332
Gabarapl1	0.869887	2.50107e-05
Kctd9	0.945925	1.00282e-07
Kitl	0.957596	2.12425e-08
Hpcal1	-0.76966	0.000792074
Shox2	0.959298	1.63425e-08
Surf2	0.694185	0.00408854
Svep1	0.842392	8.11227e-05
2410004N09Rik	0.89675	5.94945e-06
Prickle2	0.867887	2.74795e-05
Lpp	0.935529	3.06622e-07
Ap2s1	-0.865509	3.06739e-05
Tbx15	0.970206	2.20875e-09
Map3k2	0.983296	5.29968e-11
Map3k3	0.659625	0.00746251
Tbx18	0.994766	2.88444e-14
9130024F11Rik	0.934739	3.31226e-07
Ppa1	-0.846761	6.83268e-05
BC065403	0.940761	1.79144e-07
Lox	0.968097	3.42777e-09
Lnp	0.96295	8.94932e-09
Prdm9	0.94556	1.04665e-07
2010204K13Rik	0.712627	0.00286799
Gm14403	0.978173	2.979e-10
Gm14418	0.921386	1.07498e-06
Map3k5	-0.736359	0.00174497
Shisa4	0.763275	0.000930432
Map3k4	-0.703471	0.00343097
Sh3glb1	0.832444	0.000117737
Capza2	0.860623	3.82093e-05
Rras	0.886114	1.09585e-05
Hoxc13	0.922365	9.93317e-07
Fbln5	0.838957	9.2513e-05
Casc4	0.952761	4.23545e-08
Slc22a4	0.99173	5.60297e-13
Krit1	0.74714	0.00136882
Rnase4	0.981567	1.00113e-10
Zfp948	0.944953	1.12324e-07
Zfp934	0.856955	4.4821e-05
Zfp938	0.906473	3.20457e-06
Galnt4	0.941915	1.58089e-07
Ugdh	0.817371	0.000198301
Selt	0.952606	4.32493e-08
Havcr2	0.878067	1.67394e-05
Nr3c1	0.987003	1.04651e-11
Gm18675	-0.725655	0.00219661
Nrbp1	-0.715199	0.00272392
Insl6	0.611086	0.0155124
Pop4	-0.701517	0.00356175
Colec12	0.959837	1.50068e-08
Mkrn3	0.928484	5.91344e-07
Casp4	0.963984	7.46406e-09
Nop10	0.911694	2.23473e-06
Gm9892	0.733626	0.00185244
Aldh1l2	0.947784	8.02463e-08
Zfp790	0.693838	0.00411493
Pde12	0.725435	0.00220678
TrnP	0.925456	7.68553e-07
TrnT	0.896698	5.96825e-06
TrnY	0.932661	4.04039e-07
TrnE	0.702606	0.00348836
Ska2l-ps	0.830178	0.000127738
TrnC	0.902559	4.14268e-06
TrnA	0.85419	5.04067e-05
TrnN	0.897541	5.67049e-06
Ints2	0.924483	8.34163e-07
Maf	0.896571	6.01429e-06
Caap1	0.92375	8.86602e-07
4632415L05Rik	0.950629	5.6139e-08
Gulp1	0.920044	1.19607e-06
Cdkal1	0.809948	0.000252056
Met	0.981998	8.59554e-11
Rbfox1	-0.623705	0.012969
Bloc1s4	0.673616	0.00590259
Trio	0.966566	4.631e-09
Ptgs1	0.883742	1.2456e-05
Ptgs2	0.762597	0.000946194
Rrs1	0.900851	4.61832e-06
3110056K07Rik	0.944042	1.24702e-07
Pde7a	0.930463	4.95133e-07
Amot	0.918421	1.35749e-06
C1galt1c1	0.721482	0.00239623
Cdc73	0.801881	0.000323449
Lins	0.916857	1.52991e-06
Gabarap	0.957919	2.02269e-08
Gm7707	0.917704	1.43445e-06
Cdc14a	0.937378	2.54931e-07
Gm16500	0.970151	2.23487e-09
Spin4	0.911215	2.31194e-06
Pde4b	0.932472	4.11253e-07
Gm6197	0.971726	1.57727e-09
Rab39b	0.971946	1.49993e-09
Mt2	0.978152	2.99749e-10
Fblim1	0.892537	7.63539e-06
Hars2	0.950494	5.71246e-08
Prokr1	0.97613	5.30331e-10
Zrsr1	0.930747	4.82503e-07
Map4k3	0.881378	1.41131e-05
Gareml	0.998201	2.81189e-17
Zfp800	0.985369	2.2508e-11
Zfp809	0.914865	1.7758e-06
Zfp808	0.921569	1.05926e-06
Gm14322	0.954892	3.15402e-08
Mir31	0.776697	0.000659443
Gm14325	0.864486	3.21408e-05
Msn	0.987206	9.45314e-12
LOC102634507	0.978073	3.06837e-10
Man1a2	0.93509	3.2008e-07
Cyr61	0.941536	1.64762e-07
Pi4k2b	0.976398	4.93108e-10
Gm18728	0.936263	2.85121e-07
Amd2	0.943674	1.30005e-07
Tmem126a	0.920817	1.12496e-06
Col12a1	0.963237	8.51497e-09
Synj2bp	0.731547	0.00193772
Hspb8	0.989693	2.33325e-12
Zfp820	0.918142	1.38705e-06
Nr2f2	0.959141	1.6751e-08
Nr2f1	0.872287	2.22946e-05
Znrd1	0.876654	1.79778e-05
A530054K11Rik	0.950636	5.60933e-08
Phxr4	0.854864	4.89936e-05
Mn1	0.810737	0.000245828
Zfp882	0.99135	7.50009e-13
Zfp871	0.926967	6.7525e-07
Taf2	0.880811	1.45373e-05
Hspa9	0.919224	1.27547e-06
Mtif3	-0.713956	0.00279278
Rsl1	0.883895	1.23542e-05
Osgin2	0.640533	0.0100942
Igip	0.950435	5.75631e-08
LOC102638026	0.840573	8.70014e-05
Mbtps2	0.614501	0.014789
Fam198b	0.963488	8.14881e-09
