# Supplementary material for: Luteinizing Hormone Receptor Mutation (LHRN316S) Causes Abnormal Follicular Development Revealed by Follicle Single-Cell Analysis and CRISPR/Cas9
Source: Interdiscip Sci. 2024 Aug 16;16(4):976–89. doi: 10.1007/s12539-024-00646-7 (PMC11512921; doi:10.1007/s12539-024-00646-7)
Supplement: Supplementary file 14 — Supplementary file14 (XLSX 131 KB) [file 12539_2024_646_MOESM14_ESM.xlsx]

## Sheet: brown_from
AccID1	AccID2	weight
Jmy	Steap1	0.1294
Jmy	Polr2m	0.00789369
Jmy	Zbtb8b	0.0127966
Jmy	Smndc1	0.20821
Jmy	Gm17764	0.244479
Jmy	Spag7	0.0166478
Jmy	Gm17771	0.0881449
Jmy	Btf3l4	0.0897621
Jmy	Abhd5	0.0932442
Jmy	Cyp3a13	0.252965
Jmy	Gm5077	0.0311446
Jmy	Zscan30	0.239271
Jmy	Zeb1	0.188156
Jmy	Ccng1	0.310687
Jmy	Sox9	0.251038
Jmy	Arhgdib	0.141164
Jmy	Spc24	0.00628094
Jmy	Mrps14	0.261001
Jmy	Sbno1	0.108192
Jmy	Samd4	0.199418
Jmy	Ap4b1	0.0372147
Jmy	Samd8	0.00630173
Jmy	Wsb1	0.321669
Jmy	Cebpb	0.0365381
Jmy	Cebpd	0.183113
Jmy	Klra2	0.259477
Jmy	Sord	0.260546
Jmy	Mrps30	0.0335088
Jmy	Gm13154	0.00981947
Jmy	Klra1	0.28299
Jmy	Klra7	0.117191
Jmy	Klra4	0.275626
Jmy	Mrps33	0.00459005
Jmy	LOC102640427	0.0109842
Jmy	Slc25a44	0.185571
Jmy	Jade1	0.180396
Jmy	Tdrd5	0.00470798
Jmy	Esf1	0.295546
Jmy	Lpar4	0.197069
Jmy	Xpnpep3	0.0139325
Jmy	Gm5104	0.199343
Jmy	Osbpl3	0.00817286
Jmy	Slc25a26	0.0251605
Jmy	Cast	0.181403
Jmy	Vat1	0.238113
Jmy	Slc25a24	0.267005
Jmy	Gm5580	0.0217597
Jmy	Gm5576	0.0323907
Jmy	Cav1	0.141345
Jmy	Aldh9a1	0.0274566
Jmy	Cav2	0.286134
Jmy	AA465934	0.0145437
Jmy	2810403A07Rik	0.046677
Jmy	Pycrl	0.0118317
Jmy	Prkx	0.0942774
Jmy	Otud1	0.262245
Jmy	Gm6644	0.0135646
Jmy	Foxd2os	0.134895
Jmy	Pycr1	0.0486278
Jmy	Camta1	0.00914076
Jmy	Gm6634	0.220717
Jmy	Cpne8	0.212851
Jmy	Irx1	0.108264
Jmy	Irx2	0.201059
Jmy	Tfap2a	0.143652
Jmy	Cpne1	0.0403756
Jmy	Gm5539	0.0900911
Jmy	Prnp	0.291649
Jmy	Efr3a	0.283955
Jmy	3110052M02Rik	0.125862
Jmy	LOC102639272	0.270215
Jmy	Rnr2	0.29484
Jmy	Rnr1	0.256487
Jmy	Cald1	0.217203
Jmy	LOC102639286	0.00184253
Jmy	Efemp1	0.0531882
Jmy	Klrd1	0.274601
Jmy	Mplkip	0.188012
Jmy	LOC102637845	0.295179
Jmy	Sh3gl3	0.216307
Jmy	Prtg	0.241834
Jmy	Foxo1	0.003114
Jmy	Afap1	0.15664
Jmy	Sod1	0.0126093
Jmy	Picalm	0.212874
Jmy	Rpl22l1	0.16142
Jmy	Gm6485	0.0297262
Jmy	COX1	0.220726
Jmy	COX2	0.066941
Jmy	COX3	0.318783
Jmy	Fez1	0.00777031
Jmy	Nit2	0.00932612
Jmy	Pcca	0.0151909
Jmy	Cbfb	0.10883
Jmy	D15Ertd621e	0.118295
Jmy	Gm12247	0.0150029
Jmy	E2f3	0.00802819
Jmy	Slc7a1	0.158282
Jmy	Tmprss11f	0.206932
Jmy	Edem2	0.00610082
Jmy	Fgfbp3	0.169849
Jmy	Rnd3	0.194961
Jmy	Ereg	0.00749285
Jmy	Gmeb2	0.0421062
Jmy	Cyp2c55	0.0352676
Jmy	Frmd6	0.0350491
Jmy	Akirin1	0.150972
Jmy	Lamb2	0.0151247
Jmy	Ankib1	0.0948905
Jmy	0610009D07Rik	0.245279
Jmy	Ogfrl1	0.0371874
Jmy	Ptpn11	0.0123761
Jmy	Ptpn14	0.0775933
Jmy	Dip2a	0.0399416
Jmy	Sec16a	0.0286384
Jmy	Golim4	0.224661
Jmy	Fam26e	0.158663
Jmy	Jun	0.0810423
Jmy	Klf3	0.275238
Jmy	Klf4	0.263563
Jmy	Klf6	0.313703
Jmy	Ifi203	0.245464
Jmy	Ifi204	0.319069
Jmy	Klf9	0.181929
Jmy	Ahsa1	0.0161281
Jmy	Crim1	0.222309
Jmy	Neto2	0.132521
Jmy	Styx	0.264137
Jmy	Cbx6	0.00995937
Jmy	Prdx1	0.00443255
Jmy	Prdx2	0.0477278
Jmy	Gm5457	0.330033
Jmy	Gm5456	0.00880741
Jmy	Mapk1ip1l	0.00438587
Jmy	Mmachc	0.0622569
Jmy	Srsf9	0.170692
Jmy	Srsf2	0.266838
Jmy	Ncam1	0.287756
Jmy	Sep15	0.185519
Jmy	Stx3	0.191263
Jmy	Gm9200	0.0105193
Jmy	Pcgf5	0.0577093
Jmy	LOC102636083	0.288001
Jmy	Stx7	0.0761606
Jmy	Nars2	0.199401
Jmy	Ank2	0.121594
Jmy	Cd34	0.0925383
Jmy	Cd44	0.132703
Jmy	Psph	0.1852
Jmy	Cd47	0.0747004
Jmy	Cd14	0.0181659
Jmy	Nabp1	0.194457
Jmy	Lancl3	0.284961
Jmy	Eqtn	0.175196
Jmy	Cd276	0.0131071
Jmy	Hddc3	0.00112186
Jmy	LOC102637941	0.265255
Jmy	Gm6563	0.209824
Jmy	Pcnp	0.223271
Jmy	Col5a2	0.157871
Jmy	Eaf1	0.0799254
Jmy	Taf1b	0.0175228
Jmy	LOC102639119	0.259685
Jmy	Evi2a	0.00572628
Jmy	Lysmd3	0.20625
Jmy	H2-DMa	0.0422303
Jmy	Csf1	0.00054787
Jmy	Sfmbt2	0.164024
Jmy	Dph2	0.103563
Jmy	Serinc5	0.0490093
Jmy	Parp3	0.0478317
Jmy	Dpf3	0.00987576
Jmy	Zak	0.256378
Jmy	Cxcl12	0.0283373
Jmy	Cdk5rap2	0.0159329
Jmy	Rc3h2	0.330429
Jmy	Isg20l2	0.256233
Jmy	Nudt12	0.178427
Jmy	Hgf	0.281591
Jmy	Stam	0.296973
Jmy	Gjc1	0.00735793
Jmy	Pabpc1	0.0420902
Jmy	Vps29	0.28279
Jmy	Hk2	0.0205969
Jmy	Pax9	0.226832
Jmy	Csn3	0.27717
Jmy	Nosip	0.0165026
Jmy	Pabpc4	0.00657635
Jmy	Wnt5a	0.210085
Jmy	Tnfaip2	0.0548686
Jmy	Ppp1r2	0.227826
Jmy	Dpp9	0.042937
Jmy	Golgb1	0.0231243
Jmy	Pdgfc	0.19131
Jmy	Ttll7	0.101297
Jmy	Ralgps2	0.0399163
Jmy	Pdgfa	0.0156114
Jmy	2610301B20Rik	0.169993
Jmy	Gls	0.308017
Jmy	Ddr2	0.0289913
Jmy	Nid1	0.00816933
Jmy	Gria3	0.141898
Jmy	Gm5333	0.237674
Jmy	Hs1bp3	0.238157
Jmy	Zbtb4	0.089845
Jmy	Zbtb1	0.0915653
Jmy	Zbtb6	0.137674
Jmy	Sec24a	0.221818
Jmy	Strap	0.0354181
Jmy	Cstb	0.349145
Jmy	Gm11974	0.0150462
Jmy	Crls1	0.21481
Jmy	Spcs1	0.310727
Jmy	Gpr19	0.00493674
Jmy	Prkacb	0.293791
Jmy	Sertad4	0.222761
Jmy	Col8a1	0.237894
Jmy	LOC102636129	0.0126639
Jmy	Gpr64	0.00809912
Jmy	Ptx3	0.267956
Jmy	Them4	0.0977746
Jmy	Gpr85	0.0937806
Jmy	Smad5	0.0956292
Jmy	Smad9	0.0300954
Jmy	2700089E24Rik	0.29988
Jmy	Smad1	0.051752
Jmy	Ddx6	0.145299
Jmy	Strn3	0.187893
Jmy	Ppargc1a	0.282657
Jmy	Kdm4c	0.259052
Jmy	Sfrp1	0.0125179
Jmy	Lamp2	0.343101
Jmy	Prl2c5	0.0398465
Jmy	Lamp1	0.00163156
Jmy	Tdp1	0.0086056
Jmy	Yy1	0.210617
Jmy	Apln	0.0253262
Jmy	Lrif1	0.123442
Jmy	Id4	0.00759568
Jmy	Ets1	0.250733
Jmy	Ssbp1	0.150138
Jmy	LOC100503946	0.247258
Jmy	F3	0.0767403
Jmy	Etv5	0.00901169
Jmy	Etv3	0.219104
Jmy	Rab30	0.211314
Jmy	Ndrg1	0.13695
Jmy	D4Wsu53e	0.111516
Jmy	Fbxo4	0.0440831
Jmy	Gm16089	0.330018
Jmy	Api5	0.199553
Jmy	Vgll3	0.310688
Jmy	Cp	0.078172
Jmy	Rab10	0.0833137
Jmy	Gm21399	0.00993693
Jmy	Ap3m1-ps	0.00492317
Jmy	Gm16062	0.13478
Jmy	Ids	0.137246
Jmy	Kirrel	0.00369193
Jmy	Etl4	0.00462056
Jmy	Magohb	0.112143
Jmy	Fam45a	0.170394
Jmy	Hoxa4	0.13759
Jmy	Hoxa5	0.162323
Jmy	Hoxa2	0.0978569
Jmy	Hoxa3	0.00555149
Jmy	Hoxa1	0.0556768
Jmy	Gm17655	0.0761498
Jmy	Stambpl1	0.125887
Jmy	Chst2	0.00600674
Jmy	Fkbp3	0.292252
Jmy	Tada2b	0.00719376
Jmy	Clip3	0.0300607
Jmy	Gm6736	0.0132173
Jmy	Purb	0.333861
Jmy	Pura	0.254258
Jmy	Ict1	0.0103065
Jmy	Parg	0.0667252
Jmy	Etf1	0.185804
Jmy	Gypc	0.0138909
Jmy	Pcdh18	0.0466927
Jmy	Pcdh19	0.0114373
Jmy	Crot	0.224803
Jmy	C3ar1	0.0188662
Jmy	Dera	0.0154335
Jmy	Pan2	0.00992794
Jmy	Fgf7	0.00414266
Jmy	Trim2	0.066101
Jmy	Traf6	0.29053
Jmy	Qk	0.270569
Jmy	Pum2	0.0887578
Jmy	Xpot	0.171492
Jmy	Myh9	0.10959
Jmy	Pak4	0.0194692
Jmy	Arhgap24	0.173281
Jmy	Gm10774	0.0156555
Jmy	Cyp2j6	0.0515446
Jmy	Mgat2	0.0572951
Jmy	Kif5b	0.329834
Jmy	Taf7l	0.288639
Jmy	9430091E24Rik	0.108061
Jmy	Fbxw7	0.0216527
Jmy	LOC102238526	0.297609
Jmy	Ebf3	0.111356
Jmy	Ebf1	0.247038
Jmy	Ppp1cb	0.333713
Jmy	Sept7	0.211159
Jmy	Magoh	0.191017
Jmy	Rab6b	0.207746
Jmy	Spp1	0.0241376
Jmy	Rab5a	0.208348
Jmy	Elovl4	0.289482
Jmy	Nfia	0.191042
Jmy	Nfib	0.23639
Jmy	Sfxn3	0.0182591
Jmy	Slc39a8	0.304456
Jmy	Aaas	0.00920397
Jmy	Fas	0.173142
Jmy	Irak1bp1	0.311525
Jmy	LOC102633492	0.039619
Jmy	Glud1	0.00346936
Jmy	Mob3b	0.272758
Jmy	Gm5904	0.0164316
Jmy	Txnl4b	0.00509378
Jmy	Gm10221	0.194814
Jmy	Tm9sf3	0.306043
Jmy	Zswim6	0.217713
Jmy	Cltc	0.0658279
Jmy	Sema3a	0.025233
Jmy	Cmtm4	0.0524104
Jmy	Mcts1	0.327759
Jmy	Mcts2	0.105295
Jmy	Trib3	0.0198783
Jmy	Zfpm2	0.114172
Jmy	Rhobtb3	0.168189
Jmy	Zc3hav1l	0.179399
Jmy	Ulk4	0.0175838
Jmy	Mob1a	0.263598
Jmy	Ezr	0.296513
Jmy	Wisp1	0.189133
Jmy	Dvl3	0.00618038
Jmy	Cyp1b1	0.0263081
Jmy	Celf4	0.259265
Jmy	Klhl5	0.147632
Jmy	Map3k12	0.0651794
Jmy	Ppfibp1	0.13983
Jmy	Tenm3	0.00142691
Jmy	Ska3	0.0222966
Jmy	Ska2	0.126028
Jmy	Sppl2a	0.178435
Jmy	Aar2	0.184392
Jmy	Rpp25l	0.0201588
Jmy	Atp6v1a	0.117914
Jmy	Tyms-ps	0.0499987
Jmy	Amotl2	0.208598
Jmy	Mfsd7b	0.254613
Jmy	Atp6v0e	0.278674
Jmy	Atp6v0c	0.0119665
Jmy	Xiap	0.201743
Jmy	Emb	0.0300527
Jmy	Pcdh7	0.177982
Jmy	Rwdd4a	0.065167
Jmy	Mrpl4	0.00353325
Jmy	Mrpl1	0.168142
Jmy	Gm15854	0.310498
Jmy	Lgals3	0.0727381
Jmy	Inpp5k	0.0049153
Jmy	Skil	0.158241
Jmy	Fhl2	0.0442875
Jmy	Agap1	0.00233091
Jmy	Gt(ROSA)26Sor	0.291277
Jmy	Bhlhe41	0.00244864
Jmy	Phf20l1	0.245381
Jmy	Ptchd4	0.218474
Jmy	Cdkn1a	0.0338684
Jmy	Mrm1	0.094091
Jmy	Nefl	0.0123806
Jmy	Arf3	0.00783342
Jmy	Eid1	0.156604
Jmy	LOC102640024	0.283575
Jmy	Mki67	0.0177399
Jmy	Fzd7	0.00290803
Jmy	Cdkn2b	0.231413
Jmy	Ddx21	0.0147554
Jmy	Thbs2	0.183267
Jmy	Zfp354a	0.154998
Jmy	Tlr4	0.319043
Jmy	Chic2	0.00708405
Jmy	Gm10177	0.186457
Jmy	LOC100503338	0.244079
Jmy	Anxa1	0.0837515
Jmy	Anxa3	0.271251
Jmy	1110038B12Rik	0.0447419
Jmy	Negr1	0.299363
Jmy	Arf6	0.218245
Jmy	Gm10108	0.0086169
Jmy	Itfg2	0.0016131
Jmy	Flrt3	0.0178309
Jmy	Flrt2	0.063754
Jmy	Edil3	0.181935
Jmy	Sdcbp	0.258327
Jmy	Mier1	0.199939
Jmy	LOC101056104	0.0788623
Jmy	Micall1	0.106126
Jmy	LOC102637566	0.152022
Jmy	Nek9	0.0672373
Jmy	Nek7	0.250707
Jmy	1700123O20Rik	0.108515
Jmy	Lrrc8c	0.0800969
Jmy	Hnrnpa0	0.0153526
Jmy	Yeats4	0.0317714
Jmy	Yod1	0.225526
Jmy	LOC102639689	0.179759
Jmy	Atxn7l3b	0.164566
Jmy	A430005L14Rik	0.0205385
Jmy	Acpl2	0.0223591
Jmy	Cln5	0.116089
Jmy	Eif3a	0.255707
Jmy	Imp4	0.0573084
Jmy	Ficd	0.073646
Jmy	Arl4c	0.0286163
Jmy	Fndc4	0.00643851
Jmy	Plscr2	0.137326
Jmy	Cnih4	0.304023
Jmy	Ppap2b	0.000227151
Jmy	Eif1a	0.125252
Jmy	Fam126a	0.0439277
Jmy	Figf	0.0263057
Jmy	Gm15946	0.24726
Jmy	Nova1	0.27758
Jmy	Tle3	0.01891
Jmy	Rin1	0.0109951
Jmy	Ifit1	0.197292
Jmy	Ifit2	0.280847
Jmy	Jrkl	0.249117
Jmy	Vash2	0.186266
Jmy	Zfp133-ps	0.219975
Jmy	Phldb2	0.262501
Jmy	Gm6937	0.00685337
Jmy	Cpsf6	0.134262
Jmy	Gm11627	0.274113
Jmy	Trove2	0.223091
Jmy	Gm12603	0.0212546
Jmy	5830416P10Rik	0.142113
Jmy	Dpy19l4	0.130597
Jmy	Psmc5	0.0620083
Jmy	Psmc6	0.241164
Jmy	Psma7	0.0190387
Jmy	Asb1	0.0214098
Jmy	Tgfbr3	0.0512016
Jmy	A430105I19Rik	0.226615
Jmy	Tgfbr2	0.00975472
Jmy	Phlda1	0.202788
Jmy	Defb1	0.242605
Jmy	Mapkapk3	0.00411306
Jmy	LOC102640169	0.183599
Jmy	Coa5	0.0505164
Jmy	Xrcc1	0.00973387
Jmy	Xrcc3	0.00490464
Jmy	Mvb12a	0.00255065
Jmy	Efnb2	0.0112339
Jmy	LOC102640172	0.107455
Jmy	Setbp1	0.302428
Jmy	Gnl3	0.0192008
Jmy	Cnrip1	0.0205949
Jmy	Dtx4	0.0180065
Jmy	Dbt	0.0679897
Jmy	Gm11585	0.0251773
Jmy	Fam76b	0.115131
Jmy	Vcl	0.0416342
Jmy	Large	0.0893062
Jmy	Scn2a1	0.0300021
Jmy	Rps15a-ps2	0.043995
Jmy	Rps15a-ps5	0.0432464
Jmy	Rps15a-ps4	0.0176588
Jmy	Rps15a-ps7	0.0299968
Jmy	Rps15a-ps6	0.0154641
Jmy	Dcn	0.0218413
Jmy	Lhfpl1	0.00540702
Jmy	LOC102639566	0.0269491
Jmy	Dennd1b	0.274433
Jmy	Entpd6	0.00838143
Jmy	Hipk1	0.120516
Jmy	Cth	0.069119
Jmy	Fads3	0.127374
Jmy	Dennd2c	0.128283
Jmy	Uhrf1bp1	0.0136392
Jmy	Acp6	0.00612375
Jmy	Ldlrad3	0.0940657
Jmy	Pank3	0.276891
Jmy	Rhod	0.0140189
Jmy	Rhob	0.230262
Jmy	Rhoa	0.253477
Jmy	Thap4	0.00899824
Jmy	Rhoj	0.244821
Jmy	Pxdc1	0.126051
Jmy	Rhoq	0.228653
Jmy	Rhou	0.0862683
Jmy	Acn9	0.0711266
Jmy	Slc4a4	0.144003
Jmy	Dtna	0.0908722
Jmy	Snca	0.263412
Jmy	Tnfrsf23	0.031811
Jmy	Tnfrsf21	0.00536129
Jmy	Mad1l1	0.0121699
Jmy	Ipo7	0.0665793
Jmy	Gm14539	0.176617
Jmy	Lims1	0.114587
Jmy	Gm4742	0.145246
Jmy	Smc5	0.0398801
Jmy	Pdzd8	0.112031
Jmy	Csgalnact2	0.227413
Jmy	Csgalnact1	0.00924519
Jmy	Osmr	0.231893
Jmy	Thy1	0.0040669
Jmy	Ankmy2	0.149659
Jmy	Cdk14	0.00932936
Jmy	Gm14567	0.260262
Jmy	Mta3	0.0231621
Jmy	Smg5	0.278049
Jmy	Gm5776	0.0108178
Jmy	Aaed1	0.112245
Jmy	Tifa	0.261247
Jmy	Snrnp40	0.0253468
Jmy	Stx11	0.25173
Jmy	Itsn1	0.00767918
Jmy	Adam23	0.228497
Jmy	Ajuba	0.147364
Jmy	Fam115c	0.139627
Jmy	2610044O15Rik8	0.107704
Jmy	Ubash3b	0.011621
Jmy	Chm	0.12131
Jmy	Igsf3	0.000928543
Jmy	Kdelr2	0.252485
Jmy	Cenpm	0.0044127
Jmy	Cenpp	0.0128702
Jmy	Dyrk2	0.0884041
Jmy	Pcbd1	0.0256243
Jmy	Lima1	0.0222498
Jmy	Runx2	0.0817951
Jmy	Gm3739	0.0637254
Jmy	LOC102636606	0.109211
Jmy	Klf12	0.221038
Jmy	Adh7	0.270421
Jmy	Ostm1	0.158657
Jmy	Gmfb	0.170478
Jmy	LOC102638849	0.149918
Jmy	A630089N07Rik	0.00525202
Jmy	LOC102640284	0.259071
Jmy	Slc38a6	0.149169
Jmy	2310035C23Rik	0.0608196
Jmy	LOC102633332	0.0105784
Jmy	Zfyve9	0.0484587
Jmy	Mtpn	0.241681
Jmy	Spry2	0.22402
Jmy	LOC102631912	0.291893
Jmy	Atf5	0.225661
Jmy	Atf3	0.13538
Jmy	Gm3716	0.0517943
Jmy	Gadd45b	0.00874476
Jmy	Gadd45a	0.289881
Jmy	Tomm70a	0.110122
Jmy	Gm7890	0.30244
Jmy	Ptprf	0.00219531
Jmy	Ptprk	0.136316
Jmy	Rgmb	0.0495691
Jmy	5930430L01Rik	0.0189354
Jmy	Alyref	0.0247247
Jmy	Ankrd29	0.287024
Jmy	Mtdh	0.12432
Jmy	Gmps	0.0156161
Jmy	Cdc42ep3	0.197496
Jmy	Cdc42ep1	0.00859974
Jmy	Btbd11	0.0330048
Jmy	Adam9	0.27502
Jmy	Btbd19	0.0666396
Jmy	Fam212b	0.057446
Jmy	Setd7	0.205955
Jmy	ATP6	0.220649
Jmy	Slc5a6	0.000365502
Jmy	Atp5l	0.13474
Jmy	Snhg7	0.0717981
Jmy	Snhg1	0.253086
Jmy	Per2	0.0740553
Jmy	Rock2	0.13994
Jmy	F2r	0.238907
Jmy	Dr1	0.309721
Jmy	Zfp36l1	0.325085
Jmy	Zfp36l2	0.0333139
Jmy	Exd2	0.0970049
Jmy	Rspry1	0.108793
Jmy	Arhgef2	0.0735709
Jmy	1500012F01Rik	0.102143
Jmy	4933426M11Rik	0.146958
Jmy	Fam102b	0.237567
Jmy	Synj2	0.00360695
Jmy	Efcab7	0.137291
Jmy	Prkg2	0.183183
Jmy	Exoc8	0.096545
Jmy	Exoc5	0.135207
Jmy	Pianp	0.086855
Jmy	Prkci	0.193057
Jmy	Il12rb1	0.219342
Jmy	Mterfd3	0.228288
Jmy	Gtf3c4	0.0190705
Jmy	Mgst2	0.0275345
Jmy	Tmeff1	0.25226
Jmy	Nupr1	0.0505279
Jmy	1700057G04Rik	0.156559
Jmy	Gng5	0.171136
Jmy	Irf2bpl	0.128814
Jmy	Rexo2	0.21794
Jmy	LOC102635171	0.180909
Jmy	AI506816	0.00796165
Jmy	Mfsd8	0.152129
Jmy	Mfsd1	0.128713
Jmy	Lin7c	0.175773
Jmy	9130008F23Rik	0.207893
Jmy	Slc35d1	0.227638
Jmy	Tor3a	0.0370615
Jmy	Tmem189	0.118836
Jmy	B230219D22Rik	0.255472
Jmy	Tmem167	0.20118
Jmy	Tmem165	0.0862845
Jmy	Mecom	0.0519638
Jmy	Hist2h3c1	0.0742342
Jmy	Manea	0.156865
Jmy	Tnks2	0.183762
Jmy	Slc39a14	0.0778281
Jmy	Mrps18c	0.237708
Jmy	Zfp874b	0.291316
Jmy	Zfp281	0.19761
Jmy	Aff4	0.122664
Jmy	Arglu1	0.28787
Jmy	Hmgn3	0.115424
Jmy	Gm4540	0.253264
Jmy	Lzts1	0.0180664
Jmy	Zxda	0.284795
Jmy	Rimklb	0.00741243
Jmy	Zxdb	0.135399
Jmy	Msantd4	0.11897
Jmy	Gm15770	0.00771287
Jmy	Gm15776	0.193643
Jmy	Usmg5	0.233276
Jmy	Glipr1	0.246134
Jmy	Glipr2	0.0334514
Jmy	Glt8d1	0.235928
Jmy	Glt8d2	0.277654
Jmy	Cmpk1	0.0222809
Jmy	Ppm1l	0.0994602
Jmy	D030056L22Rik	0.0705717
Jmy	Rtn4	0.118247
Jmy	Sssca1	0.010636
Jmy	Rtn3	0.0899691
Jmy	Cdh11	0.130087
Jmy	Lacc1	0.0179259
Jmy	Chml	0.178265
Jmy	Il15	0.300447
Jmy	Sgtb	0.0982081
Jmy	Anapc7	0.0142758
Jmy	Prmt3	0.00196928
Jmy	Nsg1	0.00398012
Jmy	Trmt10c	0.0803727
Jmy	Trmt112	0.0187642
Jmy	Zc3hav1	0.174017
Jmy	Medag	0.0796834
Jmy	Ppm1a	0.0123944
Jmy	Chka	0.14991
Jmy	Pigm	0.0682358
Jmy	B4galt5	0.00885238
Jmy	Tpbg	0.0296292
Jmy	Chuk	0.248364
Jmy	Tpt1-ps6	0.0261103
Jmy	Ywhah	0.188891
Jmy	Tpt1-ps3	0.0465053
Jmy	Uqcrb	0.329892
Jmy	Ywhab	0.00412763
Jmy	Tmem107	0.00326251
Jmy	Uqcrh	0.0300951
Jmy	Fli1	0.170869
Jmy	Acat1	0.00848472
Jmy	Rnf113a2	0.0140525
Jmy	Epha2	0.0238391
Jmy	Epha7	0.199883
Jmy	Mthfd2l	0.0461473
Jmy	Pcdhb16	0.0586609
Jmy	LOC102632302	0.219209
Jmy	Otud7b	0.201659
Jmy	Slc35a3	0.268322
Jmy	Otud6b	0.0542536
Jmy	B2m	0.303838
Jmy	Tead1	0.28356
Jmy	Hdlbp	0.00945313
Jmy	AA467197	0.307796
Jmy	Ryk	0.0273824
Jmy	Sgk3	0.261766
Jmy	Rab27b	0.101002
Jmy	Mbnl2	0.308082
Jmy	Mbnl1	0.0733052
Jmy	Mnda	0.311676
Jmy	Derl3	0.0099344
Jmy	9430020K01Rik	0.253227
Jmy	Dbndd2	0.10903
Jmy	Piezo1	0.000730112
Jmy	Usp45	0.0459816
Jmy	Zfp180	0.0392306
Jmy	Gnao1	0.156675
Jmy	Gm16702	0.0825739
Jmy	Hsd17b11	0.113883
Jmy	Cldn12	0.239358
Jmy	Rps15a	0.05629
Jmy	Set	0.126933
Jmy	A830080D01Rik	0.131332
Jmy	Med19	0.0641761
Jmy	Prune2	0.167334
Jmy	Hdgf	0.00781026
Jmy	Gsap	0.170726
Jmy	Ero1l	0.215116
Jmy	Cep170b	0.0118134
Jmy	1110002L01Rik	0.118439
Jmy	Ankrd1	0.194295
Jmy	Loxl4	0.111692
Jmy	Nuak1	0.240019
Jmy	Nuak2	0.00534785
Jmy	Gnai3	0.0397873
Jmy	Zfp110	0.0288621
Jmy	Gm3150	0.181083
Jmy	Med21	0.106204
Jmy	Mmp3	0.0122952
Jmy	LOC102634392	0.224528
Jmy	Nrp2	0.020342
Jmy	2610203C20Rik	0.106083
Jmy	Zmat3	0.0788108
Jmy	Zmat5	0.0151521
Jmy	Gm20748	0.114193
Jmy	Actn1	0.0548748
Jmy	Slk	0.0241949
Jmy	Spata6	0.125272
Jmy	Pkd2	0.238667
Jmy	Tpm4	0.0633305
Jmy	Chd1	0.236189
Jmy	Malat1	0.21778
Jmy	Sp3	0.326563
Jmy	Tmed8	0.197706
Jmy	Fgfr1	0.00665714
Jmy	LOC102638178	0.267589
Jmy	Eif5a2	0.315266
Jmy	Eif5	0.0194862
Jmy	Smim15	0.27124
Jmy	Tmed7	0.312961
Jmy	Tmed5	0.305211
Jmy	Cnep1r1	0.1731
Jmy	4930511M06Rik	0.103857
Jmy	Tmem106b	0.26954
Jmy	Sgpp1	0.147628
Jmy	2900076A07Rik	0.170713
Jmy	Cyld	0.0741852
Jmy	Ephx1	0.0198568
Jmy	LOC102633963	0.178938
Jmy	Ube2r2	0.0460316
Jmy	Fmr1	0.103198
Jmy	Ube2q2	0.0467413
Jmy	Nrg1	0.101186
Jmy	Gm17046	0.0178861
Jmy	Relb	0.00240707
Jmy	LOC102631858	0.235658
Jmy	B3galt1	0.0457079
Jmy	Desi1	0.000221414
Jmy	Fam178b	0.00456395
Jmy	Hdgfrp3	0.146845
Jmy	Actr6	0.119397
Jmy	Actr3	0.0060175
Jmy	Actr2	0.139609
Jmy	Nipa1	0.314818
Jmy	Nipa2	0.221592
Jmy	Lats2	0.258224
Jmy	Procr	0.00255576
Jmy	Alcam	0.042559
Jmy	CYTB	0.104935
Jmy	Serpine1	0.0153886
Jmy	Avl9	0.0546897
Jmy	Sgpl1	0.0962673
Jmy	Adamtsl3	0.173773
Jmy	Lhfp	0.179979
Jmy	Commd8	0.217706
Jmy	Commd6	0.257981
Jmy	Cep170	0.0829493
Jmy	Abcb8	0.0227225
Jmy	Abca1	0.11486
Jmy	Ubl7	0.0126462
Jmy	Rps27a	0.00367071
Jmy	Hccs	0.163698
Jmy	Rhbdd1	0.120191
Jmy	Zfp280c	0.122572
Jmy	Dynap	0.233864
Jmy	Dach2	0.196019
Jmy	Gbp9	0.239033
Jmy	Napb	0.155537
Jmy	Gpc6	0.170227
Jmy	Gpd2	0.0105681
Jmy	Chchd1	0.241737
Jmy	Pam	0.196514
Jmy	Smim1	0.0136676
Jmy	Elk3	0.00413675
Jmy	Zfp65	0.0965941
Jmy	Myadm	0.0553171
Jmy	Camk2d	0.315238
Jmy	Nap1l4	0.0400581
Jmy	Abca8b	0.183406
Jmy	Psat1	0.0388187
Jmy	Trim35	0.117315
Jmy	Wwtr1	0.0630939
Jmy	Dnm3os	0.0374234
Jmy	Rbms3	0.234378
Jmy	Rbms1	0.218508
Jmy	Rtfdc1	0.0383712
Jmy	Fam149a	0.0404835
Jmy	Nat9	0.0183577
Jmy	Pip5k1a	0.0646125
Jmy	Ndufa1	0.119791
Jmy	Ndufa9	0.0195973
Jmy	Ndufa4	0.073121
Jmy	Zfp462	0.248479
Jmy	Nudt1	0.0546196
Jmy	Ttc30b	0.147152
Jmy	Epb4.1l3	0.056035
Jmy	Lphn3	0.0044849
Jmy	Lphn2	0.054854
Jmy	Acsl4	0.198903
Jmy	Zfp30	0.0924558
Jmy	Plaa	0.0672879
Jmy	1600019K03Rik	0.138833
Jmy	Eif4a3	0.0354539
Jmy	Zfp40	0.0432531
Jmy	Bicc1	0.000897202
Jmy	Gm1943	0.00751117
Jmy	Specc1	0.0500652
Jmy	Zfp54	0.0865418
Jmy	Zfp52	0.0595782
Jmy	Oxr1	0.274116
Jmy	LOC102633627	0.0100753
Jmy	Gm7110	0.0290376
Jmy	Ndufs5	0.00291653
Jmy	Lrrn4cl	0.116481
Jmy	Orai2	0.0961733
Jmy	Eif3j2	0.0109823
Jmy	Six1	0.216077
Jmy	Six4	0.0745565
Jmy	Pkia	0.274252
Jmy	Trim16	0.0813841
Jmy	Eml6	0.0599756
Jmy	Satb2	0.0135811
Jmy	Zfp512	0.0103382
Jmy	Cox7a2	0.198309
Jmy	Micu3	0.00763199
Jmy	Mir763	0.0195159
Jmy	Pgam5	0.0122876
Jmy	Pdgfra	0.0375634
Jmy	Pdgfrb	0.00836564
Jmy	Gas5	0.173563
Jmy	Naf1	0.114832
Jmy	Sumo3	0.0479588
Jmy	Ccdc80	0.112698
Jmy	Serpinb9b	0.160311
Jmy	Tmx3	0.114461
Jmy	Ccdc82	0.0714639
Jmy	Nmrk1	0.208439
Jmy	Aurkaip1	0.00633688
Jmy	Tmco1	0.0793264
Jmy	Prpf6	0.0379875
Jmy	Use1	0.00416693
Jmy	Gm10052	0.00282942
Jmy	Gm10053	0.185519
Jmy	LOC102633666	0.0324176
Jmy	Tnfrsf10b	0.169984
Jmy	Tfdp1	0.00650226
Jmy	Emc2	0.17593
Jmy	Rpp30	0.183896
Jmy	Shc2	0.216177
Jmy	Eva1a	0.200078
Jmy	Twistnb	0.158057
Jmy	Npr3	0.254875
Jmy	Rpp40	0.0877716
Jmy	Ak1	0.034794
Jmy	Wipf1	0.253601
Jmy	Ak2	0.0328817
Jmy	Nup155	0.0588302
Jmy	Fstl1	0.152542
Jmy	Eif2s2	0.00106174
Jmy	Gpr161	0.129463
Jmy	Sarnp	0.22265
Jmy	Kti12	0.0455449
Jmy	Grb10	0.0629922
Jmy	Usp1	0.000728696
Jmy	Gpr176	0.0149097
Jmy	Ccdc37	0.0885169
Jmy	Slirp	0.12428
Jmy	Slit2	0.207314
Jmy	Dclk1	0.234831
Jmy	Rnf149	0.240244
Jmy	Snord47	0.184069
Jmy	Brms1l	0.0738158
Jmy	Aim2	0.247619
Jmy	2410006H16Rik	0.051916
Jmy	Rnf150	0.0395889
Jmy	Rbpj	0.236883
Jmy	Znhit3	0.023506
Jmy	Tsc22d2	0.120952
Jmy	Hs6st2	0.0602021
Jmy	Zfp329	0.173254
Jmy	Slc19a2	0.272731
Jmy	Gm15411	0.0650073
Jmy	Gm20939	0.222633
Jmy	Vcam1	0.126809
Jmy	Zfp316	0.0901464
Jmy	Mmgt1	0.0776018
Jmy	Gm15421	0.0723901
Jmy	Apbb1ip	0.0185717
Jmy	Zfp367	0.0753127
Jmy	Gm2962	0.331179
Jmy	Eda2r	0.314921
Jmy	Zfp365	0.29073
Jmy	Cytip	0.0151141
Jmy	Zfp346	0.106999
Jmy	Pmf1	0.00320487
Jmy	1810022K09Rik	0.239066
Jmy	Zik1	0.220067
Jmy	Sart1	0.0519976
Jmy	Itpripl2	0.181325
Jmy	Pqlc3	0.303161
Jmy	C330007P06Rik	0.186887
Jmy	Rell1	0.188109
Jmy	Bend6	0.0130897
Jmy	Axl	0.0258169
Jmy	Gm7204	0.00729241
Jmy	Mrpl34	0.00958818
Jmy	Syncrip	0.143647
Jmy	Zranb2	0.183143
Jmy	Plk2	0.247176
Jmy	Bdnf	0.304608
Jmy	Plk3	0.00820218
Jmy	Caprin1	0.162915
Jmy	Gpt2	0.067775
Jmy	Nucks1	0.289769
Jmy	Crabp2	0.0482126
Jmy	Acvr2a	0.055866
Jmy	Gpx8	0.276926
Jmy	Tarbp2	0.0264034
Jmy	C1s	0.108129
Jmy	2610001J05Rik	0.140137
Jmy	Bdh2	0.214005
Jmy	Tmem251	0.0248558
Jmy	Ctdnep1	0.0565663
Jmy	Hmga2	0.0633898
Jmy	Ano10	0.0033458
Jmy	5830473C10Rik	0.00631156
Jmy	Abce1	0.0375062
Jmy	Tns3	0.00492479
Jmy	Cpeb2	0.226574
Jmy	Trappc6b	0.0069633
Jmy	Patl1	0.0637963
Jmy	Nfat5	0.281699
Jmy	Rap2a	0.000847278
Jmy	Zfp697	0.269906
Jmy	Rap2c	0.0501517
Jmy	Rnf11	0.285067
Jmy	Ppp3ca	0.297187
Jmy	Chac1	0.248477
Jmy	Tslp	0.218433
Jmy	Nol4	0.0946661
Jmy	Rap1b	0.195617
Jmy	Car13	0.315793
Jmy	Gm561	0.130149
Jmy	Zfp658	0.0537256
Jmy	Ror1	0.0775558
Jmy	Tmem69	0.236156
Jmy	ND6	0.0473591
Jmy	9630013D21Rik	0.30009
Jmy	Tmem51	0.00332507
Jmy	Litaf	0.0717829
Jmy	Ppp1r18	0.0137559
Jmy	Ctnnd2	0.0940312
Jmy	Ctnnd1	0.0237615
Jmy	ND1	0.0488443
Jmy	ND4	0.0545865
Jmy	ND5	0.160429
Jmy	ND2	0.121393
Jmy	LOC102640838	0.0800436
Jmy	Stra13	0.00721223
Jmy	Acer3	0.192226
Jmy	Mat2a	0.112316
Jmy	Utp6	0.0066999
Jmy	Pdlim5	0.0827029
Jmy	Utp3	0.0110352
Jmy	Spred1	0.178346
Jmy	AI607873	0.311992
Jmy	Tmem18	0.0158356
Jmy	Ghitm	0.177169
Jmy	Mars2	0.037522
Jmy	Cox7b	0.269571
Jmy	Plekhf2	0.288686
Jmy	Cab39	0.0131675
Jmy	Rarg	0.0727348
Jmy	Pmp22	0.157338
Jmy	Cox6c	0.0622326
Jmy	LOC102634012	0.145809
Jmy	C330018A13Rik	0.287112
Jmy	Sytl4	0.0197189
Jmy	Gm14139	0.00613821
Jmy	Ikbip	0.259126
Jmy	Ier5	0.229677
Jmy	Myc	0.182646
Jmy	Ptger4	0.00975628
Jmy	Socs5	0.004021
Jmy	Scd1	0.176855
Jmy	Klra10	0.256486
Jmy	A330069E16Rik	0.126407
Jmy	March8	0.0329614
Jmy	Ctgf	0.0086256
Jmy	Zfhx4	0.154754
Jmy	Marcks	0.252204
Jmy	Gsto2	0.0639568
Jmy	Gata2	0.0273408
Jmy	Il13ra1	0.281709
Jmy	Gm18445	0.181087
Jmy	Slc1a3	0.081541
Jmy	Gpatch2l	0.0046986
Jmy	Crebzf	0.275712
Jmy	Scai	0.0664344
Jmy	Zfand2b	0.0114077
Jmy	Nog	0.17139
Jmy	Ifi202b	0.21661
Jmy	Nov	0.219308
Jmy	Epm2aip1	0.230486
Jmy	Alms1	0.0133779
Jmy	Il1rn	0.310198
Jmy	Gm7335	0.162545
Jmy	Tcf12	0.0631615
Jmy	LOC102635947	0.290837
Jmy	Mtmr12	0.0505719
Jmy	Mtmr10	0.133027
Jmy	Tulp4	0.201116
Jmy	Zfp715	0.228495
Jmy	Gm16399	0.126084
Jmy	Ogn	0.0662713
Jmy	Dusp1	0.025715
Jmy	Dusp4	0.0752627
Jmy	Ccdc152	0.0862499
Jmy	Dusp3	0.236746
Jmy	Gch1	0.0045796
Jmy	Mex3d	0.142775
Jmy	Gm4202	0.0202229
Jmy	LOC102640911	0.191804
Jmy	Dlx2	0.218632
Jmy	Gng11	0.0981215
Jmy	LOC102640946	0.0447325
Jmy	Stk11	0.0314684
Jmy	Polk	0.183774
Jmy	Plcxd2	0.270884
Jmy	Prrx1	0.1557
Jmy	Stip1	0.00689946
Jmy	Gng10	0.157243
Jmy	Ifrd1	0.137012
Jmy	1810011O10Rik	0.241629
Jmy	Kpna4	0.270126
Jmy	Il1rl1	0.00981385
Jmy	Adamts1	0.145871
Jmy	Tbx3	0.0239278
Jmy	Neat1	0.132723
Jmy	LOC102640996	0.00860471
Jmy	Gm8566	0.00978136
Jmy	LOC102636900	0.223942
Jmy	Nnmt	0.165484
Jmy	Hjurp	0.0257146
Jmy	Pitpnc1	0.101913
Jmy	Gm14005	0.310765
Jmy	Susd3	0.009016
Jmy	Sav1	0.0563198
Jmy	A830082K12Rik	0.237058
Jmy	Ccdc124	0.00650087
Jmy	Pex16	0.0110529
Jmy	1700019L03Rik	0.0300186
Jmy	2210404O09Rik	0.283424
Jmy	Ccnc	0.0468494
Jmy	Sat1	0.252609
Jmy	Gins2	0.0221731
Jmy	Ap1s2	0.242639
Jmy	Ap1s3	0.0134015
Jmy	Twist1	0.102666
Jmy	Gm15186	0.157702
Jmy	Klra13-ps	0.26362
Jmy	Syde2	0.264623
Jmy	Wwp2	0.0296925
Jmy	Mettl9	0.00962674
Jmy	Tex14	0.00305105
Jmy	Gm18584	0.0284606
Jmy	Hebp1	0.0527652
Jmy	Snai2	0.135094
Jmy	Btg1	0.243175
Jmy	S1pr1	0.0248952
Jmy	Unc13b	0.00471537
Jmy	Pcdhb9	0.0181894
Jmy	3110039M20Rik	0.315714
Jmy	Zfp622	0.323662
Jmy	Oxct1	0.269465
Jmy	Nampt	0.161305
Jmy	Zfp608	0.08925
Jmy	Zfp605	0.0309301
Jmy	Raf1	0.0151619
Jmy	Dhrs9	0.205685
Jmy	Rac1	0.0144789
Jmy	Ept1	0.0131152
Jmy	AW549877	0.15893
Jmy	Gm19366	0.0565926
Jmy	Sdpr	0.0618489
Jmy	Angpt1	0.000828164
Jmy	Creb5	0.233796
Jmy	Ahnak	0.16741
Jmy	Gm9763	0.0148604
Jmy	Casp12	0.293931
Jmy	Gm9774	0.0160419
Jmy	Nt5c2	0.0162302
Jmy	Col4a2	0.0343559
Jmy	Col4a1	0.0010642
Jmy	Dixdc1	0.176745
Jmy	Tstd3	0.264797
Jmy	Fat4	0.154384
Jmy	Kctd15	0.00932356
Jmy	Gabarapl1	0.244969
Jmy	Kctd9	0.113062
Jmy	Kitl	0.274517
Jmy	Hpcal1	0.00980783
Jmy	Shox2	0.218367
Jmy	Surf2	0.00391445
Jmy	Svep1	0.0103428
Jmy	2410004N09Rik	0.105976
Jmy	Prickle2	0.107582
Jmy	Lpp	0.203015
Jmy	Ap2s1	0.021664
Jmy	Tbx15	0.105583
Jmy	Map3k2	0.30772
Jmy	Map3k3	0.00171483
Jmy	Tbx18	0.180202
Jmy	9130024F11Rik	0.120854
Jmy	Ppa1	0.0337941
Jmy	BC065403	0.25623
Jmy	Lox	0.116587
Jmy	Lnp	0.22941
Jmy	Prdm9	0.285185
Jmy	2010204K13Rik	0.021744
Jmy	Gm14403	0.152492
Jmy	Gm14418	0.0398624
Jmy	Map3k5	0.017077
Jmy	Shisa4	0.0022874
Jmy	Map3k4	0.0102271
Jmy	Sh3glb1	0.1234
Jmy	Capza2	0.251138
Jmy	Rras	0.0790274
Jmy	Hoxc13	0.278012
Jmy	Fbln5	0.0103144
Jmy	Casc4	0.354574
Jmy	Slc22a4	0.235043
Jmy	Krit1	0.124661
Jmy	Rnase4	0.19311
Jmy	Zfp948	0.0810828
Jmy	Zfp934	0.0244675
Jmy	Zfp938	0.141203
Jmy	Galnt4	0.0882844
Jmy	Ugdh	0.0105057
Jmy	Selt	0.147031
Jmy	Havcr2	0.0187793
Jmy	Nr3c1	0.225759
Jmy	Gm18675	0.00398988
Jmy	Nrbp1	0.00942565
Jmy	Insl6	0.0163569
Jmy	Pop4	0.0183216
Jmy	Colec12	0.220591
Jmy	Mkrn3	0.146843
Jmy	Casp4	0.303921
Jmy	Nop10	0.289441
Jmy	Gm9892	0.0116637
Jmy	Aldh1l2	0.27992
Jmy	Zfp790	0.0228691
Jmy	Pde12	0.0525732
Jmy	TrnP	0.299319
Jmy	TrnT	0.13036
Jmy	TrnY	0.101973
Jmy	TrnE	0.00756058
Jmy	Ska2l-ps	0.0887153
Jmy	TrnC	0.0836801
Jmy	TrnA	0.0597152
Jmy	TrnN	0.0912567
Jmy	Ints2	0.0743615
Jmy	Maf	0.264491
Jmy	Caap1	0.238442
Jmy	4632415L05Rik	0.180038
Jmy	Gulp1	0.175371
Jmy	Cdkal1	0.0340646
Jmy	Met	0.124923
Jmy	Rbfox1	0.00403596
Jmy	Bloc1s4	0.00770453
Jmy	Trio	0.167449
Jmy	Ptgs1	0.0205327
Jmy	Ptgs2	0.00389515
Jmy	Rrs1	0.0292814
Jmy	3110056K07Rik	0.12106
Jmy	Pde7a	0.142746
Jmy	Amot	0.188058
Jmy	C1galt1c1	0.0289353
Jmy	Cdc73	0.0514272
Jmy	Lins	0.0460956
Jmy	Gabarap	0.258046
Jmy	Gm7707	0.203408
Jmy	Cdc14a	0.1047
Jmy	Gm16500	0.307417
Jmy	Spin4	0.158647
Jmy	Pde4b	0.0419324
Jmy	Gm6197	0.102378
Jmy	Rab39b	0.252599
Jmy	Mt2	0.315974
Jmy	Fblim1	0.023023
Jmy	Hars2	0.113016
Jmy	Prokr1	0.233447
Jmy	Zrsr1	0.165303
Jmy	Map4k3	0.198531
Jmy	Gareml	0.228875
Jmy	Zfp800	0.29882
Jmy	Zfp809	0.288658
Jmy	Zfp808	0.0527116
Jmy	Gm14322	0.130067
Jmy	Mir31	0.0122289
Jmy	Gm14325	0.173689
Jmy	Msn	0.199339
Jmy	LOC102634507	0.152249
Jmy	Man1a2	0.101504
Jmy	Cyr61	0.0607786
Jmy	Pi4k2b	0.313827
Jmy	Gm18728	0.185025
Jmy	Amd2	0.0705342
Jmy	Tmem126a	0.129296
Jmy	Col12a1	0.192705
Jmy	Synj2bp	0.159336
Jmy	Hspb8	0.165993
Jmy	Zfp820	0.0889154
Jmy	Nr2f2	0.108756
Jmy	Nr2f1	0.0168792
Jmy	Znrd1	0.0186623
Jmy	A530054K11Rik	0.194288
Jmy	Phxr4	0.0186773
Jmy	Mn1	0.00970385
Jmy	Zfp882	0.19997
Jmy	Zfp871	0.303654
Jmy	Taf2	0.14095
Jmy	Hspa9	0.225938
Jmy	Mtif3	0.0132221
Jmy	Rsl1	0.0904519
Jmy	Osgin2	0.0204023
Jmy	Igip	0.293745
Jmy	LOC102638026	0.00940081
Jmy	Mbtps2	0.00326942
Jmy	Fam198b	0.318753
Arf6	Gm10108	0.0429281
Arf6	Itfg2	0.0448862
Arf6	Flrt3	0.0787656
Arf6	Flrt2	0.179856
Arf6	Edil3	0.410771
Arf6	Sdcbp	0.285448
Arf6	Mier1	0.461594
Arf6	LOC101056104	0.223863
Arf6	Micall1	0.251564
Arf6	LOC102637566	0.309283
Arf6	Nek9	0.132433
Arf6	Nek7	0.351445
Arf6	1700123O20Rik	0.125498
Arf6	Lrrc8c	0.215769
Arf6	Hnrnpa0	0.0426337
Arf6	Yeats4	0.136265
Arf6	Yod1	0.354681
Arf6	LOC102639689	0.304346
Arf6	Atxn7l3b	0.376391
Arf6	A430005L14Rik	0.0393512
Arf6	Acpl2	0.0898934
Arf6	Cln5	0.27822
Arf6	Eif3a	0.297372
Arf6	Imp4	0.109202
Arf6	Ficd	0.236407
Arf6	Arl4c	0.097422
Arf6	Fndc4	0.0343856
Arf6	Plscr2	0.275286
Arf6	Cnih4	0.591813
Arf6	Ppap2b	0.00799799
Arf6	Eif1a	0.106367
Arf6	Fam126a	0.225854
Arf6	Figf	0.0960897
Arf6	Gm15946	0.326977
Arf6	Nova1	0.562923
Arf6	Tle3	0.074093
Arf6	Rin1	0.0559658
Arf6	Ifit1	0.42518
Arf6	Ifit2	0.576299
Arf6	Jrkl	0.367923
Arf6	Vash2	0.423496
Arf6	Zfp133-ps	0.451497
Arf6	Phldb2	0.335946
Arf6	Gm6937	0.0324665
Arf6	Cpsf6	0.14425
Arf6	Gm11627	0.515244
Arf6	Trove2	0.355392
Arf6	Gm12603	0.0775958
Arf6	5830416P10Rik	0.334219
Arf6	Dpy19l4	0.360723
Arf6	Psmc5	0.0707747
Arf6	Psmc6	0.229876
Arf6	Psma7	0.161078
Arf6	Asb1	0.112905
Arf6	Tgfbr3	0.197852
Arf6	A430105I19Rik	0.500691
Arf6	Tgfbr2	0.0450178
Arf6	Phlda1	0.500429
Arf6	Defb1	0.454919
Arf6	Mapkapk3	0.0278595
Arf6	LOC102640169	0.448423
Arf6	Coa5	0.138311
Arf6	Xrcc1	0.103612
Arf6	Xrcc3	0.0544893
Arf6	Mvb12a	0.0547283
Arf6	Efnb2	0.107203
Arf6	LOC102640172	0.160538
Arf6	Setbp1	0.583566
Arf6	Gnl3	0.14964
Arf6	Cnrip1	0.0896917
Arf6	Dtx4	0.123104
Arf6	Dbt	0.266606
Arf6	Gm11585	0.141738
Arf6	Fam76b	0.348075
Arf6	Vcl	0.157178
Arf6	Large	0.279966
Arf6	Scn2a1	0.141753
Arf6	Rps15a-ps2	0.101148
Arf6	Rps15a-ps5	0.0754114
Arf6	Rps15a-ps4	0.0200682
Arf6	Rps15a-ps7	0.0659715
Arf6	Rps15a-ps6	0.0409284
Arf6	Dcn	0.0737386
Arf6	Lhfpl1	0.00515402
Arf6	LOC102639566	0.0974168
Arf6	Dennd1b	0.435743
Arf6	Entpd6	0.0412039
Arf6	Hipk1	0.234768
Arf6	Cth	0.33057
Arf6	Fads3	0.353992
Arf6	Dennd2c	0.330134
Arf6	Uhrf1bp1	0.140086
Arf6	Acp6	0.102834
Arf6	Ldlrad3	0.340408
Arf6	Pank3	0.561464
Arf6	Rhod	0.0705673
Arf6	Rhob	0.422114
Arf6	Rhoa	0.411216
Arf6	Thap4	0.0352312
Arf6	Rhoj	0.405592
Arf6	Pxdc1	0.283078
Arf6	Rhoq	0.31068
Arf6	Rhou	0.220662
Arf6	Acn9	0.338921
Arf6	Slc4a4	0.36926
Arf6	Dtna	0.304213
Arf6	Snca	0.53387
Arf6	Tnfrsf23	0.107054
Arf6	Tnfrsf21	0.0976369
Arf6	Mad1l1	0.152099
Arf6	Ipo7	0.150474
Arf6	Gm14539	0.267746
Arf6	Lims1	0.341053
Arf6	Gm4742	0.108813
Arf6	Smc5	0.26461
Arf6	Pdzd8	0.374431
Arf6	Csgalnact2	0.209968
Arf6	Csgalnact1	0.044015
Arf6	Osmr	0.514677
Arf6	Thy1	0.0262876
Arf6	Ankmy2	0.372018
Arf6	Cdk14	0.104798
Arf6	Gm14567	0.543924
Arf6	Mta3	0.131724
Arf6	Smg5	0.406147
Arf6	Gm5776	0.178601
Arf6	Aaed1	0.19383
Arf6	Tifa	0.547332
Arf6	Snrnp40	0.136105
Arf6	Stx11	0.476872
Arf6	Itsn1	0.0537371
Arf6	Adam23	0.500416
Arf6	Ajuba	0.278784
Arf6	Fam115c	0.353125
Arf6	2610044O15Rik8	0.330466
Arf6	Ubash3b	0.102985
Arf6	Chm	0.303651
Arf6	Igsf3	0.0185945
Arf6	Kdelr2	0.332323
Arf6	Cenpm	0.0100109
Arf6	Cenpp	0.108471
Arf6	Dyrk2	0.194976
Arf6	Pcbd1	0.136437
Arf6	Lima1	0.0998508
Arf6	Runx2	0.264389
Arf6	Gm3739	0.179462
Arf6	LOC102636606	0.381752
Arf6	Klf12	0.486306
Arf6	Adh7	0.528103
Arf6	Ostm1	0.38095
Arf6	Gmfb	0.283947
Arf6	LOC102638849	0.349299
Arf6	A630089N07Rik	0.0474606
Arf6	LOC102640284	0.547473
Arf6	Slc38a6	0.39026
Arf6	2310035C23Rik	0.397551
Arf6	LOC102633332	0.0401556
Arf6	Zfyve9	0.250519
Arf6	Mtpn	0.31508
Arf6	Spry2	0.351303
Arf6	LOC102631912	0.419064
Arf6	Atf5	0.390887
Arf6	Atf3	0.311989
Arf6	Gm3716	0.159528
Arf6	Gadd45b	0.0681388
Arf6	Gadd45a	0.468662
Arf6	Tomm70a	0.141041
Arf6	Gm7890	0.585588
Arf6	Ptprf	0.0256067
Arf6	Ptprk	0.33173
Arf6	Rgmb	0.19399
Arf6	5930430L01Rik	0.0678827
Arf6	Alyref	0.101882
Arf6	Ankrd29	0.584175
Arf6	Mtdh	0.329518
Arf6	Gmps	0.129754
Arf6	Cdc42ep3	0.454937
Arf6	Cdc42ep1	0.0464569
Arf6	Btbd11	0.151855
Arf6	Adam9	0.531032
Arf6	Btbd19	0.188776
Arf6	Fam212b	0.178759
Arf6	Setd7	0.449076
Arf6	ATP6	0.427126
Arf6	Slc5a6	0.0191428
Arf6	Atp5l	0.222456
Arf6	Snhg7	0.204163
Arf6	Snhg1	0.439025
Arf6	Per2	0.276237
Arf6	Rock2	0.302256
Arf6	F2r	0.49012
Arf6	Dr1	0.549553
Arf6	Zfp36l1	0.496432
Arf6	Zfp36l2	0.0654271
Arf6	Exd2	0.212007
Arf6	Rspry1	0.318001
Arf6	Arhgef2	0.225305
Arf6	1500012F01Rik	0.227969
Arf6	4933426M11Rik	0.33888
Arf6	Fam102b	0.389032
Arf6	Synj2	0.0298967
Arf6	Efcab7	0.38287
Arf6	Prkg2	0.430306
Arf6	Exoc8	0.193868
Arf6	Exoc5	0.317983
Arf6	Pianp	0.223263
Arf6	Prkci	0.437291
Arf6	Il12rb1	0.493554
Arf6	Mterfd3	0.508094
Arf6	Gtf3c4	0.0767507
Arf6	Mgst2	0.100279
Arf6	Tmeff1	0.500772
Arf6	Nupr1	0.220244
Arf6	1700057G04Rik	0.315446
Arf6	Gng5	0.215548
Arf6	Irf2bpl	0.249313
Arf6	Rexo2	0.315011
Arf6	LOC102635171	0.42262
Arf6	AI506816	0.0420216
Arf6	Mfsd8	0.409751
Arf6	Mfsd1	0.28595
Arf6	Lin7c	0.396328
Arf6	9130008F23Rik	0.414243
Arf6	Slc35d1	0.43325
Arf6	Tor3a	0.179245
Arf6	Tmem189	0.339113
Arf6	B230219D22Rik	0.395296
Arf6	Tmem167	0.307817
Arf6	Tmem165	0.147997
Arf6	Mecom	0.188562
Arf6	Hist2h3c1	0.287168
Arf6	Manea	0.288769
Arf6	Tnks2	0.361856
Arf6	Slc39a14	0.179264
Arf6	Mrps18c	0.416643
Arf6	Zfp874b	0.522556
Arf6	Zfp281	0.39994
Arf6	Aff4	0.246392
Arf6	Arglu1	0.337894
Arf6	Hmgn3	0.156503
Arf6	Gm4540	0.371198
Arf6	Lzts1	0.0409312
Arf6	Zxda	0.551569
Arf6	Rimklb	0.10738
Arf6	Zxdb	0.0931356
Arf6	Msantd4	0.300615
Arf6	Gm15770	0.0728273
Arf6	Gm15776	0.235749
Arf6	Usmg5	0.355774
Arf6	Glipr1	0.552435
Arf6	Glipr2	0.112067
Arf6	Glt8d1	0.250303
Arf6	Glt8d2	0.572983
Arf6	Cmpk1	0.142664
Arf6	Ppm1l	0.314938
Arf6	D030056L22Rik	0.144546
Arf6	Rtn4	0.247383
Arf6	Sssca1	0.0308348
Arf6	Rtn3	0.280271
Arf6	Cdh11	0.316439
Arf6	Lacc1	0.0500333
Arf6	Chml	0.434478
Arf6	Il15	0.576204
Arf6	Sgtb	0.343154
Arf6	Anapc7	0.0635017
Arf6	Prmt3	0.0413256
Arf6	Nsg1	0.0247447
Arf6	Trmt10c	0.315045
Arf6	Trmt112	0.126911
Arf6	Zc3hav1	0.115454
Arf6	Medag	0.234409
Arf6	Ppm1a	0.167694
Arf6	Chka	0.287462
Arf6	Pigm	0.278181
Arf6	B4galt5	0.0859199
Arf6	Tpbg	0.0965172
Arf6	Chuk	0.422879
Arf6	Tpt1-ps6	0.0655264
Arf6	Ywhah	0.268666
Arf6	Tpt1-ps3	0.0878777
Arf6	Uqcrb	0.549773
Arf6	Ywhab	0.0706843
Arf6	Tmem107	0.0424557
Arf6	Uqcrh	0.0596102
Arf6	Fli1	0.473537
Arf6	Acat1	0.110483
Arf6	Rnf113a2	0.0442958
Arf6	Epha2	0.0908459
Arf6	Epha7	0.379015
Arf6	Mthfd2l	0.155052
Arf6	Pcdhb16	0.183309
Arf6	LOC102632302	0.445825
Arf6	Otud7b	0.301125
Arf6	Slc35a3	0.469513
Arf6	Otud6b	0.235823
Arf6	B2m	0.410981
Arf6	Tead1	0.561465
Arf6	Hdlbp	0.121275
Arf6	AA467197	0.543102
Arf6	Ryk	0.221448
Arf6	Sgk3	0.557194
Arf6	Rab27b	0.293838
Arf6	Mbnl2	0.38254
Arf6	Mbnl1	0.15583
Arf6	Mnda	0.55073
Arf6	Derl3	0.119985
Arf6	9430020K01Rik	0.478755
Arf6	Dbndd2	0.288856
Arf6	Piezo1	0.0181453
Arf6	Usp45	0.269184
Arf6	Zfp180	0.177969
Arf6	Gnao1	0.401013
Arf6	Gm16702	0.244124
Arf6	Hsd17b11	0.26384
Arf6	Cldn12	0.455744
Arf6	Rps15a	0.102404
Arf6	Set	0.187301
Arf6	A830080D01Rik	0.191323
Arf6	Med19	0.379877
Arf6	Prune2	0.398235
Arf6	Hdgf	0.102714
Arf6	Gsap	0.464548
Arf6	Ero1l	0.32835
Arf6	Cep170b	0.180145
Arf6	1110002L01Rik	0.307066
Arf6	Ankrd1	0.447315
Arf6	Loxl4	0.294044
Arf6	Nuak1	0.451909
Arf6	Nuak2	0.0369435
Arf6	Gnai3	0.243614
Arf6	Zfp110	0.287292
Arf6	Gm3150	0.245779
Arf6	Med21	0.37732
Arf6	Mmp3	0.0747314
Arf6	LOC102634392	0.46669
Arf6	Nrp2	0.143927
Arf6	2610203C20Rik	0.273382
Arf6	Zmat3	0.227059
Arf6	Zmat5	0.114516
Arf6	Gm20748	0.271671
Arf6	Actn1	0.263182
Arf6	Slk	0.215749
Arf6	Spata6	0.367098
Arf6	Pkd2	0.491604
Arf6	Tpm4	0.142854
Arf6	Chd1	0.416889
Arf6	Malat1	0.234691
Arf6	Sp3	0.513313
Arf6	Tmed8	0.327052
Arf6	Fgfr1	0.123773
Arf6	LOC102638178	0.44026
Arf6	Eif5a2	0.553912
Arf6	Eif5	0.178037
Arf6	Smim15	0.493144
Arf6	Tmed7	0.355355
Arf6	Tmed5	0.422438
Arf6	Cnep1r1	0.379154
Arf6	4930511M06Rik	0.273938
Arf6	Tmem106b	0.313617
Arf6	Sgpp1	0.185461
Arf6	2900076A07Rik	0.321143
Arf6	Cyld	0.258689
Arf6	Ephx1	0.0750908
Arf6	LOC102633963	0.417868
Arf6	Ube2r2	0.075045
Arf6	Fmr1	0.307161
Arf6	Ube2q2	0.321799
Arf6	Nrg1	0.33081
Arf6	Gm17046	0.0519792
Arf6	Relb	0.0618919
Arf6	LOC102631858	0.471206
Arf6	B3galt1	0.142899
Arf6	Desi1	0.00961263
Arf6	Fam178b	0.0820948
Arf6	Hdgfrp3	0.295861
Arf6	Actr6	0.106913
Arf6	Actr3	0.0930248
Arf6	Actr2	0.489357
Arf6	Nipa1	0.559601
Arf6	Nipa2	0.441037
Arf6	Lats2	0.409695
Arf6	Procr	0.0208242
Arf6	Alcam	0.118477
Arf6	CYTB	0.228959
Arf6	Serpine1	0.065397
Arf6	Avl9	0.337891
Arf6	Sgpl1	0.209325
Arf6	Adamtsl3	0.466336
Arf6	Lhfp	0.461087
Arf6	Commd8	0.191403
Arf6	Commd6	0.311845
Arf6	Cep170	0.294436
Arf6	Abcb8	0.0702943
Arf6	Abca1	0.0702576
Arf6	Ubl7	0.0464645
Arf6	Rps27a	0.0269078
Arf6	Hccs	0.253709
Arf6	Rhbdd1	0.348514
Arf6	Zfp280c	0.25851
Arf6	Dynap	0.458495
Arf6	Dach2	0.420823
Arf6	Gbp9	0.523342
Arf6	Napb	0.337941
Arf6	Gpc6	0.401061
Arf6	Gpd2	0.182973
Arf6	Chchd1	0.306308
Arf6	Pam	0.241347
Arf6	Smim1	0.125438
Arf6	Elk3	0.0536751
Arf6	Zfp65	0.263016
Arf6	Myadm	0.135849
Arf6	Camk2d	0.416203
Arf6	Nap1l4	0.0546127
Arf6	Abca8b	0.4209
Arf6	Psat1	0.12336
Arf6	Trim35	0.225455
Arf6	Wwtr1	0.241349
Arf6	Dnm3os	0.120779
Arf6	Rbms3	0.54127
Arf6	Rbms1	0.344064
Arf6	Rtfdc1	0.0581286
Arf6	Fam149a	0.128281
Arf6	Nat9	0.116792
Arf6	Pip5k1a	0.245743
Arf6	Ndufa1	0.20223
Arf6	Ndufa9	0.13314
Arf6	Ndufa4	0.15506
Arf6	Zfp462	0.342883
Arf6	Nudt1	0.192552
Arf6	Ttc30b	0.352274
Arf6	Epb4.1l3	0.253925
Arf6	Lphn3	0.0321239
Arf6	Lphn2	0.128437
Arf6	Acsl4	0.312532
Arf6	Zfp30	0.316378
Arf6	Plaa	0.267
Arf6	1600019K03Rik	0.290295
Arf6	Eif4a3	0.102965
Arf6	Zfp40	0.390759
Arf6	Bicc1	0.0298224
Arf6	Gm1943	0.133967
Arf6	Specc1	0.162985
Arf6	Zfp54	0.275565
Arf6	Zfp52	0.148168
Arf6	Oxr1	0.521289
Arf6	LOC102633627	0.0123918
Arf6	Gm7110	0.125216
Arf6	Ndufs5	0.0577845
Arf6	Lrrn4cl	0.280344
Arf6	Orai2	0.248631
Arf6	Eif3j2	0.0505853
Arf6	Six1	0.474376
Arf6	Six4	0.20026
Arf6	Pkia	0.354992
Arf6	Trim16	0.229067
Arf6	Eml6	0.185717
Arf6	Satb2	0.141938
Arf6	Zfp512	0.151605
Arf6	Cox7a2	0.24525
Arf6	Micu3	0.150344
Arf6	Mir763	0.0728361
Arf6	Pgam5	0.17777
Arf6	Pdgfra	0.121082
Arf6	Pdgfrb	0.0459016
Arf6	Gas5	0.332844
Arf6	Naf1	0.317677
Arf6	Sumo3	0.0977408
Arf6	Ccdc80	0.301411
Arf6	Serpinb9b	0.386682
Arf6	Tmx3	0.0559801
Arf6	Ccdc82	0.341349
Arf6	Nmrk1	0.449683
Arf6	Aurkaip1	0.109679
Arf6	Tmco1	0.230987
Arf6	Prpf6	0.14437
Arf6	Use1	0.0714436
Arf6	Gm10052	0.0453936
Arf6	Gm10053	0.339104
Arf6	LOC102633666	0.256561
Arf6	Tnfrsf10b	0.363643
Arf6	Tfdp1	0.105046
Arf6	Emc2	0.34596
Arf6	Rpp30	0.401079
Arf6	Shc2	0.485736
Arf6	Eva1a	0.462156
Arf6	Twistnb	0.258025
Arf6	Npr3	0.535659
Arf6	Rpp40	0.236158
Arf6	Ak1	0.115682
Arf6	Wipf1	0.53313
Arf6	Ak2	0.0416323
Arf6	Nup155	0.317811
Arf6	Fstl1	0.386112
Arf6	Eif2s2	0.0324395
Arf6	Gpr161	0.280053
Arf6	Sarnp	0.220861
Arf6	Kti12	0.142741
Arf6	Grb10	0.264192
Arf6	Usp1	0.0285745
Arf6	Gpr176	0.0608555
Arf6	Ccdc37	0.261739
Arf6	Slirp	0.152606
Arf6	Slit2	0.479797
Arf6	Dclk1	0.519315
Arf6	Rnf149	0.426883
Arf6	Snord47	0.423592
Arf6	Brms1l	0.153222
Arf6	Aim2	0.52695
Arf6	2410006H16Rik	0.17287
Arf6	Rnf150	0.130073
Arf6	Rbpj	0.388543
Arf6	Znhit3	0.191005
Arf6	Tsc22d2	0.367955
Arf6	Hs6st2	0.182136
Arf6	Zfp329	0.419611
Arf6	Slc19a2	0.451547
Arf6	Gm15411	0.164601
Arf6	Gm20939	0.487601
Arf6	Vcam1	0.326497
Arf6	Zfp316	0.257803
Arf6	Mmgt1	0.32002
Arf6	Gm15421	0.10307
Arf6	Apbb1ip	0.104903
Arf6	Zfp367	0.186552
Arf6	Gm2962	0.551477
Arf6	Eda2r	0.596658
Arf6	Zfp365	0.58672
Arf6	Cytip	0.0608435
Arf6	Zfp346	0.243155
Arf6	Pmf1	0.0656486
Arf6	1810022K09Rik	0.210481
Arf6	Zik1	0.33853
Arf6	Sart1	0.173436
Arf6	Itpripl2	0.423608
Arf6	Pqlc3	0.590216
Arf6	C330007P06Rik	0.145188
Arf6	Rell1	0.441249
Arf6	Bend6	0.171173
Arf6	Axl	0.0846381
Arf6	Gm7204	0.0476977
Arf6	Mrpl34	0.069086
Arf6	Syncrip	0.187173
Arf6	Zranb2	0.295142
Arf6	Plk2	0.532806
Arf6	Bdnf	0.585304
Arf6	Plk3	0.0994006
Arf6	Caprin1	0.219314
Arf6	Gpt2	0.357918
Arf6	Nucks1	0.549715
Arf6	Crabp2	0.1141
Arf6	Acvr2a	0.223222
Arf6	Gpx8	0.495014
Arf6	Tarbp2	0.0183385
Arf6	C1s	0.272645
Arf6	2610001J05Rik	0.226632
Arf6	Bdh2	0.460404
Arf6	Tmem251	0.25764
Arf6	Ctdnep1	0.178187
Arf6	Hmga2	0.181706
Arf6	Ano10	0.041681
Arf6	5830473C10Rik	0.0481796
Arf6	Abce1	0.112838
Arf6	Tns3	0.0345504
Arf6	Cpeb2	0.477712
Arf6	Trappc6b	0.140428
Arf6	Patl1	0.291436
Arf6	Nfat5	0.569643
Arf6	Rap2a	0.0308513
Arf6	Zfp697	0.463991
Arf6	Rap2c	0.203721
Arf6	Rnf11	0.563345
Arf6	Ppp3ca	0.416534
Arf6	Chac1	0.448324
Arf6	Tslp	0.447714
Arf6	Nol4	0.311585
Arf6	Rap1b	0.422606
Arf6	Car13	0.557965
Arf6	Gm561	0.197442
Arf6	Zfp658	0.164392
Arf6	Ror1	0.265643
Arf6	Tmem69	0.342769
Arf6	ND6	0.100425
Arf6	9630013D21Rik	0.595704
Arf6	Tmem51	0.0213791
Arf6	Litaf	0.374054
Arf6	Ppp1r18	0.0983906
Arf6	Ctnnd2	0.383276
Arf6	Ctnnd1	0.167655
Arf6	ND1	0.125366
Arf6	ND4	0.132598
Arf6	ND5	0.0771777
Arf6	ND2	0.220868
Arf6	LOC102640838	0.223507
Arf6	Stra13	0.00627235
Arf6	Acer3	0.45796
Arf6	Mat2a	0.168784
Arf6	Utp6	0.0876927
Arf6	Pdlim5	0.260042
Arf6	Utp3	0.152135
Arf6	Spred1	0.386756
Arf6	AI607873	0.552993
Arf6	Tmem18	0.0705696
Arf6	Ghitm	0.138442
Arf6	Mars2	0.196761
Arf6	Cox7b	0.297524
Arf6	Plekhf2	0.566383
Arf6	Cab39	0.18688
Arf6	Rarg	0.177623
Arf6	Pmp22	0.322143
Arf6	Cox6c	0.100769
Arf6	LOC102634012	0.202447
Arf6	C330018A13Rik	0.505311
Arf6	Sytl4	0.0921542
Arf6	Gm14139	0.110088
Arf6	Ikbip	0.2421
Arf6	Ier5	0.48797
Arf6	Myc	0.286329
Arf6	Ptger4	0.137677
Arf6	Socs5	0.0265446
Arf6	Scd1	0.414959
Arf6	Klra10	0.524311
Arf6	A330069E16Rik	0.331652
Arf6	March8	0.252608
Arf6	Ctgf	0.0443409
Arf6	Zfhx4	0.381742
Arf6	Marcks	0.37899
Arf6	Gsto2	0.189358
Arf6	Gata2	0.0959347
Arf6	Il13ra1	0.577144
Arf6	Gm18445	0.398878
Arf6	Slc1a3	0.239986
Arf6	Gpatch2l	0.0815578
Arf6	Crebzf	0.49171
Arf6	Scai	0.253747
Arf6	Zfand2b	0.122805
Arf6	Nog	0.37383
Arf6	Ifi202b	0.458241
Arf6	Nov	0.447837
Arf6	Epm2aip1	0.314264
Arf6	Alms1	0.122701
Arf6	Il1rn	0.534454
Arf6	Gm7335	0.401112
Arf6	Tcf12	0.270126
Arf6	LOC102635947	0.379136
Arf6	Mtmr12	0.241625
Arf6	Mtmr10	0.335045
Arf6	Tulp4	0.491323
Arf6	Zfp715	0.518939
Arf6	Gm16399	0.18042
Arf6	Ogn	0.176029
Arf6	Dusp1	0.239211
Arf6	Dusp4	0.212365
Arf6	Ccdc152	0.21186
Arf6	Dusp3	0.430915
Arf6	Gch1	0.0517982
Arf6	Mex3d	0.247008
Arf6	Gm4202	0.0626251
Arf6	LOC102640911	0.38328
Arf6	Dlx2	0.483034
Arf6	Gng11	0.261274
Arf6	LOC102640946	0.0684951
Arf6	Stk11	0.179804
Arf6	Polk	0.473414
Arf6	Plcxd2	0.492381
Arf6	Prrx1	0.382984
Arf6	Stip1	0.0842087
Arf6	Gng10	0.31677
Arf6	Ifrd1	0.397142
Arf6	1810011O10Rik	0.490775
Arf6	Kpna4	0.32998
Arf6	Il1rl1	0.0463274
Arf6	Adamts1	0.227576
Arf6	Tbx3	0.142018
Arf6	Neat1	0.310452
Arf6	LOC102640996	0.141055
Arf6	Gm8566	0.0676574
Arf6	LOC102636900	0.276988
Arf6	Nnmt	0.364579
Arf6	Hjurp	0.102815
Arf6	Pitpnc1	0.252217
Arf6	Gm14005	0.591692
Arf6	Susd3	0.106321
Arf6	Sav1	0.269562
Arf6	A830082K12Rik	0.517703
Arf6	Ccdc124	0.0659759
Arf6	Pex16	0.0887786
Arf6	1700019L03Rik	0.12149
Arf6	2210404O09Rik	0.497476
Arf6	Ccnc	0.329604
Arf6	Sat1	0.415626
Arf6	Gins2	0.0506671
Arf6	Ap1s2	0.503515
Arf6	Ap1s3	0.197636
Arf6	Twist1	0.269922
Arf6	Gm15186	0.317397
Arf6	Klra13-ps	0.558631
Arf6	Syde2	0.564756
Arf6	Wwp2	0.0574778
Arf6	Mettl9	0.130629
Arf6	Tex14	0.0200538
Arf6	Gm18584	0.0246461
Arf6	Hebp1	0.159743
Arf6	Snai2	0.311939
Arf6	Btg1	0.455461
Arf6	S1pr1	0.0856091
Arf6	Unc13b	0.067279
Arf6	Pcdhb9	0.0701677
Arf6	3110039M20Rik	0.581518
Arf6	Zfp622	0.441231
Arf6	Oxct1	0.519809
Arf6	Nampt	0.197336
Arf6	Zfp608	0.291909
Arf6	Zfp605	0.239073
Arf6	Raf1	0.0620383
Arf6	Dhrs9	0.464176
Arf6	Rac1	0.139124
Arf6	Ept1	0.126155
Arf6	AW549877	0.250464
Arf6	Gm19366	0.157627
Arf6	Sdpr	0.157505
Arf6	Angpt1	0.0141798
Arf6	Creb5	0.44755
Arf6	Ahnak	0.391412
Arf6	Gm9763	0.0459873
Arf6	Casp12	0.568228
Arf6	Gm9774	0.0431885
Arf6	Nt5c2	0.148957
Arf6	Col4a2	0.125259
Arf6	Col4a1	0.0148484
Arf6	Dixdc1	0.435973
Arf6	Tstd3	0.428392
Arf6	Fat4	0.421219
Arf6	Kctd15	0.054388
Arf6	Gabarapl1	0.30251
Arf6	Kctd9	0.23481
Arf6	Kitl	0.460839
Arf6	Hpcal1	0.0661579
Arf6	Shox2	0.50332
[truncated: 1,859 more rows]
