# Supplementary material for: Luteinizing Hormone Receptor Mutation (LHRN316S) Causes Abnormal Follicular Development Revealed by Follicle Single-Cell Analysis and CRISPR/Cas9
Source: Interdiscip Sci. 2024 Aug 16;16(4):976–89. doi: 10.1007/s12539-024-00646-7 (PMC11512921; doi:10.1007/s12539-024-00646-7)
Supplement: Supplementary file 15 — Supplementary file15 (XLSX 444 KB) [file 12539_2024_646_MOESM15_ESM.xlsx]

## Sheet: turquoise_from
AccID1	AccID2	weight
Kit	Smco2	0.364414
Kit	Rad50	0.339105
Kit	Rad51	0.386371
Kit	Cactin	0.303336
Kit	4930525M21Rik	0.460087
Kit	Pdzd11	0.0548543
Kit	Gm6475	0.210094
Kit	Setdb2	0.470687
Kit	Dydc2	0.456426
Kit	Piwil1	0.514135
Kit	4933422H20Rik	0.0440852
Kit	Gm6493	0.2324
Kit	4732419C18Rik	0.184355
Kit	LOC102637981	0.504865
Kit	LOC102637985	0.129086
Kit	Bod1	0.347286
Kit	E230008N13Rik	0.0525267
Kit	Edn1	0.164701
Kit	D330045A20Rik	0.40833
Kit	Paqr6	0.0034146
Kit	Paqr4	0.267141
Kit	Nit1	0.0758726
Kit	Gm12231	0.220472
Kit	Slco1a4	0.158171
Kit	Lonrf1	0.425513
Kit	1700029P11Rik	0.12935
Kit	Htra4	0.359123
Kit	Lonrf3	0.350697
Kit	Kifc3	0.494276
Kit	Orc5	0.2519
Kit	Kifc1	0.114593
Kit	LOC102639229	0.250845
Kit	Orc1	0.384298
Kit	2410021H03Rik	0.481219
Kit	Gm12226	0.135373
Kit	Gm12220	0.141964
Kit	Ggct	0.449662
Kit	2610316D01Rik	0.514956
Kit	4930451I11Rik	0.412376
Kit	Speer5-ps1	0.500091
Kit	Lypd3	0.246618
Kit	Fyttd1	0.179289
Kit	Lypd6	0.402676
Kit	BC030476	0.425831
Kit	Slc7a9	0.442254
Kit	Vrk1	0.162447
Kit	Kdm6a	0.503392
Kit	Ctnnbl1	0.124678
Kit	0610040J01Rik	0.392603
Kit	1110004F10Rik	0.156762
Kit	Nthl1	0.211868
Kit	Slco1a5	0.182873
Kit	Kdm6b	0.20438
Kit	Cd226	0.320151
Kit	Kdm7a	0.510313
Kit	Sh2d3c	0.0497239
Kit	Gm12248	0.0508857
Kit	E2f4	0.0730615
Kit	E2f1	0.065528
Kit	E2f2	0.27575
Kit	E2f5	0.518185
Kit	Mdm4	0.371907
Kit	Tdrkh	0.322472
Kit	Tmco5b	0.394177
Kit	Pbx1	0.214943
Kit	Hist1h2aa	0.150644
Kit	Prelp	0.066804
Kit	Il17b	0.0377318
Kit	Slc7a2	0.51491
Kit	Il17c	0.258662
Kit	Il17f	0.390557
Kit	9430021M05Rik	0.26555
Kit	Ern1	0.195357
Kit	Ern2	0.161807
Kit	LOC102640482	0.0672704
Kit	Tmprss11a	0.505831
Kit	Gm13347	0.0213127
Kit	AU021063	0.123217
Kit	Gm13331	0.178945
Kit	LOC102640477	0.309823
Kit	Mocos	0.0921689
Kit	Hist1h2bc	0.0974921
Kit	Cyp2c29	0.187406
Kit	Ypel2	0.346868
Kit	Irf1	0.166011
Kit	Ypel5	0.15313
Kit	9630033F20Rik	0.192809
Kit	Gm13361	0.412347
Kit	Cpb2	0.298592
Kit	Irf9	0.0557405
Kit	Cpb1	0.366643
Kit	Cpa6	0.0882866
Kit	Hn1l	0.459078
Kit	Gm20043	0.418688
Kit	Enox1	0.374484
Kit	Lactb2	0.28953
Kit	Gm13359	0.329433
Kit	Cpa1	0.2237
Kit	Suco	0.48983
Kit	LOC102633134	0.50866
Kit	Lamc2	0.130126
Kit	AU015836	0.506043
Kit	1110059G10Rik	0.372483
Kit	Gmeb1	0.0399102
Kit	Triap1	0.0666802
Kit	Lamb1	0.461495
Kit	Gm3985	0.0238387
Kit	Rabl5	0.0189548
Kit	A830010M20Rik	0.180017
Kit	Akirin2	0.435114
Kit	Pithd1	0.265927
Kit	Rnf6	0.0950071
Kit	Rnf8	0.375353
Kit	Gm13377	0.0372772
Kit	Gm13378	0.465977
Kit	Rnf4	0.176884
Kit	Snx9	0.461034
Kit	Snx8	0.185244
Kit	Snx5	0.227448
Kit	Psip1	0.517467
Kit	Psd2	0.29724
Kit	Lama5	0.548939
Kit	Lama4	0.24436
Kit	Cc2d2b	0.476486
Kit	Lama2	0.217741
Kit	Snph	0.049223
Kit	Ptpn18	0.367406
Kit	4930453L07Rik	0.0439924
Kit	Sirt6	0.114908
Kit	Erc2	0.540044
Kit	5730403I07Rik	0.0400032
Kit	Eras	0.130749
Kit	LOC102633170	0.0209437
Kit	Zp4-ps	0.119293
Kit	Dip2b	0.182824
Kit	Sec16b	0.0538209
Kit	Gm17949	0.0270404
Kit	Vrtn	0.208477
Kit	Tagap	0.0798814
Kit	Smarca5-ps	0.424263
Kit	Bora	0.367719
Kit	Gm17942	0.373633
Kit	Ipcef1	0.498378
Kit	Lsm10	0.125729
Kit	Tspan17	0.410203
Kit	Lsm11	0.0845753
Kit	Bpifc	0.431511
Kit	Tspan14	0.0750045
Kit	Cpn1	0.0121285
Kit	Tspan13	0.252564
Kit	Slc14a2	0.0766571
Kit	Fam25c	0.159983
Kit	LOC102640516	0.0316887
Kit	Prkrip1	0.0701986
Kit	Elmod2	0.492984
Kit	Gm5475	0.0910002
Kit	Ptpn22	0.468373
Kit	Ptpn21	0.498015
Kit	Figla	0.405933
Kit	Dmrtb1	0.0994141
Kit	Klf7	0.454652
Kit	LOC102633140	0.0215982
Kit	Rmi1	0.368693
Kit	Tekt4	0.0353734
Kit	Camk4	0.0293608
Kit	Ncald	0.501554
Kit	LOC102640578	0.0462745
Kit	LOC102640575	0.12613
Kit	Gpd1l	0.463338
Kit	AA536875	0.354133
Kit	Sec11c	0.396069
Kit	Cbx2	0.204377
Kit	Prdx3	0.165375
Kit	Gm5454	0.189708
Kit	Cbx4	0.151265
Kit	Gpbp1	0.427193
Kit	1700067K01Rik	0.0146345
Kit	1700042B14Rik	0.0984957
Kit	Dpys	0.294852
Kit	Rfwd2	0.454331
Kit	LOC102640586	0.392486
Kit	Rasa2	0.489791
Kit	Rasa4	0.0418926
Kit	Gm17982	0.337674
Kit	Nlrp2	0.485654
Kit	Nlrp5	0.301252
Kit	Sirpb1b	0.255179
Kit	Cby3	0.0243337
Kit	Tspan33	0.234664
Kit	Celsr1	0.206838
Kit	Ggt1	0.113343
Kit	Gm9256	0.304023
Kit	Gm5435	0.128144
Kit	Gm5434	0.272582
Kit	Cd81	0.218671
Kit	Arhgap20os	0.330134
Kit	Rpl10a	0.0911103
Kit	A730082K24Rik	0.195974
Kit	Gm8115	0.0410187
Kit	Cd96	0.0867548
Kit	Gm6543	0.158441
Kit	Gm10509	0.118087
Kit	Senp1	0.401158
Kit	Stx2	0.284011
Kit	Pcgf1	0.24632
Kit	Cd55	0.578365
Kit	Cd72	0.381982
Kit	Gm10512	0.0515498
Kit	Gm101	0.0493494
Kit	Senp8	0.324216
Kit	Senp6	0.434244
Kit	Pcgf6	0.56669
Kit	Cd69	0.369101
Kit	Gm8144	0.229211
Kit	Anln	0.283511
Kit	Gm8140	0.0281382
Kit	LOC102636053	0.239059
Kit	Osbpl10	0.490301
Kit	Gm19117	0.264037
Kit	LOC102636058	0.231897
Kit	Nat14	0.189654
Kit	Slc25a3	0.214335
Kit	Pou2f2	0.380257
Kit	Gm6526	0.0299794
Kit	Pou2f3	0.0178915
Kit	LOC102639123	0.242885
Kit	LOC102636051	0.0410375
Kit	Gm2420	0.277882
Kit	D10Wsu102e	0.49458
Kit	Gm2423	0.233183
Kit	Gm9202	0.301204
Kit	Zmym1	0.371435
Kit	LOC102639131	0.304734
Kit	Gm9207	0.110171
Kit	Dctd	0.0284152
Kit	Cpvl	0.523508
Kit	Rad9b	0.345782
Kit	Glrx5	0.275083
Kit	LOC102639180	0.0912194
Kit	Mea1	0.0417816
Kit	Gimap5	0.110796
Kit	Strn	0.270481
Kit	Pcm1	0.456637
Kit	2210417A02Rik	0.500248
Kit	Gm12191	0.210912
Kit	Sall4	0.446646
Kit	Lancl1	0.181174
Kit	Josd1	0.196296
Kit	Olfm1	0.364034
Kit	Olfr1043	0.548433
Kit	Edc4	0.0487348
Kit	Bach2	0.119656
Kit	Ano2	0.333025
Kit	Wars	0.0610212
Kit	Cps1	0.083652
Kit	Rpl13	0.250735
Kit	2610037D02Rik	0.531025
Kit	Rpl17	0.21211
Kit	Vwa3a	0.0833518
Kit	Rpl23	0.125813
Kit	Wasl	0.324717
Kit	LOC102639170	0.0582734
Kit	Pcnt	0.383048
Kit	Med6	0.287486
Kit	Med7	0.327522
Kit	4933427G17Rik	0.570255
Kit	Med4	0.230605
Kit	LOC102637953	0.397671
Kit	BC048502	0.402088
Kit	Jakmip1	0.533882
Kit	Il31ra	0.490185
Kit	Gm16157	0.105717
Kit	Zfx	0.180832
Kit	Ttc34	0.0277835
Kit	R3hdml	0.0363137
Kit	1700030J22Rik	0.424144
Kit	2610034M16Rik	0.431004
Kit	Gm13414	0.158483
Kit	Gm2102	0.346385
Kit	Hnrnpr	0.128315
Kit	Gm13416	0.0658305
Kit	Gm19040	0.0178154
Kit	Nxt1	0.225309
Kit	Spon1	0.138146
Kit	Wdr5	0.406946
Kit	Zkscan17	0.11565
Kit	Taf1a	0.364015
Kit	Zkscan16	0.513264
Kit	Zkscan14	0.373614
Kit	Ctnnal1	0.207381
Kit	Gm19025	0.158143
Kit	Aqp9	0.487821
Kit	9330102E08Rik	0.290701
Kit	Sestd1	0.239185
Kit	Evi2b	0.0202869
Kit	Grip1	0.491023
Kit	BC018507	0.476572
Kit	Stk3	0.331352
Kit	Lysmd4	0.483318
Kit	Gm19019	0.27025
Kit	LOC102639105	0.41397
Kit	Ica1	0.330403
Kit	Tor1aip2	0.168478
Kit	AU018091	0.465275
Kit	Napsa	0.0807685
Kit	Bnc2	0.352908
Kit	Bnc1	0.438967
Kit	LOC102637635	0.369281
Kit	Lemd1	0.443387
Kit	Sfmbt1	0.566428
Kit	Gm19096	0.0717868
Kit	4930539E08Rik	0.389768
Kit	Atp6v0a4	0.482653
Kit	1700030F18Rik	0.525984
Kit	Polrmt	0.0203349
Kit	Dph6	0.295164
Kit	Mmp12	0.286721
Kit	Mmp14	0.0530382
Kit	Gm2147	0.204765
Kit	Parp6	0.0888458
Kit	Ttc27	0.228198
Kit	Dda1	0.0701492
Kit	Gm1070	0.261443
Kit	Gm19064	0.25357
Kit	Ttc23	0.0536251
Kit	Cwc22	0.406235
Kit	Stom	0.476543
Kit	Taf12	0.256605
Kit	Srgn	0.467754
Kit	Ttc12	0.176637
Kit	Pik3r4	0.545336
Kit	Pik3r3	0.356049
Kit	Ptprn2	0.455592
Kit	Gm20187	0.36556
Kit	Tmem178b	0.18647
Kit	Nr6a1	0.226589
Kit	Clhc1	0.118805
Kit	Styxl1	0.0410591
Kit	Slco4a1	0.574033
Kit	Dnmt3l	0.343593
Kit	Gjb1	0.0957171
Kit	Lnx2	0.472133
Kit	Gjb2	0.0332429
Kit	Ranbp3	0.0134165
Kit	Muc20	0.216952
Kit	Cdk5rap1	0.14387
Kit	Ranbp9	0.415244
Kit	Ms4a1	0.506371
Kit	Zdhhc3	0.0722956
Kit	Zdhhc8	0.112562
Kit	Gm13493	0.192206
Kit	Rab7-ps1	0.0263662
Kit	Muc16	0.0655888
Kit	Gja4	0.0966269
Kit	Sorl1	0.549226
Kit	Srpk1	0.375256
Kit	Fam160a1	0.574694
Kit	Hgs	0.0520464
Kit	Fam35a	0.33035
Kit	Tyw1	0.0880349
Kit	Cxcl13	0.175548
Kit	Zp1	0.0699781
Kit	Zp2	0.293784
Kit	Rpl27a	0.188198
Kit	Pilra	0.221991
Kit	Gm5298	0.310848
Kit	Zp3	0.0735733
Kit	Fam160b1	0.118082
Kit	Col25a1	0.467646
Kit	Pax2	0.0569818
Kit	Golga5	0.433301
Kit	Golga4	0.450092
Kit	Golga2	0.101136
Kit	Uhrf1	0.369498
Kit	Uhrf2	0.0982307
Kit	Tnfaip8	0.485811
Kit	LOC102640591	0.5866
Kit	Dpp6	0.129953
Kit	Spopl	0.144891
Kit	Ppp1r7	0.103158
Kit	1700028I16Rik	0.0272415
Kit	Gm13450	0.075691
Kit	3110057O12Rik	0.121471
Kit	Ttll4	0.162745
Kit	Ddi2	0.339522
Kit	Cnot6l	0.536334
Kit	Gm2199	0.19261
Kit	Ttll1	0.0327451
Kit	Ralgps1	0.400455
Kit	Cyp2b13	0.209319
Kit	Wnt7a	0.168642
Kit	Caskin2	0.0830593
Kit	Cyp2b23	0.468898
Kit	H2-Aa	0.241537
Kit	2410012M07Rik	0.449738
Kit	LOC102640673	0.299748
Kit	Ptma	0.246114
Kit	Wfdc15a	0.0545609
Kit	Gla	0.124692
Kit	Sec22a	0.132584
Kit	Ankrd34c	0.0131574
Kit	Gria4	0.487501
Kit	Wee2	0.508796
Kit	Gm5	0.0682386
Kit	Gm10823	0.0479754
Kit	Ugt2b38	0.364351
Kit	Zbtb2	0.146347
Kit	Sec24d	0.18637
Kit	Upk3b	0.0269141
Kit	Sort1	0.0957493
Kit	Pard3	0.299062
Kit	Nobox	0.174725
Kit	Haus3	0.284175
Kit	Haus4	0.0341609
Kit	Pik3ca	0.388305
Kit	Nfrkb	0.171469
Kit	Gm5357	0.514364
Kit	LOC102639083	0.100177
Kit	Phkg1	0.173038
Kit	Rundc3b	0.475439
Kit	Kcnmb3	0.0773174
Kit	Gpa33	0.0164802
Kit	Kcnmb2	0.363395
Kit	U2af1l4	0.0345621
Kit	Incenp	0.377035
Kit	C130073F10Rik	0.295883
Kit	2310057M21Rik	0.292137
Kit	A1bg	0.521061
Kit	Gm11985	0.311413
Kit	E130102H24Rik	0.0641086
Kit	Grid1	0.503981
Kit	Ankrd33b	0.182607
Kit	Gm5374	0.533131
Kit	LOC102636110	0.339947
Kit	Cnot11	0.508411
Kit	Mesdc2	0.228298
Kit	Iqgap2	0.438021
Kit	Gm11993	0.0801995
Kit	Iqgap1	0.0864231
Kit	Dnmt3a	0.197923
Kit	Gpr35	0.393337
Kit	Rab11fip4	0.191208
Kit	Pdha2	0.0124686
Kit	Rab11fip1	0.202895
Kit	Chsy1	0.247411
Kit	Gm5371	0.0161505
Kit	Haus8	0.0640215
Kit	Cst3	0.297078
Kit	Prkab1	0.0479268
Kit	Nlrp9b	0.437583
Kit	Nlrp9a	0.33257
Kit	Nlrp9c	0.37709
Kit	Gpr68	0.173292
Kit	H2-K1	0.198463
Kit	Prkaa1	0.149245
Kit	Dpcd	0.127048
Kit	Sp110	0.409601
Kit	Gsr	0.171105
Kit	Mxd4	0.163111
Kit	Mxd1	0.429845
Kit	Ybx2	0.232069
Kit	Sspn	0.198593
Kit	1810010H24Rik	0.0349946
Kit	Sp140	0.363284
Kit	LOC102637602	0.227103
Kit	Ildr1	0.454618
Kit	Mtmr4	0.204472
Kit	Mtmr7	0.43349
Kit	Ino80e	0.187735
Kit	A930031H19Rik	0.0575592
Kit	LOC102639067	0.311706
Kit	LOC102636151	0.28118
Kit	Ddhd1	0.424449
Kit	Slc26a6	0.147351
Kit	Slc26a5	0.42821
Kit	Hnrnph1	0.16171
Kit	Pik3cd	0.38117
Kit	Slc26a9	0.372341
Kit	LOC102640623	0.108712
Kit	Luzp1	0.573296
Kit	Tdrp	0.236577
Kit	LOC102639077	0.222867
Kit	5430435G22Rik	0.00501465
Kit	Aurka	0.0539935
Kit	Smad7	0.104251
Kit	Aurkc	0.26056
Kit	A330093E20Rik	0.464168
Kit	Vps37c	0.035647
Kit	Kdm2b	0.503267
Kit	Smad3	0.427782
Kit	Zdhhc14	0.187639
Kit	Oog3	0.224291
Kit	LOC102639005	0.028827
Kit	Oog4	0.277345
Kit	Oog1	0.414941
Kit	Gyg	0.161336
Kit	Ooep	0.380332
Kit	Oog2	0.347528
Kit	Poc1a	0.0921425
Kit	Gyk	0.4299
Kit	Enpp2	0.130094
Kit	H2-Oa	0.0694426
Kit	Naa38	0.191299
Kit	Kdm1b	0.46413
Kit	Paip1	0.437807
Kit	Naa30	0.471685
Kit	Akap17b	0.579445
Kit	Zdhhc18	0.290292
Kit	4930550C14Rik	0.526618
Kit	Echdc3	0.126725
Kit	Hnrnpll	0.160305
Kit	Gm10857	0.480238
Kit	Ddx5	0.104359
Kit	Ddx4	0.571294
Kit	Cers6	0.469156
Kit	Tdo2	0.483191
Kit	4931406P16Rik	0.443501
Kit	Ppargc1b	0.257399
Kit	Csrp1	0.0359944
Kit	Slx4ip	0.498444
Kit	Mxi1	0.0990056
Kit	Ep400	0.249006
Kit	Rln3	0.0454679
Kit	7420426K07Rik	0.483142
Kit	Nlrp4f	0.582096
Kit	Naa11	0.447491
Kit	Nlrp4g	0.33026
Kit	Nlrp4e	0.210398
Kit	Nlrp4b	0.578261
Kit	Bcl2l10	0.221132
Kit	E330012B07Rik	0.487276
Kit	Nlrp4c	0.331947
Kit	Nlrp4a	0.560044
Kit	Bcl2l15	0.0150252
Kit	Naa50	0.426296
Kit	Gc	0.0706254
Kit	Aplf	0.401904
Kit	Dnajc5g	0.507266
Kit	Col24a1	0.42444
Kit	Ggnbp2	0.213121
Kit	Thsd7b	0.0661363
Kit	Naa40	0.118732
Kit	Def6	0.348986
Kit	Id2	0.191649
Kit	Rab3d	0.0996831
Kit	Gcfc2	0.293326
Kit	Gm16042	0.0922388
Kit	Rab3b	0.353391
Kit	Hc	0.411735
Kit	LOC102634993	0.194867
Kit	Dnajc5b	0.0738287
Kit	Ebi3	0.0301777
Kit	Dedd	0.0379555
Kit	Nlrp14	0.485742
Kit	Pam16	0.136821
Kit	Dok4	0.131136
Kit	Ppef2	0.210817
Kit	Ppef1	0.357082
Kit	Gm16039	0.276488
Kit	Ssbp2	0.346826
Kit	Ssh1	0.168223
Kit	Rab28	0.1889
Kit	Tfpt	0.168831
Kit	Etv1	0.370832
Kit	F2	0.0460632
Kit	Rab23	0.0565795
Kit	Smagp	0.232003
Kit	Rab25	0.427986
Kit	Apip	0.123797
Kit	LOC102637784	0.328804
Kit	Dnaja4	0.478405
Kit	Bsdc1	0.16652
Kit	LOC102637789	0.138546
Kit	Rab38	0.30026
Kit	Gm2225	0.220477
Kit	Nsun3	0.335411
Kit	Nsun4	0.343617
Kit	Rab35	0.0716374
Kit	Rab34	0.128353
Kit	Rprd1a	0.416292
Kit	Crb1	0.360063
Kit	Gramd1c	0.503683
Kit	Srsf11	0.189554
Kit	Fbxo8	0.27193
Kit	Dnajb1	0.0439432
Kit	Dnajb4	0.348743
Kit	Ndrg4	0.428551
Kit	Dnajb6	0.443904
Kit	Fbxo5	0.196407
Kit	Hivep3	0.0419111
Kit	Hivep1	0.497544
Kit	Rab14	0.424104
Kit	Vgll1	0.488446
Kit	Dnajc2	0.397035
Kit	Plagl1	0.1198
Kit	Stt3b	0.445832
Kit	Mical3	0.00878979
Kit	Popdc2	0.123843
Kit	C87198	0.26422
Kit	Lrig2	0.225336
Kit	Slc7a6os	0.541147
Kit	Tbl1x	0.198774
Kit	Fbxl8	0.0379123
Kit	Fbxl2	0.262554
Kit	C78339	0.224515
Kit	Srebf1	0.0297777
Kit	Fbxl6	0.124374
Kit	Crb3	0.0352107
Kit	Fam46b	0.465826
Kit	Fam46c	0.556491
Kit	LOC102634929	0.157487
Kit	BB031773	0.433324
Kit	Dis3l	0.241815
Kit	Dmbt1	0.194865
Kit	Fam46d	0.489052
Kit	Dppa5a	0.111066
Kit	Tfec	0.0493677
Kit	BC030867	0.0617557
Kit	4930568E12Rik	0.105748
Kit	Rpl39l	0.370205
Kit	Slc9a1	0.0689535
Kit	Ngef	0.30292
Kit	Il7	0.482656
Kit	Fam47e	0.256381
Kit	Tinf2	0.106728
Kit	Arvcf	0.072455
Kit	Ebpl	0.193802
Kit	Gm5177	0.120052
Kit	Igl	0.3134
Kit	Igk	0.432841
Kit	Gm2296	0.0163345
Kit	D17Wsu92e	0.245051
Kit	Igh	0.176468
Kit	LOC102634949	0.39776
Kit	Mill1	0.475129
Kit	Sult4a1	0.240433
Kit	Mb	0.178697
Kit	A530046M15Rik	0.451806
Kit	Smc1b	0.368348
Kit	Atad1	0.284754
Kit	Hoxa7	0.222517
Kit	Ccl27a	0.00842728
Kit	C530044C16Rik	0.32723
Kit	Smap1	0.270863
Kit	AA619741	0.132881
Kit	5031414D18Rik	0.0737692
Kit	Slco3a1	0.474755
Kit	Ina	0.389316
Kit	Trak1	0.172772
Kit	Wbp1l	0.0959656
Kit	Rev3l	0.449164
Kit	Tbc1d1	0.24627
Kit	Dnajc21	0.513696
Kit	Kl	0.0419217
Kit	Mfng	0.0773619
Kit	Spdl1	0.311184
Kit	Tbc1d8	0.399596
Kit	Slc9a3	0.420346
Kit	Slc9a4	0.301889
Kit	Hp	0.122626
Kit	4930453N24Rik	0.247589
Kit	Marveld2	0.485553
Kit	4933417E11Rik	0.0816073
Kit	Gid4	0.29457
Kit	Dnajc14	0.227506
Kit	Dnajc13	0.29313
Kit	Tfe3	0.482599
Kit	Tram2	0.0377779
Kit	Dnajc11	0.325608
Kit	Slc9b1	0.581307
Kit	Chst4	0.0178831
Kit	Slc12a8	0.330043
Kit	Grhl2	0.454653
Kit	Grhl1	0.5421
Kit	Aldh6a1	0.090748
Kit	Txn1	0.181471
Kit	Chst7	0.219322
Kit	Kif14	0.475049
Kit	Kif17	0.110539
Kit	Fkbp6	0.0529986
Kit	Clip1	0.403475
Kit	Clip4	0.485231
Kit	Fgl1	0.396104
Kit	Sepp1	0.0319435
Kit	Cyp2a4	0.0319494
Kit	Sipa1l2	0.486231
Kit	Slc12a5	0.0886277
Kit	Hpd	0.0211659
Kit	Yap1	0.389461
Kit	Nptx2	0.330954
Kit	Fkbpl	0.177252
Kit	Trip6	0.0774241
Kit	Bms1	0.553663
Kit	Esco1	0.374784
Kit	Parl	0.281909
Kit	Mis18a	0.452171
Kit	Gm11827	0.161883
Kit	Esco2	0.555456
Kit	Gm11821	0.130841
Kit	4930529M08Rik	0.510014
Kit	Pcdh15	0.470565
Kit	Gm11878	0.230284
Kit	LOC102636234	0.534398
Kit	Th	0.280611
Kit	Gm6705	0.150403
Kit	LOC102636238	0.0983432
Kit	Noc4l	0.154501
Kit	Mus81	0.0697492
Kit	Fnbp1l	0.522769
Kit	Cd300lf	0.240501
Kit	T2	0.0663033
Kit	Bmp6	0.409573
Kit	Bmp5	0.253578
Kit	Fgf9	0.45785
Kit	Ampd3	0.479805
Kit	Fgf8	0.386268
Kit	Traf1	0.111719
Kit	Traf3	0.0209341
Kit	Fgf1	0.320789
Kit	Hydin	0.297481
Kit	Trim3	0.0330812
Kit	Fam49b	0.14698
Kit	2310069G16Rik	0.562966
Kit	Fam49a	0.548326
Kit	Icmt	0.437073
Kit	Thumpd1	0.32207
Kit	Insig1	0.394976
Kit	Topaz1	0.498738
Kit	LOC102636226	0.0719004
Kit	Igfbp7	0.183749
Kit	Rapsn	0.055057
Kit	Sec14l3	0.101113
Kit	Suz12	0.500108
Kit	Fgd6	0.506715
Kit	Tesc	0.275362
Kit	Gm10790	0.394712
Kit	LOC102640749	0.106485
Kit	Srgap1	0.444532
Kit	Arhgap44	0.261919
Kit	Ccser1	0.490358
Kit	Ccser2	0.413711
Kit	Myh2	0.226238
Kit	1700006H20Rik	0.0667259
Kit	Aptx	0.0638759
Kit	Pak7	0.549439
Kit	LOC102640715	0.459118
Kit	Vmn1r62	0.0860356
Kit	Pak2	0.131851
Kit	Pak1	0.449708
Kit	Taf9b	0.473824
Kit	Gipc2	0.553853
Kit	Arhgap26	0.138658
Kit	LOC102636251	0.244163
Kit	Kif5c	0.487834
Kit	Arhgap15	0.50447
Kit	Arhgap12	0.425385
Kit	A630007B06Rik	0.548735
Kit	Gm6798	0.096855
Kit	LOC102636264	0.256705
Kit	Tex2	0.138919
Kit	Gm9403	0.483542
Kit	Gm6792	0.120914
Kit	Apod	0.0634559
Kit	Sept3	0.0717177
Kit	Apoo	0.225228
Kit	Cry1	0.505174
Kit	Rab8b	0.428796
Kit	Dpep2	0.552129
Kit	Fbxw4	0.0987832
Kit	Gm6781	0.0762662
Kit	Gm10745	0.208261
Kit	Gm9434	0.14538
Kit	Gm9435	0.0484244
Kit	Lipt1	0.222776
Kit	Dpep3	0.0714356
Kit	Arhgap10	0.175129
Kit	Brsk2	0.0245283
Kit	Tbc1d10b	0.0664481
Kit	Arrdc1	0.084815
Kit	Arrdc2	0.359395
Kit	Myl6	0.175308
Kit	Trit1	0.0844169
Kit	Sept9	0.0165819
Kit	Kif2a	0.254093
Kit	Gm21321	0.0421098
Kit	Crym	0.307017
Kit	Kif2c	0.0484307
Kit	Plac8	0.420969
Kit	Fxr1	0.498044
Kit	Sepw1	0.0155256
Kit	Taf4b	0.311981
Kit	Taf4a	0.497851
Kit	Tet3	0.511478
Kit	Tert	0.0957861
Kit	Pacsin2	0.303377
Kit	Pacsin1	0.0773561
Kit	Cyp2f2	0.0227054
Kit	Rab4a	0.10617
Kit	Bmi1	0.471243
Kit	Timm9	0.428066
Kit	Kif24	0.368944
Kit	Kif23	0.442137
Kit	Kif22	0.0808315
Kit	Fam53c	0.320668
Kit	Palm3	0.0392801
Kit	Fam53b	0.0715158
Kit	Rapgefl1	0.121461
Kit	Elovl7	0.369167
Kit	Sfxn1	0.141343
Kit	LOC102638513	0.394933
Kit	Elovl1	0.0578515
Kit	Palld	0.332121
Kit	Lef1	0.538806
Kit	Gm10280	0.452983
Kit	Gli2	0.472942
Kit	Pacrg	0.403719
Kit	Gm10297	0.397106
Kit	Ercc6l	0.288221
Kit	Sh3bp2	0.316137
Kit	Slc6a20b	0.209836
Kit	Slc6a20a	0.184593
Kit	Gucy2c	0.244164
Kit	Gucy2e	0.496286
Kit	Memo1	0.351327
Kit	Hinfp	0.100716
Kit	Madd	0.101579
Kit	Gpr137c	0.238223
Kit	Gpr137b	0.0187109
Kit	2010002M12Rik	0.352906
Kit	S100a14	0.263397
Kit	C87499	0.457343
Kit	Pacs2	0.27415
Kit	Riok1	0.465152
Kit	Acot11	0.0829086
Kit	Fabp6	0.0322821
Kit	Fgr	0.126427
Kit	Mael	0.105115
Kit	Phc2	0.0620635
Kit	Nup93	0.120444
Kit	LOC102637494	0.0191815
Kit	1700007J10Rik	0.0476671
Kit	Mettl7a1	0.0253655
Kit	Mettl7a3	0.0979633
Kit	Mettl7a2	0.146822
Kit	Znfx1	0.272617
Kit	Gle1	0.183485
Kit	Cacna2d3	0.405093
Kit	Ppp1r12a	0.269897
Kit	Oas1h	0.174867
Kit	Oas1f	0.0738033
Kit	Oas1e	0.198431
Kit	Oas1d	0.161815
Kit	Oas1c	0.117776
Kit	Glce	0.528175
Kit	Oas1b	0.174552
Kit	LOC101056250	0.323369
Kit	Mfsd2a	0.138242
Kit	Phf3	0.440794
Kit	Scaf1	0.0337067
Kit	Phf1	0.36361
Kit	Scaf4	0.382307
Kit	Phf7	0.0998037
Kit	Phf6	0.370937
Kit	Cdc42bpa	0.499577
Kit	4930583I09Rik	0.0240099
Kit	D3Ertd254e	0.0964688
Kit	LOC102639746	0.445347
Kit	Cdc42bpb	0.327961
Kit	LOC102633486	0.0294564
Kit	Sesn3	0.364863
Kit	Scaf8	0.401262
Kit	A430033K04Rik	0.335615
Kit	BC002059	0.139574
Kit	Abi3bp	0.187969
Kit	AA545190	0.343441
Kit	Ltv1	0.298034
Kit	Gm4961	0.294811
Kit	Fam203a	0.0174575
Kit	4930522H14Rik	0.549329
Kit	Gtf2a1l	0.298923
Kit	Invs	0.0386661
Kit	Zcrb1	0.205522
Kit	LOC102639774	0.0768717
Kit	Gm5900	0.0658166
Kit	Arih1	0.409614
Kit	4930500J02Rik	0.138296
Kit	Arih2	0.0763036
Kit	Tmem150cos	0.0507226
Kit	Smpd1	0.286946
Kit	LOC102637404	0.304524
Kit	Ikzf4	0.500687
Kit	C230052I12Rik	0.503999
Kit	4931428L18Rik	0.341036
Kit	E330034G19Rik	0.246224
Kit	Gm21029	0.549951
Kit	Cltb	0.351786
Kit	Pou5f1	0.121548
Kit	Tsg101	0.381578
Kit	Stbd1	0.363303
Kit	Zswim3	0.104347
Kit	Gpcpd1	0.461085
Kit	Cmtr2	0.217339
Kit	5730507C01Rik	0.444266
Kit	Pygo1	0.221783
Kit	Glrx	0.21534
Kit	Ubiad1	0.395681
Kit	Sema3c	0.186897
Kit	Gm21019	0.0896104
Kit	LOC102639797	0.293046
Kit	Asns	0.221983
Kit	Sema4d	0.34803
Kit	Cela1	0.274134
Kit	Gm4924	0.223216
Kit	Gm4928	0.354608
Kit	LOC102637420	0.432185
Kit	Gm10248	0.55595
Kit	Xdh	0.229721
Kit	Cmtm8	0.444338
Kit	Gm13651	0.285158
Kit	Aspm	0.542782
Kit	Igsf23	0.198098
Kit	Itprip	0.369933
Kit	Rhobtb2	0.0559512
Kit	Elac2	0.133961
Kit	Sema6d	0.465879
Kit	Glmn	0.300567
Kit	Lrp2bp	0.254832
Kit	Clpb	0.0531642
Kit	LOC102638572	0.139224
Kit	Gm10269	0.149822
Kit	Gm4907	0.477565
Kit	Gm12582	0.34643
Kit	LOC101056204	0.220159
Kit	LOC102638586	0.0390819
Kit	Zc3h13	0.447551
Kit	Fam50a	0.131349
Kit	LOC101056205	0.115452
Kit	Ccbl2	0.0990393
Kit	2500002B13Rik	0.526047
Kit	Astl	0.200101
Kit	Tmbim4	0.146084
Kit	Tmbim1	0.117221
Kit	Wisp3	0.0244625
Kit	Ninj2	0.125711
Kit	Ninj1	0.0586839
Kit	LOC102635202	0.26337
Kit	Szrd1	0.0430774
Kit	Farp1	0.452695
Kit	Nrn1l	0.0327699
Kit	Rhox10	0.0591956
Kit	Nfyc	0.12427
Kit	Nfya	0.540513
Kit	1700001L05Rik	0.528269
Kit	1700021F07Rik	0.0863341
Kit	Mcur1	0.296424
Kit	Hmces	0.271986
Kit	Itga9	0.143624
Kit	Itga6	0.478918
Kit	Itga8	0.48601
Kit	Rps27-ps2	0.143976
Kit	Mapk13	0.0438072
Kit	Jak2	0.522578
Kit	Itgb3	0.398555
Kit	Itgb1	0.173331
Kit	Klhl1	0.459174
Kit	Klhl8	0.509415
Kit	Itgb6	0.450255
Kit	Mapk11	0.130452
Kit	Gm3495	0.343823
Kit	C130060K24Rik	0.371626
Kit	Aass	0.579528
Kit	LOC102636383	0.386725
Kit	LOC102635252	0.350187
Kit	Palb2	0.216003
Kit	1700028J19Rik	0.219834
Kit	Gm5946	0.496524
Kit	BC055324	0.365581
Kit	Ppfibp2	0.263471
Kit	Asz1	0.535414
Kit	BC021767	0.175166
Kit	Ska1	0.379602
Kit	5730480H06Rik	0.272207
Kit	Wnk4	0.123256
Kit	Gon4l	0.0472864
Kit	LOC102635247	0.189694
Kit	Kalrn	0.497369
Kit	Cml2	0.476844
Kit	Slc2a9	0.194671
Kit	Wnk1	0.475435
Kit	Nyap2	0.13512
Kit	Wnk3	0.514614
Kit	Wnk2	0.517311
Kit	Gm4975	0.386653
Kit	5830418P13Rik	0.308878
Kit	Jag1	0.527128
Kit	Jag2	0.2231
Kit	Fam132b	0.0248166
Kit	LOC102636392	0.212685
Kit	Slc17a2	0.0279693
Kit	Gm4981	0.131013
Kit	Gm4985	0.232601
Kit	Fam131a	0.139448
Kit	BC025920	0.129059
Kit	Maob	0.277939
Kit	Slc22a30	0.519227
Kit	Cisd1	0.0508075
Kit	Ell	0.0831872
Kit	Stau1	0.217063
Kit	Ing1	0.303969
Kit	Map9	0.33719
Kit	Ing3	0.181914
Kit	Stat6	0.187762
Kit	Stat4	0.392712
Kit	LOC102635285	0.312563
Kit	LOC102636369	0.373528
Kit	Skp1a	0.296172
Kit	Pcdh9	0.444089
Kit	Gxylt1	0.455662
Kit	Hip1r	0.194883
Kit	Ube2d2a	0.466077
Kit	Gmds	0.185845
Kit	Gm11765	0.498121
Kit	Ppapdc1b	0.170957
Kit	Trmt13	0.21395
Kit	Krtcap3	0.0362121
Kit	Krtcap2	0.180761
Kit	Ccdc88c	0.0987506
Kit	Gpnmb	0.261924
Kit	Arpc5l	0.448136
Kit	4833419F23Rik	0.00627062
Kit	LOC629481	0.332075
Kit	Slc22a23	0.290233
Kit	1190002N15Rik	0.451398
Kit	Gm14718	0.269651
Kit	B3gat2	0.203661
Kit	Inpp5b	0.196619
Kit	Egf	0.476995
Kit	Inpp5d	0.464698
Kit	Ldhc	0.0647476
Kit	Ldhb	0.0673082
Kit	Gatsl3	0.0498019
Kit	Ldhd	0.224994
Kit	Ripk1	0.134404
Kit	Dcst2	0.137064
Kit	Myh11	0.560438
Kit	Gm3470	0.0539066
Kit	Ehf	0.429272
Kit	Hmgcs1	0.292115
Kit	Ehbp1	0.224865
Kit	Wrn	0.461408
Kit	Sorcs3	0.485148
Kit	LOC100416360	0.328003
Kit	LOC102636327	0.176875
Kit	Mas1	0.490904
Kit	LOC102636324	0.0160007
Kit	Champ1	0.295604
Kit	Arfgef1	0.507622
Kit	Tpgs2	0.45323
Kit	Cxx1a	0.0173372
Kit	Runx1t1	0.460236
Kit	Ankrd13a	0.384692
Kit	Pvt1	0.0958032
Kit	Sult2b1	0.187106
Kit	Oasl1	0.0244874
Kit	Cmas	0.461728
Kit	Scn10a	0.0610526
Kit	Golm1	0.202066
Kit	Hectd2	0.507732
Kit	Zar1	0.214864
Kit	Hectd3	0.0748309
Kit	Zar1l	0.346844
Kit	Adcy5	0.256429
Kit	LOC102638654	0.176765
Kit	Adcy8	0.354578
Kit	Hpse	0.455013
Kit	Atxn2l	0.400746
Kit	Mep1b	0.362442
Kit	Ldb1	0.183289
Kit	LOC102633578	0.116062
Kit	Ldb2	0.314998
Kit	Cdkn1c	0.406907
Kit	Gm10184	0.0592937
Kit	LOC102633561	0.161771
Kit	Atxn1l	0.401768
Kit	Gk5	0.266288
Kit	Nefh	0.490558
Kit	Ripk2	0.0566477
Kit	Arf4	0.217948
Kit	Pga5	0.0586775
Kit	Mtcp1	0.25231
Kit	Styk1	0.482438
Kit	Cdkn2c	0.203828
Kit	Epb4.1l4b	0.294557
Kit	Tusc3	0.342124
Kit	Epb4.1l4a	0.273773
Kit	LOC101056178	0.0461635
Kit	Fam65b	0.456374
Kit	Lurap1	0.0872169
Kit	Nt5dc3	0.00881867
Kit	Ddx18	0.341698
Kit	Ddx17	0.148734
Kit	D11Wsu47e	0.132914
Kit	Mtss1	0.483495
Kit	Sult2a4	0.363066
Kit	LOC102640005	0.384408
Kit	Hps6	0.238124
Kit	LOC102640003	0.345335
Kit	Ddx28	0.0455279
Kit	D630033O11Rik	0.282486
Kit	Ddx25	0.366124
Kit	Ddx24	0.0698903
Kit	Lrrc17	0.220437
Kit	Ralbp1	0.556627
Kit	Crnkl1	0.550151
Kit	Ino80	0.46824
Kit	Gm12633	0.414273
Kit	Cirbp	0.222915
Kit	LOC102638622	0.149696
Kit	Syn3	0.00848482
Kit	Fiz1	0.0438538
Kit	Bank1	0.383929
Kit	Lrrc28	0.264584
Kit	Parp12	0.453104
Kit	Tubal3	0.293763
Kit	Arg2	0.19326
Kit	Pira6	0.234413
Kit	Ryr3	0.506016
Kit	Chrac1	0.148434
Kit	LOC102633590	0.387474
Kit	Lrrc34	0.456388
Kit	Gda	0.488066
Kit	Gm3511	0.227421
Kit	Lrrc36	0.373194
Kit	Ddx51	0.069289
Kit	Nebl	0.511174
Kit	Slc7a11	0.483549
Kit	Fam69b	0.0431481
Kit	Mreg	0.0656376
Kit	LOC102639608	0.240754
Kit	Cyp4a14	0.389181
Kit	LOC102639613	0.0700461
Kit	Hspbap1	0.0972
Kit	Anxa7	0.27153
Kit	Lrrc48	0.0434557
Kit	Gca	0.485172
Kit	LOC102638604	0.298412
Kit	Lrrc46	0.0125547
Kit	Gm11665	0.120327
Kit	Lrrc49	0.234102
Kit	Xlr3d-ps	0.0344698
Kit	Lrrc40	0.335527
Kit	Ddx60	0.241704
Kit	Lrrc42	0.103315
Kit	Lrrc51	0.039553
Kit	Phyhipl	0.558878
Kit	Cks2	0.158645
Kit	Lrrc58	0.200825
Kit	LOC102632044	0.253328
Kit	Cep57l1	0.430831
Kit	Gm5815	0.243206
Kit	LOC102639667	0.0208767
Kit	LOC102639663	0.422968
Kit	Hnrnpab	0.227348
Kit	Gm5809	0.0451065
Kit	LOC102637539	0.558324
Kit	LOC102637533	0.155426
Kit	LOC102632031	0.166287
Kit	Flad1	0.00366685
Kit	E330014E10Rik	0.566779
Kit	Ifitm6	0.436331
Kit	Xylb	0.108363
Kit	Ifitm2	0.216855
Kit	Dnal4	0.115838
Kit	Mrc1	0.468751
Kit	LOC102632020	0.571957
Kit	Vac14	0.0784338
Kit	Mrap	0.0197591
Kit	Dlgap4	0.0625361
Kit	Dlgap5	0.2778
Kit	Dlgap2	0.0678019
Kit	Ltbp2	0.210186
Kit	Pdcd2l	0.107785
Kit	Mier2	0.0368427
Kit	LOC102640087	0.535004
Kit	LOC102640089	0.410839
Kit	BC052688	0.422898
Kit	LOC102639650	0.0617784
Kit	Nek1	0.454548
Kit	LOC102638690	0.390518
Kit	Gm13752	0.547516
Kit	LOC102638691	0.24488
Kit	Nek3	0.0363646
Kit	Nek2	0.495595
Kit	Fam63a	0.0552437
Kit	Zcchc3	0.437237
Kit	LOC102638696	0.4279
Kit	Zcchc2	0.418573
Kit	LOC102635315	0.167952
Kit	Lctl	0.030439
Kit	Ticrr	0.390709
Kit	Abl2	0.382227
Kit	Evx1	0.181562
Kit	Rit2	0.139179
Kit	Nek5	0.537219
Kit	Lrrc8e	0.272288
Kit	LOC102637572	0.255194
Kit	Lrrc8a	0.0277423
Kit	Fzr1	0.034304
Kit	LOC102637541	0.510468
Kit	4933427D06Rik	0.564342
Kit	LOC102633504	0.138844
Kit	Dnah5	0.457967
Kit	Dnah8	0.194074
Kit	4930528D03Rik	0.231947
Kit	Dnah9	0.489732
Kit	Syt5	0.0157359
Kit	Syt1	0.442781
Kit	Fam60a	0.103439
Kit	LOC102639698	0.478907
Kit	Stag2	0.114581
Kit	Tsen34	0.114735
Kit	LOC102637555	0.0553732
Kit	Gm5888	0.179361
Kit	Zfand3	0.167924
Kit	Sin3a	0.343003
Kit	Arv1	0.0498296
Kit	Mon1a	0.413171
Kit	LOC545966	0.410908
Kit	Fam124b	0.415571
Kit	Ctbp2	0.539832
Kit	Arl4a	0.497583
Kit	Rif1	0.509038
Kit	Fyn	0.428344
Kit	Mctp2	0.538571
Kit	Creb3l4	0.194245
Kit	Plscr1	0.118197
Kit	LOC102632099	0.493927
Kit	LOC102635334	0.433187
Kit	Ppap2a	0.255007
Kit	Gm5868	0.207223
Kit	Isoc2b	0.0373228
Kit	Eif1b	0.246604
Kit	Nexn	0.565016
Kit	Zcchc8	0.436607
Kit	2210013O21Rik	0.127747
Kit	Gskip	0.0960885
Kit	A930006K02Rik	0.0502286
Kit	F730016J06Rik	0.584119
Kit	Rhpn2	0.510884
Kit	Gm15915	0.0439524
Kit	Pgs1	0.177681
Kit	Clmp	0.0269027
Kit	Ncoa6	0.453193
Kit	Ncoa5	0.138524
Kit	Ncoa3	0.314456
Kit	Gm15941	0.116012
Kit	Ube2dnl1	0.045309
Kit	Gm5841	0.46551
Kit	Fbrsl1	0.25854
Kit	Sept12	0.0513918
Kit	Dnase1l3	0.102188
Kit	Itpr2	0.182845
Kit	LOC102632082	0.432125
Kit	Lmbr1	0.268781
Kit	Sept14	0.0491998
Kit	Mapkap1	0.450205
Kit	Fndc3a	0.486414
Kit	Mllt3	0.436577
Kit	7420700N18Rik	0.539812
Kit	Rybp	0.0414216
Kit	Padi4	0.023923
Kit	Lcp2	0.298331
Kit	Lcp1	0.495973
Kit	Eif5b	0.476857
Kit	Padi6	0.123046
Kit	Daam1	0.501639
Kit	Tle6	0.0560563
Kit	Gm5820	0.474422
Kit	B020014A21Rik	0.388363
Kit	Wfdc3	0.336946
Kit	Fam122a	0.358201
Kit	Rin3	0.176083
Kit	Rpl19-ps10	0.201477
Kit	Spats2l	0.372819
Kit	LOC102632068	0.273458
Kit	Gm15958	0.0148403
Kit	Fry	0.522528
Kit	Ppp1r13l	0.017128
Kit	Ppp1r14d	0.241919
Kit	Gm3530	0.082339
Kit	C87414	0.319937
Kit	Cpsf4	0.136645
Kit	Gm15975	0.113421
Kit	Fastkd5	0.254149
Kit	Gm6943	0.433066
Kit	Psmf1	0.0895792
Kit	Ppp1r14c	0.454531
Kit	Trdmt1	0.467789
Kit	Evi2a-evi2b	0.0168699
Kit	H13	0.0119936
Kit	Dusp23	0.0334702
Kit	Sorbs1	0.578958
Kit	Sorbs2	0.470991
Kit	2900057B20Rik	0.0221072
Kit	Pex11a	0.253729
Kit	St8sia6	0.083095
Kit	Psme4	0.457009
Kit	Arhgap11a	0.456776
Kit	Psme3	0.125543
Kit	Itpk1	0.155517
Kit	Gm6910	0.138581
Kit	Mroh3	0.421919
Kit	Dusp12	0.443879
Kit	Armcx2	0.221648
Kit	Garnl3	0.0601471
Kit	Mroh7	0.0270461
Kit	Psmd9	0.251703
Kit	Phf11c	0.447318
Kit	Psmd4	0.0646156
Kit	Phf11d	0.114506
Kit	Dusp14	0.222946
Kit	Oard1	0.149197
Kit	Pwp1	0.169799
Kit	4933416M07Rik	0.137414
Kit	LOC100503280	0.52884
Kit	Syf2	0.134417
Kit	Rph3a	0.498052
Kit	Acox3	0.508219
Kit	Tll1	0.355172
Kit	Vmn2r-ps108	0.476372
Kit	Gm14812	0.0238847
Kit	Nup54	0.363651
Kit	Fam129c	0.105691
Kit	Tubb4b	0.0694475
Kit	Asb8	0.267699
Kit	Asb4	0.201251
Kit	Gm6988	0.193818
Kit	Col9a3	0.13783
Kit	Acoxl	0.395374
Kit	2700029M09Rik	0.497491
Kit	Sybu	0.391522
Kit	Ehd3	0.24132
Kit	Nup35	0.466601
Kit	Ehd4	0.546717
Kit	Psma3	0.138028
Kit	Sult1c1	0.524399
Kit	Defb8	0.240984
Kit	Sap30l	0.477205
Kit	C87436	0.346912
Kit	LOC100862203	0.173744
Kit	Crmp1	0.258081
Kit	4921524J17Rik	0.440103
Kit	Tubb2a	0.185431
Kit	Tubb2b	0.148423
Kit	Ccdc74a	0.215396
Kit	LOC102638714	0.376659
Kit	LOC102633236	0.488459
Kit	Fam222b	0.418882
Kit	LOC102637267	0.228151
Kit	LOC101056017	0.108295
Kit	4930452B06Rik	0.142687
Kit	Gm7972	0.100059
Kit	Pradc1	0.128155
Kit	Gm11543	0.290251
Kit	Gm11545	0.544948
Kit	Gm11548	0.267214
Kit	LOC102640178	0.467043
Kit	LOC102633259	0.270805
Kit	Fam220a	0.0738109
Kit	Pcbp3	0.136803
Kit	LOC102638734	0.0391466
Kit	Mvb12b	0.270419
Kit	Spice1	0.373052
Kit	Zap70	0.232453
Kit	LOC102640174	0.102705
Kit	Gnl2	0.229702
Kit	Smu1	0.201618
Kit	Fam221a	0.14665
Kit	Gm3604	0.137357
Kit	4930556L07Rik	0.0655069
Kit	LOC102638744	0.186453
Kit	LOC101056043	0.244548
Kit	LOC102639512	0.265912
Kit	LOC102640184	0.251362
Kit	Iqca	0.385376
Kit	LOC102638757	0.314296
Kit	LOC102640118	0.0933791
Kit	LOC102640119	0.257512
Kit	Iqcg	0.356459
Kit	Dtx2	0.0339364
Kit	Adam12	0.0503034
Kit	Iqck	0.509369
Kit	2610021A01Rik	0.42563
Kit	LOC102638754	0.26175
Kit	Abhd12	0.0603617
Kit	Abhd13	0.392605
Kit	Gm12338	0.196138
Kit	B3gntl1	0.00399647
Kit	Bin2	0.211284
Kit	Gnmt	0.0150761
Kit	Bin1	0.207392
Kit	Kat8	0.0640433
Kit	Sepsecs	0.477999
Kit	LOC102637241	0.252874
Kit	LOC102636511	0.294406
Kit	Cd300c	0.0394026
Kit	Acot3	0.373881
Kit	LOC102640149	0.515072
Kit	Cobl	0.203469
Kit	LOC102637256	0.260456
Kit	LOC102639564	0.218206
Kit	Kcnk1	0.0312788
Kit	Necab2	0.0777926
Kit	Mphosph6	0.315666
Kit	Mphosph8	0.512723
Kit	Mphosph9	0.218586
Kit	Entpd1	0.0306952
Kit	Hipk3	0.116281
Kit	Fam72a	0.452858
Kit	Tnfrsf17	0.151314
Kit	Acp5	0.0759616
Kit	Fads1	0.0804965
Kit	Ush2a	0.283522
Kit	Ldlrad4	0.0485038
Kit	Fam229b	0.224837
Kit	Gm12346	0.299629
Kit	Rhoh	0.231099
Kit	Thap7	0.0673532
Kit	Tdrd12	0.269168
Kit	Thap1	0.336414
Kit	Cnst	0.47284
Kit	Itgb1bp1	0.224824
Kit	Gm14494	0.251158
Kit	Mcf2	0.500925
Kit	Fbxw20	0.264208
Kit	Fbxw21	0.348232
Kit	Fbxw22	0.243498
Kit	Fbxw23	0.313351
Kit	Fbxw24	0.229135
Kit	Slc4a5	0.276724
Kit	Fbxw25	0.165156
Kit	Fbxw26	0.223172
Kit	C86187	0.44382
Kit	1700025J12Rik	0.50846
Kit	Opalin	0.114801
Kit	Bmp15	0.574804
Kit	Dtnb	0.055403
Kit	Fbxw16	0.168546
Kit	Fbxw19	0.224615
Kit	Fbxw18	0.281712
Kit	Lrr1	0.555093
Kit	Fbxw10	0.0752379
Kit	Fbxw14	0.192837
Kit	Fbxw15	0.220155
Kit	Fbxw13	0.184291
Kit	Dennd6a	0.424271
Kit	Creld2	0.0301844
Kit	Tnfsf13os	0.208036
Kit	LOC102632135	0.576388
Kit	Fam71d	0.0689446
Kit	Tubb6	0.0996823
Kit	Tubb3	0.127631
Kit	Kcnh3	0.0588005
Kit	Best3	0.292994
Kit	Best2	0.0838465
Kit	Kcnh5	0.0656602
Kit	Kcnh1	0.565157
Kit	Gm12396	0.111555
Kit	Kidins220	0.217218
Kit	Msh6	0.453783
Kit	LOC102632151	0.432071
Kit	Msh2	0.260688
Kit	LOC102632152	0.236579
Kit	Msh3	0.322812
Kit	Msh4	0.47484
Kit	LOC101056001	0.554299
Kit	Olfr288	0.421268
Kit	Lbx1	0.426417
Kit	Slc4a1ap	0.478786
Kit	Acpp	0.490705
Kit	Kcng4	0.503879
Kit	Mcf2l	0.0204108
Kit	Fbxw28	0.227334
Kit	Slc4a8	0.194724
Kit	Fbxw27	0.285754
Kit	Khdc3	0.0764767
Kit	Fam110c	0.395756
Kit	0610012G03Rik	0.0433256
Kit	Gm5705	0.0901091
Kit	Ctage5	0.374039
Kit	Ipmk	0.478831
Kit	H2-T10	0.325799
Kit	Sap30bp	0.134694
Kit	AU019990	0.346994
Kit	Ipo8	0.561095
Kit	Tubd1	0.263695
Kit	Ippk	0.524502
Kit	Gm4739	0.258817
Kit	Gm10436	0.322853
Kit	LOC102635037	0.381373
Kit	Dfna5	0.32838
Kit	LOC102635032	0.423131
Kit	Gm5723	0.521396
Kit	Ust	0.268366
Kit	Gm5724	0.0273935
Kit	Tubg2	0.0320227
Kit	1700003M02Rik	0.0224736
Kit	Ribc1	0.140224
Kit	Gm4745	0.429655
Kit	Lrp6	0.406833
Kit	Lrp2	0.459797
Kit	Smc6	0.451204
Kit	1700061F12Rik	0.392648
Kit	Smc3	0.416109
Kit	Smc4	0.470016
Kit	Tifab	0.0159059
Kit	Comt	0.196754
Kit	4930519F16Rik	0.023172
Kit	Tuba3a	0.138273
Kit	Tuba3b	0.142713
Kit	Atmin	0.279425
Kit	Neurog3	0.102799
Kit	9130015A21Rik	0.410533
Kit	Gprc5c	0.0849723
Kit	Kcnn4	0.0447718
Kit	Kcnn2	0.397477
Kit	Cpm	0.226267
Kit	Olfr214	0.487113
Kit	Tuba4a	0.216897
Kit	Pdzd2	0.560071
Kit	Pinlyp	0.0394274
Kit	Gm14586	0.169305
Kit	Cdc34-ps	0.137982
Kit	LOC102639481	0.110901
Kit	Dapk2	0.0490503
Kit	Gm2516	0.362723
Kit	Cdk17	0.294085
Kit	Akr1c18	0.0365592
Kit	Olfr206	0.463622
Kit	Akr1c19	0.105036
Kit	Akap1	0.45884
Kit	Stk32b	0.46719
Kit	Stk32c	0.0133377
Kit	Stx5a	0.0504252
Kit	Akap6	0.407169
Kit	Akap7	0.289557
Kit	Cdk12	0.0326835
Kit	Akr1c21	0.201891
Kit	Osr2	0.0553176
Kit	Vegfb	0.210142
Kit	Cdk15	0.310198
Kit	Rilpl1	0.00149332
Kit	Mta2	0.112414
Kit	Gm5779	0.158275
Kit	Smg8	0.33213
Kit	Smg6	0.139968
Kit	Cdk20	0.178118
Kit	Lin28b	0.520058
Kit	Lin28a	0.257816
Kit	Fdft1	0.138059
Kit	Klhl18	0.048071
Kit	Spa17	0.121327
Kit	Msr1	0.0313409
Kit	Stx17	0.470322
Kit	Gm5790	0.523183
Kit	Rhbg	0.254792
Kit	Gtf2a1	0.341762
Kit	LOC102636530	0.190007
Kit	Glcci1	0.48397
Kit	Itsn2	0.388342
Kit	Klhl26	0.0213324
Kit	Aven	0.180646
Kit	Ung	0.0736623
Kit	Npffr2	0.472428
Kit	Smn1	0.215427
Kit	1300002E11Rik	0.201819
Kit	Fam117a	0.270564
Kit	Klhl32	0.510298
Kit	Fam117b	0.50346
Kit	Casp8ap2	0.538226
Kit	Stxbp5l	0.501271
Kit	Ptrhd1	0.0124905
Kit	Ahdc1	0.279059
Kit	Cep95	0.331599
Kit	LOC102636553	0.0220125
Kit	Adam32	0.461451
Kit	Nipsnap1	0.054322
Kit	Colq	0.0877326
Kit	Lrrtm2	0.183271
Kit	Fetub	0.115817
Kit	Slc15a2	0.439165
Kit	LOC102637191	0.232031
Kit	B3gnt4	0.0129682
Kit	B3gnt2	0.444619
Kit	Glt1d1	0.345114
Kit	Lrrfip2	0.427061
Kit	Cgn	0.241987
Kit	Lrrfip1	0.347243
Kit	Col19a1	0.490037
Kit	Smox	0.20722
Kit	LOC102636577	0.250185
Kit	Folr4	0.055448
Kit	LOC102637189	0.328415
Kit	LOC102637187	0.159888
Kit	Cenpe	0.376816
Kit	LOC102633280	0.0401015
Kit	Cenpf	0.464069
Kit	Tia1	0.186064
Kit	Cenph	0.441207
Kit	Cenpj	0.441113
Kit	Cenpl	0.30774
Kit	Cep41	0.388704
Kit	Cenpo	0.190293
Kit	Cenpn	0.175513
Kit	Cenpq	0.312133
Kit	Add2	0.470984
Kit	Ddx19a	0.386311
Kit	9430041J12Rik	0.276724
Kit	Thsd4	0.141492
Kit	Cit	0.0657882
Kit	Jmjd6	0.146206
Kit	2610305D13Rik	0.435919
Kit	Ckb	0.0875765
Kit	Cep55	0.385833
Kit	LOC102635065	0.118606
Kit	Pxt1	0.151465
Kit	Slc15a5	0.0931816
Kit	Slc15a4	0.41399
Kit	Pcbd2	0.129917
Kit	Daf2	0.253625
Kit	Mbl2	0.422719
Kit	Brca2	0.471733
Kit	Brca1	0.254841
Kit	Tjp2	0.468368
Kit	Klf11	0.0970592
Kit	Gm7868	0.267367
Kit	AI987944	0.337467
Kit	Rgs17	0.573982
Kit	Gm11448	0.278362
Kit	LOC102638860	0.0328963
Kit	Klf17	0.514901
Kit	LOC102640279	0.283278
Kit	Zufsp	0.436184
Kit	Nudc	0.356502
Kit	LOC102640273	0.177923
Kit	Nuf2	0.206926
Kit	Gm11413	0.404376
Kit	Ccdc85a	0.186789
Kit	Atl2	0.451769
Kit	Atl1	0.410441
Kit	Gm11426	0.292399
Kit	Slc38a8	0.204541
Kit	Slc38a9	0.262969
Kit	Dab1	0.218568
Kit	Rgs2	0.379818
Kit	LOC102632200	0.46975
Kit	LOC102633334	0.0166609
Kit	Gm11474	0.182493
Kit	Isca1	0.110472
Kit	Isca2	0.230934
Kit	Brwd1	0.414568
Kit	LOC102640250	0.169183
Kit	Olfr650-ps1	0.132875
Kit	Armc10	0.265488
Kit	Spry4	0.490025
Kit	LOC102633322	0.237962
Kit	Gm1587	0.425703
Kit	Gm11487	0.0411539
Kit	Armc12	0.0796943
Kit	Eed	0.496776
Kit	Sh3bgrl3	0.0605313
Kit	Sh3bgrl2	0.39559
Kit	LOC102637375	0.209285
Kit	Ankrd66	0.509787
Kit	Pvrl3	0.485045
Kit	Apc-ps1	0.34642
Kit	Spry1	0.459815
Kit	Gm12430	0.131135
Kit	Awat2	0.101948
Kit	Rgs10	0.310189
Kit	Atf6	0.333803
Kit	LOC102633314	0.0428042
Kit	Adm2	0.155588
Kit	Wdr45b	0.173166
Kit	Nub1	0.159535
Kit	Ptpre	0.404489
Kit	Ptprb	0.496234
Kit	Gm7895	0.468096
Kit	LOC102638874	0.0420593
Kit	Ubb	0.0390945
Kit	Rps24-ps3	0.23539
Kit	Rps24-ps2	0.121038
Kit	Ptpro	0.451872
Kit	LOC102631903	0.355015
Kit	Atg5	0.322218
Kit	Ptprr	0.577926
Kit	Hnmt	0.114082
Kit	A130051J06Rik	0.237409
Kit	Ptprj	0.318312
Kit	Pspc1	0.117887
Kit	Ankrd44	0.557178
Kit	Cdc42se2	0.566422
Kit	Ankrd49	0.403648
Kit	Sprtn	0.136069
Kit	2900026A02Rik	0.253134
Kit	Gm12463	0.197529
Kit	Fam217a	0.58181
Kit	Ankrd36	0.412845
Kit	Ankrd31	0.0893494
Kit	Ankrd32	0.445565
Kit	LOC102631933	0.479513
Kit	4930469K13Rik	0.405468
Kit	Noxo1	0.121439
Kit	Gm12475	0.158631
Kit	Limk2	0.232205
Kit	Degs2	0.147634
Kit	Degs1	0.261436
Kit	Limk1	0.367231
Kit	Mtf1	0.311859
Kit	LOC102632232	0.111071
Kit	Gmpr	0.0491986
Kit	Pou4f1	0.337699
Kit	Kbtbd7	0.476082
Kit	Kbtbd8	0.485978
Kit	Ankrd17	0.461452
Kit	Ppip5k2	0.434142
Kit	LOC102637300	0.0900481
Kit	Gm4802	0.113595
Kit	Nckap1l	0.470765
Kit	Gm10364	0.0484623
Kit	Dcaf8	0.34508
Kit	Dcaf7	0.14575
Kit	LOC102639454	0.0390769
Kit	Fam84a	0.374815
Kit	Cep85l	0.432442
Kit	Atrx	0.507434
Kit	Cdc42ep2	0.0883576
Kit	Nek10	0.552934
Kit	Abracl	0.208422
Kit	Btbd10	0.518143
Kit	Rsl1d1	0.284117
Kit	Gm2694	0.0713303
Kit	F8a	0.183603
Kit	Kdelc2	0.111395
Kit	Nedd4l	0.314593
Kit	Fam83g	0.231471
Kit	Fcgbp	0.188551
Kit	Neil3	0.424134
Kit	Neil2	0.348034
Kit	Kcmf1	0.483793
Kit	Gfra4	0.202583
Kit	Gfra1	0.283642
Kit	Pecr	0.130248
Kit	Pstpip1	0.0977358
Kit	Pstpip2	0.169673
Kit	Pdzk1	0.410427
Kit	Gm13961	0.426918
Kit	Gm7825	0.0720883
Kit	LOC102639435	0.543306
Kit	Gm7827	0.364099
Kit	Gm7829	0.178619
Kit	LOC102639438	0.241651
Kit	Tub	0.529855
Kit	Setd4	0.347684
Kit	Atp6ap1l	0.162194
Kit	LOC102631960	0.492251
Kit	Oprd1	0.111878
Kit	Dsn1	0.263528
Kit	0610040F04Rik	0.234072
Kit	Fam81b	0.393872
Kit	Ralgds	0.0717739
Kit	Pphln1	0.241046
Kit	Adss	0.504987
Kit	LOC102631998	0.0985735
Kit	LOC102632251	0.0913038
Kit	LOC102639410	0.247939
Kit	2610015P09Rik	0.267797
Kit	Swt1	0.483349
Kit	Atp5j	0.230208
Kit	Hsd3b7	0.111808
Kit	LOC102631884	0.269251
Kit	Snhg8	0.139132
Kit	LOC102631887	0.37503
Kit	Cnn1	0.0236342
Kit	Per1	0.0796501
Kit	Per3	0.184395
Kit	Otoa	0.226613
Kit	Rock1	0.443432
Kit	Nhej1	0.162977
Kit	Pard6a	0.0301756
Kit	Slc16a1	0.168862
Kit	Pard6b	0.332867
Kit	Chd3os	0.377044
Kit	Lin37	0.143309
Kit	Ubqln2	0.24382
Kit	Sap30	0.343338
Kit	LOC102635154	0.575023
Kit	Dopey1	0.256386
Kit	Dopey2	0.135239
Kit	Eps8l3	0.211152
Kit	Eps8l2	0.375374
Kit	Gm4862	0.105832
Kit	Daw1	0.212582
Kit	Sla2	0.0240809
Kit	Syne2	0.232513
Kit	Syne3	0.269618
Kit	LOC102635144	0.536375
Kit	Efhb	0.532898
Kit	Cnga1	0.495877
Kit	Rbm15b	0.0918399
Kit	Lin52	0.178553
Kit	Gm2614	0.151055
Kit	Pet2	0.481593
Kit	Gm13941	0.479138
Kit	Knstrn	0.206689
Kit	Flot1	0.0380536
Kit	Cacna1h	0.0814779
Kit	LOC102632291	0.242945
Kit	LOC102632297	0.389452
Kit	Cacna1d	0.425061
Kit	8430426J06Rik	0.468334
Kit	Slbp	0.308591
Kit	Lsp1	0.102777
Kit	Gm4889	0.281666
Kit	Gm4887	0.291854
Kit	Exd1	0.382843
Kit	Ttk	0.317938
Kit	Ttn	0.384565
Kit	Unc5c	0.551591
Kit	Unc5a	0.0414126
Kit	Krt25	0.464113
Kit	Gm4899	0.203414
Kit	LOC102635111	0.516312
Kit	LOC102635112	0.47527
Kit	Gm5648	0.13015
Kit	LOC102639399	0.579957
Kit	1700023E05Rik	0.112178
Kit	Arhgef7	0.107228
Kit	Gm14680	0.48083
Kit	Tpd52-ps	0.0727589
Kit	Mepce	0.194767
Kit	Krt12	0.109303
Kit	Unc50	0.334302
Kit	Muc4	0.459379
Kit	Nus1	0.368542
Kit	Synj1	0.496132
Kit	Sycp1-ps1	0.302379
Kit	4930579H20Rik	0.529215
Kit	Lsm1	0.00160755
Kit	Gdpd1	0.378884
Kit	Gdpd3	0.218023
Kit	2210408I21Rik	0.37108
Kit	Pus7l	0.048267
Kit	Fam102a	0.0852534
Kit	F13a1	0.245957
Kit	Alg13	0.304047
Kit	Unc80	0.330896
Kit	Gm5624	0.119336
Kit	Ccdc6	0.347884
Kit	Ccdc3	0.243871
Kit	Cxcr3	0.0700642
Kit	Efcab3	0.344627
Kit	Dap3	0.0822557
Kit	Csmd3	0.437396
Kit	Efcab5	0.256504
Kit	Efcab6	0.223423
Kit	Fam101a	0.0162442
Kit	Rnpep	0.0673821
Kit	Iltifb	0.493458
Kit	Spata21	0.103835
Kit	Prkg1	0.454676
Kit	Mycbp	0.160911
Kit	Mb21d2	0.31648
Kit	Mb21d1	0.31431
Kit	Spata17	0.567468
Kit	Gnaz	0.152945
Kit	Exoc6	0.326008
Kit	LOC102640346	0.235975
Kit	Tktl2	0.378092
Kit	2900009J06Rik	0.19333
Kit	Tsg101-ps	0.123371
Kit	Avpi1	0.0404873
Kit	Fam104a	0.153731
Kit	Sh3rf3	0.383677
Kit	Sh3rf2	0.234001
Kit	Dcpp3	0.410084
Kit	9430008C03Rik	0.110144
Kit	Prkd1	0.446732
Kit	H2afz	0.186422
Kit	Dsc3	0.0305485
Kit	Dsc2	0.368539
Kit	Sh3rf1	0.390047
Kit	Prkd3	0.158003
Kit	Gnb4	0.362924
Kit	LOC102636664	0.32569
Kit	Dcbld1	0.0754892
Kit	Dcbld2	0.434503
Kit	LOC102640328	0.319595
Kit	Mterfd2	0.188204
Kit	Aadat	0.545428
Kit	Armc4	0.0302015
Kit	Lmod3	0.111714
Kit	Gpatch2	0.0934843
Kit	Gpatch1	0.303825
Kit	Gpatch8	0.470559
Kit	Aadac	0.217286
Kit	Tsga10ip	0.0412091
Kit	Tek	0.480692
Kit	Ptpn4	0.0179113
Kit	Mgst1	0.0974573
Kit	Ptpn6	0.462346
Kit	LOC102640302	0.25523
Kit	1500017E21Rik	0.408474
Kit	Pdzrn4	0.518386
Kit	LOC102635182	0.166954
Kit	Gng3	0.159292
Kit	Mettl7a2Higd1c	0.120768
Kit	Gng4	0.0332812
Kit	Exo1	0.288139
Kit	Spire2	0.308154
Kit	Spire1	0.440808
Kit	Tes	0.210383
Kit	Panx2	0.2349
Kit	Panx1	0.091025
Kit	Pias1	0.328188
Kit	Krt84	0.0520704
Kit	LOC102633384	0.39398
Kit	Pex1	0.144181
Kit	Krt80	0.0836267
Kit	Pias4	0.0995025
Kit	B3galnt2	0.354617
Kit	Gm14635	0.182428
Kit	Pex7	0.52171
Kit	Mfsd4	0.457407
Kit	Mfsd6	0.171753
Kit	Krr1	0.459197
Kit	Mfsd9	0.201819
Kit	A530032D15Rik	0.542389
Kit	LOC102635165	0.0232243
Kit	Krt76	0.218503
Kit	Nostrin	0.491393
Kit	AU022751	0.540623
Kit	Krt72	0.0308259
Kit	Krt71	0.0320732
Kit	Zbtbd6	0.467443
Kit	BC022960	0.453647
Kit	Mfap3	0.162963
Kit	Slc16a9	0.0126749
Kit	Tnip3	0.0830111
Kit	Irf2bp2	0.145485
Kit	4930405A21Rik	0.0799306
Kit	Gm12942	0.117504
Kit	Rhd	0.141288
Kit	Trappc5	0.0142489
Kit	Tmem171	0.0813918
Kit	Atp2c1	0.45833
Kit	Pcnxl4	0.0858272
Kit	Pcnxl2	0.0683436
Kit	Atp2c2	0.103759
Kit	Sgcd	0.42006
Kit	Rtn4ip1	0.0993714
Kit	Sgca	0.193357
Kit	Zfp296	0.110493
Kit	LOC101055996	0.479037
Kit	Tmem182	0.286723
Kit	Zkscan6	0.159389
Kit	Abcc10	0.0102844
Kit	Slc35e2	0.0339521
Kit	Catsper3	0.067553
Kit	Slc35e4	0.0200412
Kit	LOC102635575	0.0387786
Kit	Gm8899	0.48887
Kit	LOC102635571	0.0313073
Kit	Zkscan5	0.23527
Kit	Atp2b3	0.568365
Kit	Rgn	0.266247
Kit	Tmem14c	0.133366
Kit	Lrtm1	0.017304
Kit	Zfp7	0.102903
Kit	Morc1	0.328225
Kit	Slc35b4	0.27362
Kit	Slc35b3	0.326575
Kit	LOC102635586	0.212318
Kit	Zfp3	0.121339
Kit	Rdx	0.4764
Kit	Top1	0.485943
Kit	Clcc1	0.183498
Kit	Tmem169	0.490175
Kit	B9d1	0.0105738
Kit	Tomt	0.160506
Kit	Cib3	0.0693441
Kit	AY512915	0.351052
Kit	1700047M11Rik	0.0506126
Kit	Gm973	0.516771
Kit	Zfp260	0.221532
Kit	Aph1b	0.38908
Kit	Aph1c	0.403923
Kit	Ksr2	0.142898
Kit	Acadl	0.221914
[truncated: 11,834 more rows]
