# Supplementary material for: Luteinizing Hormone Receptor Mutation (LHRN316S) Causes Abnormal Follicular Development Revealed by Follicle Single-Cell Analysis and CRISPR/Cas9
Source: Interdiscip Sci. 2024 Aug 16;16(4):976–89. doi: 10.1007/s12539-024-00646-7 (PMC11512921; doi:10.1007/s12539-024-00646-7)
Supplement: Supplementary file 16 — Supplementary file16 (XLS 55 KB) [file 12539_2024_646_MOESM16_ESM.xls]

## Sheet: Attribute
AccID	Kcore	Degree	Description
Foxc1	18	25	Forkhead box protein C1
Hoxc13	18	25	Homeobox protein Hox-C13
Ipo7	18	25	Importin-7
Mael	18	25	Protein maelstrom homolog
Ntn1	18	25	Netrin-1
Aurka	18	26	Aurora kinase A, isoform CRA_b
Rab5a	18	27	Putative uncharacterized protein
Stx3	18	27	Putative uncharacterized protein
Ccnb3	18	29	G2/mitotic-specific cyclin-B3
Kif2c	18	29	Kinesin-like protein KIF2C
Lin7c	18	29	Protein lin-7 homolog C
Nr2f2	18	29	COUP transcription factor 2
Chml	18	30	Rab proteins geranylgeranyltransferase component A 2
Acvr2a	18	31	Serine/threonine-protein kinase receptor
Etv5	18	31	ETS translocation variant 5
Aurkc	18	32	Aurora kinase C
Kitl	18	32	Kit ligand
Piwil1	18	32	Piwi-like protein 1
Bmp15	18	33	Putative uncharacterized protein
Ermp1	17	27	Endoplasmic reticulum metallopeptidase 1
Jmy	17	27	Junction-mediating and -regulatory protein
Rad50	17	27	DNA repair protein RAD50
Ugt8a	17	27	2-hydroxyacylsphingosine 1-beta-galactosyltransferase
Arf6	17	28	ADP-ribosylation factor 6
Prickle2	17	28	Prickle-like 2 (Drosophila)
Sytl4	17	28	Synaptotagmin-like protein 4
Tgfbr1	17	28	Receptor protein serine/threonine kinase
Camsap1	17	29	Calmodulin-regulated spectrin-associated protein 1
Kank1	17	29	Kank1 protein
Eif2b4	17	30	Translation initiation factor eIF-2B subunit delta
Epb4.1l5	17	30	Band 4.1-like protein 5
Fmn2	17	30	Putative uncharacterized protein
Kit	17	30	KIT oncogene
Nek2	17	30	Serine/threonine-protein kinase Nek2
Ooep	17	30	Oocyte-expressed protein homolog
Prkci	17	30	Protein kinase C iota type
Dock7	17	32	Dedicator of cytokinesis protein 7
Mybl2	16	20	Myb-related protein B
Stag2	16	20	Cohesin subunit SA-2
Tex11	16	20	Testis-expressed sequence 11 protein
Ablim3	16	21	Actin-binding LIM protein 3
Bfsp2	16	21	Putative uncharacterized protein
Brsk2	16	21	BR serine/threonine kinase 2 transcript variant 5
Cbfb	16	21	Core-binding factor subunit beta
Fkbp6	16	21	Putative uncharacterized protein
Gata2	16	21	Endothelial transcription factor GATA-2
Prmt6	16	21	Protein arginine N-methyltransferase 6
Xpot	16	22	Exportin-T
Ptprk	16	23	Protein-tyrosine-phosphatase
Arf4	16	24	ADP-ribosylation factor 4
Dpep3	16	24	Dipeptidase 3
Padi6	16	24	Protein-arginine deiminase type-6
Wls	16	24	Protein wntless homolog
Krit1	16	25	KRIT1, ankyrin repeat containing, isoform CRA_a
Lrrc6	16	25	Protein tilB homolog
Pou5f1	16	25	POU domain, class 5, transcription factor 1
Elmo1	16	26	MKIAA0281 protein
Mei4	16	26	Meiosis-specific protein MEI4-like
Ap4b1	15	18	AP-4 complex subunit beta-1
Bcas3	15	19	Breast carcinoma-amplified sequence 3 homolog
Trp63	15	19	Tumor protein 63
Sfrp1	15	20	Secreted frizzled-related protein 1
Unc5c	15	20	Netrin receptor UNC5C
Wisp1	15	20	WNT1-inducible-signaling pathway protein 1
Esr2	15	21	Estrogen receptor beta
Ywhah	15	22	14-3-3 protein eta
Zbtb33	15	22	Zbtb33 protein
Fat4	15	23	Protocadherin Fat 4
Spice1	15	23	Putative uncharacterized protein
Amot	15	25	Angiomotin
Tek	14	15	Receptor protein-tyrosine kinase
Sohlh2	14	16	Spermatogenesis- and oogenesis-specific basic helix-loop-helix-containing protein 2
Vcl	14	16	Vinculin
Cdc73	14	17	Parafibromin
Mllt3	14	17	Protein AF-9
Rap1b	14	17	RAS related protein 1b, isoform CRA_a
Sec24a	14	17	Protein transport protein Sec24A
Syne2	14	17	Nesprin-2
Alx1	14	18	ALX homeobox protein 1
Arfgef1	14	18	Brefeldin A-inhibited guanine nucleotide-exchange protein 1
Asz1	14	18	Ankyrin repeat, SAM and basic leucine zipper domain-containing protein 1
Krt71	14	18	Keratin, type II cytoskeletal 71
Pak7	14	18	Putative uncharacterized protein
Pcyt1b	14	18	Choline-phosphate cytidylyltransferase B
Rbpj	14	18	J-kappa recombination signal binding protein
Sycp2	14	18	Synaptonemal complex protein 2
Syne3	14	18	Nesprin-3
Tdrd9	14	18	Putative ATP-dependent RNA helicase TDRD9
Tex19.1	14	18	Testis-expressed protein 19.1
Zfp318	14	18	Zinc finger protein 318
Birc3	14	19	Baculoviral IAP repeat-containing protein 3
Coro2a	14	19	Coronin
Cyld	14	19	Putative uncharacterized protein
Kif2a	14	19	Kinesin-like protein KIF2A
Nkd1	14	19	Protein naked cuticle homolog 1
Nobox	14	19	Homeobox protein NOBOX
Strip2	14	19	Family with sequence similarity 40, member B
Akt1	14	20	Akt1 protein
Alms1	14	20	Alstrom syndrome protein 1 homolog
Ank2	14	20	Ankyrin-2
Aspm	14	20	Abnormal spindle-like microcephaly associated splice variant 1
Brca2	14	20	Breast cancer type 2 susceptibility protein homolog
Dicer1	14	20	Endoribonuclease Dicer
Dlg2	14	20	Disks large homolog 2
Dvl3	14	20	Segment polarity protein dishevelled homolog DVL-3
Eya1	14	20	Eyes absent homolog 1
Gja1	14	20	Gap junction alpha-1 protein
Msh4	14	20	MutS protein homolog 4
Rock1	14	20	Rho-associated protein kinase 1
Syce2	14	20	Synaptonemal complex central element protein 2
Apc	14	21	Adenomatosis polyposis coli
Cltc	14	21	Clathrin heavy chain 1
Hormad2	14	21	HORMA domain-containing protein 2
Kdelr2	14	21	ER lumen protein-retaining receptor 2
Lsp1	14	21	Lymphocyte-specific protein 1
Mark2	14	21	Serine/threonine-protein kinase MARK2
Myh9	14	21	Myh9 protein
Sebox	14	21	Homeobox protein SEBOX
Coro2b	14	22	Coronin-2B
Dand5	14	22	Putative uncharacterized protein
Mmp2	14	22	72 kDa type IV collagenase
Nckap1l	14	22	Putative uncharacterized protein
Pard6a	14	22	Partitioning defective 6 homolog alpha
Pde3a	14	22	Phosphodiesterase 3A, cGMP inhibited
Pkd2	14	22	Polycystin-2
Stam	14	22	Signal transducing adapter molecule 1
Dmc1	14	24	Disrupted meiotic cDNA 1 homolog, isoform CRA_a
Hoxa1	14	24	Homeobox A1
Igf1r	14	24	Tyrosine-protein kinase receptor
Kifc1	14	24	Kinesin-like protein KIFC1
Nlrc4	14	24	NLR family CARD domain-containing protein 4
Ablim1	14	25	Ablim1 protein
Lrp6	14	26	Low-density lipoprotein receptor-related protein 6
Map1b	14	26	Mtap1b protein
Birc5	13	16	Baculoviral IAP repeat-containing protein 5
Igf1	13	16	Insulin-like growth factor I
Abl2	13	17	Abelson tyrosine-protein kinase 2
Aldh1a2	13	17	Retinal dehydrogenase 2
Cdc42ep2	13	17	Cdc42 effector protein 2
Gli3	13	17	GLI-Kruppel family member GLI3
Gnb2l1	13	17	Guanine nucleotide-binding protein subunit beta-2-like 1
Klhdc3	13	17	Kelch domain-containing protein 3
Smc3	13	17	Cspg6
Cdc42bpa	13	18	Serine/threonine-protein kinase MRCK alpha
Exo1	13	18	Exonuclease 1
Hey2	13	18	Hairy/enhancer-of-split related with YRPW motif 2
Lmna	13	18	Prelamin-A/C
Tnks2	13	18	Tankyrase-2
Use1	13	18	Vesicle transport protein USE1
Chm	13	19	Rab proteins geranylgeranyltransferase component A 1
Pacsin1	13	19	Putative uncharacterized protein
Daam1	13	20	MKIAA0666 protein
Nfib	13	20	Nuclear factor I/B
Wee2	13	20	Wee1-like protein kinase 2
Dpysl2	13	21	Dihydropyrimidinase-related protein 2
Ccdc39	12	12	Putative uncharacterized protein
Kif20b	12	12	Kinesin-like protein KIF20B
Rnf212	12	12	Probable E3 SUMO-protein ligase RNF212
Fgf7	12	13	Fibroblast growth factor 7
Crb3	12	14	Protein crumbs homolog 3
Mical3	12	14	Protein-methionine sulfoxide oxidase MICAL3
Unc5a	12	14	Netrin receptor UNC5A
Pdzd11	12	15	PDZ domain-containing protein 11
Ap2s1	12	16	AP-2 complex subunit sigma
Fbxo43	12	16	MCG6563
Dixdc1	12	17	Dixin
Otx1	12	20	Homeobox protein OTX1
Ap1s2	11	15	AP-1 complex subunit sigma-2
Pmp22	11	15	Peripheral myelin protein 22
Sod1	11	16	Superoxide dismutase [Cu-Zn]
Tnik	11	16	Tnik protein
Csrp1	11	17	Cysteine and glycine-rich protein 1
Fmnl3	11	17	Formin-like protein 3
Pcsk6	11	17	Protein Pcsk6
Plxna4	11	17	Plexin A4
Ccnb1	11	18	Cyclin b1 variant 1
Marf1	11	18	4921513D23Rik protein
Pabpc1l	11	18	Protein Pabpc1l
Cdkn1a	10	10	Cyclin-dependent kinase inhibitor 1A variant 2
Hoxa3	10	10	Homeobox protein Hox-A3
Il15	10	10	Interleukin-15
Prmt1	10	10	Protein arginine N-methyltransferase 1
Serpine1	10	10	Serine or cysteine peptidase inhibitor clade E member 1
Sgpl1	10	10	Sphingosine-1-phosphate lyase 1
Skil	10	10	Ski-like protein
Tcf7l1	10	10	Transcription factor 7-like 1
Ccdc79	10	12	Telomere repeats-binding bouquet formation protein 1
Pstpip2	10	12	Putative uncharacterized protein
Zfx	10	12	Zinc finger protein X-linked
Arhgap10	10	13	Rho GTPase-activating protein 10
Bcr	8	9	Bcr protein
Fgfr1	8	9	Fibroblast growth factor receptor 1 IIIB
Napb	8	9	Beta-soluble NSF attachment protein
Angpt1	8	10	Angiopoietin-1
Ap1s3	8	10	AP-1 complex subunit sigma-3
Cdc42bpb	8	10	Non-specific serine/threonine protein kinase
Cntnap1	8	10	Contactin-associated protein 1
Gatad2a	8	10	Transcriptional repressor p66 alpha
Spin1	8	10	Putative uncharacterized protein
Ablim2	8	11	Actin-binding LIM protein 2
Actr3	8	11	Actin-related protein 3
Brwd1	8	11	Bromodomain and WD repeat-containing protein 1
Ccdc155	8	11	Protein KASH5
Ednrb	8	11	Endothelin B receptor
Hey1	8	11	Putative uncharacterized protein
Iqsec2	8	11	IQ motif and SEC7 domain-containing protein 2
Lims1	8	11	LIM and senescent cell antigen-like domains 1 isoform D
Oas1d	8	11	Putative uncharacterized protein
Rac1	8	11	RAS-related C3 botulinum substrate 1
Rictor	8	11	4921505C17Rik protein
Srf	8	11	Serum response factor
Sycp3	8	11	Synaptonemal complex protein 3
Tdrd12	8	11	Putative ATP-dependent RNA helicase TDRD12
Vps29	8	11	Vacuolar protein sorting-associated protein 29
Dazl	8	12	Deleted in azoospermia-like, isoform CRA_a
Ldb1	8	12	LIM domain-binding protein 1
Tdrkh	8	12	Tdrkh protein
Tex19.2	8	12	MCG131912
Yy1	8	12	Transcriptional repressor protein YY1
Frs2	8	13	Putative uncharacterized protein
Gata3	8	13	Trans-acting T-cell-specific transcription factor GATA-3
Rarg	8	13	Retinoic acid receptor gamma
Taok2	8	13	Putative uncharacterized protein
Vil1	8	13	Villin-1
Wnt5a	8	13	Protein Wnt-5a
Cdk14	8	14	Cyclin-dependent kinase 14
Hoxa7	8	14	Homeobox protein Hox-A7
Map9	7	7	Microtubule-associated protein 9
Mapk1ip1	7	7	MAPK-interacting and spindle-stabilizing protein
Rab10	7	7	Ras-related protein Rab-10
Rtn3	7	7	Putative uncharacterized protein
4930506M07Rik	7	8	Shootin-1
Ctnnd1	7	8	Catenin delta-1
Lama1	7	8	Laminin subunit alpha-1
Naip1	7	8	Putative uncharacterized protein
Snap91	7	8	Clathrin coat assembly protein AP180
Spint2	7	8	Putative uncharacterized protein
Taf4a	7	8	Protein Taf4a
Ankrd6	7	9	Ankyrin repeat domain-containing protein 6
Fbxo5	7	9	F-box only protein 5
Henmt1	7	9	Small RNA 2'-O-methyltransferase
Hhex	7	9	Hematopoietically-expressed homeobox protein Hhex
Ilk	7	9	Integrin-linked protein kinase
Ppm1a	7	9	Protein phosphatase 1A
Prmt2	7	9	Protein arginine N-methyltransferase 2
Ryk	7	9	Tyrosine-protein kinase RYK
Xiap	7	9	E3 ubiquitin-protein ligase XIAP
Brdt	7	10	Putative uncharacterized protein
Fzd7	7	10	Frizzled-7
Stx7	7	10	Syntaxin-7
Runx2	7	11	Runt-related transcription factor 2
Actr2	6	6	ARP2 actin-related protein 2 homolog (Yeast)
Celsr1	6	6	Cadherin EGF LAG seven-pass G-type receptor 1
Figla	6	6	Folliculogenesis specific basic helix-loop-helix
Fscn1	6	6	Fascin
Ofd1	6	6	Oral-facial-digital syndrome 1 gene homolog (Human)
Stk11	6	6	Serine/threonine-protein kinase STK11
Wnt7a	6	6	Protein Wnt-7a
Ybx2	6	6	Y-box-binding protein 2
Cyp1b1	6	7	Putative uncharacterized protein
Ezr	6	7	Ezrin
Rab39b	6	7	RAB39B, member RAS oncogene family
Smc1b	6	7	Structural maintenance of chromosomes protein 1B
Zak	6	7	Mitogen-activated protein kinase kinase kinase MLT
Arf3	6	8	ADP-ribosylation factor 3
Arhgap26	6	8	Arhgap26 protein
Ccl11	6	8	Eotaxin
Fbln5	6	8	Fibulin-5
Prmt3	6	8	Protein arginine N-methyltransferase 3
Ski	6	8	Sloan-Kettering viral oncogene homolog
Hipk1	6	9	Homeodomain interacting protein kinase 1
Trappc6b	6	9	Trafficking protein particle complex subunit 6B
Tulp3	6	9	Tubby-related protein 3
Gadd45a	6	10	Growth arrest and DNA damage-inducible protein GADD45 alpha
Nr2e1	6	10	Nuclear receptor subfamily 2 group E member 1
Khdc3	6	11	KH domain-containing protein 3
Pak1	5	5	Non-specific serine/threonine protein kinase
Diap1	5	6	Protein diaphanous homolog 1
Diap3	5	6	Protein diaphanous homolog 3
Foxo3	5	6	Forkhead box protein O3
Kmt2b	5	6	Histone-lysine N-methyltransferase 2B
Pard3	5	6	Par-3 (Partitioning defective 3) homolog (C. elegans)
Rhob	5	6	Rho-related GTP-binding protein RhoB
Picalm	4	7	Putative uncharacterized protein
H1foo	3	3	Histone H1oo
Palld	3	4	Palladin isoform
Taf4b	3	4	Transcription initiation factor TFIID subunit 4B
Tbx3	3	4	T-box transcription factor TBX3
Tdrd1	3	4	Tudor domain-containing protein 1
Pacsin2	3	5	Protein kinase C and casein kinase substrate in neurons 2, isoform CRA_a
Sycp1	3	5	Synaptonemal complex protein 1
Tfap2a	3	5	Transcription factor AP-2-alpha
