# Supplementary material for: Luteinizing Hormone Receptor Mutation (LHRN316S) Causes Abnormal Follicular Development Revealed by Follicle Single-Cell Analysis and CRISPR/Cas9
Source: Interdiscip Sci. 2024 Aug 16;16(4):976–89. doi: 10.1007/s12539-024-00646-7 (PMC11512921; doi:10.1007/s12539-024-00646-7)
Supplement: Supplementary file 17 — Supplementary file17 (XLSX 10 KB) [file 12539_2024_646_MOESM17_ESM.xlsx]

## Sheet: Sheet1
Sequences for sgRNA targeting sequence、Donor sequence and PCR primers used in the study
ID	sgRNA target sequence (5’-3’)
sgRNA1	aactgtgctttcacattgtt
sgRNA2	agtattcacgcgaagacatg
Donor sequence	Description
ttcagacagaatttttcattttccatttttgaaaacttttctaaacaatgtgaaagcacagttagagaagcgaGCaacgagacgctgtaagtattcacgcgaagacatgcaggagccgaggcttgttctgtggacagcttattgttattt	blue: slience mutation red: N to S mutation
For PCR
		sequence
LHCGR-mice	Forward (5’-3’)	ACGAGATGCTGGTGTAATAGG
	Reverse (5’-3’)	AATGTTGACCATGTGACTAGG
For qRT-PCR
LHCGR	Forward (5’-3’)	CGCCCGACTATCTCTCACCTA
	Reverse (5’-3’)	GACAGATTGAGGAGGTTGTCAAA
Arf6	Forward (5’-3’)	TTCGGGAACAAGGAAATGCG
	Reverse (5’-3’)	GGATGGTGGTCACCGATTGG
GAPDH	Forward (5’-3’)	AGGTCGGTGTGAACGGATTTG
	Reverse (5’-3’)	TGTAGACCATGTAGTTGAGGTCA
